# Supplementary material for: Incorporating structural similarity into a scoring function to enhance the prediction of binding affinities
Source: J Cheminform. 2021 Feb 15;13:11. doi: 10.1186/s13321-021-00493-4 (PMC7884591; doi:10.1186/s13321-021-00493-4)
Supplement: Supplementary file 2 — Additional file 2: Table S2A. Glide docking scores (kcal/mol) and experimental energies (kcal/mol) of selected compounds for all 11 targets in reference set and validation set. [file 13321_2021_493_MOESM2_ESM.xlsx]

## Sheet: cfx
Table S2A. Glide docking scores (kcal/mol) and experimental binding free energies (kcal/mol) of compounds in the reference and validation sets for all 11 targets.
Reference					Validation
ID	DS	EXP	SMILES		ID	DS	EXP	SMILES
CHEMBL232566	-8.828	-12.001	Clc1ccc(s1)C(=O)NCCNC(=O)c1ccc(cc1)[N+]1C=CC=CC1=O		CHEMBL251350	-8.226	-11.314	CC(=O)N(Cc1nccn1c1ccc2c(c1)CCN2C(=O)c1cc(nn1c1ccc2c(c1)c(N)no2)C(=O)N)C
CHEMBL461667	-4.572	-13.998	COc1ccc(cc1)N1N=C([C@@H]2[C@H]1C(=O)N(CC2)c1ccc(cc1)C1(CC1)CN(C)C)S(=O)(=O)C		CHEMBL307989	-8.159	-9.644	O=C1CNc2c(N1)c(Oc1cccc(c1)C(=O)N(C)C)nc(n2)Oc1cc(ccc1O)C(=N)N
CHEMBL517748	-8.909	-10.824	COC(=O)NC1(CC1)c1ccc(cc1)N1CCc2c(C1=O)n(nc2C(F)(F)F)c1ccc(cc1)OC		CHEMBL259533	-10.06	-7.897	O=C(c1ccccc1NC(=O)c1ccc(cc1)[N+]1C=CC=CC1=O)Nc1ccc(cn1)C(F)(F)F
CHEMBL220788	-7.635	-9.224	O=C1[C@H](CCN1[C@H](C(=O)N1CCOCC1)C)NS(=O)(=O)c1sc2c(c1)sc(c2)Cl		CHEMBL146592	-9.53	-9.082	Cc1ccc(c(c1)C(=O)Nc1ccc(cc1)Cl)NC(=O)c1sc(nc1C)C
CHEMBL3628954	-8.626	-8.472	Cc1cccc(c1)[C@]1(CCc2c(C1)c1ccc(c[n+]1[nH]2)C)NC(=O)c1c(Cl)cc(cc1Cl)n1cnc(n1)C		CHEMBL2431615	-7.229	-7.011	CCOc1cc(ccc1OC(C)C)[C@@H](C(=O)NS(=O)(=O)c1cccc(c1)S(=O)(=O)NC)Nc1ccc2c(c1)ccnc2
CHEMBL3114857	-7.218	-7.813	CCOc1cc(ccc1OC(C)C)[C@@H](C(=O)NCc1cccc(c1)N)Nc1ccc2c(c1)ccnc2N		CHEMBL91962	-6.411	-9.082	Brc1cc(c2cc3c([nH]2)ccc(c3)C(=N)N)c(c(c1)c1ccccc1)O
CHEMBL551991	-8.044	-11.134	N#CN/C(=N/c1ccc2c(c1)cc(o2)C)/N[C@H]1CCCCN(C1=O)CC(=O)N1CCCC1		CHEMBL268640	-6.86	-9.412	O=C([C@@H]1CCCN1C(=O)[C@H](NS(=O)(=O)C)Cc1ccc(c(c1)Cl)Cl)NCc1ccc(cc1)C(=N)N
CHEMBL342806	-9.358	-10.363	Clc1ccc(cc1)NC(=O)c1cccc(c1NC(=O)c1sc2c(c1Cl)cccc2)Cl		CHEMBL1221791	-7.672	-9.979	O=C([C@H]1CN(C[C@@H]1C(=O)Nc1ccc(cc1)Cl)CC1CC1)Nc1ccc(cc1F)[N+]1C=CC=CC1=O
CHEMBL2391203	-7.556	-5.504	OC(=O)[C@@H]1CCN(CC1)c1ccc(cc1)N1C[C@@H](OC1=O)CNC(=O)c1ccc(c(c1)c1noc(=O)[nH]1)Cl		CHEMBL459318	-5.365	-6.825	CCOC(=O)CN(C(=O)c1ccccc1)c1ccc2c(c1)O[C@](CN2C)(C)COc1ccc(cc1)C(=N)N
CHEMBL513818	-9.431	-8.371	NCC[C@@H]1CCN(CC1)C(=O)[C@@H](NS(=O)(=O)c1cccc(c1)c1ccccc1Cl)Cc1cccc(c1)C(=N)N		CHEMBL404833	-6.828	-12.24	O=C([C@@H]1CC[C@@H]2N1C(=O)CN(C2)S(=O)(=O)CC(c1ccccc1)c1ccccc1)NCc1ccc(cc1)C(=N)N
CHEMBL48233	-7.05	-6.487	O=C1/C(=C/c2ccc(cc2)C(=N)N)/CCCC/C/1=C\c1ccc(cc1)C(=N)N		CHEMBL350169	-10.19	-11.421	Clc1ccc2c(c1)sc(c2)S(=O)(=O)N1CCN(C(=O)C1)Cc1cc2c([nH]1)cc[nH+]c2
CHEMBL76987	-8.443	-9.361	Cc1cccc(c1)CNC(=O)c1cc2c(n1Cc1cccc(c1)C(=N)N)cccc2O		CHEMBL150547	-7.275	-8.569	O=C1/C(=C/c2ccc(cc2)C(=N)N)/CCCC/C/1=C\c1ccc(cc1)C(=O)N
CHEMBL461655	-9.212	-7.164	NCC[C@@H]1CCN(CC1)C(=O)[C@@H](NS(=O)(=O)c1cccc(c1)c1ccccc1)Cc1cccc(c1)C(=N)N		CHEMBL1644916	-7.806	-4.08	NC(=N)NCCCCCC(=O)Nc1cc(cc(c1)/C(=N/NC(=N)N)/C)/C(=N/NC(=N)N)/C
CHEMBL180207	-5.466	-6.932	N#Cc1ccc(cc1)NC(=O)[C@@H](c1csc2c1cc(cc2)C(=N)N)Cc1ccccc1		CHEMBL295046	-6.828	-8.052	O=C(CN1CCN(CC1=O)S(=O)(=O)c1cc2c(s1)cc(cc2)Cl)NCCCn1cncc1
CHEMBL2441036	-5.218	-5.303	COc1cc(COc2cccc(c2)NC(=O)C2CCN(CC2)c2ccncc2)cc(c1)OC		CHEMBL256451	-7.983	-14.551	CN(CCN(C(=O)CN(S(=O)(=O)c1ccc2c(c1)ccc(c2)Cl)[C@@H]1CCCN(C1=O)c1ccc(cc1F)[N+]1C=CC=CC1=O)C)C
CHEMBL398518	-9.039	-7.961	O[C@H]1CCN(c2c1cc(cc2)c1ccccc1S(=O)(=O)C)C(=O)c1cc(nn1c1ccc2c(c1)c(N)no2)C(F)(F)F		CHEMBL20825	-8.086	-7.751	CCOC(=O)[C@H](NC(=O)c1cccc(c1)C(=N)N)Cc1ccc2c(c1)cccc2
CHEMBL568067	-7.542	-5.318	NC(=N)NCCC[C@@H](C(=O)NCC1CCN(CC1)C(=N)N)NC(=O)[C@H](C(C)C)NC(=O)[C@@H](NC(=O)Cc1ccccc1)CCCNC(=N)N		CHEMBL345236	-4.618	-4.08	OC[C@@H](C(=O)NCC(=O)NCc1ccc(cc1)C(=N)N)N
CHEMBL147707	-9.15	-7.511	OC(=O)[C@H](c1ccc(cc1)OC1CCOCC1)Oc1ccc2c(c1)CN(CC2)C(=N)N		CHEMBL492333	-9.486	-9.52	NCCC(=O)Nc1cccc(c1)S(=O)(=O)N[C@H](C(=O)N1CCCC[C@@H]1C(=O)OC)Cc1cccc(c1)C(=N)N
CHEMBL83779	-7.525	-7.209	CCOC(=O)c1ccc(cc1Oc1nc(Oc2cccc(c2)C(=N)N)c(c(c1F)C)F)N(C)C		CHEMBL19902	-7.1	-10.047	CC(=N)N1CC[C@@H](C1)Oc1ccc(cc1)[C@@H](C(=O)O)Cc1ccc2c(c1)cc(cc2)C(=N)N
CHEMBL234590	-8.585	-12.27	Clc1ccc(s1)C(=O)N[C@@H]1CCCC[C@@H]1NC(=O)c1ccc(cc1)C1(CC1)CN1CCCC1		CHEMBL159162	-10.146	-8.797	COC(=O)OC[C@H](C(=O)NCC(=O)NCc1ccc(cc1)C(=N)N)NS(=O)(=O)Cc1ccccc1
CHEMBL173878	-10.757	-12.951	NC(=N)NCc1ccccc1c1ccc(cc1)C(=O)Nc1ccc(cc1C(=O)Nc1ccc(cn1)Cl)Cl		CHEMBL182727	-8.57	-9.784	CCCN1CCC(CC1)NC(=O)c1cc2c(n1Cc1noc(c1)c1ccc(s1)Cl)cccc2
CHEMBL442980	-7.781	-5.556	O=C([C@@H]1CCCN1C(=O)[C@@H](C(c1ccccc1)c1ccccc1)N)NC[C@@H]1CCc2c(C1)c[nH]n2		CHEMBL312592	-7.074	-8.949	CN(C(=O)c1cccc(c1)Oc1nc(Oc2cccc(c2)C(=N)N)cc(c1)C(=O)O)C
CHEMBL329525	-7.485	-10.725	COc1cc(cc(c1C)OCCc1ccc(cc1Cl)Cl)C(=O)NCC1CCN(CC1)c1ccncc1		CHEMBL96651	-8.775	-9.812	CCOc1ccc(cc1OCCc1ccc(cc1Cl)Cl)C(=O)NCC1CCN(CC1)c1ccncc1
CHEMBL19666	-9.065	-9.542	O=C(C[N+]1C(=CC=C(C1=O)NS(=O)(=O)Cc1ccccc1)C)NCc1ccc(s1)C(=N)N		CHEMBL351435	-9.491	-8.043	Clc1ccc2c(c1)sc(c2)S(=O)(=O)N1CCN(C(=O)C1)Cc1cc2c(o1)ccnc2
CHEMBL328721	-9.491	-9.596	O=C1N(CC[C@@H]1NS(=O)(=O)c1cc2c(s1)nccc2)Cc1cccc(c1)C(=N)N		CHEMBL92928	-7.39	-9.929	COc1cc(cc(c1OC)OCCc1ccc(cc1Cl)Cl)C(=O)NCC1CCN(CC1)c1ccncc1
CHEMBL206335	-7.674	-13.221	CN(Cc1nccn1c1ccc(c(c1)F)NC(=O)c1cc(nn1c1ccc2c(c1)c(N)no2)C(F)(F)F)C		CHEMBL160944	-5.102	-4.08	OC[C@H](C(=O)NCC(=O)NCc1ccc(cc1)C(=N)N)N
CHEMBL260085	-10.378	-13.932	COc1cc(Cl)cc(c1NC(=O)c1ccc(cc1)N1CCCCC1=O)C(=O)Nc1ccc(cn1)Cl		CHEMBL607012	-8.523	-7.102	CC(=O)N[C@@H](C(=O)N1CCC[C@H]1C(=O)N[C@H](*1O[C@H]2[C@](O1)(C)[C@@H]1C[C@H](C2)C1(C)C)CCCNc1ncccn1)Cc1ccccc1
CHEMBL8079	-5.005	-5.44	NCc1scc(c1)CNC(=O)[C@@H]1CCCN1C(=O)[C@@H](C(c1ccccc1)c1ccccc1)NS(=O)(=O)C		CHEMBL605294	-9.742	-11.831	CN[C@H](c1ccc(c(c1)F)N1CC[C@@H](C1=O)NS(=O)(=O)c1ccc2c(c1)ccc(c2)Cl)C
CHEMBL103077	-8.422	-10.641	O=C(CN(C(=O)CCc1ccccc1)CCc1cc(C)cc(c1)C)N[C@H](*(O)O)CCCN=C(N)N		CHEMBL243182	-10.438	-12.041	OC[C@@H](CN(Cc1csc(c1Cl)C(=O)Nc1ccc(cc1C(=O)Nc1ccc(cc1)Cl)Cl)C)O
CHEMBL123942	-5.384	-5.162	Nc1cc(C)c(c(n1)C)CNC(=O)[C@@H]1CCCN1C(=O)[C@@H](C(C1CCCCC1)C1CCCCC1)N		CHEMBL446437	-9.069	-9.486	Clc1ccc(s1)c1onc(c1)Cn1c(cc2c1cccc2)C(=O)N[C@@H]1CCN(CC1)C1CCCCC1
CHEMBL350657	-7.961	-5.384	OC[C@@H](C(=O)NCC(=O)NCc1ccc(cc1)C(=N)N)NC(=O)OC(C)(C)C		CHEMBL283293	-8.189	-13.191	CC(=N)N1CCC(CC1)Oc1ccc2c(c1[N](=O)O)nc(n2Cc1ccc2c(c1)cc(cc2)C(=N)N)C(C)C
CHEMBL2337676	-7.599	-7.917	CCOC(=O)C(=O)N(c1ccc2c(c1)OC[C@@H](O2)COc1ccc(cc1)C(N)N)Cc1ccccc1		CHEMBL257319	-6.585	-8.747	Fc1cc(ccc1N1CCC[C@H](C1=O)NS(=O)(=O)c1ccccc1)c1ccccc1S(=O)(=O)C
CHEMBL48236	-7.346	-10.772	O=C(CN1CCN(CC1=O)S(=O)(=O)c1cc2c(s1)cc(cc2)Cl)NCCc1cncn1C		CHEMBL119773	-9.088	-9.941	O=C1N(CC[C@@H]1NS(=O)(=O)c1ccc(s1)c1nocc1)Cc1cccc(c1)C(=N)N
CHEMBL162357	-9.802	-8.052	Clc1ccc2c(c1)sc(c2)S(=O)(=O)N1CCN(C(=O)C1)Cc1nc2c([nH]1)c[nH+]cc2		CHEMBL316334	-5.491	-9.667	Brc1cc(cc(c1O)c1cc2c([nH]1)ccc(c2)C(=N)N)[N](=O)O
CHEMBL393815	-9.142	-12.085	O=C(c1ccc(cc1)[N+]1C=CC=CC1=O)NCC(NC(=O)c1ccc2c(c1)[nH]cc2Cl)(C)C		CHEMBL146207	-9.934	-11.748	Clc1ccc(nc1)NC(=O)c1cc(C)ccc1NC(=O)c1sc2c(c1Cl)cccc2
CHEMBL3114853	-8.118	-7.327	CCOc1cc(ccc1OC(C)C)[C@@H](C(=O)NCc1cccc(c1)NS(=O)(=O)N)Nc1ccc2c(c1)ccnc2N		CHEMBL452524	-8.725	-14.551	CCN(CC1(CC1)c1ccc(cc1)N1CCc2c(C1=O)n(nc2C(F)(F)F)c1ccc(cc1)OC)CC
CHEMBL94563	-8.798	-7.813	O=C(C[C@H]1ON=C(C1)c1cccc(c1)C(=N)N)Nc1cccc(c1)C(=N)N		CHEMBL94336	-7.463	-9.111	O=C1/C(=C/c2ccc(cc2)C(=N)N)/CCCC/C/1=C/c1ccc(cc1)C(=N)N
CHEMBL218420	-8.837	-11.289	N#CCCN(C(=O)[C@@H](N1CC[C@@H](C1=O)NS(=O)(=O)c1ccc2c(c1)ccc(c2)Cl)C)C(C)C		CHEMBL154504	-9.664	-8.216	NCc1cccc(c1)n1nc(cc1C(=O)Nc1ccc(cc1)c1ccccc1S(=O)(=O)N)C(F)(F)F
CHEMBL111013	-7.005	-5.031	CCCS(=O)(=O)NC1=CC=C([N+](C1=O)CC(=O)N[C@@H]1CCc2c(C1)sc(n2)N)C		CHEMBL361607	-7.125	-12.513	O=C([C@@H](c1c[nH]c2c1cc(cc2)C(=N)N)Cc1ccccc1)Nc1ccc(cc1)c1ccccc1S(=O)(=O)N
CHEMBL359695	-8.794	-12.289	O=C(c1ccc(c(c1)F)NC(=O)c1cc(nn1c1ccc2c(c1)c(N)no2)C(F)(F)F)N1CCCC1		CHEMBL1083499	-7.045	-7.455	NC(=N)NOCCNC(=O)C[N+]1C(=CN=C(C1=O)NCC(c1ccccc1)(F)F)C
CHEMBL168071	-7.306	-5.607	O=C([C@@H]1CCCN1C(=O)[C@H](NS(=O)(=O)Cc1ccccc1)CC1CCCCC1)NC[C@@H]1CCc2c(C1)cnc(n2)N		CHEMBL95148	-7.987	-10.061	Clc1ccc(cc1)CCOc1cc(ccc1F)C(=O)NCC1CCN(CC1)c1ccncc1
CHEMBL144707	-7.011	-10.442	CCOC(=O)[C@H](c1ccc(cc1)OC1CCN(CC1)C(=N)c1ccc(cc1)OC)Oc1ccc2c(c1)CN(CC2)C(=N)N		CHEMBL418849	-8.315	-10.316	COc1ccc(cc1)C(=N)N1CCC(CC1)Oc1ccc(cc1)[C@@H](C(=O)O)Oc1ccc2c(c1)CN(CC2)C(=N)N
CHEMBL122601	-5.486	-4.923	Nc1cc(C)c(c(n1)C)CNC(=O)[C@@H]1CCCN1C(=O)[C@@H](C(c1ccccc1)c1ccccc1)N		CHEMBL119966	-8.847	-11.591	O=C1N(CC[C@@H]1NS(=O)(=O)c1ccc(s1)c1nocc1)Cc1cc(ccc1O)C(=N)N
CHEMBL420334	-6.075	-5.44	O=C(OC(C)(C)C)N[C@@H](C(=O)N1CCC[C@H]1C(=O)NCc1csc(n1)N)C(C1CCCCC1)C1CCCCC1		CHEMBL460144	-6.959	-5.373	CCOC(=O)C(=O)N(c1ccc2c(c1)O[C@](CN2C)(C)COc1ccc(cc1)C(=N)N)Cc1ccccc1
CHEMBL204092	-8.948	-11.182	NC(=N)c1ccc2c(c1)nc([nH]2)Cc1[nH]c2c(n1)cc(c(c2)F)F		CHEMBL378221	-7.476	-10.983	N#Cc1nn(c(c1N)C(=O)Nc1ccc(cc1F)c1ccccc1S(=O)(=O)C)c1ccc(cc1)OC
CHEMBL404218	-6.989	-12.184	Clc1ccc2c(c1)ccc(c2)S(=O)(=O)N[C@H]1CCN(C1=O)c1ccc(cc1F)c1nccn1C		CHEMBL272959	-5.82	-9.998	Fc1ccc(cc1)S(=O)(=O)N[C@@H]1CCCN(C1=O)c1ccc(cc1F)c1ccccc1S(=O)(=O)C
CHEMBL164239	-5.831	-5.766	O=C([C@@H]1CCCN1C(=O)[C@@H](C(c1ccccc1)c1ccccc1)N)NC[C@@H]1CCc2c(C1)cnc(n2)N		CHEMBL398795	-10.158	-11.748	CN(Cc1nccn1c1ccc(cc1)C(=O)N[C@H]1CCCC[C@H]1NC(=O)c1ccc2c(c1)[nH]cc2Cl)C
CHEMBL3127479	-6.309	-7.121	CC(=O)Nc1ccc(c(c1)C(=O)O)c1cccc(c1)[C@H]1Nc2ccc(cc2[C@@](C1)(C)c1ccccc1)C(=N)N		CHEMBL157131	-6.599	-5.44	OC[C@H](C(=O)NCC(=O)NCc1ccc(cc1)C(=N)N)NS(=O)(=O)c1cc(C(C)C)c(c(c1)C(C)C)C(C)C
CHEMBL282260	-7.468	-10.157	CCc1nc2c(n1Cc1cccc(c1)c1cccc(c1)C(=N)N)cc(cc2)OC1CCN(CC1)C(=N)C		CHEMBL330075	-9.926	-8.038	NC(=N)c1cccc(c1)CNC(=O)c1cn(c2c1cccc2)Cc1cccc(c1)C(=N)N
CHEMBL233984	-10.355	-11.451	O=C(c1ccc(cc1)[N+]1C=CC=CC1=O)N[C@@H]1CCCC[C@@H]1NC(=O)c1ccc2c(c1)[nH]cc2Cl		CHEMBL7651	-8.766	-13.544	O=C([C@]1(ON=C(C1)c1cccc(c1)C(=N)N)Cn1cnnn1)Nc1ccc(cn1)c1ccccc1S(=O)(=O)N
CHEMBL319878	-6.688	-8.001	Clc1ccc2c(c1)ccc(c2)[C@H](C1CC[N+](CC1)(C)C)NC(=O)c1cc2c(n1Cc1cccc(c1)C(=N)N)cccc2		CHEMBL110415	-8.948	-4.764	O=C(C[N+]1C(=CC=C(C1=O)NS(=O)(=O)Cc1ccc(cc1)F)C)NC[C@@H]1CCc2c(C1)c[nH]n2
CHEMBL328611	-7.954	-9.722	Brc1ccc(cc1)CCOc1cc(ccc1F)C(=O)NCC1CCN(CC1)c1ccncc1		CHEMBL361846	-9.15	-11.591	NCc1nccn1c1ccc(c(c1)F)NC(=O)c1cc(nn1c1ccc2c(c1)c(N)no2)C(F)(F)F
CHEMBL295802	-7.866	-9.832	O=C(CN1CCN(CC1=O)S(=O)(=O)c1cc2c(s1)cc(cc2)Cl)NCCc1ccncc1		CHEMBL359371	-9.711	-7.209	Clc1ccc(cc1)NC(=O)c1c(C)cccc1NC(=O)c1sc2c(c1Cl)cccc2
CHEMBL254620	-7.035	-10.316	O=C1CCCCN1c1ccc(c(c1)F)c1ccc2c(c1F)n(nc2C)c1ccc2c(c1)c(N)no2		CHEMBL64653	-6.596	-4.935	NC(=N)Nc1ccc(cn1)NC(=O)c1cc2cc3ccccc3cc2c(c1O)Br
CHEMBL387656	-10.48	-15.092	COc1cc(Cl)cc(c1NC(=O)c1scc(c1Cl)Cn1ccnc1NC(C)C)C(=O)Nc1ccc(cn1)Cl		CHEMBL378916	-6.306	-7.573	NC(=O)NCc1ccc(c(c1)c1cccc(c1O)c1nc2c([nH]1)ccc(c2)C(=N)N)O
CHEMBL160996	-9.731	-8.052	Clc1ccc2c(c1)sc(c2)S(=O)(=O)N1CCN(C(=O)C1)Cc1[nH]c2c(c1)[nH+]ccc2		CHEMBL64164	-6.416	-4.526	NC(=N)Nc1ccc(cc1)NC(=O)c1cc(C)cc(c1O)I
CHEMBL81852	-6.489	-7.209	Fc1c(Oc2cccc(c2)C(=N)N)nc(c(c1C)F)Oc1ccccc1		CHEMBL139121	-8.64	-9.117	Cc1nn(c(c1)C(=O)Nc1ccc(cc1)c1ccccc1S(=O)(=O)N)c1ccccc1
CHEMBL62897	-6.164	-5.357	Cc1cc(I)c(c(c1)C(=O)Nc1ccc(c(c1)Cl)C(=N)N)O		CHEMBL1615104	-9.276	-12.085	Clc1ccc2c(c1)ccc(c2)S(=O)(=O)N[C@H]1CCN(C1=O)c1ccc2c(c1F)CCNC2
CHEMBL300627	-6.378	-6.151	O=C([C@@H]1ON=C(C1)c1cc(I)c(c(c1)I)O)Nc1ccc(cc1)c1ccccc1S(=O)(=O)N		CHEMBL59690	-7.029	-4.7	NC(=N)Nc1ccc(cc1)NC(=O)c1cccc(c1O)C
CHEMBL252649	-9.878	-10.772	COc1ccc(cc1)n1nc(cc1C(=O)Cc1ccc(cc1)c1ccccc1S(=O)(=O)N)C(F)(F)F		CHEMBL310717	-8.991	-8.365	Clc1cccc(c1)CCNC(=O)c1cc2c(n1Cc1cccc(c1)C(=N)N)cccc2O
CHEMBL294776	-6.571	-4.526	NC(=N)Nc1ccc(cc1)NC(=O)c1cccc(c1O)Cl		CHEMBL105980	-8.348	-5.446	O=C(C[N+]1C(=CC=C(C1=O)NS(=O)(=O)Cc1ccccc1)C)N[C@H]1CCc2c(C1)c[nH]n2
CHEMBL151113	-5.337	-7.209	CN(C(=N)c1ccc(cc1)/C=C/1\CCCC/C(=C\c2ccc(cc2)C(=N)N(C)C)/C1=O)C		CHEMBL303335	-6.633	-5.417	NC(=N)Nc1ccc(cc1)NC(=O)c1ccccc1O
CHEMBL2441026	-6.756	-4.899	Fc1cccc(c1)COc1ccccc1NC(=O)C1CCN(CC1)c1ccncc1		CHEMBL457774	-8.694	-13.802	COc1ccc(cc1)n1nc(c2c1C(=O)N(CC2)c1ccc(cc1)C1(CC1)CS(=O)(=O)C)C(=O)N
CHEMBL270431	-6.993	-10.588	F[C@@H]1CCN(C1)Cc1nccn1c1ccc(c(c1)F)N1CC[C@H](C1=O)NS(=O)(=O)/C=C/c1ccc(s1)Cl		CHEMBL2373555	-9.429	-7.102	NCCCC[C@@H](*1O[C@H]2[C@](O1)(C)[C@H]1C[C@@H](C2)C1(C)C)NC(=O)Cn1nc(nc1Cc1ccccc1)CC(=O)OC
CHEMBL213636	-7.19	-12.132	COc1ccc(cc1)N1N[C@H]([C@H]2[C@H]1C(=O)[N+](CN2)c1ccc(cc1F)c1ccccc1S(=O)(=O)N)C(=O)N		CHEMBL318526	-7.013	-6.421	COc1c(cccc1c1cc2c([nH]1)ccc(c2)C(=N)N)c1ccccc1
CHEMBL2334311	-7.501	-6.561	OCC1(CCCC1)NC1=NC(=C2[N+](C1=O)[C@@H](CC2(C)C)C(=O)NCc1ccc(cc1)C(=N)N)Cl		CHEMBL402109	-6.184	-13.191	CN(Cc1nccn1c1ccc(c(c1)F)N1CC[C@@H](C1=O)NS(=O)(=O)/C=C/c1ccc(s1)Cl)C
CHEMBL252651	-8.763	-12.24	COc1ccc(cc1)n1nc(cc1C(=O)Cc1ccc(cc1)N1CCCCC1=O)C(F)(F)F		CHEMBL3114843	-7.269	-6.994	CCOc1cc(ccc1OC(C)C)[C@@H](C(=O)NCc1cc(ccc1S(=O)(=O)CC)NC(=O)C)Nc1ccc2c(c1)ccnc2N
CHEMBL367954	-9.251	-13.287	CNCc1nccn1c1ccc(c(c1)F)NC(=O)c1cc(nn1c1ccc2c(c1)c(N)no2)C(F)(F)F		CHEMBL462710	-9.531	-12.593	CNCCC1(CC1)c1ccc(cc1)N1CCc2c(C1=O)n(nc2C(F)(F)F)c1ccc(cc1)OC
CHEMBL399593	-9.025	-12.001	O=C1CCCCN1c1ccc(cc1)C(=O)N[C@H]1CCC[C@H]1NC(=O)c1ccc(s1)Cl		CHEMBL135998	-8.847	-7.186	CCOC(=O)[C@H](Cc1cccc(c1)C(=N)N)NC(=O)CNS(=O)(=O)c1ccc(cc1)C#N
CHEMBL1221536	-9.987	-10.272	O=C([C@H]1CN(C[C@@H]1C(=O)Nc1ccc(cc1)Cl)C(=O)C)Nc1ccc(cc1F)[N+]1C=CC=CC1=O		CHEMBL209483	-9.483	-12.542	CN(Cc1ccccc1c1ccc(cc1)N1CC=Cc2c(C1=O)n(nc2C(F)(F)F)c1ccc2c(c1)c(N)no2)C
CHEMBL512287	-8.24	-12.971	N#Cc1nn(c2c1CCN(C2=O)c1ccc(cc1)C1(CC1)CS(=O)(=O)C)c1ccc(cc1)OC		CHEMBL357739	-9.202	-9.464	COc1cccc(c1)n1nc(cc1C(=O)Nc1ccc(cc1)c1ccccc1S(=O)(=O)N)C
CHEMBL98240	-8.352	-9.102	Fc1ccc(cc1)CCOc1cc(ccc1F)C(=O)NCC1CCN(CC1)c1ccncc1		CHEMBL354996	-9.909	-10.88	Clc1ccc2c(c1)nc([nH]2)CN1CCN(C(=O)C1)Cc1ccc2c(c1)ncnc2N
CHEMBL91917	-9.183	-7.006	O=C(c1cc2c(n1Cc1cccc(c1)C(=N)N)cccc2O)NNS(=O)(=O)c1ccccc1		CHEMBL236642	-9.208	-6.751	Clc1ccc(s1)C(=O)N[C@H]1Cc2c([C@H]1NC(=O)c1ccc(cc1)[N+]1C=CC=CC1=O)cccc2
CHEMBL149410	-7.593	-7.455	O=C1/C(=C/c2ccc(cc2)C(=N)N)/C[C@H](C/C/1=C\c1ccc(cc1)C(=N)N)c1ccccc1		CHEMBL184887	-8.352	-12.494	Clc1ccc2c(c1)ncn2c1ccc(cc1)NC(=O)c1cc(nn1c1cccc(c1)C(=N)N)c1cccnc1
CHEMBL555753	-5.696	-4.08	N[C@@H]1CC[C@H](CC1)CNC(=O)[C@@H]1CCCN1C(=O)C[C@@H]1c2ccccc2C=Cc2c1cccc2		CHEMBL431281	-8.58	-11.591	O=C1N(CC[C@@H]1NS(=O)(=O)c1cc2c(s1)ccc(n2)Cl)Cc1cc(ccc1N)C(=N)N
CHEMBL51482	-9.146	-9.832	CNC(=O)Nc1ccc(nc1Oc1cccc(c1)C(=N)N)Oc1cccc(c1)C(=N)N		CHEMBL385487	-8.775	-13.253	O[C@@H]1CCN(C1)Cc1ccccc1c1ccc(cc1)[N+]1[C@@H](C)N[C@@H]2[C@H](C1=O)N(N[C@@H]2C(F)(F)F)c1ccc2c(c1)c(N)no2
CHEMBL3219074	-10.038	-7.501	CNC(=O)CCC[C@@H]1CCN(CC1)C(=O)[C@@H](NS(=O)(=O)c1cccc(c1)c1cccc(c1)F)Cc1cccc(c1)C(=N)N		CHEMBL3114854	-6.861	-6.924	CCOc1cc(ccc1OC(C)C)[C@@H](C(=O)NCc1cccc(c1)S(=O)(=O)N)Nc1ccc2c(c1)ccnc2N
CHEMBL148458	-9.75	-9.884	COc1c(Br)csc1C(=O)Nc1ccc(cc1C(=O)Nc1ccc(cc1)Cl)C		CHEMBL460567	-7.473	-5.373	OC(=O)CCNC(=O)c1ccc2c(c1)O[C@@H](C(=O)N2C)OCc1ccc(cc1)C(=N)N
CHEMBL289951	-7.519	-5.162	Cc1cc(OCCN(c2ccncc2)C)cc(c1)OS(=O)(=O)c1ccccc1Cl		CHEMBL1271162	-8.613	-11.339	CN1CCC(CC1)N1CCN(CC1)C(=O)[C@@H](c1ccccc1)NC(=O)c1ccc2c(c1)[nH]cc2
CHEMBL223787	-7.861	-11.289	O=C1[C@H](CCN1[C@H](C(=O)N1CCOCC1)C)NS(=O)(=O)c1cnc(s1)c1ccc(s1)Cl		CHEMBL316628	-7.083	-10.471	COc1cc(cc(c1Br)OCCc1ccc(cc1Cl)Cl)C(=O)NCC1CCN(CC1)c1ccncc1
CHEMBL468792	-9.7	-13.953	CNCC1(CC1)c1ccc(cc1)N1CCc2c(C1=O)n(nc2C(=O)N)c1ccc(cc1)OC		CHEMBL455932	-7.876	-11.289	OC(=O)COc1cc(ccc1CCNS(=O)(=O)c1cc(ccc1O)C(=N)N)c1ccccc1S(=O)(=O)C
CHEMBL64740	-6.922	-4.526	NC(=N)Nc1ccc(cc1)NC(=O)c1cc2cc3ccccc3cc2cc1O		CHEMBL209963	-7.736	-7.175	NCCC(=O)N1CCCN(CC1)C(=O)[C@@H](NS(=O)(=O)c1c(cc(cc1C(C)C)C(C)C)C(C)C)Cc1cccc(c1)C(=N)N
CHEMBL92144	-7.677	-9.918	Clc1ccc(c(c1)Cl)CCOc1cc(cc(c1)C(=O)N)C(=O)NCC1CCN(CC1)c1ccncc1		CHEMBL333238	-7.054	-4.08	N[C@@H]1CC[C@H](CC1)CNC(=O)[C@@H]1CCCN1C(=O)C[C@H](c1cccnc1)c1ccccc1
CHEMBL1160791	-7.597	-10.157	O=C1N(CCCCN1c1cccc(c1)C(=N)N)C1CCN(CC1)S(=O)(=O)c1ccccc1N		CHEMBL64841	-7.68	-4.526	NC(=N)Nc1ccc(cc1)NC(=O)c1cc(C)ccc1O
CHEMBL298891	-6.377	-6.334	O=C([C@@H]1ON=C(C1)c1ccc(cc1)O)Nc1ccc(cc1)c1ccccc1S(=O)(=O)N		CHEMBL526453	-8.53	-9.242	CSCC[C@@H](C(=O)NCc1ccc(cc1)C(=N)N)NC(=O)[C@@H]([C@H](CC)C)NS(=O)(=O)Cc1ccccc1
CHEMBL2334302	-6.626	-8.104	CNC(=O)[C@]1(C)C[C@H]([N+]2C1=C(Cl)N=C(C2=O)NC1CCC1)C(=O)NCc1ccc(cc1)C(=N)N		CHEMBL602082	-7.15	-7.649	CNCc1n(C)nc(c1NC(=O)OC[C@H](c1ccccc1)Oc1cccc2c1cc(s2)C(=N)N)C
CHEMBL296046	-10.177	-12.649	COC(=O)[C@@H]([C@H](NC(=O)c1ccc(cc1)c1ccncc1)C)Cc1cccc(c1)C(=N)N		CHEMBL376716	-8.6	-11.591	Clc1ccc2c(c1)ccc(c2)S(=O)(=O)N[C@H]1CCN(C1=O)[C@H](C(=O)N(C(C)C)CCS(=O)(=O)N)C
CHEMBL2373402	-9.614	-7.102	CCCc1nn(c(n1)Cc1ccccc1)CC(=O)N[C@H](*1O[C@H]2[C@](O1)(C)[C@H]1C[C@@H](C2)C1(C)C)CCCCN		CHEMBL353712	-9.595	-7.102	CC(=O)N[C@@H](C(=O)N1CCC[C@H]1C(=O)N[C@H](*1O[C@H]2[C@](O1)(C)[C@@H]1C[C@H](C2)C1(C)C)CCCn1ccnc1N)Cc1ccccc1
CHEMBL492342	-8.302	-6.917	NCCC(=O)Nc1cccc(c1)S(=O)(=O)N[C@H](C(=O)N1CC[C@H](CC1)CCCC(=O)N)Cc1cccc(c1)C(=N)N		CHEMBL457549	-9.197	-12.913	COc1ccc(cc1)n1nc(c2c1C(=O)N(CC2)c1ccc(cc1)C1(CC1)CS(=O)(=O)C)C(F)(F)F
CHEMBL333639	-8.181	-9.464	COc1ccc2c(c1)cc(cc2)S(=O)(=O)N[C@H]1CCN(C1=O)Cc1ccnc(c1)C(=N)N		CHEMBL73193	-8.68	-13.544	OC(=O)CN(c1c(F)c(Oc2cccc(c2)C2=NCCN2C)nc(c1F)Oc1cc(ccc1O)C(=N)N)C
CHEMBL22566	-6.574	-9.412	NCCCC[C@@H](C(=O)C(=O)Nc1ccc(cc1)Oc1cccc(c1)N)NC(=O)CN(C(=O)c1ccccc1Sc1ccccc1C#N)C		CHEMBL230880	-8.59	-7.356	O=C(CNC(=O)[C@H](NS(=O)(=O)Cc1ccccc1)CC[C@H]1CCCCN1O)NCCc1ccncc1
CHEMBL191937	-7.983	-7.352	COc1ccc(cc1OCCc1ccc(cc1Cl)Cl)C(=O)N1CCN(CC1)Cc1ccc(cc1)F		CHEMBL440919	-7.804	-5.241	OC[C@H](C(=O)NCC(=O)NCc1ccc(cc1)C(=N)N)NC(=O)OC(C)(C)C
CHEMBL209334	-6.913	-5.285	NC(=N)NCCC(=O)N1CCN(CC1)C(=O)[C@@H](NS(=O)(=O)Cc1ccc2c(c1)cccc2)Cc1cccc(c1)C(=N)N		CHEMBL300235	-4.128	-6.636	O=C([C@@H]1ON=C(C1)c1ccc2c(c1)OCCO2)Nc1ccc(cc1)c1ccccc1S(=O)(=O)N
CHEMBL260086	-10.336	-14.046	Clc1cc(O)c(c(c1)C(=O)Nc1ccc(cn1)Cl)NC(=O)c1ccc(cc1)N1CCCCC1=O		CHEMBL497307	-8.768	-8.815	CC[C@@H]([C@H](C(=O)N[C@H](C(=O)NCc1ccc(cc1)C(=N)N)CCC(=O)N)NS(=O)(=O)Cc1ccccc1)C
CHEMBL289331	-7.117	-5.423	ONC(=N)c1cccc(c1)CN(C(=O)N1CCCCCC1)NS(=O)(=O)c1ccc2c(c1)ccc(c2)OC		CHEMBL178134	-7.341	-6.673	COc1cc([C@H](C(=O)N[C@@H](c2ccccc2)C(=O)O)Nc2ccc(cc2)C(=N)N)c(cc1OCc1ccccc1)S(=O)(=O)c1ccccc1
CHEMBL352144	-7.998	-10.032	Cc1ccc(cc1)CNC(=O)[C@@H](c1ccccc1)NC(=O)c1cccc(c1)C(=N)N		CHEMBL79996	-8.573	-7.961	Fc1c(Oc2cccc(c2)C(=O)N2CCOCC2)nc(c(c1C)F)Oc1cccc(c1)C(=N)N
CHEMBL3099583	-7.197	-8.871	NCCCNC(=O)c1ccc(nc1Oc1ccc(cc1)C(=N)N)Oc1ccc(cc1)C(=N)N		CHEMBL174330	-10.637	-14.852	OC(=O)C1CCN(CC1)c1ccccc1c1ccc(cc1)C(=O)Nc1ccc(cc1C(=O)Nc1ccc(cn1)Cl)Cl
CHEMBL279212	-8.651	-12.951	Clc1ccc2c(c1)ccc(c2)n1nc(cc1C(=O)Nc1ccc(cc1)N1CCOCC1=O)C		CHEMBL48361	-7.814	-8.16	OC(=O)CCN(C(=O)c1ccc2c(c1)nc(n2C)CNc1ccc(cc1)C(=N)N)c1ccccn1
CHEMBL493094	-6.565	-6.081	O=C(Nc1ccc2c(c1)O[C@](CN2C)(C)COc1ccc(cc1)C(=N)N)CCC(=O)O		CHEMBL594516	-7.806	-10.14	CNC(=O)c1ccc(c(c1)F)N1CC[C@@H](C1=O)NS(=O)(=O)/C=C/c1ccc(s1)Cl
CHEMBL399331	-8.154	-11.301	Nc1noc2c1cc(cc2)n1nc(cc1C(=O)N1CCc2c1ccc(c2)c1ccccc1CN1CCCC1)C(F)(F)F		CHEMBL3780548	-9.248	-8.338	O=C(N[C@@H]1CN(CC2CCN(CC2)Cc2ccccc2)C(=O)N(C1)c1cccc(c1)C(=N)N)Cc1ccccc1
CHEMBL310878	-7.288	-7.209	COc1c(cc(cc1OC)C(=O)N(C)C)Oc1nc(Oc2cccc(c2)C(=N)N)c(c(c1F)C)F		CHEMBL384526	-7.776	-12.184	COc1ccc(cc1)N1N[C@H]([C@H]2[C@@H]1C(=O)[N+](CN2)c1ccc(cc1)c1ccccc1CN1CCCC1)C(=O)N
CHEMBL3781626	-9.295	-8.038	CO[C@@H]1CN(CC2CCN(CC2)Cc2ccccc2)C(=O)N(C1)c1cccc(c1)C(=N)N		CHEMBL491673	-7.129	-5.303	O=C(C1CCNCC1)Nc1ccc(cc1)OCc1ccc(cc1)c1ccccc1
CHEMBL324859	-7.551	-4.953	O=C(C[N+]1C(=CC=C(C1=O)NS(=O)(=O)Cc1ccc(cc1)C)C)NC[C@@H]1CCc2c(C1)c[nH]n2		CHEMBL326316	-8.57	-8.104	O=C1N(CC[C@@H]1NS(=O)(=O)c1ccc(cc1)Cc1ccccc1)Cc1cccc(c1)C(=N)N
CHEMBL373457	-7.289	-11.182	Clc1ccc2c(c1)ccc(c2)S(=O)(=O)N[C@H]1CCN(C1=O)[C@H](C(=O)N(C(C)C)Cc1ccncc1)C		CHEMBL292488	-7.542	-4.526	NC(=N)Nc1ccc(cc1)NC(=O)c1ccc(cc1O)Cl
CHEMBL161432	-8.77	-10.091	ON1CC[C@@H]2[C@@H](C1)C[C@@H](N2)CN1CCN(CC1=O)S(=O)(=O)c1sc2c(c1)ccc(c2)Cl		CHEMBL271687	-7.395	-12.24	CN(Cc1nccn1c1ccc(c(c1)F)N1CC[C@H](C1=O)NS(=O)(=O)c1ccc2c(c1)[nH]cc2Cl)C
CHEMBL331179	-9.626	-5.44	Nc1scc(c1)CNC(=O)[C@@H]1CCCN1C(=O)[C@H](NS(=O)(=O)Cc1ccccc1)Cc1ccc(c(c1)Cl)Cl		CHEMBL442293	-7.371	-9.652	Clc1ccc2c(c1)ccc(c2)S(=O)(=O)N[C@H]1CCN(C1=O)c1ccc(cn1)c1ccccc1
CHEMBL398444	-8.96	-8.104	NC(=O)c1cc(n(n1)c1ccc2c(c1)c(N)no2)C(=O)N1CCc2c1cc(cc2)N1CCCCCC1=O		CHEMBL227308	-9.605	-14.396	COc1cc(Cl)cc(c1NC(=O)c1scc(c1Cl)CN(C(=O)N)C)C(=O)Nc1ccc(cn1)Cl
CHEMBL1684180	-8.33	-11.591	Clc1ccc2c(c1)ccc(c2)S(=O)(=O)N[C@H]1CCN(C1=O)c1ccc2c(c1)CC[C@@H]2N(C)C		CHEMBL288862	-7.722	-5.659	O=C(N(NS(=O)(=O)c1ccc2c(c1)cccc2)Cc1ccc(cc1)C(=N)N)N1CCCCCC1
CHEMBL332121	-9.933	-11.012	COC(=O)COc1ccc(cc1CN1CC[C@@H](C1=O)NS(=O)(=O)c1ccc2c(c1)cc(cc2)OC)C(=N)N		CHEMBL3114855	-6.196	-7.082	CCOc1cc(ccc1OC(C)C)[C@@H](C(=O)NCc1cccc(c1)NC(=O)OC)Nc1ccc2c(c1)ccnc2N
CHEMBL182323	-7.951	-9.589	COc1cccc(c1)Cn1c(cc2c1cccc2)C(=O)NC1CCN(CC1)C(C)C		CHEMBL208586	-7.422	-7.122	CC(c1cc(C(C)C)c(c(c1)C(C)C)S(=O)(=O)N[C@H](C(=O)N1CCCN(CC1)C(=O)C1CCNCC1)Cc1cccc(c1)C(=N)N)C
CHEMBL228612	-8.645	-12.626	NCc1ccc(cc1CNC(=O)[C@@H](NC(=O)[C@@H](NS(=O)(=O)Cc1ccccc1)CC[C@@H]1CCCCN1O)CCC(=O)O)Cl		CHEMBL430367	-9.497	-11.591	COC(=O)[C@@H]1C[C@@H]([C@@H](C1)NC(=O)c1ccc2c(c1)[nH]cc2Cl)NC(=O)c1ccc(cc1)[N+]1C=CC=CC1=O
CHEMBL212165	-8.788	-10.061	Clc1ccc2c(c1)ccc(c2)S(=O)(=O)N[C@@H]1CCN(C1=O)[C@@H](C(=O)N1CCCCC1)C		CHEMBL513003	-7.519	-6.845	CN1C(=O)[C@H](Oc2c1ccc(c2)N(C(=O)C(=O)O)Cc1ccccc1)Cc1ccc(cc1)C(=N)N
CHEMBL554257	-9.034	-9.682	C#CC[N+](c1ccc(cc1)CNC(=O)c1cc2c(n1Cc1cccc(c1)C(=N)N)ccc(c2)F)(C)C		CHEMBL3314450	-9.255	-13.361	NCC(c1ccc(cc1)N1CCc2c(C1=O)n(nc2C(=O)N)c1ccc(cc1)OC)(C)C
CHEMBL270862	-7.245	-14.551	O=C1[C@@H](CCCN1c1ccc(cc1F)[N+]1C=CC=CC1=O)NS(=O)(=O)c1cc2c(s1)nc(cc2)Cl		CHEMBL358488	-9.041	-8.222	Oc1ccc(cc1)n1nc(cc1C(=O)Nc1ccc(cc1)c1ccccc1S(=O)(=O)N)C
CHEMBL419116	-7.825	-7.272	CN(C(=O)c1cccc(c1O)Oc1nc(Oc2cccc(c2)C(=N)N)c(c(c1F)C)F)C		CHEMBL1952404	-5.59	-6.453	Fc1cccc(c1)CN(C(=O)C(=O)O)c1ccc2c(c1)N(C)C[C@](O2)(C)COc1ccc(cc1)C(=N)N
CHEMBL202433	-7.828	-10.231	NC(=N)c1ccc2c(c1)nc([nH]2)c1cnc[nH]1		CHEMBL3956096	-6.414	-8.222	O=C1OC[C@H](C)c2ccc(cc2C)[C@H](C(=O)N(Cc2cc(N1)ccc2C1(CCCCC1)C(=O)O)C)Nc1ccc2c(c1)c(F)cnc2N
CHEMBL232109	-8.445	-8.895	Clc1ccc2c(c1)cc(s2)C(=O)N[C@@H]1CCC[C@@H]1NC(=O)c1ccc(cc1)[N+]1C=CC=CC1=O		CHEMBL70730	-7.795	-9.652	CN(C(=O)c1cccc(c1)Oc1nc(Oc2cccc(c2)C(=N)N)c(c(c1F)C)F)C
CHEMBL2334323	-6.475	-6.561	O=C([C@@H]1CC(C2=C(N=C(C(=O)[N+]12)NC1CCC1)Cl)(C)C)NCc1ccc(cc1)C(=N)N		CHEMBL398776	-8.747	-12.343	O=C(c1ccc(cc1)[N+]1C=CC=CC1=O)N[C@H]1Cc2c([C@H]1NC(=O)c1ccc3c(c1)[nH]cc3Cl)cccc2
CHEMBL374188	-8.368	-8.787	Clc1ccc2c(c1)ccc(c2)S(=O)(=O)N[C@H]1CCN(C1=O)[C@H](C(=O)N(C)C)C		CHEMBL174409	-9.773	-8.891	Clc1ccc2c(c1)n(C)c(n2)CN1CCN(C(=O)C1)Cc1ccc2c(c1)ncnc2N
CHEMBL506479	-10.936	-7.619	NCCC(=O)Nc1cccc(c1)S(=O)(=O)N[C@@H](C(=O)N1CCN(CC1)c1ccc(cc1)O)Cc1cccc(c1)C(=N)N		CHEMBL351100	-10.045	-8.052	Clc1ccc2c(c1)sc(c2)S(=O)(=O)N1CCN(C(=O)C1)Cc1cc2c([nH]1)cc[nH+]c2O
CHEMBL456931	-8.45	-11.301	COc1ccc(cc1)n1nc(c2c1C(=O)N(CC2)c1ccc(cc1)C1(CC1)C1=NCCN1S(=O)(=O)C)C(F)(F)F		CHEMBL407942	-8.138	-12.593	Fc1cc(ccc1NC(=O)c1cc(nn1c1ccc2c(c1)c(N)no2)C(F)(F)F)c1ccccc1CN1CCOCC1
CHEMBL310857	-8.105	-7.209	O=C(c1cccc(c1)Oc1nc(Oc2cccc(c2)C(=N)N)c(c(c1F)C)F)Nc1ccccc1		CHEMBL1222020	-9.328	-6.476	O=C([C@H]1CN(C[C@@H]1C(=O)Nc1ccc(cc1)OC(F)(F)F)S(=O)(=O)C)Nc1ccc(cc1F)[N+]1C=CC=CC1=O
CHEMBL92843	-8.863	-7.697	O=C(c1cn(c2c1cccc2)Cc1cccc(c1)C(=N)N)NCc1ccc(cc1)N(C)C		CHEMBL236439	-6.864	-9.028	Clc1ccc(s1)C(=O)N[C@@H]1[C@H](NC(=O)c2ccc(cc2)[N+]2C=CC=CC2=O)Cc2c1cccc2
CHEMBL2375178	-8.679	-7.102	NCCCC[C@@H](*1O[C@H]2[C@](O1)(C)[C@H]1C[C@@H](C2)C1(C)C)NC(=O)Cn1nc(nc1Cc1ccccc1)CC#N		CHEMBL50649	-6.246	-12.451	OC(=O)CCCc1cc(Br)c(c(c1)c1[nH]c2c(c1Cc1ccccc1)cc(cc2)C(=N)N)O
CHEMBL358275	-9.651	-10.501	Cc1ccc(c(c1)C(=O)Nc1ccccc1)NC(=O)c1sc2c(c1Cl)cccc2		CHEMBL350963	-10.103	-10.388	O=C1CN(CCN1Cc1cc2c([nH]1)cc[nH+]c2)S(=O)(=O)c1ccc(s1)c1ccc(s1)Cl
CHEMBL461091	-8.55	-14.522	COc1ccc(cc1)n1nc(c2c1C(=O)N(CC2)c1ccc(cc1)C1(CC1)CN1CCCC1)C(F)(F)F		CHEMBL118361	-8.587	-10.824	COc1ccc2c(c1)cc(cc2)S(=O)(=O)N[C@H]1CCN(C1=O)Cc1csc(c1)C(=N)N
CHEMBL1949836	-6.901	-7.341	OC(=O)CN(c1ccc2c(c1)O[C@@](CN2C)(C)COc1ccc(cc1)C(=N)N)Cc1cc(F)cc(c1)F		CHEMBL593584	-7.779	-11.831	CN([C@@H](c1ccc(c(c1)F)N1CC[C@@H](C1=O)NS(=O)(=O)/C=C/c1ccc(s1)Cl)C)C
CHEMBL3355669	-6.663	-6.919	CCOC(=O)Cc1cccc(c1)c1c[nH]c(n1)[C@H](Cc1ccccc1)NC(=O)[C@@H]1CC[C@H](CC1)CN		CHEMBL164418	-7.329	-10.602	CCOC(=O)c1ccc(cc1)CCOC(=O)N[C@@H](C(=O)NCC(=O)N[C@H]1CCCN([C@H]1O)C(=N)N)CC1CCN(CC1)C(=N)N
CHEMBL550102	-8.74	-9.55	OC[C@@H]1C[C@H](CN1CC(=O)Nc1ccc(cc1F)[N+]1C=CC=CC1=O)NC(=O)c1ccc(s1)Cl		CHEMBL1689019	-9.345	-10.88	Clc1ccc2c(c1)ccc(c2)S(=O)(=O)N[C@H]1CCN(C1=O)c1ccc2c(c1)CNCC2
CHEMBL214368	-6.632	-5.241	NCCCC[C@@H](C(=O)c1noc(n1)Cc1ccc(cc1)C(=O)NC1Cc2c(C1)cccc2)NC(=O)OCC		CHEMBL402980	-10.05	-14.805	COc1cc(Cl)cc(c1NC(=O)c1ccc(cc1)[N+]1C=CC=CC1=O)C(=O)Nc1ccc(cn1)Cl
CHEMBL147631	-7.455	-10.231	CCOC(=O)[C@H](c1ccc(cc1)OC1CCN(CC1)C(=N)CC)Oc1ccc2c(c1)CN(CC2)C(=N)N		CHEMBL344305	-8.07	-9.873	CC(=N)N1CCC(CC1)Oc1ccc(cc1)[C@@H](C(=O)O)Oc1ccc2c(c1)CN(CC2)C(=N)N
CHEMBL109696	-7.252	-4.961	O=C(C[N+]1C(=CC=C(C1=O)NS(=O)(=O)Cc1ccccc1)C)N[C@@H]1CCc2c(C1)sc(n2)N		CHEMBL296532	-8.884	-10.032	NC(=O)c1cc(Oc2cccc(c2)C(=N)N)nc(c1)Oc1cccc(c1)C(=N)N
CHEMBL315645	-7.975	-8.672	Nc1ccc(cc1)CCOc1cc(ccc1Cl)C(=O)NCC1CCN(CC1)c1ccncc1		CHEMBL431419	-7.443	-10.107	Clc1ccc(c(c1)Cl)CCOc1cc(ccc1C)C(=O)NCC1CCN(CC1)c1ccncc1
CHEMBL104331	-6.737	-8.871	N/C=N/CCC[C@@H](*(O)O)NC(=O)CN(C(=O)CCc1ccccc1)CC1(CC1)c1ccccc1		CHEMBL331896	-8.653	-8.979	CNc1ccc2c(c1)cc(cc2)S(=O)(=O)N[C@H]1CCN(C1=O)Cc1cccc(c1)C(=N)N
CHEMBL293045	-6.85	-10.018	OC(=O)CCc1ccc(cc1OCCNC(=O)C1CCN(CC1)c1ccncc1)C(=N)N		CHEMBL342964	-9.274	-7.209	Clc1ccc(cc1)NC(=O)c1cc(ccc1NC(=O)c1sc2c(c1Cl)cccc2)N1CCCC1
CHEMBL606951	-7.148	-7.102	CCCCS(=O)(=O)N[C@@H](C(=O)N1CCC[C@H]1C(=O)N[C@H](*1O[C@H]2[C@](O1)(C)[C@@H]1C[C@H](C2)C1(C)C)CCCNc1cc(Cl)nc(n1)N)Cc1ccccc1		CHEMBL3666825	-4.326	-6.8	O=C1CN2CCN(CC2)CC(=O)Nc2ccc(cc2)C[C@H](NC(=O)[C@@H](Cc2ccc(N1)cc2)NS(=O)(=O)Cc1ccccc1)C(=O)O
CHEMBL231940	-9.836	-12.085	O=C(c1ccc2c(c1)[nH]cc2Cl)N[C@@H]1CCCC[C@@H]1NCc1ccc(cc1)[N+]1C=CC=CC1=O		CHEMBL64308	-6.096	-4.526	COc1cc(C)ccc1C(=O)N(c1ccc(cc1)NC(=N)N)C
CHEMBL398517	-9.732	-8.569	O=C1CCN(c2c1cc(cc2)c1ccccc1S(=O)(=O)C)C(=O)c1cc(nn1c1ccc2c(c1)c(N)no2)C(F)(F)F		CHEMBL194316	-7.617	-11.591	ON1CCCC[C@@H]1C(CNc1nccc2c1nc(o2)Cc1cccc(c1)Cl)(F)F
CHEMBL256941	-6.718	-9.028	NC(=N)NOCCNC(=O)C[N+]1C(=CC=C(C1=O)NS(=O)(=O)c1cccc(c1)C)C		CHEMBL428218	-8.452	-12.626	CCN(CCN(Cc1csc(c1Cl)C(=O)Nc1ccc(cc1C(=O)Nc1ccc(cc1)Cl)Cl)C)CC
CHEMBL408928	-12.315	-11.392	COC(=O)C[C@]1(ON=C(C1)c1cccc(c1)C(=N)N)C(=O)Nc1ccc(cc1F)c1ccccc1S(=O)(=O)N		CHEMBL376227	-8.545	-11.676	CCc1ccc(cc1)n1nc(c2c1C(=O)N(CC2)c1ccc(cc1)c1ccccc1CN(C)C)C(F)(F)F
CHEMBL443477	-10.199	-10.272	OC(=O)C[C@@H](NC(=O)c1ccc(cc1)C(=N)N)COc1cccc(c1)C(=N)N		CHEMBL3627894	-7.443	-7.771	COc1cc2nc([nH]c2cc1Cl)[C@H](c1cccc(c1)F)CNC(=O)c1c(Cl)cc(cc1Cl)n1cnc(n1)C
CHEMBL3660186	-9.839	-8.104	O=C([C@@H](NC(=O)[C@H](NS(=O)(=O)Cc1ccccc1)CCCc1ccccc1)CCC1CCNCC1)NCc1ccc(cc1)C(=N)N		CHEMBL149756	-10.141	-11.289	Clc1ccc(cc1)NC(=O)c1cc(F)ccc1NC(=O)c1sc2c(c1Cl)cccc2
CHEMBL2373475	-8.336	-7.102	NCCCC[C@@H](*1O[C@H]2[C@](O1)(C)[C@H]1C[C@@H](C2)C1(C)C)NC(=O)Cn1nc(nc1Cc1ccccc1)C[S@](=O)C		CHEMBL2334305	-6.95	-6.561	CCNC1=NC(=C2[N+](C1=O)[C@@H](CC2(C)C)C(=O)NCc1ccc(cc1)C(=N)N)Cl
CHEMBL1270555	-8.945	-6.522	Oc1ccc(cc1)C[C@H](C(=O)OC(C)(C)C)NC(=O)c1cccc(c1)C(=N)N		CHEMBL433179	-8.197	-6.522	Cc1ccc(c(c1)c1nc2c([nH]1)ccc(c2)C(=N)N)O
CHEMBL426255	-8.005	-8.32	Clc1ccc(s1)c1onc(c1)Cn1c(cc2c1cccc2)C(=O)NC1CCN(CC1)C(=O)C
CHEMBL122488	-6.124	-5.031	O=C(OC(C)(C)C)N[C@@H](C(=O)N1CCC[C@H]1C(=O)NCc1ccc(nc1)N)C(c1ccccc1)c1ccccc1
CHEMBL82456	-8.646	-10.388	CN(C(=O)c1cccc(c1)Oc1nc(Oc2cc(cc(c2O)O)C(=N)N)c(c(c1F)C)F)C
CHEMBL93480	-7.893	-6.97	O=C1N(CCCCN1c1ccc(cc1)C(=N)N)C1CCN(CC1)Cc1ccccc1
CHEMBL3314454	-8.713	-13.811	COc1ccc(cc1)n1nc(c2c1C(=O)N(CC2)c1ccc(cc1)C(N1CCCC1)(C)C)C(=O)N
CHEMBL431675	-7.43	-4.621	N[C@@H]1CC[C@H](CC1)CNC(=O)[C@@H]1CCCN1C(=O)C[C@H](c1ccncc1)c1ccccc1
CHEMBL361520	-9.242	-9.722	CC[C@H](c1csc2c1cc(cc2)C(=N)N)C(=O)Nc1ccc(cc1)n1cnc2c1cccc2
CHEMBL263806	-10.213	-5.031	FCC[C@@H]1CCN(CC1)C(=O)[C@@H](NS(=O)(=O)c1cc(CCC(=O)N2CCN(CC2)CC(=O)N2CCOCC2)cc2c1NCC(C2)(C)C)Cc1nc2c(s1)cccc2
CHEMBL513954	-8.894	-12.582	COc1ccc(cc1)n1nc(c2c1C(=O)N(CC2)c1ccc(cc1)C1(CC1)C1=NCCO1)C(=O)N
CHEMBL276782	-7.65	-11.202	CC(OC(=O)[C@@H]1CN(C[C@H]1c1cccc(c1)C(=N)N)Cc1ccc(cc1)c1ccccc1S(=O)(=O)N)C
CHEMBL552115	-5.807	-8.018	O=C(Nc1ccc(cc1F)[N+]1C=CC=CC1=O)CN1CC[C@@H](C1)NC(=O)c1ccc(s1)Cl
CHEMBL395777	-10.955	-12.001	OCCOCCN(Cc1csc(c1Cl)C(=O)Nc1ccc(cc1C(=O)Nc1ccc(cc1)Cl)Cl)C
CHEMBL430164	-10.384	-10.602	Clc1ccc2c(c1)sc(c2)C(=O)N[C@@H]1CCCC[C@@H]1NC(=O)c1ccc(cc1)[N+]1C=CC=CC1=O
CHEMBL72820	-10.047	-9.842	O=C(c1ccc(cc1)c1ncc[nH]1)NCCCc1cc(ccc1O)C(=N)N
CHEMBL303978	-7.349	-5.308	Oc1c(cccc1c1[nH]c2c(n1)cc(c(c2)C(=N)N)F)OC[C@H]1CCCNC1
CHEMBL235905	-8.924	-11.182	COc1ccc(cc1)n1nc(c2c1C(=O)N(CC2)c1ccc(cc1)N(C)C)C(F)(F)F
CHEMBL18767	-9.744	-12.085	COC(=O)CN(c1cccc(c1)C(=N)N)CCCc1ccc(cc1)c1ccccc1S(=O)(=O)N
CHEMBL408933	-5.991	-10.652	CN(Cc1ccn(n1)c1ccc(c(c1)F)N1CC[C@H](C1=O)NS(=O)(=O)/C=C(/c1ccc(s1)Cl)\C)C
CHEMBL3907376	-6.345	-6.8	O=C1OC[C@H](C)c2ccc(cc2C)[C@H](C(=O)N(Cc2cc(N1)ccc2)C)Nc1ccc2c(c1)ccnc2N
CHEMBL209835	-5.93	-11.632	COC(=O)[C@@H]1NN([C@@H]2[C@H]1NC[N+](C2=O)c1ccc(cc1)c1ccccc1S(=O)(=O)N)c1ccc(cc1)OC
CHEMBL270829	-7.577	-12.184	CCN(CCN(C(=O)N(S(=O)(=O)c1ccc2c(c1)ccc(c2)Cl)[C@H]1CCCN(C1=O)c1ccc(cc1F)c1ccccc1S(=O)(=O)C)C)CC
CHEMBL356112	-9.127	-11.893	Clc1ccc(cc1)NC(=O)c1cc(Cl)cc(c1NC(=O)c1sc2c(c1Cl)cccc2)C
CHEMBL251938	-8.451	-9.025	CN(CCN(c1ccc(c(c1)F)c1ccc2c(c1F)n(nc2C(=O)N)c1ccc2c(c1)c(N)no2)c1cccnc1)C
CHEMBL597758	-7.354	-8.271	CN(Cc1ccccc1NC(=O)OC[C@H](c1ccccc1)Oc1cccc2c1cc(s2)C(=N)N)C
CHEMBL593461	-9.262	-12.649	Clc1ccc2c(c1)ccc(c2)S(=O)(=O)C[C@H](C(=O)N1CC[C@H](CC1)N1Cc2n(C1=O)c(nc2)C)O
CHEMBL232528	-9.04	-9.207	COc1ccc(cc1)C(=O)N[C@@H]1CCC[C@@H]1NC(=O)c1ccc(cc1)[N+]1C=CC=CC1=O
CHEMBL82925	-8.544	-11.591	Fc1c(Oc2cccc(c2)N(C)C)nc(c(c1C)F)Oc1cc(ccc1O)C(=N)N
CHEMBL435012	-9.821	-5.44	O=C([C@@H]1CCCN1C(=O)[C@H](NS(=O)(=O)Cc1ccccc1)Cc1ccc(c(c1)Cl)Cl)NCc1csc(n1)N
CHEMBL3219075	-9.431	-7.473	NCC[C@@H]1CCN(CC1)C(=O)[C@@H](NS(=O)(=O)c1cccc(c1)c1cccc(c1)F)Cc1cccc(c1)C(=N)N
CHEMBL50994	-6.415	-6.947	Fc1cccc(c1)C1=NO[C@H](C1)C(=O)Nc1ccc(cc1)c1ccccc1S(=O)(=O)N
CHEMBL426676	-8.147	-5.201	OC(=O)Cc1cc(c2nc3c([nH]2)ccc(n3)N)c(c(c1)c1cccc(c1)[N](=O)O)O
CHEMBL122432	-7.208	-5.44	Nc1scc(n1)CNC(=O)[C@@H]1CCCN1C(=O)[C@@H](C(c1ccccc1)c1ccccc1)N
CHEMBL190763	-8.683	-9.196	Clc1ccc(c(c1)Cl)CCOc1cc(ccc1C)C(=O)NCC1CCN(CC1)C(=N)N
CHEMBL347586	-8.584	-7.961	OC(=O)C[C@@H](c1cccc(c1)C(=N)N)CCc1ccc(cc1)C(=N)N
CHEMBL256820	-6.931	-13.6	NC(=O)CN(S(=O)(=O)c1cc2c(s1)nc(cc2)Cl)[C@@H]1CCCN(C1=O)c1ccc(cc1)[N+]1C=CC=CC1=O
CHEMBL176640	-7.504	-11.632	CCCCc1nc2c(n1Cc1ccc3c(c1)cc(cc3)C(=N)N)ccc(c2)OC1CCN(CC1)C(=N)C
CHEMBL479863	-10.142	-11.621	CN1CCc2c(C1)sc(n2)C(=O)N[C@@H]1C[C@H](CC[C@@H]1NC(=O)c1cc2c([nH]1)ccc(c2)Cl)C(=O)N(C)C
CHEMBL218659	-9.866	-11.831	O=C1N(CCc2c1n(nc2C(F)(F)F)c1ccccc1C(=O)N)c1ccc(cc1)c1ccccc1S(=O)(=O)C
CHEMBL119249	-9.271	-8.731	O=C1N(CC[C@@H]1NS(=O)(=O)c1ccc(cc1)Oc1ccccc1)Cc1cccc(c1)C(=N)N
CHEMBL355969	-5.853	-9.464	O=C1/C(=C\c2ccc(cc2)C(=N)N)/CCCCCCC/C/1=C/c1ccc(cc1)C(=N)N
CHEMBL303970	-6.275	-6.645	COc1c(O)c(cc2c1cc1ccccc1c2)C(=O)Nc1ccc(cc1)NC(=N)N
CHEMBL541656	-9.835	-8.005	C[n+]1ccc(cc1)CCNC(=O)c1cc2c(n1Cc1cccc(c1)C(=N)N)cccc2
CHEMBL3628955	-4.181	-8.549	Cc1ccc2[n+](c1)[nH]c1c2C[C@](CC1)(C)NC(=O)c1ccc(cc1Cl)n1cnc2c1ccc(c2)C(=O)O
CHEMBL518648	-9.878	-14.112	COc1ccc(cc1)n1nc(c2c1C(=O)N(CC2)c1ccc(cc1)C1(CNC(C)C)CC1)C(F)(F)F
CHEMBL401552	-6.814	-12.951	CN(Cc1cncn1c1ccc(c(c1)F)N1CC[C@H](C1=O)NS(=O)(=O)/C=C(/c1ccc(s1)Cl)\C)C
CHEMBL364771	-9.552	-10.501	NC(=N)c1ccc2c(c1)c(c[nH]2)[C@H](C(=O)Nc1ccc(cc1)n1cnc2c1cccc2)Cc1ccc(cc1)NS(=O)(=O)c1ccccc1
CHEMBL300677	-6.689	-6.151	O=C([C@@H]1ON=C(C1)c1c(O)ccc2c1cccc2)Nc1ccc(cc1)c1ccccc1S(=O)(=O)N
CHEMBL3355680	-7.937	-6.862	NC[C@@H]1CC[C@H](CC1)C(=O)N[C@H](c1nc(c([nH]1)Cl)c1ccc(cc1)C(=O)N)Cc1ccccc1
CHEMBL122796	-8.873	-10.725	NCc1cccc(c1)n1nnnc1C(=O)Nc1ccc(cc1)c1ccccc1S(=O)(=O)N
CHEMBL46041	-8.183	-8.797	O=C(CN1CCN(CC1=O)S(=O)(=O)c1cc2c(s1)cc(cc2)Cl)NCCc1nc[nH]c1C
CHEMBL297965	-5.418	-7.327	O=C([C@@H]1ON=C(C1)c1ccc(cc1)Br)Nc1ccc(cc1)c1ccccc1S(=O)(=O)N
CHEMBL148972	-9.273	-8.701	OC(=O)[C@H](c1ccc(cc1)OC1CCN(CC1)C(=O)C)Oc1ccc2c(c1)CN(CC2)C(=N)N
CHEMBL212310	-8.664	-6.645	NC(=N)NCC[C@@H]1CCN(CC1)C(=O)[C@@H](NS(=O)(=O)c1cccc2c1cccc2)Cc1cccc(c1)C(=N)N
CHEMBL230981	-10.035	-11.535	O=C(CNC(=O)[C@H](NS(=O)(=O)Cc1ccccc1)CC[C@H]1CCCCN1O)NCc1cccc(c1)Cl
CHEMBL2391040	-6.109	-5.378	CCOC(=O)[C@@H]1CCN(CC1)c1ccc(cc1)N1C[C@H](OC1=O)CNC(=O)c1cnc(s1)N
CHEMBL601231	-7.364	-8.005	COC(=O)Cn1nc(c(c1C)NC(=O)OC[C@H](c1ccccc1)Oc1cccc2c1cc(s2)C(=N)N)C
CHEMBL3099589	-8.217	-8.871	Fc1ccc(cc1)S(=O)(=O)Nc1ccc(nc1Oc1ccc(cc1)C(=N)N)Oc1ccc(cc1)C(=N)N
CHEMBL51413	-6.661	-9.365	O=C([C@@H]1ON=C(C1)c1ccc(c(c1)N)Cl)Nc1ccc(cc1)c1ccccc1S(=O)(=O)N
CHEMBL3343304	-7.166	-7.019	OC[C@H]1O[C@@H](OCCCOc2cccc(c2N)OCc2noc(c2)c2ccc(s2)Cl)[C@@H]([C@H]([C@@H]1O)O)O
CHEMBL83903	-7.907	-7.751	CN(C(=O)c1cc(ccc1O)Oc1nc(Oc2cccc(c2)C(=N)N)c(c(c1F)C)F)C
CHEMBL92988	-9.84	-9.557	COC(=O)C[C@]1(ON=C(C1)c1cccc(c1)C(=N)N)C(=O)Nc1ccc(cc1)C(=N)N
CHEMBL64096	-6.629	-7.668	Cc1ccc(c(c1)O)C(=O)Nc1ccc(cc1)C(=N)N
CHEMBL260160	-10.388	-15.369	COc1cc(Cl)cc(c1NC(=O)c1ccc(cc1F)[N+]1C=CC=CC1=O)C(=O)Nc1ccc(cn1)Cl
CHEMBL461210	-6.938	-6.522	CCOC(=O)C(=O)N(c1ccc2c(c1)N(C)C[C@@](O2)(C)COc1ccc(cc1)C(=N)N)Cc1ccccc1
CHEMBL2441063	-8.721	-4.899	O=C(C1CCN(CC1)C(C)C)Nc1cccc(c1)OCc1ccc(cc1)F
CHEMBL347307	-10.837	-15.369	Cc1cc(n(n1)c1cccc(c1)C(=N)N)C(=O)Nc1ccc(cc1F)c1ccccc1S(=O)(=O)N
CHEMBL45000	-10.333	-11.289	COC(=O)[C@@H]([C@H](NC(=O)c1ccc(cc1)c1ccccc1)C)Cc1cccc(c1)C(=N)N
CHEMBL230024	-7.795	-9.111	CCOC(=O)CC(=O)N[C@H](C(=O)NCC(=O)NCc1cc(Cl)ccc1CN)CC[C@@H]1CCCCN1O
CHEMBL363310	-6.974	-7.745	O=C([C@@H](c1csc2c1cc(cc2)C(=N)N)Cc1ccccc1)Nc1ccc(cc1)n1cnc(c1)c1ccccc1
CHEMBL111468	-7.101	-5.659	O=C(C[N+]1C(=CC=C(C1=O)NS(=O)(=O)Cc1ccc(cc1Cl)F)C)N[C@@H]1CCc2c(C1)sc(n2)N
CHEMBL3134464	-7.888	-10.417	CCOC(=O)[C@@H]1CCN(C(=O)C1)c1ccc(cc1)N1C[C@@H](OC1=O)CNC(=O)c1ccc(s1)Cl
CHEMBL563458	-9.438	-9.563	O=C(Nc1ccc(cc1F)[N+]1C=CC=CC1=O)CN1C[C@@H](C[C@H]1C(=O)NCC1CC1)NC(=O)c1ccc(s1)Cl
CHEMBL160575	-9.631	-12.357	O=C(c1scnc1c1cccc(c1)C(=N)N)Nc1ccc(cc1)c1ccccc1S(=O)(=O)N
CHEMBL3398642	-6.784	-7.921	COC(=O)Nc1ccc(cc1)c1c[nH]c(n1)[C@H](Cc1ccccc1)NC(=O)/C=C/c1cc(Cl)ccc1n1cnnn1
CHEMBL399418	-9.101	-12.796	COC(=O)[C@@H]1C[C@@H]([C@@H](C1)NC(=O)c1ccc(s1)Cl)NC(=O)c1ccc(cc1)[N+]1C=CC=CC1=O
CHEMBL2373403	-6.192	-7.102	NCCCC[C@@H](*1O[C@H]2[C@](O1)(C)[C@H]1C[C@@H](C2)C1(C)C)NC(=O)Cn1nc(nc1Cc1cccc(c1)[N](=O)O)CC#N
CHEMBL2373367	-8.503	-8.322	NCCCC[C@@H](*1O[C@H]2[C@](O1)(C)[C@H]1C[C@@H](C2)C1(C)C)NC(=O)Cn1nc(nc1Cc1ccccc1)CCC(=O)OC(C)(C)C
CHEMBL3629113	-6.409	-8.129	Cc1ccc2c(c1)c(C(=O)O)c1n2C[C@@](CC1)(NC(=O)c1c(Cl)cc(cc1Cl)n1cnnn1)c1ccccc1
CHEMBL2334318	-7.838	-6.561	CCCNC1=CN=C2[N+](C1=O)[C@@H](CC2(C)C)C(=O)NCc1ccc(cc1)C(=N)N
CHEMBL122894	-7.581	-4.092	N[C@@H]1CC[C@H](CC1)CNC(=O)[C@@H]1CCCN1C(=O)CC(c1ccccc1)c1ccccc1
CHEMBL536972	-7.542	-5.201	NCCCC[C@@H](C(=O)c1noc(n1)Cc1ccc(cc1)OCCc1ccc(c(c1)Cl)Cl)NC(=O)c1ccc(c(c1)F)F
CHEMBL468143	-9.844	-5.245	CN1C(=O)[C@H](Oc2c1ccc(c2)N(C(=O)CC(=O)O)Cc1ccccc1)Cc1ccc(cc1)C(=N)N
CHEMBL3134467	-6.597	-9.799	CCOC(=O)[C@@H]1CCCN(C1)c1ccc(cc1)N1C[C@@H](OC1=O)CNC(=O)c1ccc(s1)Cl
CHEMBL2441037	-8.344	-8.456	COc1cc(COc2cccc(c2)NC(=O)C2CCN(CC2)c2ccncc2)ccc1OC
CHEMBL179410	-8.717	-12.626	N#Cc1cc(ccc1NC(=O)c1cc(nn1c1ccc2c(c1)c(N)no2)C(F)(F)F)n1ccnc1C
CHEMBL234171	-9.609	-9.48	O=C(c1ccc(cc1)N1CCCS1(=O)=O)N[C@H]1CCCC[C@H]1NC(=O)c1ccc2c(c1)[nH]cc2Cl
CHEMBL120749	-9.636	-9.173	COc1ccc2c(c1)cc(cc2)S(=O)(=O)N[C@H]1CCN(C1=O)Cc1coc(c1)C(=N)N
CHEMBL157479	-8.537	-4.08	OC[C@H](C(=O)NCC(=O)NCc1ccc(cc1)/C(=N/O)/N)NS(=O)(=O)Cc1ccccc1
CHEMBL52479	-8.677	-10.193	CN(C(=O)c1ccc(nc1Oc1cccc(c1)C(=N)N)Oc1cccc(c1)C(=N)N)C
CHEMBL3594305	-6.815	-6.862	O=C1CCCc2ccc(cc2)[C@H](C(=O)NCc2cc(N1)ccc2)Nc1ccc2c(c1)ccnc2N
CHEMBL2431603	-7.172	-6.932	CCOc1cc(ccc1OC(C)C)[C@@H](C(=O)NS(=O)(=O)c1ccc(cc1)O)Nc1ccc2c(c1)ccnc2N
CHEMBL250560	-9.234	-11.723	NC(=O)c1cc(n(n1)c1ccc2c(c1)c(N)no2)C(=O)N1CCc2c1ccc(c2)N1CCCCC1=O
CHEMBL64563	-6.625	-4.526	COc1ccc(c(c1)C(=O)Nc1ccc(cc1)NC(=N)N)O
CHEMBL3355672	-7.957	-6.919	NC[C@@H]1CC[C@H](CC1)C(=O)N[C@H](c1[nH]cc(n1)c1ccc(cc1)C(=O)NC)Cc1ccccc1
CHEMBL596764	-9.885	-8.292	COc1ccc(cc1)NC(=O)OC[C@@H](c1ccccc1)Oc1cccc2c1cc(s2)C(=N)N
CHEMBL2371217	-6.598	-4.08	O=C(NCc1ccc(cc1)C(=N)N)CNC(=O)[C@H](CCC(=O)O)N
CHEMBL420070	-6.78	-5.793	CCOC(=O)c1cc2c(n1Cc1ccc(cc1)C(=N)N)cccc2
CHEMBL604887	-7.559	-12.372	Clc1ccc2c(c1)ccc(c2)S(=O)(=O)N[C@H]1CCN(C1=O)c1ccc(cc1F)[C@@H](N1CCC1)C
CHEMBL52122	-7.115	-8.371	COc1ccc(cc1)C1=NO[C@H](C1)C(=O)Nc1ccc(cc1)c1ccccc1S(=O)(=O)N
CHEMBL179665	-8.097	-12.827	Fc1cc(ccc1NC(=O)c1cc(nn1c1ccc2c(c1)c(N)no2)C(F)(F)F)n1ccnc1CN1CCCC1
CHEMBL139063	-9.354	-11.153	COC(=O)C[C@]1(ON=C(C1)c1cccc(c1)C(=N)N)C(=O)Nc1ccc(cc1)c1ccccc1S(=O)(=O)N
CHEMBL122222	-7.94	-6.8	COC(=O)c1cc(ccc1OCc1ccccc1)[C@H](NC(=O)CNC(=O)Nc1ccc(cc1)C(=N)N)C
CHEMBL198362	-7.976	-12.781	O=C1O[C@H](CN1c1ccc(cc1)N1CCOCC1=O)CNC(=O)c1ccc(s1)Cl
CHEMBL152611	-8.811	-7.722	O=C(C(C)C)Cc1cccc(c1)Oc1nc(Oc2cccc(c2)C(=N)N)c(c(c1F)C)F
CHEMBL45267	-8.02	-11.831	COC(=O)[C@@H]([C@H](NC(=O)c1ccc(cc1)c1ccc(cc1)C(=O)N)C)Cc1cccc(c1)C(=N)N
CHEMBL3629114	-8.224	-8.688	Cc1ccc2c(c1)c(C(=O)O)c1n2C[C@@](CC1)(NC(=O)c1c(Cl)cc(cc1Cl)n1cnc(n1)C)c1ccccc1
CHEMBL419651	-8.212	-11.893	CN(C(=O)c1cccc(c1)Oc1nc(Oc2cc(ccc2O)C(=N)N)c(c(c1F)C)F)C
CHEMBL345710	-7.376	-6.273	OC(=O)[C@@H]1C/C(=C/c2ccc(cc2)C(=N)N)/C(=O)/C(=C/c2ccc(cc2)C(=N)N)/C1
CHEMBL422716	-9.439	-8.052	Clc1cnc2c(c1)sc(c2)S(=O)(=O)N1CCN(C(=O)C1)Cc1cc2c([nH]1)cc[nH+]c2
CHEMBL177078	-8.924	-5.002	NC(=NCCC[C@@H](C(=O)N1CC[C@H](C[C@H]1C(=O)O)C)NS(=O)(=O)c1cccc2c1NC[C@@H](C2)C)N
CHEMBL2391188	-6.248	-5.44	OC(=O)[C@@H]1CCN(CC1)c1ccc(cc1)N1C[C@@H](OC1=O)CNC(=O)c1ccc(cc1)c1noc(=O)[nH]1
CHEMBL458067	-8.628	-9.918	OC(=O)COc1cc(ccc1CCNS(=O)(=O)c1cc(ccc1O)C(=N)N)C(C)C
CHEMBL176140	-8.529	-12.951	NCc1cccc(c1)n1nc(cc1C(=O)Nc1ccc(cc1F)c1ccccc1S(=O)(=O)C)C(F)(F)F
CHEMBL333958	-9.421	-8.645	O=C1N(CC[C@@H]1NS(=O)(=O)c1cccc(c1)c1ccccc1)Cc1cccc(c1)C(=N)N
CHEMBL24780	-8.941	-11.774	CCc1nc2c(n1Cc1ccc(cc1)c1cccc(c1)C(=N)N)cc(cc2)OC1CCN(CC1)C(=N)C
CHEMBL147171	-8.23	-10.272	CNCc1ccccc1n1nc(cc1C(=O)Nc1ccc(cc1F)c1ccccc1S(=O)(=O)C)C(F)(F)F
CHEMBL3594310	-8.327	-7.473	CCS(=O)(=O)c1ccc2cc1CNC(=O)[C@H](Nc1ccc3c(c1)ccnc3N)c1ccc(CCCC(=O)N2)cc1
CHEMBL1684181	-8.125	-12.24	CN([C@H]1CCc2c1ccc(c2)N1CC[C@@H](C1=O)NS(=O)(=O)c1ccc2c(c1)[nH]cc2Cl)C
CHEMBL217914	-7.926	-10.641	Clc1ccc2c(c1)sc(c2)S(=O)(=O)N[C@H]1CCN(C1=O)[C@H](C(=O)N1CCOCC1)C
CHEMBL369161	-5.958	-11.352	CCCc1nc2c(n1Cc1ccc3c(c1)cc(cc3)C(=N)N)ccc(c2)OC1CCN(CC1)C(=N)C
CHEMBL149787	-9.836	-10.641	Clc1ccc(cc1)NC(=O)c1ccc(cc1NC(=O)c1sc2c(c1Cl)cccc2)F
CHEMBL50961	-8.595	-9.141	O=C1NCC(=N[C@H]1Oc1cccc(c1)C(=N)N)Oc1cccc(n1)C(=N)N
CHEMBL267387	-7.513	-8.104	O=C([C@]1(ON=C(C1)c1ccc(c(c1)N)Cl)Cn1cccn1)Nc1ccc(cn1)c1ccccc1S(=O)(=O)N
CHEMBL64097	-6.17	-8.619	Cc1cc(I)c(c(c1)C(=O)Nc1ccc(cc1)C(=N)N)O
CHEMBL91915	-4.233	-7.732	NC(=N)c1cccc(c1)Cn1c(cc2c1cccc2O)C(=O)NCc1ccc2c3c1ccc1c3c(cc2)ccc1
CHEMBL162596	-10.88	-9.52	NC[C@@H]1CC[C@H](CC1)CNC(=O)[C@@H](c1cccc2c1cccc2)NC(=O)c1cccc(c1)C(=N)N
CHEMBL3980787	-6.182	-7.356	CCOP(=O)(c1ccc2cc1CN(C)C(=O)[C@H](Nc1ccc3c(c1)ccnc3N)c1ccc([C@H](COC(=O)N2)C)c(c1)C)OCC
CHEMBL53478	-8.355	-10.88	Brc1cc(cc(c1O)c1[nH]c2c(c1Cc1ccccc1)cc(cc2)C(=N)N)c1n[nH]nn1
CHEMBL146184	-9.651	-10.316	Clc1ccc(cc1)NC(=O)c1ccc(cc1NC(=O)c1sc2c(c1Cl)cccc2)Cl
CHEMBL121661	-6.234	-5.44	O=C(OC(C)(C)C)N[C@H](C(c1ccccc1)c1ccccc1)C(=O)N1CCC[C@H]1C(=O)NCc1csc(n1)N
CHEMBL462037	-6.447	-5.031	CN1C(=O)[C@@H](OCc2ccc(cc2)C(=N)N)Oc2c1ccc(c2)C(=O)N[C@H](c1ccccc1)CC(=O)O
CHEMBL603671	-6.328	-8.891	COc1cccc(c1)NC(=O)[C@H](c1ccccc1)Oc1cccc2c1cc(s2)C(=N)N
CHEMBL37637	-5.821	-6.334	NC(=NOCCCOc1cc(C)cc(c1)OS(=O)(=O)c1ccccc1S(=O)(=O)C)N
CHEMBL2391184	-6.132	-6.177	CCOC(=O)[C@H]1CCCCN1c1ccc(cc1)N1C[C@@H](OC1=O)CNC(=O)c1cnc(s1)N
CHEMBL244461	-10.357	-12.27	Clc1ccc(c(c1)C(=O)Nc1ccc(cc1)Cl)NC(=O)c1sc2c(c1Cl)ccc(c2)C
CHEMBL352197	-9.478	-11.517	O=C(c1c(N)onc1c1cccc(c1)C(=N)N)Nc1ccc(cc1)c1ccccc1S(=O)(=O)N
CHEMBL54093	-6.355	-8.052	Cc1cc(C)c(c(c1)c1[nH]c2c(c1)cc(cc2)C(=N)N)O
CHEMBL287918	-5.981	-10.725	CCCCC[C@H](*1O[C@H]2[C@](O1)(C)[C@@H]1C[C@H](C2)C1(C)C)NC(=O)[C@@H]1CCCN1C(=O)[C@H](C(c1ccccc1)c1ccccc1)NC(=O)OCc1ccccc1
CHEMBL182939	-9.622	-7.466	C[C@@H]1CC[C@H](CC1)NC(=O)[C@@H](c1csc2c1cc(cc2)C(=N)N)Cc1ccccc1
CHEMBL436026	-8.118	-8.411	COC(=O)C[C@H](c1cccc(c1)C(=N)N)CCc1ccc(cc1)NS(=O)(=O)C
CHEMBL3355665	-8.138	-6.919	NC[C@@H]1CC[C@H](CC1)C(=O)N[C@H](c1[nH]cc(n1)c1ccc(cc1)C#N)Cc1ccccc1
CHEMBL342988	-9.214	-7.209	Cc1ccc(c(c1)C(=O)Nc1nccs1)NC(=O)c1sc2c(c1Cl)cccc2
CHEMBL3115900	-9.467	-6.932	OC(=O)CN[C@@H](C(=O)N[C@H](C(=O)NCc1ccc(cc1)C(=N)N)Cc1ccc(cc1)O)CC1CCCCC1
CHEMBL173994	-9.356	-15.171	COc1cc(Cl)cc(c1NC(=O)c1scc(c1Cl)CN(C1=NCCO1)C)C(=O)Nc1ccc(cn1)Cl
CHEMBL221239	-6.934	-12.24	NC(=O)CN(S(=O)(=O)c1ccc2c(c1)ccc(c2)Cl)[C@H]1CCN(C1=O)[C@H](C(=O)N(C(C)C)CCN1CCCCC1)C
CHEMBL549688	-10.23	-10.061	NC(=N)c1cccc(c1)Cn1c2ccccc2c(c1C(=O)NCc1ccc(cc1)[N+](C)(C)C)Cl
CHEMBL205904	-7.393	-6.723	CSc1sc(cc1S(=O)(=O)c1cc(Br)c2c(c1)ncn2Cc1cc(F)ccc1F)C(=N)N
CHEMBL468812	-7.272	-7.131	COC(=O)CC(=O)N(c1ccc2c(c1)O[C@@H](C(=O)N2C)Cc1ccc(cc1)C(=N)N)Cc1ccccc1
CHEMBL452793	-8.717	-11.861	COc1ccc(cc1)n1nc(c2c1C(=O)N(CC2)c1ccc(cc1)C1(CC1)C(=O)OC)C(F)(F)F
CHEMBL172413	-8.113	-10.231	NC(=N)c1ccc(cc1)n1ccc2c1cc(NCc1ccc3c(c1)cc(cc3)C(=N)N)cc2
CHEMBL1808957	-5.88	-7.921	CCOC(=O)CN(c1ccc2c(c1)O[C@](CN2C)(C)COc1ccc(cc1)C(=N)N)Cc1ccc(c(c1)F)F
CHEMBL228285	-8.336	-12.322	COC(=O)C(=O)N[C@@H](C(=O)N1CCC[C@H]1C(=O)NCc1cc(Cl)ccc1CN)CC[C@H]1CCCCN1O
CHEMBL1270853	-11.251	-11.591	Fc1ccc(c(c1)S(=O)(=O)C)N1CCN(CC1)C(=O)[C@@H](c1ccccc1)NC(=O)c1ccc2c(c1)c(N)ncc2
CHEMBL3627898	-8.614	-6.173	Fc1cccc(c1)[C@@H](c1cnc2c(c1)cc([nH]2)C)CNC(=O)c1c(Cl)cc(cc1Cl)n1cnc(n1)C
CHEMBL514567	-8.986	-12.932	CNC1(CC1)c1ccc(cc1)N1CCc2c(C1=O)n(nc2C#N)c1ccc(cc1)OC
CHEMBL94530	-7.95	-8.947	COc1ccc(cc1OCCc1ccc(cc1Cl)Cl)C(=O)NCC1CCN(CC1)c1ccnc(n1)Cl
CHEMBL1808954	-7.023	-7.102	CCOC(=O)C(=O)N(c1ccc2c(c1)N(C)C[C@@](O2)(C)COc1ccc(cc1)C(=N)N)Cc1cc(F)cc(c1)F
CHEMBL2391190	-5.468	-5.44	OC(=O)[C@@H]1CCN(CC1)c1ccc(cc1)N1C[C@@H](OC1=O)CNCc1ccc(cc1)c1noc(=O)[nH]1
CHEMBL328772	-6.813	-10.018	NC(=N)c1ccc2c(c1)cc([nH]2)c1cccc(c1O)Br
CHEMBL426394	-8.554	-10.414	Clc1ccc2c(c1)ccc(c2)S(=O)(=O)N[C@H]1CCN(C1=O)[C@H](C(=O)N(C(C)C)C)C
CHEMBL174558	-9.269	-13.6	Clc1ccc(c(c1)C(=O)Nc1ccc(cn1)Cl)NC(=O)c1ccc(cc1)CN(C(=N)N)C
CHEMBL159147	-8.771	-8.052	O=C1CN(CCN1Cc1[nH]c2c(c1)c[nH+]cc2)S(=O)(=O)c1sc2c(c1)nccc2
CHEMBL429741	-8.479	-10.602	Clc1ccc2c(c1)ccc(c2)S(=O)(=O)N[C@H]1CCCN(C1=O)c1ccc(cc1F)N1CCCCC1
CHEMBL1952403	-6.481	-6.962	OC(=O)CN(c1ccc2c(c1)N(C)C[C@](O2)(C)COc1ccc(cc1)C(=N)N)Cc1cccc(c1)F
CHEMBL176243	-9.248	-12.542	Clc1ccc(c(c1)C(=O)Nc1ccc(cn1)Cl)NC(=O)c1ccc(cc1)CN(C(=N)C)C
CHEMBL314969	-9.365	-8.837	NC(=N)c1cccc(c1)Cn1c(cc2c1cccc2O)C(=O)NCCNc1cccc2c1cccc2
CHEMBL3099587	-8.571	-8.701	N[C@@H]1CC[C@H](CC1)NC(=O)c1cc(Oc2ccc(cc2)C(=N)N)nc(c1)Oc1ccc(cc1)C(=N)N
CHEMBL389210	-9.973	-14.551	COc1cc(Cl)cc(c1NC(=O)c1scc(c1Cl)CN(c1[nH]ccn1)C)C(=O)Nc1ccc(cn1)Cl
CHEMBL3114848	-8.106	-7.531	COC(=O)Nc1ccc(c(c1)[C@H]1CCCN1C(=O)[C@@H](c1cccc(c1)OC(F)F)Nc1ccc2c(c1)ccnc2N)S(=O)(=O)C(C)C
CHEMBL331908	-8.123	-5.031	O=C(N1CCC[C@H]1C(=O)NCc1ccncc1)[C@H](NS(=O)(=O)Cc1ccccc1)Cc1ccc(c(c1)Cl)Cl
CHEMBL246737	-8.281	-9.569	O=C1C[C@H](CCN1c1ccccc1S(=O)(=O)C)NC(=O)c1cc(nn1c1ccc2c(c1)c(N)no2)C(F)(F)F
CHEMBL49358	-10.654	-8.379	NC(=O)CNC(=O)c1ccc(nc1Oc1cccc(c1)C(=N)N)Oc1cccc(c1)C(=N)N
CHEMBL79258	-7.402	-9.242	CN(C(=O)c1cc(cc(c1)C(=O)N(C)C)Oc1nc(Oc2cccc(c2)C(=N)N)c(c(c1F)C)F)C
CHEMBL184901	-8.018	-7.531	Clc1ccc(s1)c1onc(c1)Cn1c(cc2c1cccc2)C(=O)N1CCC(CC1)Oc1ccncc1
CHEMBL236021	-9.261	-12.582	Clc1ccc(s1)C(=O)N[C@@H]1CN(C[C@@H]1NC(=O)c1ccc(cc1)[N+]1C=CC=CC1=O)C(=O)N(C)C
CHEMBL146609	-9.998	-8.569	Clc1ccc(cc1)NC(=O)c1cc(ccc1NC(=O)c1sc2c(c1Cl)cccc2)[N](=O)O
CHEMBL337923	-5.681	-5.162	O=C(OC(C)(C)C)N[C@H](C(c1ccccc1)c1ccccc1)C(=O)N1CCC[C@H]1C(=O)NCc1c(C)cc(nc1C)N
CHEMBL176494	-8.589	-12.426	CCc1nccn1c1ccc(c(c1)F)NC(=O)c1cc(nn1c1ccc2c(c1)c(N)no2)C(F)(F)F
CHEMBL253713	-9.871	-11.748	Fc1cc(ccc1[C@@H](C(=O)c1cc(nn1c1ccc2c(c1)c(N)no2)C(F)(F)F)C)c1ccccc1S(=O)(=O)N
CHEMBL1221578	-10.029	-10.824	CCS(=O)(=O)N1C[C@@H]([C@H](C1)C(=O)Nc1ccc(cc1)Cl)C(=O)Nc1ccc(cc1F)[N+]1C=CC=CC1=O
CHEMBL599628	-8.432	-6.641	COc1ccc(cc1)COc1cccc(c1)c1ccc2c(c1)cc(s2)C(=N)N
CHEMBL204416	-8.782	-13.361	Fc1cc(ccc1NC(=O)c1cc(nn1c1ccc2c(c1)c(N)no2)C(F)(F)F)c1ccccc1CN1CCCCC1
CHEMBL201843	-9.29	-11.591	COc1cc(F)cc2c1nc([nH]2)Cc1nc2c([nH]1)ccc(c2)C(=N)N
CHEMBL555333	-6.808	-4.974	N[C@@H]1CC[C@H](CC1)CNC(=O)[C@@H]1CCCN1C(=O)CC(C1CCCCC1)C1CCCCC1
CHEMBL191480	-8.758	-11.091	Clc1ccc2c(c1)n(Cc1noc(c1)c1ccc(s1)Cl)c(c2)C(=O)NC1CCN(CC1)C(C)C
CHEMBL3115901	-9.527	-6.561	OC(=O)CN[C@@H](C(=O)N[C@H](C(=O)NCc1ccc(cc1)C(=N)N)Cc1ccc(cc1)N)CC1CCCCC1
CHEMBL233332	-10.884	-10.471	Clc1ccc2c(c1)ccc(c2)C(=O)N[C@@H]1CCCC[C@@H]1NC(=O)c1ccc(cc1)[N+]1C=CC=CC1=O
CHEMBL331666	-9.147	-9.281	COc1nccc(n1)c1ccc(s1)S(=O)(=O)N[C@H]1CCN(C1=O)Cc1cccc(c1)C(=N)N
CHEMBL291026	-7.438	-12.562	CCCCC[C@H](*1O[C@H]2[C@](O1)(C)[C@@H]1C[C@H](C2)C1(C)C)NC(=O)[C@@H]1CCCN1C(=O)[C@H](Cc1ccccc1)NC(=O)OCc1ccccc1
CHEMBL37251	-10.417	-14.805	Cc1nn(c(c1)C(=O)Nc1ccc(cc1)c1ccccc1S(=O)(=O)N)c1cccc(c1)C(=N)N
CHEMBL256573	-9.126	-12.184	Clc1ccc(nc1)NC(=O)c1ccccc1NCc1ccc(cc1)[N+]1C=CC=CC1=O
CHEMBL468894	-10.53	-7.882	NCC[C@@H]1CCN(CC1)C(=O)[C@@H](NS(=O)(=O)c1cccc(c1)c1ccncc1)Cc1cccc(c1)C(=N)N
CHEMBL399345	-9.674	-13.191	NC(=O)c1cc(n(n1)c1ccc2c(c1)c(N)no2)C(=O)N1CCc2c1ccc(c2)[N+]1C=CC=CC1=O
CHEMBL123759	-9.353	-6.601	O=C([C@@H]1CCCN1C(=O)[C@H](NS(=O)(=O)Cc1ccccc1)Cc1ccc(c(c1)Cl)Cl)NCc1ccccc1
CHEMBL125181	-7.618	-4.08	CN[C@@H](C(=O)N1CCC[C@H]1C(=O)NC[C@@H]1CC[C@H](CC1)N)Cc1ccccc1
CHEMBL387856	-10.757	-14.852	COc1cc(Cl)cc(c1NC(=O)c1scc(c1Cl)CN(C1=NCCCO1)C)C(=O)Nc1ccc(cn1)Cl
CHEMBL257241	-7.6	-8.672	N#Cc1ccc(cc1)S(=O)(=O)N[C@@H]1CCCN(C1=O)c1ccc(cc1F)c1ccccc1S(=O)(=O)C
CHEMBL192853	-6.526	-6.8	CC(=O)Nc1ccc(cc1)CCOc1cc(ccc1Cl)C(=O)NCC1CCN(CC1)c1ccncc1
CHEMBL254411	-6.802	-7.023	NCc1cccc(c1)n1nc(c2c1cc(cc2)c1ccc(cc1)N1CCCCC1=O)C
CHEMBL316902	-7.324	-9.132	COc1cc(CNC(=O)c2cc3c(n2Cc2cccc(c2)C(=N)N)cccc3O)cc(c1)OC
CHEMBL63050	-6.765	-4.526	NC(=N)Nc1ccc(cc1)NC(=O)c1cc2cc3ccccc3cc2c(c1O)Br
CHEMBL64654	-7.475	-5.793	NC(=N)Nc1ccc(cn1)NC(=O)c1cc2cc3ccccc3cc2cc1O
CHEMBL358910	-7.724	-9.929	O=C1/C(=C\c2ccc(cc2)C(=N)N)/CCCC/C/1=C/c1ccc(cc1)C(=O)N
CHEMBL35754	-8.807	-6.8	O=C(N[C@@H](c1ccc(cc1C(F)(F)F)C(F)(F)F)C)CNC(=O)Nc1ccc(cc1)C(=N)N
CHEMBL220541	-9.085	-10.824	NC(=O)CCN(C(=O)[C@@H](N1CC[C@@H](C1=O)NS(=O)(=O)c1ccc2c(c1)ccc(c2)Cl)C)C(C)C
CHEMBL111703	-7.581	-4.894	O=C(C[N+]1C(=CC=C(C1=O)NS(=O)(=O)Cc1cccc(c1)C(F)(F)F)C)NC[C@@H]1CCc2c(C1)c[nH]n2
CHEMBL415479	-8.327	-6.882	CNc1ccc(cc1)C#CC[C@@H](C(=O)N(C1CCCC1)C)NS(=O)(=O)c1ccc2c(c1)cccc2
CHEMBL431745	-6.566	-8.581	O=C([C@@H]1ON=C(C1)c1ccc2c(c1)OCO2)Nc1ccc(cc1)c1ccccc1S(=O)(=O)N
CHEMBL598383	-4.988	-8.462	CCOC(=O)COc1cccc(c1)c1ccc2c(c1)cc(s2)C(=N)N
CHEMBL110419	-7.885	-12.302	NCc1cccc(c1)c1ccc(cc1)C(=O)N[C@@H]([C@@H](C(=O)OC)Cc1cccc(c1)C(=N)N)C
CHEMBL96433	-6.806	-9.667	Oc1c(cccc1c1cc2c([nH]1)ccc(c2)C(=N)N)c1ccccc1
CHEMBL109999	-8.167	-5.281	O=C(C[N+]1C(=CC=C(C1=O)NS(=O)(=O)Cc1ccc(cc1)F)C)N[C@@H]1CCc2c(C1)sc(=N)n2N
CHEMBL48864	-7.071	-9.365	Clc1cc(Cl)c(nc1Oc1cccc(c1)C(=N)N)Oc1cccc(c1)C(=N)N
CHEMBL489114	-6.782	-4.876	O=C([C@H]1CCCNC1)Nc1cccc(c1)OCc1ccc(cc1)F
CHEMBL398380	-10.66	-12.477	O=C(c1ccc(cc1)[N+]1C=CC=CC1=O)N[C@H]1CCCC[C@H]1NC(=O)c1ccc2c(c1)[nH]cc2Cl
CHEMBL34887	-8.767	-6.8	COc1cccc(c1)[C@@H](NC(=O)CNC(=O)Nc1ccc(cc1)C(=N)N)C
CHEMBL373570	-9.13	-11.591	Clc1ccc2c(c1)ccc(c2)S(=O)(=O)N[C@H]1CCN(C1=O)[C@H](C(=O)N(C(C)C)CCCNS(=O)(=O)C)C
CHEMBL151049	-6.836	-8.672	NC(=N)c1ccc(cc1)/C=C/1\CCC/C(=C/c2ccc(cc2)C(=N)N)/C1=O
CHEMBL41359	-9.453	-5.378	ONC(=N)c1cccc(c1)CN(C(=O)N1CCCC[C@H]1C)NS(=O)(=O)c1ccc2c(c1)ccc(c2)OC
CHEMBL75544	-8.493	-11.289	Clc1cc(CNC(=O)c2cc3c(n2Cc2cccc(c2)C(=N)N)cccc3O)cc(c1)Cl
CHEMBL63038	-6.704	-4.526	CCOc1ccc(c(c1)O)C(=O)Nc1ccc(cc1)NC(=N)N
CHEMBL47654	-7.885	-9.321	O=C(CN1CCN(CC1=O)S(=O)(=O)c1cc2c(s1)cc(cc2)Cl)NCCc1ccnc(c1)N
CHEMBL3219097	-7.655	-8.052	NCCC(=O)Nc1cccc(c1)S(=O)(=O)N[C@H](C(=O)N1CC[C@H](CC1)NC(=O)NC1CCCCC1)Cc1cccc(c1)C(=N)N
CHEMBL231726	-10.299	-10.725	O=C(c1ccc2c(c1)[nH]cc2Cl)N[C@@H]1CCCC[C@@H]1CS(=O)(=O)c1ccc(cc1)[N+]1C=CC=CC1=O
CHEMBL190386	-7.419	-10.339	O=C(Cn1c(cc2c1cccc2C)C(=O)NC1CCN(CC1)C(C)C)Nc1ccc(cc1)C(=N)N
CHEMBL92598	-7.413	-8.222	O=C(N1CCc2c(C1)n(Cc1cccc(c1)C(=N)N)c1c2cccc1)c1ccc(cc1)C(=N)N
CHEMBL3627868	-7.402	-8.991	COc1cc(cc(c1C(=O)NC[C@H](c1[nH]c2c(n1)cc(c(c2)C)C)c1ccccc1)Cl)n1cnnc1
CHEMBL362640	-8.882	-9.412	COC(=O)[C@@H]1CCCC[C@H]1NC(=O)[C@@H](c1csc2c1cc(cc2)C(=N)N)Cc1ccccc1
CHEMBL121032	-9.048	-7.011	O=C1N(CCCC[C@@H]1NS(=O)(=O)c1ccc2c(c1)cccc2)Cc1cccc(c1)C(=N)N
CHEMBL456763	-9.208	-10.293	Oc1ccc(cc1S(=O)(=O)NCCc1ccc(cc1)C(C)(C)C)C(=N)N
CHEMBL432391	-8.23	-10.107	Clc1ccc(nc1)CCOc1cc(ccc1F)C(=O)NCC1CCN(CC1)c1ccncc1
CHEMBL62753	-6.901	-5.967	CCOc1cccc(c1O)c1[nH]c2c(n1)cc(c(c2)F)C(=N)N
CHEMBL3219081	-10.596	-8.482	NCC[C@@H]1CCN(CC1)C(=O)[C@@H](NS(=O)(=O)c1cccc(c1)c1cccc(c1Cl)Cl)Cc1cccc(c1)C(=N)N
CHEMBL44177	-9.23	-11.012	NCc1cccc(c1)c1ccc(cc1)C(=O)N[C@@H]([C@H](C(=O)OC)Cc1cccc(c1)C(=N)N)C(C)C
CHEMBL342217	-9.877	-10.501	ONC(=N)c1cccc(c1)n1nc(cc1C(=O)Nc1ccc(cc1)c1ccccc1S(=O)(=O)N)C
CHEMBL435028	-7.282	-7.511	C=CCOC(=O)N1CCC(CC1)Oc1ccc(cc1)[C@@H](C(=O)OCC)Oc1ccc2c(c1)CN(CC2)C(=N)N
CHEMBL3780273	-8.924	-8.558	O=C1N(CC2CCN(CC2)Cc2ccccc2)C[C@H](CN1c1cccc(c1)C(=N)N)NS(=O)(=O)C
CHEMBL3660192	-7.883	-7.643	O=C([C@@H](NC(=O)[C@H](NS(=O)(=O)Cc1ccccc1)CCCn1cnnn1)CCC1CCNCC1)NCc1ccc(cc1)C(=N)N
CHEMBL192818	-7.034	-7.927	COc1ccc(cc1OCCc1ccc(cc1Cl)Cl)C(=O)NC[C@@H]1CCN(CC1)C1CCN(CC1)O
CHEMBL467576	-9.866	-12.552	COc1ccc(cc1)n1nc(c2c1C(=O)N(CC2)c1ccc(cc1)C1(CC1)CC(=O)N)C(F)(F)F
CHEMBL135198	-8.479	-6.882	CCOC(=O)[C@H](Cc1ccc(cc1)C(=N)N)NC(=O)CNS(=O)(=O)c1ccc(cc1)C#N
CHEMBL3891120	-6.394	-7.813	O=C1OC[C@H](C)c2ccc(cc2C)[C@H](C(=O)N(Cc2cc(N1)ccc2S(=O)(=O)C1CC1)C)Nc1ccc2c(c1)ccnc2N
CHEMBL328867	-7.305	-7.029	COc1cccc2c1cc(n2Cc1cccc(c1)C(=N)N)C(=O)N[C@H](c1ccncc1)c1ccccc1
CHEMBL331160	-7.366	-4.592	O=C(OC(C)(C)C)N[C@@H](C(=O)N1CCC[C@H]1C(=O)NCc1ccc(cc1)N)Cc1ccccc1
CHEMBL165196	-8.559	-5.378	O=C(N1CCC[C@H]1C(=O)NC[C@@H]1CCc2c(C1)cncn2)[C@H](NS(=O)(=O)Cc1ccccc1)CC1CCCCC1
CHEMBL382278	-7.684	-7.531	C#Cc1cc(OC2CCOCC2)cc(c1)[C@H](C(=O)O)Nc1ccc(cc1)C(=N)N
CHEMBL3114836	-7.768	-7.186	CCOc1ccc(c(c1)[C@H](C(=O)N1CCC[C@@H]1c1cc(ccc1S(=O)(=O)C(C)C)NC(=O)OC)Nc1ccc2c(c1)ccnc2N)F
CHEMBL212014	-7.609	-6.308	NCCCC(=O)Nc1cccc(c1)S(=O)(=O)N[C@H](C(=O)N1CC[C@H](CC1)CCN)Cc1cccc(c1)C(=N)N
CHEMBL238301	-8.136	-10.904	COc1ccc(cc1)n1nc(c2c1C(=O)N(CC2)c1ccc(cc1)c1ccccc1CN1CC[C@H](C1)O)NC(=O)OC(C)(C)C
CHEMBL211939	-8.76	-5.602	NCC[C@@H]1CCN(CC1)C(=O)[C@@H](NS(=O)(=O)c1ccc2c(c1)cccc2)Cc1cccc(c1)C(=N)N
CHEMBL197563	-9.662	-8.642	NC(=N)c1ccc2c(c1)cc(cc2)CN(C(=O)c1cccc2c1cccc2)CCCN1CCOCC1
CHEMBL94658	-7.229	-9.954	CNc1ccc(cc1OCCc1ccc(cc1Cl)Cl)C(=O)NCC1CCN(CC1)c1ccncc1
CHEMBL550095	-10.443	-9.765	Fc1ccc2c(c1)cc(n2Cc1cccc(c1)C(=N)N)C(=O)NCc1ccc(cc1)[N+](C)(C)C
CHEMBL384682	-7.49	-11.632	COc1ccc(cc1)N1N[C@@H]([C@H]2[C@@H]1C(=O)[N+](N[C@H]2C)c1ccc(cc1)c1ccccc1CN1CCCC1)C(F)(F)F
CHEMBL419704	-9.115	-10.942	NC(=N)c1cccc(c1)CNC(=O)c1n(Cc2cccc(c2)C(=N)N)c2c(c1Cl)cccc2
CHEMBL330791	-8.118	-4.08	N[C@@H]1CC[C@H](CC1)CNC(=O)[C@@H]1CCCN1C(=O)C[C@H](c1ccc2c(c1)OCO2)c1cccnc1
CHEMBL332983	-7.311	-6.76	COc1ccc(cc1)Oc1ccc(cc1)[C@@H](NC(=O)CNC(=O)Nc1ccc(cc1)C(=N)N)C
CHEMBL423656	-8.784	-13.6	CC(=N)N1CCC(CC1)Oc1ccc(cc1C(F)(F)F)NC/C=C/c1cc(ccc1O)C(=N)N
CHEMBL541149	-9.313	-10.681	O=C(c1cc2c(n1Cc1cccc(c1)C(=N)N)cccc2C)NCc1ccc(cc1)[N+](C)(C)C
CHEMBL345731	-8.426	-11.451	NCc1cc(OC)ccc1n1nc(cc1C(=O)Nc1ccc(cc1)c1ccccc1S(=O)(=O)N)C
CHEMBL3355673	-7.451	-6.919	NC[C@@H]1CC[C@H](CC1)C(=O)N[C@H](c1[nH]cc(n1)c1ccc(cc1)C(=O)N(C)C)Cc1ccccc1
CHEMBL17928	-8.551	-9.652	O=C([C@@H]1CC[C@@H]2N1C(=O)CN(C2)C(=O)CC(c1ccccc1)c1ccccc1)NCC1CCN(CC1)C(=N)N
CHEMBL270221	-7.52	-14.805	CN(CCN(C(=O)CN(S(=O)(=O)c1cc2c(s1)nc(cc2)Cl)[C@@H]1CCCN(C1=O)c1ccc(cc1F)[N+]1C=CC=CC1=O)C)C
CHEMBL595477	-7.053	-12.24	CN([C@H](c1ccc(c(c1)F)N1CC[C@@H](C1=O)NS(=O)(=O)/C=C/c1ccc(s1)Cl)C)C
CHEMBL603670	-7.156	-9.281	NC(=N)c1cc2c(s1)cccc2O[C@H](C(=O)Nc1ccccc1)c1ccccc1
CHEMBL331181	-7.72	-5.44	Nc1scc(n1)CNC(=O)[C@@H]1CCCN1C(=O)[C@@H](C(C1CCCCC1)C1CCCCC1)N
CHEMBL402892	-6.118	-8.346	Clc1cc(Cl)cc(c1)S(=O)(=O)N[C@@H]1CCCN(C1=O)c1ccc(cc1F)c1ccccc1S(=O)(=O)C
CHEMBL295515	-7.619	-8.442	O=C(CN1CCN(CC1=O)S(=O)(=O)c1cc2c(s1)cc(cc2)Cl)NCCc1csc(n1)N
CHEMBL159418	-9.834	-12.626	O=C([C@]1(ON=C(C1)c1cccc(c1)C(=N)N)Cn1cnnn1)Nc1ccc(cc1)c1ccccc1S(=O)(=O)N
CHEMBL158207	-8.014	-7.867	CCOC(=O)C[C@H](c1ccc(cc1)C(=N)N)CCc1cccc(c1)C(=N)N
CHEMBL1644914	-7.031	-4.08	NC(=N)NCCCCC(=O)Nc1cc(cc(c1)/C(=N/NC(=N)N)/C)/C(=N/NC(=N)N)/C
CHEMBL2391189	-6.528	-5.44	OC(=O)[C@@H]1CCN(CC1)c1ccc(cc1)N1C[C@H](OC1=O)CNC(=O)c1ccc(cc1)c1noc(=O)[nH]1
CHEMBL433369	-9.872	-9.748	COC(=O)C[C@]1(ON=C(C1)c1cccc(c1)C(=N)N)C(=O)Nc1ccc(cc1)c1cccc(c1)S(=O)(=O)N
CHEMBL415907	-9.931	-11.012	COC(=O)[C@@H]([C@H](NC(=O)c1ccc(cc1)c1cccnc1)C)Cc1cccc(c1)C(=N)N
CHEMBL1221580	-10.018	-10.414	COC(=O)N1C[C@@H]([C@H](C1)C(=O)Nc1ccc(cc1)Cl)C(=O)Nc1ccc(cc1F)[N+]1C=CC=CC1=O
CHEMBL212974	-6.899	-11.632	COc1ccc(cc1)N1N[C@@H]([C@H]2[C@@H]1C(=O)[N+](N[C@H]2C)c1ccc(cc1)c1ccccc1S(=O)(=O)N)C(F)(F)F
CHEMBL196733	-8.506	-11.074	ON1CCCC[C@H]1C(CNc1nc(C)cc2c1nc(o2)Cc1ccccc1n1cncn1)(F)F
CHEMBL232323	-9.95	-10.293	Clc1ccc2c(c1)ccc(c2)C(=O)N[C@@H]1CCC[C@@H]1NC(=O)c1ccc(cc1)[N+]1C=CC=CC1=O
CHEMBL1160793	-8.855	-9.111	O=C1N(CCCCN1c1cccc(c1)C(=N)N)C1CCN(CC1)Cc1ccncc1
CHEMBL60088	-5.298	-6.334	NC(=N)c1sc2c(c1)c(I)ccc2
CHEMBL260369	-10.03	-13.083	COc1cc(Cl)cc(c1NC(=O)c1ccc(nc1)[N+]1C=CC=CC1=O)C(=O)Nc1ccc(cn1)Cl
CHEMBL211386	-7.981	-12.001	COc1ccc(cc1)N1N[C@H]([C@H]2[C@@H]1C(=O)[N+](CN2)c1ccc(cc1)c1ccccc1CN1CC[C@H](C1)O)C(=O)N
CHEMBL52350	-9.03	-9.207	OC(=O)C[C@H](NC(=O)c1ccc(cc1)C(=N)N)COc1cccc(c1)C(=N)N
CHEMBL48206	-8.838	-8.462	NC(=O)c1ccc(nc1Oc1cccc(c1)C(=N)N)Oc1cccc(c1)C(=N)N
CHEMBL378092	-9.072	-13.361	Nc1noc2c1cc(cc2)n1nc(c2c1C(=O)N(CC2)c1ccc(cc1)c1ccccc1CN1CCCC1)C(F)(F)F
CHEMBL366862	-10.12	-13.191	Clc1ccc(c(c1)C(=O)Nc1ccc(cn1)Cl)NC(=O)c1ccc(cc1)c1ccccc1N
CHEMBL460055	-8.43	-9.884	COc1ccc(cc1)n1nc(c2c1C(=O)N(CC2)c1ccc(cc1)C1(CC1)C(=O)N1CCC(CC1)O)C(F)(F)F
CHEMBL428199	-8.567	-9.173	COc1ccc(cc1)n1nc(c2c1C(=O)N(CC2)c1ccc(cc1)NC(=O)C)C(F)(F)F
CHEMBL176636	-9.022	-11.611	CC(=N)N1CCC(CC1)Oc1ccc2c(c1)n(cn2)Cc1ccc2c(c1)cc(cc2)C(=N)N
CHEMBL397895	-8.508	-13.083	CON([C@H](C(=O)NCc1cc(Cl)ccc1CN)CCC(=O)O)C(=O)[C@H](NS(=O)(=O)Cc1ccccc1)CC[C@H]1CCCCN1O
CHEMBL379068	-7.813	-6.645	NCCC(=O)Nc1cccc(c1)S(=O)(=O)N[C@H](C(=O)N1CC[C@H](CC1)CCCN=C(N)N)Cc1cccc(c1)C(=N)N
CHEMBL237707	-9.961	-11.676	O=C(c1ccc(cc1)[N+]1C=CC=CC1=O)N[C@H]1COC[C@H]1NC(=O)c1ccc2c(c1)[nH]cc2Cl
CHEMBL382559	-8.337	-12.485	Fc1cc(ccc1NC(=O)c1cc(nn1c1ccc2c(c1)c(N)no2)C(F)(F)F)c1ccccc1Cn1ccnc1
CHEMBL390402	-7.918	-12.277	NCc1ccc(cc1CNC(=O)[C@@H]1CCCN1C(=O)[C@H](NCC(=O)O)CC[C@H]1CCCCN1O)Cl
CHEMBL153659	-6.555	-8.78	CN(C(=N)c1ccc(cc1)/C=C/1\CCCC/C(=C\c2ccc(cc2)C(=N)N)/C1=O)C
CHEMBL373593	-10.747	-11.831	Clc1ccc2c(c1)ccc(c2)S(=O)(=O)N[C@H]1CCN(C1=O)[C@H](C(=O)N(CC1CC1)CCNS(=O)(=O)C)C
CHEMBL498875	-8.046	-7.092	NCCC(=O)Nc1cccc(c1)S(=O)(=O)N[C@H](C(=O)N1CC[C@H](CC1)CCCC(=O)OC)Cc1cccc(c1)C(=N)N
CHEMBL212616	-7.085	-6.561	NCCC(=O)N1CCN(CC1)C(=O)[C@@H](NS(=O)(=O)c1c(cc(cc1C(C)C)C(C)C)C(C)C)Cc1cccc(c1)C(=N)N
CHEMBL327562	-8.761	-9.138	Fc1cc(CNC(=O)c2cc3c(n2Cc2cccc(c2)C(=N)N)cccc3O)cc(c1)F
CHEMBL3780434	-9.59	-9.111	COC[C@@H]1CN(CC2CCN(CC2)Cc2ccccc2)C(=O)N(C1)c1cccc(c1)C(=N)N
CHEMBL62397	-7.568	-5.137	Oc1c(cccc1c1[nH]c2c(n1)cc(c(c2)C(=N)N)F)OC[C@H]1CCCN1
CHEMBL210244	-8.268	-7.531	NC(=NCCC(=O)N1CCN(CC1)C(=O)[C@@H](NS(=O)(=O)c1c(cc(cc1C(C)C)C(C)C)C(C)C)Cc1cccc(c1)C(=N)N)N
CHEMBL393533	-8.575	-12.418	COC(=O)N1C[C@@H]([C@@H](C1)NC(=O)c1ccc(s1)Cl)NC(=O)c1ccc(cc1)[N+]1C=CC=CC1=O
CHEMBL1644912	-7.67	-5.572	C/C(=N\NC(=N)N)/c1cc(cc(c1)/C(=N/NC(=N)N)/C)NS(=O)(=O)c1ccccc1
CHEMBL291622	-8.484	-4.526	NC(=N)Nc1ccc(cc1)NC(=O)c1cccc(c1O)c1ccccc1
CHEMBL275901	-8.352	-12.24	O=C([C@@H]1CC[C@@H]2N1C(=O)CN(C2)S(=O)(=O)C(c1ccccc1)c1ccccc1)NCc1ccc(cc1)C(=N)N
CHEMBL62414	-6.129	-4.526	NC(=N)Nc1ccc(cc1)NC(=O)c1cc(Br)ccc1O
CHEMBL73737	-7.057	-12.649	Clc1cc(c2nc3c([nH]2)ccc(c3)C(=N)N)c(c(c1)c1cccc(c1)N)O
CHEMBL221028	-6.885	-9.596	CN(Cc1ccccc1c1ccc(cc1)N1CCc2c(C1=O)n(nc2C(F)(F)F)c1cccc(c1)NC(=O)C)C
CHEMBL363753	-9.082	-11.591	CC(N1CCC(CC1)NC(=O)c1cc2c(n1Cc1noc(c1)c1ccc(s1)Cl)cccc2C)C
CHEMBL297152	-8.688	-8.052	O=C(CN1CCN(CC1=O)S(=O)(=O)c1cc2c(s1)cc(cc2)Cl)NCCn1cncc1
CHEMBL180105	-8.638	-6.236	COc1cc(CNc2ccc(cc2)C(=N)N)c(cc1OCc1ccccc1)NS(=O)(=O)C
CHEMBL1221581	-8.049	-10.88	FC(CN1C[C@@H]([C@H](C1)C(=O)Nc1ccc(cc1)Cl)C(=O)Nc1ccc(cc1F)[N+]1C=CC=CC1=O)F
CHEMBL2431606	-7.803	-6.932	CCOc1cc(ccc1OC(C)C)[C@H](C(=O)NS(=O)(=O)c1ccccc1)Nc1ccc2c(c1)ccnc2
CHEMBL275375	-6.716	-9.954	O=C([C@@H]1CC[C@@H]2N1C(=O)CN(C2)S(=O)(=O)CC(c1ccccc1)c1ccccc1)NCc1ccc(nc1C)N
CHEMBL592400	-8.456	-11.831	CN(Cc1nccn1c1ccc(cc1)N1CCc2c(C1=O)n(nc2C(F)(F)F)c1cccc(c1)c1n[nH]c(=O)[nH]1)C
CHEMBL209376	-9.691	-12.877	CNCc1ccccc1c1ccc(cc1)N1CCc2c(C1=O)n(nc2C(F)(F)F)c1ccc2c(c1)c(N)no2
CHEMBL459941	-5.475	-6.113	OC(=O)C(=O)N(c1ccc2c(c1)N(C)C[C@@](O2)(C)COc1ccc(cc1)C(=N)N)Cc1ccccc1
CHEMBL427952	-8.631	-11.723	O=C(c1ccc(cc1)C1(CC1)CN1CCCC1)N[C@H]1CCC[C@H]1NC(=O)c1ccc2c(c1)[nH]cc2Cl
CHEMBL48161	-8.758	-9.141	CCOC(=O)c1ccc(nc1Oc1cccc(c1)C(=N)N)Oc1cccc(c1)C(=N)N
CHEMBL4083729	-7.458	-7.552	O=C1OCCc2c(C)cc(cc2C)[C@H](C(=O)N(Cc2cc(N1)ccc2S(=O)(=O)C1CC1)C)Nc1ccc2c(c1)C(=O)[NH+]C=C2
CHEMBL397124	-9.84	-12.477	CNCc1ccccc1N1CCC(CC1)NC(=O)c1cc(nn1c1ccc2c(c1)c(N)no2)C(F)(F)F
CHEMBL152276	-9.062	-12.699	Cc1nn(c(c1)C(=O)Nc1ccc(cc1)c1ccccc1F)c1cccc(c1)C(=N)N
CHEMBL360192	-7.671	-8.692	N#Cc1c(C(=O)NC2CCN(CC2)C(C)C)n(c2c1cccc2C)Cc1cccc(c1)OC
CHEMBL163312	-7.505	-9.939	O=C([C@@H]1Cc2c3N1C(=O)[C@H](CCc3ccc2)NS(=O)(=O)c1ccc2c(c1)CCO2)CC1CCN(CC1)C(=N)N
CHEMBL21027	-11.001	-11.517	Clc1ccc2c(c1)ccc(c2)n1nc(cc1C(=O)Nc1ccc(cc1F)c1ccccc1S(=O)(=O)N)C
CHEMBL2334309	-7.698	-6.561	O=C([C@@H]1CC(C2=C(N=C(C(=O)[N+]12)NC1CCCC1)Cl)(C)C)NCc1ccc(cc1)C(=N)N
CHEMBL283765	-10.374	-10.602	O=C([C@@H](c1ccccc1)NC(=O)c1cccc(c1)C(=N)N)N1CC[C@H](CC1)C(=O)c1ccccc1
CHEMBL147573	-9.056	-10.414	CCOC(=O)COc1cccc(c1NC(=O)c1sc2c(c1Cl)cccc2)C(=O)Nc1ccc(cc1)Cl
CHEMBL275957	-8.984	-12.132	Nc1cc(ccc1Cl)C1=NO[C@@](C1)(CNS(=O)(=O)c1ccsc1)C(=O)Nc1ccc(cn1)c1ccccc1S(=O)(=O)N
CHEMBL1927307	-9.418	-4.772	CC[C@@H]([C@H]1NC(=O)C[C@H](Cc2cccc(c2)CN)NC(=O)[C@@H]2CCCN2C(=O)[C@H](CNC(=O)/C=C/[C@@H](NC1=O)Cc1ccc(cc1)O)NC(=O)C)C
CHEMBL54615	-7.715	-7.209	Fc1c(Oc2cccc(c2)C(=N)N)nc(c(c1C)F)NC1CCCCC1
CHEMBL321510	-6.677	-5.938	NC(=N)c1ccc2c(c1)cc([nH]2)c1cccc(c1)c1ccccc1
CHEMBL1952398	-6.695	-6.954	OC(=O)CN(c1ccc2c(c1)N(C)C[C@](O2)(C)COc1ccc(cc1)C(=N)N)Cc1ccc(cc1)F
CHEMBL375112	-9.303	-9.582	Clc1ccc2c(c1)cc([nH]2)S(=O)(=O)N[C@H]1CCN(C1=O)[C@H](C(=O)N1CCOCC1)C
CHEMBL24907	-8.908	-11.421	CCc1nc2c(n1Cc1ccc3c(c1)cc(cc3)C(=N)N)ccc(c2)OC1CCN(CC1)C(=N)C
CHEMBL19831	-7.509	-7.81	COC(=O)c1ccc(cc1CS(=O)(=O)NC1=CC=C([N+](C1=O)CC(=O)N[C@@H](C(=O)O)CCCN=C(N)N)C)F
CHEMBL513339	-9.547	-5.732	NCC[C@@H]1CCN(CC1)C(=O)[C@@H](NS(=O)(=O)c1cccc(c1)NC(=O)CCO)Cc1cccc(c1)C(=N)N
CHEMBL438647	-7.412	-13.287	CN(Cc1ccccc1c1ccc(cc1)[N+]1[C@@H](C)N[C@@H]2[C@H](C1=O)N(N[C@@H]2C(F)(F)F)c1ccc2c(c1)c(N)no2)C
CHEMBL244048	-10.365	-10.88	COCCOCCOCc1csc(c1Cl)C(=O)Nc1ccc(cc1C(=O)Nc1ccc(cc1)Cl)Cl
CHEMBL297371	-8.424	-10.471	COC(=O)[C@H](Cc1cccc(c1)C(=N)N)CNC(=O)c1ccc(cc1)c1ccccc1
CHEMBL292300	-8.357	-5.067	O=C(c1cccc(c1O)c1ccccc1)Nc1ccc(cc1)C(=N)N
CHEMBL461668	-7.891	-12.418	N#Cc1nn(c2c1CCN(C2=O)c1ccc(cc1)C1(CCN2CCOCC2)CC1)c1ccc(cc1)OC
CHEMBL1923468	-7.416	-11.325	Clc1ccc2c(c1)ccc(c2)S(=O)(=O)N[C@H]1CCCN(C1=O)CC(=O)N1C[C@@H]2C[C@H](C1)C1=CC=CC(=O)[N+]1C2
CHEMBL82006	-8.616	-11.182	OC(=O)c1cc(Oc2cccc(c2)C(=N)N)nc(c1)Oc1cc(ccc1O)C(=N)N
CHEMBL396286	-10.29	-14.021	NCc1ccc(cc1CNC(=O)[C@@H]1CCCN1C(=O)[C@H](NS(=O)(=O)Cc1ccccc1)CC[C@H]1CCCCN1O)Cl
CHEMBL85757	-9.302	-10.316	O=C1N(CC[C@@H]1NS(=O)(=O)c1cc2c(s1)cccn2)Cc1cccc(c1)C(=N)N
CHEMBL1927450	-7.865	-4.683	NCCCCCC(=O)N[C@H]1CNC(=O)/C=C/[C@H](Cc2ccc(cc2)O)NC(=O)[C@H](NC(=O)C[C@@H](NC(=O)[C@H]2N(C1=O)CCC2)Cc1cccc(c1)CN)[C@H](CC)C
CHEMBL111122	-7.703	-5.031	O=C(C[N+]1C(=CC=C(C1=O)NS(=O)(=O)Cc1ccccc1)C)N[C@@H]1CCc2c(C1)sc(=N)n2N
CHEMBL3706845	-7.392	-7.341	NCCNC(=O)[C@@H]1CCN(CC1)C(=O)[C@@H](NS(=O)(=O)c1ccc2c(c1)C(=O)c1c(C2=O)cccc1)Cc1cccc(c1)C(=N)N
CHEMBL327404	-11.389	-12.264	COC(=O)C[C@]1(ON=C(C1)c1cccc(c1)C(=N)N)C(=O)Nc1ccc(cn1)c1ccccc1S(=O)(=O)N
CHEMBL385756	-9.239	-11.653	CN(Cc1ccccc1c1ccc(cc1)N1CCc2c(C1=O)n(nc2C(F)(F)F)c1ccccc1C(=O)N)C
CHEMBL2441031	-7.332	-4.899	Fc1cccc(c1)OCc1cccc(c1)NC(=O)C1CCN(CC1)c1ccncc1
CHEMBL376791	-9.075	-14.443	COc1cc(Cl)cc(c1NC(=O)c1scc(c1Cl)CN(CCCN(C)C)C)C(=O)Nc1ccc(cn1)Cl
CHEMBL22944	-8.145	-9.464	NCCCC[C@@H](C(=O)C(=O)NC)NC(=O)CN(C(=O)c1ccccc1Sc1ccccc1C#N)C
CHEMBL382408	-10.08	-8.492	O=C(c1cc(O)c(c(c1)O)O)O[C@@H]1O[C@H](COC(=O)c2cc(O)c(c(c2)O)O)[C@H]([C@@H]([C@H]1OC(=O)c1cc(O)c(c(c1)O)O)OC(=O)c1cc(O)c(c(c1)O)O)OC(=O)c1cc(O)c(c(c1)O)O
CHEMBL597376	-9.271	-8.005	O=C(Nc1cccc(c1)F)OC[C@@H](c1ccccc1)Oc1cccc2c1cc(s2)C(=N)N
CHEMBL83873	-6.894	-7.473	Fc1cccc(c1)Oc1nc(Oc2cccc(c2)C(=N)N)c(c(c1F)C)F
CHEMBL2016865	-11.116	-10.032	NC(=N)NCc1cccc(c1)C[C@@H](C(=O)NCc1ccc(cc1)C(=N)N)NC(=O)[C@H](NS(=O)(=O)Cc1cccc(c1)C(=O)O)CCCc1ccccc1
CHEMBL93681	-9.813	-9.412	Nc1ccc2c(c1)cc(cc2)S(=O)(=O)N[C@H]1CCN(C1=O)Cc1cccc(c1)C(=N)N
CHEMBL595475	-7.937	-13.191	Clc1ccc(s1)/C=C/S(=O)(=O)N[C@H]1CCN(C1=O)c1ccc(cc1F)c1ccccc1S(=O)(=O)C
CHEMBL420369	-8.081	-11.289	O=C(c1ccc(cc1)c1cccc(c1)C(=O)N)NC/C=C/c1cc(ccc1O)C(=N)N
CHEMBL271671	-6.179	-13.191	CN(Cc1nccn1c1ccc(c(c1)F)N1CC[C@@H](C1=O)NS(=O)(=O)/C=C/c1ccc(s1)Cl)C
CHEMBL318890	-8.828	-10.88	COc1cc(cc(c1Cl)OCCc1ccc(cc1Cl)Cl)C(=O)NCC1CCN(CC1)c1ccncc1
CHEMBL422533	-8.359	-5.241	OC[C@H](C(=O)NCC(=O)NCc1ccc(cc1)C(=N)N)NC(=O)OCc1ccccc1
CHEMBL193063	-7.558	-6.8	COc1ccc(cc1OCCc1ccc(cc1Cl)Cl)C(=O)NCC1CCN(CC1)c1ccc(nc1)OC
CHEMBL218116	-7.279	-12.24	NC(=O)CN(S(=O)(=O)c1ccc2c(c1)ccc(c2)Cl)[C@H]1CCN(C1=O)[C@H](C(=O)N(C(C)C)CCN1CCOCC1)C
CHEMBL39078	-9.537	-5.61	O/N=C(/c1cccc(c1)CN(C(=O)N1CCCCCC1)NS(=O)(=O)c1ccc2c(c1)cccc2)\N
CHEMBL277424	-8.896	-12.992	CN1CCC(CC1)Oc1ccc(cc1C(F)(F)F)N(C(=O)CCC(=O)O)C/C=C/c1cc(ccc1O)C(=N)N
CHEMBL1644913	-6.83	-4.08	NC(=N)NCCC[C@H](C(=O)Nc1cc(cc(c1)/C(=N/NC(=N)N)/C)/C(=N/NC(=N)N)/C)N
CHEMBL349545	-8.525	-4.08	OC[C@H](C(=O)NCC(=O)NCc1ccc(cc1)C(=N)N)NC(=O)C
CHEMBL3627869	-8.384	-7.625	Cc1ncn(n1)c1cc(Cl)c(c(c1)Cl)C(=O)NC[C@H](c1[nH]c2c(n1)cc(c(c2)C)C)c1ccccc1
CHEMBL2373346	-8.201	-7.102	NCCCC[C@@H](*1O[C@H]2[C@](O1)(C)[C@H]1C[C@@H](C2)C1(C)C)NC(=O)Cn1nc(nc1Cc1ccccc1)CNC(=O)C(C)C
CHEMBL150138	-7.948	-7.209	O=C1/C(=C\c2ccc(cc2)C(=O)N)/CCCC/C/1=C/c1ccc(cc1)C(=O)N
CHEMBL92929	-8.367	-7.872	Brc1ccc(cc1)CCNC(=O)c1cc2c(n1Cc1cccc(c1)C(=N)N)cccc2O
CHEMBL211209	-9.811	-8.005	O=C([C@@H](NS(=O)(=O)c1ccc(cc1)C1CCCCC1)Cc1cccc(c1)C(=N)N)N1CCN(CC1)C(=N)N
CHEMBL422321	-6.768	-9.365	O=C1/C(=C/c2ccc(cc2)C(=N)N)/CCCCC/C/1=C/c1ccc(cc1)C(=N)N
CHEMBL1202120	-7.919	-5.204	O=C([C@H](NC(=O)[C@@H]1CCCN1C(=O)[C@@H](C(c1ccccc1)c1ccccc1)N)CCCN=C(N)N)CCC(=O)N1CCCCC1
CHEMBL3219086	-10.546	-9.822	CNC(=O)CCC[C@@H]1CCN(CC1)C(=O)[C@@H](NS(=O)(=O)c1cccc(c1)c1ccc(cc1OC)OC)Cc1cccc(c1)C(=N)N
CHEMBL41876	-7.216	-5.572	Cc1cc(OCC2CCN(CC2)C(=N)N)cc(c1)OS(=O)(=O)c1ccccc1Cl
CHEMBL97678	-5.59	-6.8	CC(=O)Nc1ccc(cc1)COc1cc(ccc1F)C(=O)NCC1CCN(CC1)c1ccncc1
CHEMBL2334312	-7.292	-6.561	O=C([C@@H]1CC(C2=C(N=C(C(=O)[N+]12)NCC1CCCCC1)Cl)(C)C)NCc1ccc(cc1)C(=N)N
CHEMBL94439	-8.97	-8.462	COc1ccc(cc1OCCc1ccc(cc1Cl)Cl)C(=O)N1CCN(CC1)Cc1ccncc1
CHEMBL1221793	-7.606	-10.157	Clc1ccc(cc1)NC(=O)[C@H]1CN(C[C@@H]1C(=O)Nc1ccc(cc1F)[N+]1C=CC=CC1=O)Cc1ccncc1
CHEMBL146940	-7.449	-10.272	CCOC(=O)[C@H](c1ccc(cc1)OC1CCN(CC1)C(=N)N)Oc1ccc2c(c1)CN(CC2)C(=N)N
CHEMBL3127491	-8.188	-8.304	CC(CC(=O)Nc1cc(cc(c1)c1ccc(cc1C(=O)O)C(=O)N)[C@H]1Nc2ccc(cc2[C@@](C1)(C)c1ccccc1)C(=N)N)C
CHEMBL460355	-6.47	-6.501	OC(=O)C(=O)N(c1ccc2c(c1)O[C@](CN2C)(C)COc1ccc(cc1)C(=N)N)Cc1ccccc1
CHEMBL96917	-7.537	-5.308	NC(=N)c1ccc2c(c1)nc([nH]2)c1ccccc1
CHEMBL606699	-8.541	-12.372	CCN([C@H](c1ccc(c(c1)F)N1CC[C@@H](C1=O)NS(=O)(=O)c1ccc2c(c1)ccc(c2)Cl)C)C
CHEMBL409260	-8.418	-8.912	CCOc1ccc2c(c1)cc(cc2)S(=O)(=O)N[C@H]1CCN(C1=O)Cc1cccc(c1)C(=N)N
CHEMBL327403	-7.748	-11.611	CCCOC[C@@]1(ON=C(C1)c1cccc(c1)C(=N)N)C(=O)Nc1ccc(cc1)c1ccccc1S(=O)(=O)N
CHEMBL173419	-8.968	-8.797	NC(=N)c1ccc(cc1)n1ccc2c1cc(NCc1cccc(c1)C(=N)N)cc2
CHEMBL237705	-8.632	-11.676	Clc1ccc(s1)C(=O)N[C@@H]1COC[C@@H]1NC(=O)c1ccc(cc1)[N+]1C=CC=CC1=O
CHEMBL46708	-9.853	-12.562	COC(=O)[C@@H]([C@H](NC(=O)c1ccc(cc1)[C@H]1CCCCN1O)C)Cc1cccc(c1)C(=N)N
CHEMBL291062	-6.419	-5.031	Cc1cc(OCCCN=C(N)N)cc(c1)OS(=O)(=O)c1ccccc1Cl
CHEMBL205187	-9.525	-12.877	CC(NCc1ccccc1c1ccc(c(c1)F)NC(=O)c1cc(nn1c1ccc2c(c1)c(N)no2)C(F)(F)F)C
CHEMBL92345	-9.864	-8.731	O=C1N(CC[C@@H]1NS(=O)(=O)c1ccc2c(c1)ccnc2)Cc1cccc(c1)C(=N)N
CHEMBL462253	-8.359	-4.578	NCC[C@@H]1CCN(CC1)C(=O)[C@@H](NS(=O)(=O)c1cccc(c1)NC(=O)CCN)Cc1ccc(cc1)CN
CHEMBL463179	-7.876	-8.569	OC(=O)COc1cc(ccc1CCNS(=O)(=O)c1cc(ccc1O)C(=N)N)c1ccccc1S(=O)(=O)C
CHEMBL93854	-10.086	-11.591	COc1ccc2c(c1)cc(cc2)S(=O)(=O)N[C@H]1CCN(C1=O)Cc1cc(ccc1O)C(=N)N
CHEMBL455919	-8.746	-7.387	CCOC(=O)CN(S(=O)(=O)c1cc(ccc1O)/C(=N/O)/N)CCc1ccc(cc1)C(C)C
CHEMBL2441053	-8.026	-4.899	Clc1cccc(c1)COc1cccc(c1)NC(=O)C1CCN(CC1)c1ccncc1
CHEMBL211794	-7.605	-4.08	NC(=NCCC(=O)N1CCN(CC1)C(=O)[C@@H](NS(=O)(=O)c1c(C)c(C)c2c(c1C)CC(O2)(C)C)Cc1cccc(c1)C(=N)N)N
CHEMBL2441042	-8.288	-6.042	Nc1cccc(c1)COc1cccc(c1)NC(=O)C1CCN(CC1)c1ccncc1
CHEMBL193012	-8.011	-6.8	COc1ccc(cc1OCCc1ccc(cc1Cl)Cl)C(=O)NCC1CCN(CC1)c1cncnc1
CHEMBL238356	-8.786	-11.927	Clc1ccc(s1)C(=O)N[C@@H]1CN(C[C@@H]1NC(=O)c1ccc(cc1)[N+]1C=CC=CC1=O)C(=O)C(C)(C)C
CHEMBL432122	-6.861	-7.813	CCCCCCOc1ccccc1C1=NO[C@H](C1)C(=O)Nc1ccc(cc1)c1ccccc1S(=O)(=O)N
CHEMBL328805	-10.141	-11.255	CCS(=O)(=O)C[C@@]1(ON=C(C1)c1cccc(c1)C(=N)N)C(=O)Nc1ncc(cn1)c1ccccc1S(=O)(=O)N
CHEMBL3314440	-9.589	-12.485	OCC(c1ccc(cc1)N1CCc2c(C1=O)n(nc2C(=O)N)c1ccc(cc1)OC)(C)C
CHEMBL126012	-8.235	-7.079	O=C(N[C@H](c1ccc2c(c1)cccc2)C)CNC(=O)Nc1ccc(cc1)C(=N)N
CHEMBL422365	-9.516	-11.012	NC(=O)Cn1c(CN2CCN(CC2=O)S(=O)(=O)c2cc3c(s2)cc(cc3)Cl)cc2c1ccnc2
CHEMBL331690	-7.598	-12.932	CCOC(=O)CN1CCC(CC1)Oc1c(F)c(Oc2cccc(c2)C2=NCCN2C)nc(c1F)Oc1cc(ccc1O)C(=N)N
CHEMBL563960	-8.305	-10.824	O=C(Nc1ccc(cc1F)[N+]1C=CC=CC1=O)Cn1nnc(n1)NC(=O)c1ccc(s1)Cl
CHEMBL94904	-8.713	-9.508	Fc1ccc(cc1)CCOc1cc(ccc1Cl)C(=O)NCC1CCN(CC1)c1ccncc1
CHEMBL538908	-9.514	-6.84	NC[C@@H]1CC[C@@H](CC1)CNC(=O)c1ccc(c(c1)OCCc1ccc(cc1Cl)Cl)OC
CHEMBL96434	-8.214	-10.533	COc1ccc(cc1OCCc1ccc(cc1Cl)Cl)C(=O)NCC1CCN(CC1)c1ccncc1
CHEMBL389960	-7.483	-13.732	NCc1ccc(cc1CNC(=O)[C@@H]1CCCN1C(=O)[C@H](NS(=O)(=O)CC(=O)O)CC[C@@H]1CCCCN1O)Cl
CHEMBL302064	-10.138	-10.091	O=C(c1ccc(cc1)c1cccnc1)NCCCc1cc(ccc1O)C(=N)N
CHEMBL1271368	-10.016	-12.593	COC[C@@H]1ON=C([C@H]1C(=O)Nc1ccc(cc1)c1ccccc1S(=O)(=O)N)c1cccc(c1)C(=N)N
CHEMBL222079	-10.263	-12.767	CN(Cc1ccccc1c1ccc(cc1)N1CCc2c(C1=O)n(nc2C(F)(F)F)c1cccc(c1)C(=O)N)C
CHEMBL223683	-7.326	-7.392	Clc1cnc2c(c1)sc(c2)S(=O)(=O)N[C@H]1CCN(C1=O)[C@H](C(=O)N1CCOCC1)C
CHEMBL425311	-9.57	-13.036	COCCN(C1=NCCO1)Cc1csc(c1Cl)C(=O)Nc1c(OC)cc(cc1C(=O)Nc1ccc(cn1)Cl)Cl
CHEMBL110201	-7.636	-4.791	O=C(C[N+]1C(=CC=C(C1=O)NS(=O)(=O)Cc1ccc(cc1)F)C)N[C@@H]1CCc2c(C1)sc(n2)N
CHEMBL494128	-7.315	-6.744	NCCC(=O)Nc1cccc(c1)S(=O)(=O)N[C@H](C(=O)N1CCCC[C@@H]1C(=O)O)Cc1cccc(c1)C(=N)N
CHEMBL136986	-6.649	-12.451	O=C(Cc1c[nH]c2c1cc(cc2)C(=N)N)Nc1ccc(cc1Cl)c1ccccc1S(=O)(=O)N
CHEMBL1689030	-7.431	-12.372	Clc1ccc2c(c1)ccc(c2)S(=O)(=O)N[C@H]1CCN(C1=O)c1ccc2c(c1F)CCCNC2
CHEMBL94490	-7.098	-7.174	COc1c(OC)ccc2c1cc(n2Cc1cccc(c1)C(=N)N)C(=O)NCc1ccncc1
CHEMBL326959	-9.32	-7.596	O=C1N(CC[C@@H]1NS(=O)(=O)c1ccc(cc1)c1nccn1C)Cc1cccc(c1)C(=N)N
CHEMBL285285	-7.398	-12.132	O=C(N[C@H](C(=O)N1CCC[C@H]1C(=O)N[C@@H](*1O[C@H]2[C@](O1)(C)[C@@H]1C[C@H](C2)C1(C)C)Cc1ccccc1)Cc1ccccc1)OCc1ccccc1
CHEMBL309879	-9.587	-11.012	OC(=O)c1cc(Oc2cccc(c2)n2ccnc2C)nc(c1)Oc1cc(ccc1O)C(=N)N
CHEMBL402167	-8.677	-11.535	COc1ccc(cc1)n1nc(cc1C(=O)Cc1ccc(cc1)c1ccccc1CN1CC[C@@H](C1)O)C(F)(F)F
CHEMBL158939	-9.25	-7.751	OC[C@H](C(=O)N1CCC[C@@H]1C(=O)NCc1ccc(cc1)C(=N)N)NS(=O)(=O)Cc1ccccc1
CHEMBL192516	-6.486	-7.081	COc1ccc(cc1OCCc1ccc(cc1Cl)Cl)C(=O)NC[C@@H]1CCN(CC1)C1CCCCCC1
CHEMBL2391192	-5.469	-5.44	CCOC(=O)[C@@H]1CCN(CC1)c1ccc(cc1)N1C[C@@H](OC1=O)CNC(=O)c1ccc(cc1)C(=N)N
CHEMBL424589	-9.556	-12.992	OC(=O)CCC(=O)N(c1ccc(c(c1)C(F)(F)F)OC1CCN(CC1)C(=N)C)C/C=C/c1cccc(c1)C(=N)N
CHEMBL94696	-7.653	-9.257	Clc1ccc(c(c1)Cl)CCOc1cc(ccc1I)C(=O)NCC1CCN(CC1)c1ccncc1
CHEMBL3134466	-7.707	-8.315	CCOC(=O)[C@@H]1CCN(CC1)c1ccc(cc1)N1C[C@@H](OC1=O)CNC(=O)c1ccc(s1)Cl

## Sheet: d2r
Reference					Validation
ID	DS	EXP	SMILES		ID	DS	EXP	SMILES
CHEMBL53	-6.387	-9.817	CN1CCc2c3[C@H]1Cc1ccc(c(c1c3ccc2)O)O		CHEMBL71	-5.683	-11.02	CN(CCCN1c2ccccc2Sc2c1cc(Cl)cc2)C
CHEMBL54	-8.024	-9.624	Fc1ccc(cc1)C(=O)CCCN1CCC(CC1)(O)c1ccc(cc1)Cl		CHEMBL531	-6.287	-10.261	CCCN1C[C@H](CSC)C[C@H]2[C@H]1Cc1c[nH]c3c1c2ccc3
CHEMBL59	-6.722	-7.769	NCCc1ccc(c(c1)O)O		CHEMBL708	-7.595	-11.186	O=C1Nc2c(C1)cc(c(c2)Cl)CCN1CCN(CC1)c1nsc2c1cccc2
CHEMBL85	-7.687	-11.325	Fc1ccc2c(c1)onc2[C@@H]1CCN(CC1)CCC1=C(C)N=C2[N+](C1=O)CCCC2		CHEMBL726	-6.429	-12.246	OCCN1CCN(CC1)CCCN1c2ccccc2Sc2c1cc(cc2)C(F)(F)F
CHEMBL128	-6.395	-9.06	CNS(=O)(=O)Cc1ccc2c(c1)c(CCN(C)C)c[nH]2		CHEMBL11363	-5.38	-9.663	C=CCN1CC[C@H]2[C@H]1Cc1cccc(c1C2)O
CHEMBL411	-5.936	-7.28	CC/C(=C(\c1ccc(cc1)O)/CC)/c1ccc(cc1)O		CHEMBL21059	-7.018	-7.344	O=C(C(C)(C)C)NCCCCN1CCN(CC1)c1ccc(cc1)C(F)(F)F
CHEMBL564	-5.837	-9.214	CN(CCCN1c2ccccc2Sc2c1cccc2)C		CHEMBL21731	-4.522	-8.216	CNCCC[C@]12CC[C@H](c3c1cccc3)c1c2cccc1
CHEMBL1112	-7.519	-11.906	O=C1CCc2c(N1)cc(cc2)OCCCCN1CCN(CC1)c1cccc(c1Cl)Cl		CHEMBL26181	-5.129	-11.13	CCCN([C@@H]1Cc2cccc3c2n(C1)c(O)n3)CCC
CHEMBL1303	-6.637	-11.116	CCCN([C@H]1CCc2c(C1)cccc2O)CCc1cccs1		CHEMBL38349	-6.443	-7.209	O=C1N[C@@H](c2c1cccc2)CCN1CCN(CC1)c1sc(c(n1)C)C
CHEMBL7549	-6.215	-8.709	CCCN1CCC[C@H](C1)c1cccc(c1)O		CHEMBL46880	-5.557	-6.8	Brc1ccc(cc1)OCC1CCN(CC1)CC1CC1
CHEMBL7927	-7.018	-7.428	Clc1ccc(cc1)N1CCN(CC1)Cc1c[nH][n+]2c1cccc2		CHEMBL58377	-7.166	-11.289	COc1ccccc1N1CCN(CC1)CCNC(=O)c1ccc(cc1)F
CHEMBL9666	-6.252	-7.52	COc1ccccc1N1CCNCC1		CHEMBL62601	-8.556	-6.122	COc1c(cc(c2c1cccc2)Br)c1occ(n1)CNC[C@@H]1CCN(C1)Cc1ccccc1
CHEMBL10085	-5.637	-11.572	CC(Oc1ccccc1N1CCN(CC1)Cc1cccc(c1)C(=O)N1CCCCC1)C		CHEMBL63576	-5.648	-7.685	CN1CCN(CC1)C1=Nc2cccnc2Nc2c1cc(Cl)cc2
CHEMBL10289	-6.613	-10.068	C=CCN1CC[C@@H]2[C@@H]1CCc1c2cccc1O		CHEMBL71865	-7.565	-10.952	O=C(c1ccccc1)NC/C=C\CN1CCN(CC1)c1cccc(c1Cl)Cl
CHEMBL11388	-5.528	-9.628	CCCN1CC[C@H]2[C@H]1Cc1cccc(c1C2)OC		CHEMBL74805	-7.202	-11.611	Fc1ccc(cc1)c1nccc(c1)CN1CCN(CC1)c1cccc2c1oc(n2)O
CHEMBL11608	-6.484	-5.512	NCCc1ccc(cc1)O		CHEMBL75621	-6.875	-11.774	Oc1nc2c(o1)c(ccc2)N1CCN(CC1)Cc1cccc(c1)c1cccs1
CHEMBL12624	-4.97	-7.888	C[C@@H]1CCN(CC1)CC[C@H]1CCCN1S(=O)(=O)c1cccc(c1)C		CHEMBL75678	-5.176	-6.8	O(CC#Cc1ccccc1)CCC1CCN(CC1)CC1CC1
CHEMBL24077	-6.153	-7.019	Oc1cc2CCNC[C@@H](c2cc1O)c1ccccc1		CHEMBL78287	-7.508	-8.492	Clc1ccc(cc1)c1n[nH]c(c1)C1CCN(CC1)Cc1cccc(c1)Cl
CHEMBL25236	-7.917	-9.304	COc1ccccc1N1CCN(CC1)CCCCNC(=O)c1ccc2c(c1)cccc2		CHEMBL80919	-7.201	-12.542	O=C(c1cccs1)N[C@@H]1CC[C@H](CC1)CCN1CCN(CC1)c1cccc(c1Cl)Cl
CHEMBL25359	-5.474	-11.723	CCCN1CC[C@H]2[C@H]1Cc1cccc(c1C2)O		CHEMBL88365	-7.159	-9.269	Oc1cccc(c1)N1CCN(CC1)Cc1ccccc1
CHEMBL26962	-6.647	-9.214	COc1ccccc1N1CCN(CC1)CCCCNC(=O)C1CCCCC1		CHEMBL91229	-7.004	-9.054	Oc1nc(c(n1C1CCN(CC1)CCc1ccccc1)C)c1ccccc1
CHEMBL26998	-7.36	-8.774	CCCN([C@@H]1CCc2c(C1)c(O)ccc2)CCC		CHEMBL91350	-5.558	-8.388	CN1CCC(=CC1)C1=Cc2ccccc2[C@@H](c2c1cccc2)C
CHEMBL27940	-5.622	-9.108	CN1CCc2c3[C@H]1Cc1cccc(c1c3ccc2)C		CHEMBL103772	-6.915	-7.684	c1ccc(cc1)c1[nH]cc(n1)CN1CCN(CC1)c1ncccn1
CHEMBL27995	-7.269	-7.511	CCCN([C@@H]1COc2c(C1)c(O)ccc2)CCC		CHEMBL104135	-6.599	-7.74	CCCN(C[C@@H]1CCc2c(C1)ccs2)CCC
CHEMBL28338	-6.562	-8.362	CCCc1sc2c(c1)[C@H]1[C@H](NC2)CCc2c1cc(O)c(c2)O		CHEMBL104251	-6.455	-8.16	Clc1ccc(cc1)CN1CCN(CC1)CC(=O)N1CCc2c1ccc(c2)[N](=O)O
CHEMBL29436	-8.081	-9.277	COc1c(cc(c2c1cccc2)Br)C(=O)NCCN1CCN(CC1)c1ccccc1[N](=O)O		CHEMBL104380	-6.889	-8.173	Clc1ccc(cc1)CN1CCN(CC1)CCCN1c2ccccc2CS1(=O)=O
CHEMBL30146	-7.141	-8.865	COc1ccccc1N1CCN(CC1)CCNC(=O)c1cc(Br)c2c(c1OC)cccc2		CHEMBL107351	-5.981	-7.033	Clc1ccc(cc1)CN1C[C@H](C)N(C[C@H]1C)CC(=O)N1CCc2c1cccc2
CHEMBL30713	-8.015	-6.8	C[C@H](Cc1c[nH]c2c1cccc2)N		CHEMBL108242	-6.412	-8.145	COC(=O)c1ccc(cc1)C[S@@](=O)c1nc2c(n1Cc1ccc(cc1)Cl)cccc2
CHEMBL38465	-7.421	-8.16	Cc1[nH]cnc1Cc1scc(n1)c1ccccc1		CHEMBL109532	-7.718	-11.016	CCN([C@@H](c1ccccc1)C)Cc1ccc([nH]1)c1cc(ccc1OC)S(=O)(=O)CC
CHEMBL45156	-5.374	-6.8	FCCCN1CCC(CC1)COc1ccc(cc1)Br		CHEMBL110888	-7.017	-10.821	CCCN([C@H]1CCc2c(C1)ccc(n2)N)CCC
CHEMBL45244	-7.877	-7.432	N#Cc1ccccc1N1CCN(CC1)CNC(=O)c1cccc(c1)C		CHEMBL115402	-6.631	-8.16	COc1cccc2c1c1cccc3c1[C@@H](C2)N(CC3)C(C)C
CHEMBL51023	-7.746	-9.022	COc1ccccc1N1CCN(CC1)CNC(=O)c1ccc(cc1)C		CHEMBL120661	-7.764	-11.19	O=c1oc2cc(OCCCN3CCN(CC3)c3ccccc3)ccc2c(c1C)C
CHEMBL51536	-7.848	-8.961	Cc1ccc(cc1)C(=O)NCN1CCN(CC1)c1ccccc1Cl		CHEMBL131484	-7.128	-7.996	Cc1ccc(cc1)OCCCNCCOc1ccc(cc1)Cl
CHEMBL52770	-7.344	-8.568	O=C(c1cccc(c1)c1ccccc1)NCCCCN1CCc2c(C1)cc(cc2)OS(=O)(=O)C(F)(F)F		CHEMBL132724	-7.3	-9.384	CCCN([C@H]1CCc2c(C1)ccc(c2)CCc1ccc(cc1)Cl)CCC
CHEMBL59075	-7.549	-7.888	COc1cc2ccccc2cc1OCCC1CCN(CC1)Cc1ccccc1		CHEMBL133524	-8.639	-11.289	Fc1ccc2c(c1)c(c[nH]2)C1=CCN(CC1)CCCCCN1C(=O)c2c(C1=O)cccc2
CHEMBL59324	-7.33	-9.412	c1ccc(cc1)N1CCN(CC1)Cc1c[nH]c2c1cccc2		CHEMBL142020	-7.395	-8.991	COc1ccccc1N1CCN(CC1)CCCCNC(=O)c1cc2[n+]([nH]1)cccc2
CHEMBL59713	-7.826	-9.834	COc1c(OC)cc(cc1C(=O)NCCCCN1CCN(CC1)c1cccc(c1Cl)Cl)Br		CHEMBL145584	-6.097	-6.391	NCCc1cccc(c1)O
CHEMBL59725	-7.896	-7.654	O=C(c1cc2c(s1)cccc2)NCCCCN1CCN(CC1)c1cccc(c1Cl)Cl		CHEMBL150129	-6.709	-7.114	COc1ccc(cc1)N1CCN(CC1)Cc1ccc2c(c1)OCC(=O)N2
CHEMBL59749	-7.455	-7.026	c1ccc(cc1)CN1CC[C@H](C1)CNCc1csc(n1)c1ccccc1		CHEMBL156198	-7.964	-6.561	Fc1ccc(cc1)c1cccc2[n+]1[nH]cc2CN1CCN(CC1)c1ccc(cc1)Cl
CHEMBL61079	-7.513	-8.891	Clc1ccc(cc1)c1[nH]nc(c1C)C1CCN(CC1)CCc1ccccc1		CHEMBL156651	-5.684	-9.485	NC(=O)[C@H]1CS[C@H]2N1C(=O)[C@]1(CC2)CCCN1C(=O)[C@@H]1CCCN1
CHEMBL61565	-7.57	-10.064	N#Cc1ccc2c(c1)[C@H]1CN(C[C@H]1CO2)CCc1ccc(cc1)NC(=O)C		CHEMBL157035	-8.628	-11.06	C#CCN([C@@H]1CCc2c(C1)cc(cc2)O)CCCCN1CCN(CC1)c1cccc(c1Cl)Cl
CHEMBL64288	-7.921	-8.558	COc1ccc(cc1c1occ(n1)CN1CCN(CC1)c1ccccc1)Br		CHEMBL160744	-5.231	-11.004	O=C1CCc2c(N1)cc(cc2)OCCCCN1CCN(CC1)c1cccc(c1C)C
CHEMBL64875	-5.577	-11.066	CN1CCN(CC1)[C@@H]1Cc2ccccc2Sc2c1cc(Cl)cc2		CHEMBL165022	-4.082	-6.522	CCCN(C1CCC(=C(C#C)C#C)CC1)CCC
CHEMBL67222	-7.589	-7.973	Clc1ccc(cc1)CN1CCN(CC1)[C@@H]1Cc2ccccc2NC1=O		CHEMBL165047	-7.054	-11.314	CN(c1ncccn1)[C@@H]1CC[C@H](CC1)CCN1CCN(CC1)c1ccccc1
CHEMBL69584	-7.71	-8.379	Clc1ccc(cc1)CN1CCN(CC1)CC(=O)N1CCc2c1cccc2		CHEMBL165140	-7.113	-11.058	c1ccc(cc1)N1CCN(CC1)CCC[C@@H]1CC[C@H](CC1)Nc1ncccn1
CHEMBL69705	-5.408	-7.209	COc1cccc2c1CC[C@H](C2)N(Cc1ccccc1)Cc1ccccc1		CHEMBL176109	-8.209	-7.751	Fc1ccc(c(c1)F)CCN1CCC(CC1)(F)S(=O)(=O)c1ccc(cc1)N1CCC1
CHEMBL69706	-5.255	-8.99	CCCN([C@@H]1CCc2c(C1)cccc2OC)Cc1cccs1		CHEMBL185436	-8.072	-10.2	c1ccc(cc1)N1CCN(CC1)CCc1ccc2c(c1)nc([nH]2)c1ccccc1
CHEMBL70215	-7.583	-7.751	Clc1ccc(cc1)CN1CCC(=CC1)c1sc2c(n1)cc(cc2)Cl		CHEMBL198216	-8.639	-10.962	O=C1Nc2cccc(c2O[C@@H]1C)N1CCN(CC1)CCCc1c[nH]c2c1cccc2
CHEMBL71275	-5.659	-9.531	CCCN[C@@H]1CCc2c(C1)cccc2OC		CHEMBL199836	-6.865	-8.33	COc1ccc2c(c1)c(no2)N1CCN(CC1)CCCCNC(=O)c1n[nH]c(c1)c1ccco1
CHEMBL71599	-5.726	-9.855	CCCN([C@@H]1CCc2c(C1)cccc2OC)Cc1ccc(cc1)F		CHEMBL201551	-6.932	-9.608	COc1ccccc1N1CCN(CC1)CCCCNC(=O)c1ccc2c(c1)OCO2
CHEMBL74355	-7.341	-7.906	COc1cccc(c1OC)[C@@H](C1CCN(CC1)CCc1ccc(cc1)F)O		CHEMBL203047	-5.989	-11.517	CN1CCc2cc(Cl)c(cc2Cc2c(CC1)cccc2)O
CHEMBL76982	-7.59	-6.8	Clc1ccc(cc1)N1CCN(CC1)Cc1nc2c([nH]1)cccc2		CHEMBL207871	-7.012	-8.993	O=C(CCc1ccccc1)NCCCCN1CCN(CC1)c1cc(nc(n1)C(C)(C)C)C(F)(F)F
CHEMBL79098	-7.191	-8.005	c1ccc(cc1)CCN1CCC(CC1)c1n[nH]c(c1)c1ccncc1		CHEMBL212608	-6.572	-8.077	CN1CCN(CC1)C1=Nc2cc(Cl)ccc2N(c2c1cccc2)NC(=O)c1ccccc1
CHEMBL80230	-8.033	-12.767	Oc1nc2c(o1)c(ccc2)N1CCN(CC1)Cc1ccc(c(c1)c1ccccc1)O		CHEMBL213492	-6.82	-8.727	CN1CCN(CC1)C1=Nc2cc(Cl)ccc2N(c2c1cccc2)NC(=O)c1c(F)cccc1C(F)(F)F
CHEMBL80833	-8.768	-8.184	Clc1ccc(cc1)c1n[nH]c(c1)[C@H]1CCCN(C1)Cc1ccccc1		CHEMBL213795	-6.861	-7.912	CN1CCN(CC1)C1=Nc2cc(Cl)ccc2N(c2c1cccc2)NC(=O)c1ccc(cc1)C
CHEMBL80863	-7.442	-7.437	Clc1ccc(cc1)c1n[nH]c(c1)[C@H]1CCCCN1Cc1ccccc1		CHEMBL228554	-6.516	-9.497	FC(Oc1ccc(cc1)S(=O)(=O)N[C@@H]1CC[C@H](CC1)N1CC[C@H](CC1)c1ccccc1OCC(F)(F)F)F
CHEMBL85972	-7.61	-8.936	c1cnc(nc1)N1CCN(CC1)CCCOc1ccc(cc1)c1nc2c([nH]1)cccc2		CHEMBL241099	-7.559	-5.031	COc1ccc2c(c1)c1CCN=C(c1[nH]2)c1cc(cn1C)[N](=O)O
CHEMBL87625	-5.668	-7.211	CN(CCCOc1ccc(cc1)c1nc2c(n1C/C=C\Cn1c(nc3c1cccc3)c1ccc(cc1)OCCCN(C)C)cccc2)C		CHEMBL243742	-6.558	-9.398	CCCc1ccccc1N1CCN(CC1)CCCCCC(=O)N[C@H]1CCCc2c1cccc2
CHEMBL88464	-5.441	-10.962	CN1CCN(CC1)C1=Cc2cc(Cl)ccc2Oc2c1cccc2		CHEMBL243901	-6.43	-8.432	Cc1onc(c1)c1ccc2c(c1)CCN(CC2)CCCSc1nnc(n1C)C(C)C
CHEMBL90374	-6.926	-6.437	Clc1ccc(cc1)N1CCN(CC1)Cc1ccc[n+]2c1cc[nH]2		CHEMBL267930	-6.536	-12.819	Fc1ccc(cc1)C(=O)CCCN1CCC2(CC1)C(=O)NCN2c1ccccc1
CHEMBL90797	-6.41	-8.14	CCCN1CCC[C@H](C1)c1cccc(c1)C(=O)C		CHEMBL270426	-5.862	-9.015	COc1cc2CCN([C@H]3c2c(c1)c1c(O)cccc1C3)C
CHEMBL90882	-5.72	-11.699	CN1CCN(CC1)C1=Cc2ccccc2Oc2c1cc(Cl)cc2		CHEMBL271513	-5.889	-9.412	FCCOc1ccc(cc1)CN1CCN(CC1)c1ccccc1OC
CHEMBL91122	-6.428	-7.511	COC[C@H]1CCCN1CCc1c([nH]c2c1cccc2)c1ccccc1		CHEMBL273273	-6.969	-10.101	CCCN([C@H]1CCc2c(C1)cccc2O)CCC
CHEMBL91553	-7.956	-8.933	Oc1nc(c(n1C1CCN(CC1)Cc1ccccc1)C)c1ccccn1		CHEMBL277790	-8.305	-9.656	N#Cc1ccc2c(c1)[C@@H]1CN(C[C@H]1CO2)CCCCNC(=O)c1ccc(cc1)c1ccccc1
CHEMBL92139	-5.764	-7.882	CN(CCc1cccc2c1ccn2S(=O)(=O)c1ccccc1)C		CHEMBL278285	-6.174	-12.041	C=CCN1CC[C@@H]2[C@H]1Cc1cccc(c1C2)O
CHEMBL92189	-8.3	-8.891	Fc1ccc(cc1)c1nc(n(c1C)C1CCN(CC1)Cc1ccccc1)O		CHEMBL279925	-5.975	-9.52	Cc1nnc(o1)c1ccc(cc1)c1ccc(cc1)C(=O)NCCCCN1CCc2c(C1)cc(cc2)OS(=O)(=O)C(F)(F)F
CHEMBL93779	-6.818	-11.289	Oc1nc2c([nH]1)ccc1c2O[C@H](CNCc2ccccc2)CC1		CHEMBL285755	-5.693	-9.382	CCCN([C@@H]1CCc2c(C1)cc(cc2)O)CCC
CHEMBL96799	-8.008	-7.479	COc1cccc2c1CCN(C2=O)CCN1CCN(CC1)c1ccc(cc1)Cl		CHEMBL291801	-8.717	-8.976	CCCN([C@H]1CCc2c(C1)cccc2OS(=O)(=O)C)CCCCNC(=O)c1ccc(cc1)c1ccccc1
CHEMBL97637	-9.233	-7.208	O=S(=O)(c1ccc(cc1)c1ccccc1)Nc1ccc2c(c1)c(ccn2)N1CCNCC1		CHEMBL294649	-5.925	-5.44	O=C(C(=O)c1cn(c2c1cccc2)C)N[C@H]1CN2CC[C@H]1CC2
CHEMBL98330	-5.944	-6.8	Cn1cc2c(n1)c1ccccc1CCC2		CHEMBL298875	-8.127	-9.271	COc1c(cc(c2c1cccc2)Br)C(=O)N[C@@H]1CCN(C1)Cc1ccccc1
CHEMBL98331	-5.644	-6.8	Cc1sc(c2c1n1cnnc1CCC2)C		CHEMBL314536	-6.032	-9.188	CCCN1CCC[C@H](C1)c1cccc(c1)c1cscc1
CHEMBL98965	-6.901	-8.16	CCc1c2cc(Cl)ccc2sc1S(=O)(=O)Nc1ccc2c(c1)c(ccn2)N1CCNCC1		CHEMBL316081	-7.954	-6.936	CN1CCN(CC1)c1ccnc2c1cc(cc2)NS(=O)(=O)c1sc2c(c1C)cc(cc2)Cl
CHEMBL99967	-6.842	-7.697	c1ccc(nc1)N1CCN(CC1)Cc1c[nH]c(n1)c1ccccc1		CHEMBL318166	-7.109	-11.202	O=C(c1cc2c([nH]1)ccc1c2O[C@@H](CO1)CN1CC[C@]2(CC1)C(=O)NCN2c1ccccc1)OCc1ccccc1
CHEMBL101535	-6.55	-12.001	N#Cc1[nH]c2c(c1)c1O[C@@H](COc1cc2)CN1CC[C@]2(CC1)C(=O)NCN2c1ccccc1		CHEMBL328459	-6.694	-10.567	CCN(CCc1c([nH]c2c1cccc2)c1ccc(cc1)F)C
CHEMBL103912	-6.858	-7.49	CCCN(C[C@@H]1CCc2c(C1)scc2)CCC		CHEMBL332677	-5.652	-7.744	CCCN([C@@H]1COc2c(C1)ccc1c2nc(s1)N)CCC
CHEMBL104498	-6.058	-7.117	Clc1ccc(cc1)CN1CCN(CC1)CCC(=O)N1CCc2c1cccc2		CHEMBL345848	-7.202	-8.16	COc1cccc(c1)C(=O)NCCN1CCN(CC1)c1cccc2c1cccc2
CHEMBL104514	-8.005	-6.8	Clc1ccc(cc1)CN1CCN(CC1)C(=O)CN1CCc2c1cccc2		CHEMBL346692	-7.171	-8.358	O=C(c1cc2c([nH]1)cccc2)NCCCCN1CCN(CC1)c1cccc(c1Cl)Cl
CHEMBL104614	-5.881	-8.231	Fc1ccc(cc1)CN1CCN(CC1)CC(=O)N1[C@@H](C)Cc2c1cccc2		CHEMBL357416	-8.254	-11.877	Oc1ccc(cc1)C1=CCC[C@H](C1)CN1CCC(=CC1)c1ccccc1
CHEMBL104678	-6.092	-10.018	C[C@@H]1Cc2c(N1C(=O)CN1CCN(CC1)Cc1ccc(c(c1)Cl)Cl)cccc2		CHEMBL360457	-6.645	-11.483	CCN1CCN(CC1)c1nc2CC[C@H](O)CCCc2c(c1)c1ccc(cc1)F
CHEMBL105509	-5.087	-7.676	CCCN([C@H]1CCc2c(C1)ccc(n2)OC)CCC		CHEMBL364782	-8.588	-8.16	O=C(c1ccc(cc1)c1cscc1)N[C@H]1CCN(C1)Cc1ccccc1
CHEMBL105595	-7.035	-7.068	Clc1ccc(cc1)CN1CCN(CC1)CC(=O)N1CCc2c1cc(C)cc2		CHEMBL381912	-7.12	-6.8	c1ccc(cc1)[C@H]1CCC[C@H]2N1CCc1c2[nH]c2c1cccc2
CHEMBL105601	-7.317	-8.16	Fc1cccc(c1)CN1CCN(CC1)CC(=O)N1[C@H](C)Cc2c1cccc2		CHEMBL383805	-4.87	-5.44	CCCN[C@H]1CCn2c(C1)c(cn2)C(=O)OC
CHEMBL106897	-7.239	-7.323	Clc1ccc(cc1)CN1CCN(CC1)CC(=O)N1[C@@H](C)CCc2c1cccc2		CHEMBL391192	-6.654	-4.791	COc1cc2CCN(Cc2cc1OC)/C=N\c1ccc2c(c1)[C@@H](O)CC2
CHEMBL109684	-6.821	-10.827	CCCN([C@@H]1CCc2c(C1)cccc2O)CCc1ccccc1		CHEMBL393774	-8.03	-7.218	O=C(c1cc2c(s1)cccc2)NCCCCN1CCN2[C@H](C1)c1ccccc1Cc1c2cccc1
CHEMBL109912	-7.183	-10.297	COc1cc(NC)c(cc1C(=O)N[C@H]1CCN(C[C@@H]1C)Cc1ccccc1)Cl		CHEMBL395741	-7.258	-7.752	Cc1onc(c1)c1ccc2c(c1)CCN(CC2)CCCSc1nnc(n1C)c1ccc2c(c1)ccc(n2)C
CHEMBL111749	-7.369	-10.584	COc1cc(NC)c(cc1C(=O)N[C@H]1CN(C[C@@H]1C)Cc1ccccc1)Cl		CHEMBL397592	-5.377	-10.339	C=CCN1CCC[C@H]1CNC(=O)c1cc(Br)ccc1OC
CHEMBL112268	-7.616	-11.016	CCN(Cc1ccc([nH]1)c1cc(ccc1OC)S(=O)(=O)CC)Cc1cccc(c1)C		CHEMBL398813	-7.619	-7.205	O=C1[N+](CCCCN2CCN(CC2)c2cccc(c2)C(F)(F)F)C=Nc2c1cccc2
CHEMBL112833	-8.708	-8.966	COc1c(cc(c2c1cccc2)C#C)C(=O)N[C@@H]1CCN(C1)Cc1ccccc1		CHEMBL418802	-7.964	-11.117	COC(=O)c1[nH]c2c(c1)c1O[C@@H](COc1cc2)CN1CC[C@H](CC1)n1c(O)nc2c1cccc2
CHEMBL113196	-8.697	-12.951	CCCN([C@H]1CCc2c(C1)cccc2O)CCc1ccc(cc1)Nc1ccc(c2c1non2)[N](=O)O		CHEMBL432059	-6.795	-6.601	Clc1ccc(cc1)N1CCN(CC1)Cc1ccc2[n+](c1)[nH]cc2
CHEMBL119154	-6.419	-8.273	CCCN1CCc2c3[C@H]1Cc1cccc(c1c3ccc2)OC		CHEMBL441529	-7.825	-8.75	CO/N=C(/c1ccc(cc1)Cl)\[C@@H](CN1CCN(CC1)c1ccccn1)O
CHEMBL119401	-6.241	-8.16	COc1cccc2c1c1cccc3c1[C@@H](C2)N(CC3)Cc1ccccc1		CHEMBL442456	-6.196	-8.568	CCc1oc2c(n1)c1CCN(CCc1cc2)CCCSc1nnc(n1C)c1cccc2c1ccc(n2)C
CHEMBL122533	-5.794	-13.056	COc1cc(N)c(cc1C(=O)N[C@@H]1C[C@H]2CCC[C@@H](C1)N2Cc1ccccc1)Cl		CHEMBL457891	-8.073	-4.08	COc1cccc(c1)CCc1ccccc1OCCN1CCN(CC1)c1cccc(c1)C(F)(F)F
CHEMBL124411	-7.42	-8.687	O=C1[C@H](CCc2c1cccc2)C1CCN(CC1)Cc1ccc(cc1)C(C)(C)C		CHEMBL459158	-7.606	-4.08	COc1cccc(c1)CCc1ccccc1OCCCCN1CCN(CC1)c1cccc(c1)C(F)(F)F
CHEMBL126441	-5.979	-10.681	COc1ccccc1/C=C/C(=O)NCCCCN1CCN(CC1)c1ccccc1OC		CHEMBL476642	-8.3	-5.44	COc1ccc(cc1)N1CCN(CC1)CCCN1CCCc2c(C1=O)cccc2
CHEMBL126749	-9.067	-10.193	COc1ccccc1N1CCN(CC1)CCCCNC(=O)/C=C/c1ccc2c(c1)cccc2		CHEMBL478671	-6.141	-7.206	CCCC(=O)Oc1cccc2c1c1cccc3c1[C@@H](C2)N(CCC)CC3
CHEMBL126948	-7.446	-9.793	COc1ccccc1N1CCN(CC1)CCCCNC(=O)c1ccc(cc1)C(=O)c1ccccc1		CHEMBL515853	-7.384	-4.08	COc1cccc(c1)CCc1ccccc1OCCN1CCN(CC1)c1cccc(c1)Cl
CHEMBL127257	-7.727	-7.102	Cc1ccc(cc1C)N1CCN(CC1)Cc1nc2c([nH]1)cccc2		CHEMBL542399	-5.017	-6.8	CCN(CCC[C@@]1(C)OC=C(C(=O)C1)c1ccccc1)CC
CHEMBL130347	-7.618	-8.777	Clc1ccc(cc1)SCCNCCCOc1ccccc1		CHEMBL545695	-6.981	-7.862	Fc1ccc(cc1)CN1CCC2(CC1)OC=C(C2=O)c1ccc(cc1)F
CHEMBL131495	-8.748	-10.905	Fc1ccc2c(c1)c(c[nH]2)C1=CCN(CC1)CCCCN1C(=O)c2c(C1=O)cccc2		CHEMBL554073	-6.707	-8.16	N#Cc1cc(ccc1F)N1CCN(C1=O)CCN1CCC(CC1)C(F)(F)F
CHEMBL133085	-6.48	-8.705	CCCN([C@H]1COc2c(C1)cccc2O)C/C=C/I		CHEMBL561123	-7.937	-8.212	C[N+]1[C@H](N[C@@H]2[C@H](C1=O)NC[C@@H]2CN1CCN(CC1)c1ccccc1)N1CCOCC1
CHEMBL134807	-7.384	-9.282	Oc1ccc2c(c1)O[C@H](CC2)CNCc1ccccc1		CHEMBL563580	-5.417	-11.288	Clc1cccc(c1)N1CCN(C1=O)CCN1[C@@H]2CCC[C@H]1CC2
CHEMBL135357	-7.792	-11.091	Clc1cc2CC[C@@H](Oc2cc1O)CNCc1ccccc1		CHEMBL564347	-5.101	-7.888	CN(C[C@]12CC[C@@H](C2(C)C)CC1)CCN1CCN(C1=O)c1ccc2c(c1)OCO2
CHEMBL139926	-7.602	-9.354	O=C(c1cc2c(o1)cccc2)NCCCCN1CCN(CC1)c1cccc(c1Cl)Cl		CHEMBL572270	-4.378	-7.616	CC1=N[C@H]2[C@@H](O1)C=C1C(=C2)CCN(CC1)CCCSc1nnc(n1C)c1cccc2c1ccc(n2)C
CHEMBL140165	-7.574	-7.722	N#Cc1ccc2c(c1)c(c[nH]2)CN1CCN(CC1)c1ccc(cc1)F		CHEMBL575760	-7.22	-8.432	Fc1ccc(cc1)C(=O)[C@@H]1CCN(CC1)C[C@@H]1CC(=O)c2c(C1)ncnc2
CHEMBL140612	-7.434	-10.896	COc1ccccc1N1CCN(CC1)CCCNC(=O)c1c[nH][n+]2c1cccc2		CHEMBL595759	-6.293	-6.8	Clc1cnc(nc1)N1CCN(CC1)Cc1nc2c(n1C)cccc2
CHEMBL141845	-7.109	-9.058	COc1ccccc1N1CCN(CC1)CCNC(=O)c1c[nH][n+]2c1cccc2		CHEMBL599636	-8.82	-10.737	CCCN([C@H]1CCc2c(C1)cccc2O)CCN1CCN(CC1)c1ccnc2c1cccc2O
CHEMBL143352	-6.178	-8.973	COc1ccccc1N1CCN(CC1)CCCCNC(=O)c1ccc[n+]2c1cc[nH]2		CHEMBL1080164	-5.521	-8.296	Brc1ccc(cc1)[C@@]12CN(C[C@H]2C1)CCCSc1nnc(n1C)c1cccc2c1ccc(n2)C
CHEMBL147164	-7.009	-8.362	Fc1ccc(c(c1)F)CCN1CCC2(CC1)CCc1c(O2)cccc1F		CHEMBL1081869	-5.742	-8.383	Cc1ccc(c(c1)F)[C@@]12CN(C[C@H]2C1)CCCSc1nnc(n1C)c1ocnc1C
CHEMBL149510	-8.487	-8.104	O[C@H](CN1CC[C@]2(CC1)CCc1c(O2)ccc(c1)F)CCc1ccccc1		CHEMBL1081966	-6.842	-8.548	Cn1c(SCCCN2C[C@@H]3[C@](C2)(C3)c2ccc(cc2)OC(F)(F)F)nnc1c1ocnc1C
CHEMBL154508	-7.807	-7.478	O=C(c1ccc2c(c1)cccc2)NCCCCN1CCN(CC1)c1cccc(c1Cl)Cl		CHEMBL1087452	-7.464	-10.969	O=C1CCc2c(N1)cc(cc2)OCCN1CCN(CC1)c1cccc2c1oc(=O)[nH]2
CHEMBL156164	-5.764	-9.511	NC(=O)[C@@H]1CCS[C@H]2N1C(=O)[C@]1(C2)CCCN1C(=O)[C@@H]1CCCN1		CHEMBL1087818	-6.324	-10.824	O=C1CCc2c(N1)cc(cc2)C[C@@H]1[C@H]2CC[C@@H]1CN(C2)CCOc1cccc(c1)NS(=O)(=O)C
CHEMBL157138	-5.636	-12.438	CCN(C(=O)N[C@@H]1CN(C)[C@H]2C(=C1)c1cccc3c1c(C2)c[nH]3)CC		CHEMBL1170094	-7.943	-11.392	COc1ccc2c(c1)c(c[nH]2)CN1CCC(CC1)(O)c1ccc(cc1)Cl
CHEMBL157222	-7.21	-6.91	COc1cccc(c1)C(=O)NCCN1CCN(CC1)c1ccccc1		CHEMBL1172212	-7.53	-9.968	OC1(CCN(CC1)Cc1cc2c(s1)cccc2)c1ccccc1
CHEMBL159143	-6.066	-8.16	CN(CCSc1cccc(n1)C1(O)CCCCC1)C		CHEMBL1257261	-7.722	-10.995	O=C1NCc2c1cc(OCCCCN1CCN(CC1)c1cccc3c1cc(F)c(c3)F)cc2
CHEMBL160357	-7.683	-11.378	O=C1CCc2c(N1)cc(cc2)OCCCCN1CCN(CC1)c1ccccc1		CHEMBL1257493	-8.043	-12.567	O=C1NCc2c1cc(OCCCCN1CCN(CC1)c1cccc3c1COC3)cc2
CHEMBL162762	-5.227	-7.133	CCCN([C@H]1CCC(=CC1)C#C)CCC		CHEMBL1257811	-8.059	-10.251	Clc1ccc(cc1)C1(O)CCN(CC1)CCCC(=O)c1cc(C)ccc1C
CHEMBL163863	-6.261	-9.028	CN1CCC(=CC1)C1=Cc2ccccc2Oc2c1cccc2		CHEMBL1258535	-8.157	-10.908	Fc1cc2CNC(=O)c2cc1OCCCN1CCN(CC1)c1cccc2c1c(F)ccc2
CHEMBL164744	-5.787	-11.034	O=CNc1cc(F)ccc1C(=O)CCCN1CC[C@H]2[C@@H](C1)c1cccc3c1N2CCCS3		CHEMBL1258987	-5.179	-11.748	CN1CCN(CC1)[C@H]1Cc2ccccc2Sc2c1cc(cc2)c1cnn(c1)C
CHEMBL165171	-6.5	-7.078	CCCN(C1CCC(=C(C#Cc2ccccc2)C#Cc2ccccc2)CC1)CCC		CHEMBL1259042	-5.053	-12.426	CN1CCN(CC1)[C@H]1Cc2ccccc2Sc2c1cc(cc2)c1cncnc1
CHEMBL165780	-6.701	-11.748	Fc1ccc(c(c1)N)C(=O)CCCN1CC[C@H]2[C@@H](C1)c1cccc3c1N2CCO3		CHEMBL1259071	-6.838	-5.526	Cc1ccc(nc1)CNCC1(F)CCN(CC1)C(=O)c1scc(c1)Br
CHEMBL166310	-8.754	-11.517	Fc1ccc(c(c1)N)C(=O)CCCN1CC[C@H]2[C@@H](C1)c1cccc3c1N2CCCS3		CHEMBL1259187	-9.599	-11.572	CC(=O)NCc1ccc2c(c1)c(cn2c1ccc(cc1)F)C1CCN(CC1)CCN1CCNC1=O
CHEMBL167414	-7.419	-8.148	COc1cc(N)c(cc1C(=O)NC[C@@H]1CCN(C1)Cc1ccccc1)Cl		CHEMBL1689008	-7.552	-10.137	FCCOc1ccccc1N1CCN(CC1)C/C=C/CNC(=O)c1ccc(cc1)N(C)C
CHEMBL168571	-7.549	-7.204	O=C1C[C@H](CN2CCN(CC2)c2ccccc2)N=C(N1)c1ccccc1		CHEMBL1774063	-7.644	-11.774	O=C1CCc2c(N1)nc(cc2)OCCCCN1CCN(CC1)c1cccc(c1Cl)Cl
CHEMBL169889	-7.868	-5.932	COc1ccc(cc1C1=NCC[C@@H](N1)CN1CCN(CC1)c1ccccc1)Br		CHEMBL1774073	-7.398	-12.24	O=C1CCc2c(N1)nc(cc2)OCCCCN1CCN(CC1)c1cccc(c1F)Cl
CHEMBL171826	-7.096	-8.704	CN1CCO[C@H]2[C@H]1CCc1c2cc2c(c1)CCO2		CHEMBL1774545	-5.908	-9.123	CCCN(Cc1ccc2c(c1)Cc1c2cccc1)CCCCN1CCN(CC1)c1ccccc1OC
CHEMBL177807	-7.954	-7.921	Fc1ccc(c(c1)F)C(=O)CN1CCC(CC1)S(=O)(=O)c1ccccc1		CHEMBL1806871	-6.706	-7.694	CCCN1CCc2c3[C@H]1Cc1cccc(c1c3ccc2)OC(=O)NCc1ccccc1
CHEMBL179053	-7.519	-10.27	Ic1cccc(c1)C(=O)NC/C=C/CN1CCN(CC1)c1cccc(c1Cl)Cl		CHEMBL1813599	-6.982	-11.058	COc1ccccc1N1CCN(CC1)CCCCCOc1ccc2c(c1)[NH+]C(=O)C=C2
CHEMBL181469	-5.518	-11.162	CCN1CCN(CC1)c1nc2CCC[C@H](CCc2c(c1)c1ccc(cc1)F)O		CHEMBL2326491	-6.294	-7.209	Nc1nc2c(s1)cc1c(c2)CCN(CC1)CC(F)(F)F
CHEMBL187236	-8.636	-8.263	O=C(c1ccc(cc1)c1cccs1)N[C@H]1CCN(C1)Cc1ccccc1		CHEMBL2336280	-5.791	-10.758	CCCN1CCC(CC1)c1ccccc1OC
CHEMBL187804	-8.024	-6.932	O=C(c1ccc(cc1)c1ccc(cc1)C(F)(F)F)N[C@H]1CCN(C1)Cc1ccccc1		CHEMBL2397477	-9.039	-11.091	CCCCn1ncc(n1)CCCOc1ccc(cc1OC)C(=O)NCCCCN([C@@H]1CCC(=CC1)C#C)CCC
CHEMBL193639	-5.747	-11.831	CN(C[C@H]1C[C@@H]2[C@H](O1)c1cc(F)ccc1Sc1c2cccc1)C		CHEMBL2397480	-7.225	-10.71	CCCN([C@H]1CCC(=CC1)C#C)CCCCNC(=O)c1cc2c(s1)cccc2
CHEMBL196744	-7.369	-10.549	Fc1ccc(cc1)C(=O)NCCCCN1CCN(CC1)c1cccc(c1Cl)Cl		CHEMBL3088212	-6.461	-7.929	CC(OC(=O)N[C@@H]1CC[C@H](CC1)CCN1CCc2c(C1)cccc2)C
CHEMBL196928	-6.563	-7.035	CCCN([C@H]1CCn2c(C1)ccn2)CCC		CHEMBL3104518	-7.936	-6.8	Fc1ccc(cc1)C(=O)[C@@H]1CCN(CC1)C[C@H]1CC(=O)c2c(C1)cc(cc2)c1ccccc1
CHEMBL197159	-6.32	-5.967	CCCN([C@@H]1CCn2c(C1)ccn2)CCC		CHEMBL3115580	-7.91	-8.919	FCCCCOc1ccccc1CNC[C@H]1CCc2c(O1)cc(cc2)O
CHEMBL197214	-6.43	-8.815	COc1ccccc1N1CCN(CC1)CCCCNC(=O)c1cccc(n1)F		CHEMBL3286567	-6.46	-7.723	N1CCN2[C@@H](C1)Cc1c3c2cccc3[nH]c1
CHEMBL198040	-8.508	-10.808	C(Cc1c[nH]c2c1cccc2)CN1CCN(CC1)c1cccc2c1CCCN2		CHEMBL3289647	-7.364	-8.129	Fc1ccc(cc1)SCCCN1CCN(CC1)c1ccc(cn1)C
CHEMBL198041	-8.793	-9.582	CN1CCCc2c1cccc2N1CCN(CC1)CCCc1c[nH]c2c1cccc2		CHEMBL3289973	-7.116	-9.793	FC(Oc1ccc(cc1)S(=O)(=O)NCCCN1CCN(CC1)c1noc2c1cccc2)(F)F
CHEMBL198224	-8.376	-12.24	O=C1Nc2cccc(c2O[C@H]1C)N1CCN(CC1)CCCc1c[nH]c2c1cccc2		CHEMBL3289977	-8.453	-6.994	O=S(=O)(c1ccc2c(c1)cccc2)NCCCN1CCN(CC1)c1noc2c1cccc2
CHEMBL201483	-5.298	-8.584	CN1CCc2ccccc2Cc2c(CC1)n(C)cc2		CHEMBL3289988	-7.472	-6.8	O=S(=O)(c1cccc2c1ncs2)NCCCN1CCN(CC1)c1noc2c1cccc2
CHEMBL202780	-7.038	-8.222	O=S(=O)(C(CCCN1CC[C@H]2[C@H](C1)CCCC2)(C)C)c1ccccc1		CHEMBL3290011	-8.13	-10.824	Fc1ccc2c(c1)onc2C1CCN(CC1)CCCNS(=O)(=O)c1cc2c(s1)cccc2
CHEMBL203400	-6.436	-8.362	CCOC(=O)[C@@H]1CCCN(C1)CCCC(S(=O)(=O)c1ccccc1)(C)C		CHEMBL3298757	-7.319	-7.983	O=C(OC(C)(C)C)NCCCN1CCC(CC1)(O)c1ccc(cc1)Cl
CHEMBL205238	-6.134	-9.374	ClC1=C[N+](C(=O)C=C1)CCCCN1CCN(CC1)c1cc(nc(n1)C(C)(C)C)C(F)(F)F		CHEMBL3325911	-6.572	-8.16	CN1CCc2c([C@H](C1)c1ccccc1)cc(c(c2)n1cccc1)O
CHEMBL206307	-7.326	-8.16	N#Cc1ccccc1S(=O)(=O)N1CCC(CC1)CCc1ccc(cc1F)F		CHEMBL3335536	-7.909	-5.44	c1ccc(cc1)CC[C@@H]1OCCN(C1)Cc1nc2c([nH]1)cccc2
CHEMBL206308	-8.922	-8.16	Fc1ccc(c(c1)F)CCC1CCN(CC1)S(=O)(=O)c1ccccc1c1cccc2c1cccc2		CHEMBL3353898	-6.6	-10.028	COc1ccccc1N1CCN(CC1)CCCCc1nnn(c1)c1cccc2c1ccnc2
CHEMBL206528	-6.484	-8.688	O=C1[N+](CCCCN2CCN(CC2)c2nc(nc(c2)C(F)(F)F)C(C)(C)C)C=CC=C1C(F)(F)F		CHEMBL3358509	-7.664	-8.16	O=C(c1ccc2c(c1)cccn2)NCCCCN1CCN(CC1)c1ccccc1
CHEMBL210567	-5.749	-10.663	COc1ccccc1N1CCN(CC1)CCCCNC(=O)c1cc2CCc3ccc(CCc1cc2)cc3		CHEMBL3409244	-6.977	-9.242	NC(=O)c1ccccc1OCCCN1CCC(=CC1)c1cn(c2c1cccc2)S(=O)(=O)c1ccccc1
CHEMBL210578	-7.573	-12.267	Fc1ccc(cc1)C(=O)CCCN1[C@@H]2CC[C@H]1C[C@](C2)(O)c1ccc(cc1)Cl		CHEMBL3588991	-7.858	-8.047	COc1ccccc1N1CCN(CC1)C[C@H](CCn1nnc(c1)c1ccccc1)O
CHEMBL210955	-6.861	-7.604	Clc1ccc(cc1)N1CCN(CC1)Cc1cnn(c1)c1ccccc1		CHEMBL3642768	-6.739	-8.205	O[C@@H]1CO[C@@H](C1)CC(=O)N[C@@H]1CC[C@H](CC1)CCN1CCN(CC1)c1nccc2c1CCO2
CHEMBL211590	-5.792	-9.566	COc1ccccc1N1CCN(CC1)Cc1c[n+]2c([nH]1)c(I)cc(c2)C		CHEMBL3695406	-7.276	-8.743	O=C([C@@H]1CCCO1)N[C@@H]1CC[C@H](CC1)CCN1CC[C@H](CC1)c1cccc2c1CCO2
CHEMBL212077	-6.895	-7.064	CN1CCN(CC1)C1=Nc2cc(Cl)ccc2N(c2c1cccc2)NC(=O)c1ccc(c(c1)Cl)Cl		CHEMBL3697974	-6.307	-9.17	O=C(C(O)(C)C)N[C@@H]1CC[C@H](CC1)CCN1CCN(CC1)c1cccc2c1OCO2
CHEMBL212384	-5.433	-7.357	CN1CCN(CC1)C1=Nc2cc(Cl)ccc2N(c2c1cccc2)C(=O)Nc1cc(Cl)cc(c1)Cl		CHEMBL3698005	-5.902	-9.548	O=C(CS(=O)(=O)C)N[C@@H]1CC[C@H](CC1)CCN1CCN(CC1)c1cccc2c1OCO2
CHEMBL212891	-6.023	-7.612	CO/N=C(/c1ccc(cc1)F)\CN1CCN(CC1)c1ccccn1		CHEMBL3754166	-6.409	-7.29	C=CCN(CC=C)CCc1c[nH]c2c1cc(Br)cc2
CHEMBL212912	-6.368	-9.17	CN1CCN(CC1)C1=Nc2cc(Cl)ccc2N(c2c1cccc2)NC(=O)c1ccccc1Cl		CHEMBL3775534	-5.579	-9.009	N#Cc1cccc(c1)N1CC[C@H]2[C@@H]1CN(C2)CCCSc1nnc(n1C)c1ocnc1C
CHEMBL213388	-6.274	-7.821	CN1CCN(CC1)C1=Nc2cc(Cl)ccc2N(c2c1cccc2)NC(=O)C1CCCCC1		CHEMBL3903542	-7.619	-9.301	O=C1CCc2c(N1)cc(cc2)OC[C@@H]1CC[C@@H](CC1)CN1CCN(CC1)c1cccc(c1Cl)Cl
CHEMBL213424	-7.112	-8.151	CN1CCN(CC1)C1=Nc2cc(Cl)ccc2N(c2c1cccc2)NC(=O)c1c(C)cccc1N		CHEMBL3918755	-7.552	-12.513	O=C(Nc1ccccc1)N[C@@H]1CC[C@H](CC1)CCN1CCN(CC1)c1nsc2c1cccc2
CHEMBL214016	-6.408	-8.09	COc1cccc(c1)C(=O)NN1c2ccc(cc2N=C(c2c1cccc2)N1CCN(CC1)C)Cl		CHEMBL3941795	-5.626	-8.108	Clc1ccc2c(c1)nc(s2)CCCCN1CC[C@@H]2[C@H](C1)CCCC2
CHEMBL215450	-7.517	-9.813	CO/N=C(\c1ccc(c(c1)C)Cl)/CCN1CCN(CC1)c1ccccn1		CHEMBL4071868	-8.533	-11.937	CCCN([C@H]1CCc2c(C1)cccc2O)CCCCOc1ccc2[n+](c1)[nH]cc2/C=N/O
CHEMBL215669	-7.728	-11.517	Clc1ccc2c(c1)N=C(N1CCN(CC1)Cc1cccc(c1)OC(F)(F)F)c1c(N2)cccc1		CHEMBL4073520	-6.916	-5.44	CC(NC(=O)c1cc2c([nH]1)cccc2)C
CHEMBL217299	-5.291	-7.551	Oc1cc2OC[C@H]3[C@@H](c2cc1O)c1ccccc1CN3		CHEMBL4084262	-6.19	-6.749	COc1ccccc1N1CCC2(CC1)CCN(CC2)CCCSc1nnc(n1C)c1ccccc1
CHEMBL217425	-4.769	-7.209	c1ccc(cc1)CCc1ccccc1OCc1cccnc1		CHEMBL4097330	-8.508	-12.459	CCCN([C@H]1CCc2c(C1)cccc2O)CCCCOc1ccc2[n+](c1)[nH]cc2
CHEMBL218351	-7.571	-10.342	CCCc1n(nnc1C(=O)NCCCCN1CCN(CC1)c1ccccc1OC)Cc1ccc(cc1)OC		CHEMBL4098236	-6.279	-11.816	COc1ccccc1N1CCN(CC1)CCCCOc1cc[n+]2c(c1)c(C=O)c[nH]2
CHEMBL221129	-6.226	-11.576	CCCc1n(nnc1C(=O)NCCCCCN1CCN(CC1)c1ccccc1OC)Cc1ccccc1Br
CHEMBL225284	-6.945	-11.066	CSc1ccccc1N1CCN(CC1)CCCCCC(=O)N[C@H]1CCCc2c1cccc2
CHEMBL228279	-6.456	-9.265	COc1ccc(cc1S(=O)(=O)N[C@@H]1CC[C@H](CC1)N1CC[C@H](CC1)c1ccccc1OC1CC1)Cl
CHEMBL230930	-6.582	-9.52	CN1CCc2c(CC1)cc(cc2)NS(=O)(=O)c1ccc(cc1)c1c(C)noc1C
CHEMBL231156	-8.204	-9.887	O=C(c1ccc(cc1)c1ccccn1)NC[C@H]1C[C@@H]1CN1CCN(CC1)c1cccc(c1Cl)Cl
CHEMBL231183	-6.504	-9.284	Cc1ccc2[n+](c1)cc([nH]2)c1ccc(cc1)OCCCCN1CCN(CC1)c1cccc(c1Cl)Cl
CHEMBL238718	-7.565	-7.201	Clc1ccc(cc1)N1CCN(CC1)CCCC[N+]1C=Nc2c(C1=O)cccc2
CHEMBL238760	-7.509	-7.751	Fc1ccc(c(c1)F)/C=C/c1ccc(cn1)[S@@](=O)c1ccccc1F
CHEMBL238915	-7.055	-7.199	Clc1ccc(cc1)N1CCN(CC1)CCCCN1C(=O)c2c(S1(=O)=O)cccc2
CHEMBL239700	-6.497	-9.565	COc1ccccc1N1CCN(CC1)CCCC[N+]1C=Nc2c(C1=O)cccc2
CHEMBL240022	-6.002	-6.744	COc1cc2CN(/C=N/c3ccc4c(c3)[C@H](CCC4)OC(=O)C)CCc2cc1OC
CHEMBL240024	-6.371	-5.44	COc1cc2CN(/C=N/c3ccc4c(c3)[C@@H]3SCCS[C@@H]3C4)CCc2cc1OC
CHEMBL240106	-4.891	-12.326	C=CCN1CCC[C@H]1CNC(=O)c1cc(Br)cc(c1OC)OC
CHEMBL240246	-7.447	-8.16	Fc1ccc(cc1)CCc1ccc(nc1)S(=O)(=O)c1ccc(cc1)F
CHEMBL240773	-5.947	-7.756	CCCN1CCC[C@H]2[C@H]1Cc1cn[nH]c1C2
CHEMBL240863	-7.136	-7.751	Fc1cccc(c1)/C=C/c1ccc(cn1)S(=O)(=O)c1ccccc1F
CHEMBL240887	-7.641	-7.751	Fc1ccc(c(c1)F)/C=C/c1ccc(cn1)[S@@](=O)c1ccccc1
CHEMBL241083	-7.312	-4.791	c1ccc(cc1)[C@H]1NCCc2c1[nH]c1c2cccc1
CHEMBL241169	-4.894	-12.442	C=CCN1CCC[C@H]1CNC(=O)c1cc(I)cc(c1OC)OC
CHEMBL241211	-8.687	-8.005	O=C(c1cccc(c1)C#Cc1ccccc1)NCCN1CCN(CC1)c1cccc(c1Cl)Cl
CHEMBL241281	-6.213	-7.643	CC(=O)O[C@H]1CCCc2c1cc(/N=C/N1CCc3c(C1)cccc3)cc2
CHEMBL241282	-7.525	-5.44	COc1cc2CN(/C=N/c3ccc4c(c3)[C@H]3SCCS[C@@H]3CC4)CCc2cc1OC
CHEMBL242599	-7.814	-11.016	COc1cccc(c1)c1nnc(n1C)SCCCN1CCc2c(CC1)ccc(c2)c1noc(c1)C
CHEMBL242644	-7.948	-8.382	COc1ccccc1N1CCN(CC1)C[C@@H](CCNC(=O)c1ccc(cc1)c1ccccn1)O
CHEMBL244280	-6.457	-8.024	Cc1onc(c1)c1ccc2c(c1)CCN(CC2)CCCSc1nnc(n1C)c1cccc(c1)F
CHEMBL246849	-7.603	-9.379	Fc1ccc(cc1)C1(O)CCN(CC1)Cc1c[nH]c2c1cccc2
CHEMBL247058	-8.27	-11.233	COc1ccc2c(c1)c(c[nH]2)CN1CCC(CC1)(O)c1ccc(cc1)SC
CHEMBL252430	-7.091	-11.289	O=C(c1cccnc1)N[C@H]1CCc2c1ccc(c2)CCN1CCN(CC1)c1nsc2c1cccc2
CHEMBL256597	-6.159	-10.234	O=C(Nc1c(Cl)cccc1Cl)N[C@@H]1CC[C@H](CC1)N1CCN(CC1)c1ccccc1OC(C)C
CHEMBL261917	-5.284	-6.8	O=S(=O)(c1ccc(cc1)C(C)(C)C)Nc1ccc2c(c1)c(ccn2)N1CCNCC1
CHEMBL263162	-8.57	-9.906	Cc1ccc(cc1)c1nc(n(c1C)C1CCN(CC1)Cc1ccccc1)O
CHEMBL263282	-6.943	-9.229	CCCN([C@H]1CCc2c(C1)cccc2O)C/C=C/I
CHEMBL263329	-8.205	-10.936	C(CCc1c[nH]c2c1cccc2)CCN1CCN(CC1)c1cccc2c1OCCO2
CHEMBL266723	-5.67	-8.104	CN1CCN(CC1)C1=Nc2cc(Cl)ccc2N(c2c1cccc2)C
CHEMBL267014	-6.954	-6.505	Clc1ccc(cc1)N1CCN(CC1)Cc1c[nH]c2c1cccn2
CHEMBL267932	-6.824	-13.432	Fc1ccc(cc1)C(=O)CCCN1CCC2(CC1)N(CN(C2=O)C)c1ccccc1
CHEMBL271066	-5.948	-7.616	O=C1COc2c(N1)cc1c(c2)CCN(CC1)CCCSc1nnc(n1C)c1cccc2c1ccc(n2)C
CHEMBL271909	-5.626	-8.16	Cc1ccc2c(n1)cccc2c1nnc(n1C)SCCCN1CCc2c(CC1)c1sc(nc1cc2)C
CHEMBL271913	-5.122	-9.928	COc1ccc(cc1NC(=O)N[C@@H]1CC[C@H](CC1)N1CCN(CC1)c1ccccc1OC(C)C)Cl
CHEMBL272300	-6.153	-8.16	Cc1ccc2c(n1)cccc2c1nnc(n1C)SCC[C@@H](N1CCc2c(CC1)cc1c(c2)C(=O)N(C1)C)C
CHEMBL272378	-5.779	-8.16	CCc1nc2c(o1)c(Br)c1c(c2)CCN(CC1)CCSc1nnc(n1C)c1cccc2c1ccc(n2)C
CHEMBL273412	-5.397	-10.976	C=CCN1CC[C@H]2[C@@H]1CCc1c2c(OC)ccc1
CHEMBL276520	-6.968	-8.16	N1CCC(CC1)CCc1c[nH]c2c1cccc2
CHEMBL277945	-5.374	-11.152	CCN1CCC[C@H]1CNC(=O)c1cc(ccc1OC)S(=O)(=O)CC
CHEMBL280177	-5.006	-11.016	CCN1CCCCC[C@@H]1c1ccc([nH]1)c1cc(ccc1OC)S(=O)(=O)CC
CHEMBL281048	-6.469	-8.953	CN1CCc2c3[C@H]1Cc1cccc4c1c3c(cc2)[C@@H]4N
CHEMBL284092	-5.759	-7.697	O=C1CC(C)(C)CC(=O)N1CCCCN1CCN(CC1)c1ncccn1
CHEMBL286080	-5.739	-4.274	Oc1cc2CCNC[C@@H](c2cc1O)c1ccccc1
CHEMBL291439	-6.281	-7.694	COc1cc2CN(CCCCNC(=O)c3cc(Br)cc(c3OC)OC)CCc2cc1OC
CHEMBL291545	-7.713	-9.112	O=C(/C=C/c1ccc2c(c1)cc[nH]2)NCCCCN1CCc2c(C1)cc(cc2)OS(=O)(=O)C(F)(F)F
CHEMBL293225	-7.306	-8.303	COc1ccc(cc1c1occ(n1)CNC1CCN(CC1)Cc1ccccc1)Br
CHEMBL293956	-7.644	-5.44	N#CC(=Cc1ccc([nH]1)CN1CCN(CC1)c1ccccc1)C#N
CHEMBL294951	-5.628	-11.723	CN1CCC(=C2c3ccsc3CCc3c2cccc3)CC1
CHEMBL295094	-7.712	-7.965	Clc1cccc(c1)C(=O)NCN1CCN(CC1)c1ccccc1Cl
CHEMBL295596	-6.144	-8.005	O=C1NCCN1CCN1CCC[C@@H](C1)c1c([nH]c2c1cccc2)c1ccccc1
CHEMBL296419	-6.948	-7.918	COc1ccc(cc1)CCN1CCC(CC1)Nc1nc2c(n1Cc1ccc(cc1)F)cccc2
CHEMBL297302	-8.305	-14.373	Fc1ccc(cc1)C(=O)CCCN1CCC(CC1)n1c(O)nc2c1cccc2
CHEMBL297960	-7.381	-9.384	O=C1CCCN1c1ccc(cc1)c1ccc(cc1)C(=O)NCCCCN1CCc2c(C1)cc(cc2)OS(=O)(=O)C(F)(F)F
CHEMBL298612	-6.543	-5.44	O=C(C(=O)c1cn(c2c1cccc2)C)N[C@@H]1CN2CC[C@H]1CC2
CHEMBL300780	-8.812	-9.137	O=C(c1ccc2c(c1)Cc1c2cccc1)NCCCCN1CCN(CC1)c1cccc(c1Cl)Cl
CHEMBL301559	-5.763	-9.643	CCCN([C@@H]1CCc2c(C1)cc(cc2)O)CCC
CHEMBL303538	-7.17	-5.807	N#CC(=Cc1ccc([nH]1)CN1CCN(CC1)c1ccc(cc1)Cl)C#N
CHEMBL303692	-6.945	-8.16	Clc1ccc(cc1)CN1CCN(CC1)CC(=O)N(c1ccccc1)C
CHEMBL305706	-5.258	-7.613	CCCN([C@H]1CCc2c(C1)cc(cc2)O)CCC
CHEMBL308345	-6.84	-12.686	Fc1ccc(cc1)c1ccnc(c1)CN1CCN(CC1)c1cccc2c1oc(n2)O
CHEMBL309727	-7.423	-11.289	O=C(c1cscc1)N[C@@H]1CC[C@H](CC1)CCN1CCN(CC1)c1cccc(c1Cl)Cl
CHEMBL309858	-7.752	-7.564	C(CNC1=Nc2c(OC1)cccc2)CCN1CCN(CC1)c1ccccc1
CHEMBL310045	-7.215	-12.085	Oc1nc2c(o1)c(ccc2)N1CCN(CC1)Cc1cccc(c1)c1cscc1
CHEMBL310153	-6.335	-9.098	COc1ccccc1N1CCN(CC1)C[C@@H]1CC(=O)c2c(C1)cccc2
CHEMBL310843	-7.064	-7.34	Clc1ccc(cc1)N1CCN(CC1)Cc1cc2[n+]([nH]1)cccc2
CHEMBL313620	-7.481	-10.956	COc1ccccc1N1CCN(CC1)CCCOc1ccc(cc1)c1nc2c([nH]1)cccc2
CHEMBL314937	-9.028	-7.913	CCN(CCCOc1ccc(cc1)c1nc2c(n1C/C=C\Cn1c(nc3c1cccc3)c1ccc(cc1)OCCCN(CC)CC)cccc2)CC
CHEMBL315564	-5.53	-6.729	COc1ccc(cc1C1=N[C@H]([C@H](O1)C)CN1CCN(CC1)c1ccccc1)Br
CHEMBL315879	-7.354	-7.655	COc1cccc(c1)C(=O)NCCCCN1CCN(CC1)c1ccc(cc1)Cl
CHEMBL317250	-6.734	-7.42	c1ccc(cc1)c1[nH]cc(n1)CN1CCN(CC1)c1ccncc1
CHEMBL317488	-3.404	-10.158	CC(C[C@@H](C(=O)NCC(=O)N)NC(=O)[C@@H]1CCCN1)C
CHEMBL318740	-5.651	-7.772	CCCN([C@@H]1CCc2c(C1)c[nH]n2)CCC
CHEMBL319355	-9.014	-8.024	O=C(c1ccc(cc1)c1ccccc1)NCCCCN1CCC[C@H]2[C@H]1CCc1c2cccc1OS(=O)(=O)C
CHEMBL320734	-5.986	-6.856	COC(=O)c1ccc(cc1)Cc1nc2c(n1Cc1ccc(cc1)Cl)cccc2
CHEMBL321557	-7.654	-7.437	COc1cccc2c1CCC[C@H]2CCCN1CCN(CC1)c1ccc(cc1)Cl
CHEMBL322802	-6.568	-9.092	COc1cc(N)c(cc1C(=O)N[C@H]1CCN(C[C@@H]1C)Cc1ccccc1)Cl
CHEMBL323088	-6.297	-11.831	OCc1[nH]c2c(c1)c1O[C@@H](COc1cc2)CN1CC[C@]2(CC1)C(=O)NCN2c1ccccc1
CHEMBL323118	-6.613	-6.8	Fc1ccc(cc1NS(=O)(=O)C)OCCNCc1ccccc1
CHEMBL324017	-4.319	-7.978	CN1CCc2c([C@@H](C1)c1ccccc1)cc(c(c2)Br)O
CHEMBL324073	-5.804	-6.8	CN1CCc2c3[C@H]1Cc1cccc(c1c3ccc2)C(=O)N
CHEMBL328667	-7.869	-9.281	O=C(Nc1nccc2c1cccc2)NC1CCN(CC1)Cc1ccccc1
CHEMBL328894	-5.218	-8.75	N#Cc1cccc(c1)[C@@H]1CCCN(C1)CC1CC1
CHEMBL330216	-5.23	-8.532	CCCN1CCO[C@@H]2[C@H]1CSc1c2cc(cc1)O
CHEMBL340173	-8.06	-9.945	COc1ccccc1N1CCN(CC1)CCCCNC(=O)CCc1ccccc1
CHEMBL342001	-6.756	-7.429	N#Cc1ccc2c(c1)c(c[nH]2)CN1CCN(CC1)c1ccc(cc1)Cl
CHEMBL343755	-5.125	-9.464	CN1C[C@@H](C=C2[C@H]1Cc1c[nH]c3c1c2ccc3)C(=O)N1[C@@H](C)C[C@@H]1C
CHEMBL344677	-7.229	-9.473	COc1ccccc1N1CCN(CC1)CCCCNC(=O)c1cccc2[n+]1[nH]cc2
CHEMBL345357	-7.236	-6.239	OCc1ccc2[n+](c1)[nH]cc2CN1CCN(CC1)c1ccc(cc1)Cl
CHEMBL347290	-6.707	-7.897	COc1cccc(c1)C(=O)NCCCCCN1CCN(CC1)c1cccc(c1Cl)Cl
CHEMBL348435	-6.882	-7.144	COc1ccc(cc1)N1CCN(CC1)Cc1ccc2c(c1)NC(=O)CO2
CHEMBL349683	-9.071	-11.5	Fc1ccc(c(c1)N)C(=O)CCCN1CC[C@H]2[C@@H](C1)c1cccc3c1N2CCCC3
CHEMBL350166	-5.855	-9.365	CN(CCSc1scc(n1)c1ccncc1)C
CHEMBL351459	-7.815	-10.501	O=C(c1ccccc1N)CCCN1CC[C@@H]2[C@H](C1)c1cccc3c1N2CCS3
CHEMBL351550	-7.795	-6.236	Clc1ccc(cc1)N1CCN(CC1)Cc1c(C)[nH][n+]2c1cccc2c1ccccc1
CHEMBL352648	-5.556	-10.956	Fc1ccc(cc1)C(=O)CCCN1CC[C@H]2[C@@H](C1)c1cccc3c1N2CCCS3
CHEMBL353090	-6.911	-7.655	COc1ccc(cc1C(=O)NC[C@@H]1CCN(C1)Cc1ccccc1)Br
CHEMBL354748	-7.326	-6.504	c1ccc(cc1)N1CCN(CC1)[C@H]1CCNC(=NC1)c1ccccc1
CHEMBL354845	-5.55	-5.44	CCCN1CCO[C@@H]2[C@H]1COc1c2cc2c(c1)CCO2
CHEMBL355371	-7.253	-10.772	c1ccc(nc1)N1CCN(CC1)CC[C@@H]1CC[C@H](CC1)Nc1ncccn1
CHEMBL356359	-7.563	-8.16	CCCCN1CCC(CC1)CNC(=O)c1c2OCCCn2c2c1cccc2
CHEMBL356526	-8.133	-9.112	COc1ccc(cc1c1ccc([nH]1)CN1CCCCC[C@H]1c1ccccc1)S(=O)(=O)N1CCc2c(C1)cccc2
CHEMBL357684	-7.004	-8.375	COc1ccccc1N1CCN(CC1)CCCNC(=O)c1cc2[n+]([nH]1)cccc2
CHEMBL357807	-8.061	-11.831	COc1ccc2c(c1)CCC1(O2)CCN(CC1)CCCC(=O)c1ccc(cc1)F
CHEMBL358839	-7.359	-7.921	O=S(=O)(c1ccccc1)C1CCN(CC1)Cc1ccccc1
CHEMBL364270	-5.852	-9.748	CN(C[C@@H]1C[C@H]2[C@H](O1)c1cc(Cl)ccc1Oc1c2cccc1)C
CHEMBL365697	-5.576	-6.8	O1CCN(CC1)CCOc1ccccc1Cc1ccccc1
CHEMBL378543	-5.664	-7.218	CN1CCN(CC1)C1=Nc2cc(Cl)ccc2N(c2c1cccc2)C(=O)c1ccccc1C
CHEMBL379602	-5.289	-10.91	COc1ccccc1N1CCN(CC1)Cc1cnn(c1)c1ccccc1
CHEMBL379662	-5.369	-9.509	COc1cccc2c1Cc1ccccc1CCN(CC2)C
CHEMBL379874	-6.111	-7.931	CN1CCN(CC1)C1=Nc2cc(Cl)ccc2N(c2c1cccc2)NC(=O)c1cccs1
CHEMBL380124	-6.539	-6.8	O=C1OC[C@H](C1)c1ccccc1
CHEMBL380287	-7.357	-6.939	CN1CCN(CC1)c1ccc2n(n1)cc(n2)CN1CCN(CC1)c1ccc(c(c1)Cl)Cl
CHEMBL380330	-5.256	-10.852	COc1ccc2c(c1)CCN(C)CCc1c(C2)cccc1
CHEMBL387832	-5.473	-9.265	FC(Oc1ccc(cc1)S(=O)(=O)N[C@@H]1CC[C@@H](CC1)N1CC[C@H](CC1)c1ccccc1OCC(F)(F)F)F
CHEMBL388247	-7.024	-8.224	CCCCc1ccc(cc1)S(=O)(=O)Nc1ccc2c(c1)CNCC2
CHEMBL389357	-5.625	-10.344	COc1ccc2c(c1)CCCN(C)CCc1c(C2)cccc1
CHEMBL392791	-7.185	-7.671	COc1ccccc1NC1CCN(CC1)CCCCN1C(=O)c2c(C1=O)cccc2
CHEMBL394110	-7.828	-10.44	O=C1c2ccccc2S(=O)(=O)N1CCCCN1CCN(CC1)c1ccccc1
CHEMBL394777	-4.954	-6.8	COc1cc2c(cc1Cl)CCN1[C@H]2c2ccccc2CCC1
CHEMBL395743	-6.294	-8.704	Cc1onc(c1)c1ccc2c(c1)CCN(CC2)CCCSc1nnc(n1C)c1cccn1C
CHEMBL396561	-5.257	-10.393	COc1ccc2c(c1)CCN(C)CCc1c(C2)[nH]c2c1cccc2
CHEMBL398615	-6.687	-13.811	OC(=N)C1CCN(CC1)CCCN1c2ccccc2Sc2c1cc(cc2)S(=O)(=O)C
CHEMBL401223	-7.507	-9.239	O=C(/C=C/c1ccccc1)NCCCCN1CCCN(CC1)C(c1ccccc1)c1ccccc1
CHEMBL403550	-6.47	-6.8	CCCCC(=O)Oc1cccc2c1c1cccc3c1[C@@H](C2)N(CCC)CC3
CHEMBL413483	-6.799	-9.311	CC[C@@H](N1CCC[C@H](C1)c1cccc(c1)C#N)C
CHEMBL419706	-9.056	-8.432	O=C(c1ccc(cc1)c1ccccc1)NCCCCN1CCC[C@H]2[C@H]1CCc1c2cccc1O
CHEMBL419792	-6.193	-7.328	CN[C@@H]1Cc2cccc3c2n(C1)c(=O)[nH]3
CHEMBL423247	-7.187	-7.217	Clc1ccc(cc1)N1CCN(CC1)Cc1c[nH][n+]2c1cccc2C
CHEMBL423642	-8.58	-8.16	O=C(N1CCc2c1cccc2)c1cccc(c1)CN1CCN2[C@H](C1)COc1c2cccc1
CHEMBL424808	-9.338	-7.209	Nc1cccc(c1)c1ccc(cc1)C(=O)N[C@H]1CCN(C1)Cc1ccccc1
CHEMBL434665	-6.554	-8.283	CCCN[C@@H]1Cc2cccc3c2n(C1)c(O)n3
CHEMBL440687	-7.797	-6.333	c1ccc(nc1)N1CCN(CC1)Cc1nc2c([nH]1)cccc2
CHEMBL442093	-8.425	-4.791	O[C@H]1CCc2c1cc(/N=C/N1CCc3c(C1)cccc3)cc2
CHEMBL443006	-6.81	-10.336	N#Cc1ccc2c(c1)[C@@H]1CN(C[C@H]1CO2)CCc1ccc(cc1)NS(=O)(=O)C
CHEMBL443034	-7.371	-11.632	CCOc1ccccc1N1CCN(CC1)CCCCOc1ccc2c(c1)NC(=O)CC2
CHEMBL444128	-7.411	-5.737	CCCNCCCCNC(=O)c1ccc(cc1)c1ccccc1
CHEMBL444309	-7.764	-7.847	Clc1ccc(cc1)c1onc(c1C)C1CCN(CC1)CCc1ccccc1
CHEMBL447809	-6.326	-8.709	CCCN1CCN(CC1)c1cccc(c1)O
CHEMBL456674	-6.007	-4.354	COc1cccc(c1)CCc1ccccc1OCCN1CCN(CC1)c1ncccn1
CHEMBL457024	-7.702	-10.316	CCCN([C@H]1CCc2c(C1)cccc2O)CCN1CCN(CC1)c1ccccc1
CHEMBL457889	-7.801	-4.08	COc1cccc(c1)CCc1ccccc1OCCCCN1CCN(CC1)c1cccc(c1)Cl
CHEMBL457890	-6.905	-4.08	COc1cccc(c1)CCc1ccccc1OCCCCCN1CCN(CC1)c1cccc(c1)Cl
CHEMBL457921	-8.091	-4.33	COc1cccc(c1)CCc1ccccc1OCCCN1CCN(CC1)c1ccc(cc1)F
CHEMBL458220	-8.078	-7.194	ClC1=C(C=N[N+](C1=O)Cc1cccc(c1C)NC(=O)c1ccc(cc1)c1ccccc1)N1CCNCC1
CHEMBL458792	-6.509	-4.795	COc1cccc(c1)CCc1ccccc1OCCCN1CCN(CC1)c1cccc(c1)Cl
CHEMBL458991	-5.229	-4.08	COc1cccc(c1)CCc1ccccc1OCCCCCN1CCN(CC1)c1ccccc1OC
CHEMBL458992	-7.816	-4.08	COc1cccc(c1)CCc1ccccc1OCCN1CCN(CC1)c1ccc(cc1)F
CHEMBL476109	-5.975	-9.178	Fc1ccc(cc1)C(=O)CCCN1[C@H]2CC[C@@H]1CN(CC2)c1ccc(cc1)Cl
CHEMBL477206	-6.288	-11.589	COc1ccccc1N1CCN(CC1)CCCCN1CCCc2c(C1=O)cccc2
CHEMBL477250	-7.559	-10.706	COc1ccccc1N1CCN(CC1)CCCCN1CCc2c(C1=O)cccc2
CHEMBL484202	-6.258	-8.716	CCCN([C@H]1CCC(=CC1)C#C)CCCCn1nnc(c1)c1ccc(cc1)c1ccccc1
CHEMBL484204	-8.063	-6.846	CCCN(CCC)CCCCNC(=O)c1ccc(cc1)c1ccccc1
CHEMBL484345	-7.233	-7.751	NCCC(=O)Nc1cccc2c1cnn2S(=O)(=O)c1cccc2c1cccc2
CHEMBL485719	-5.645	-4.08	COc1cccc(c1)CCc1ccccc1OCCCCCN1CCN(CC1)C
CHEMBL485720	-7.236	-5.363	COc1cccc(c1)CCc1ccccc1OCCCN1CCc2c(C1)cccc2
CHEMBL485727	-6.33	-4.08	COc1cccc(c1)CCc1ccccc1OCCCCN1CCc2c(C1)cc(c(c2)OC)OC
CHEMBL485918	-8.305	-4.08	COc1cccc(c1)CCc1ccccc1OCCCCN1CCc2c(C1)cccc2
CHEMBL486336	-5.999	-4.08	COc1cccc(c1)CCc1ccccc1OCCN1CCc2c(C1)cc(c(c2)OC)OC
CHEMBL486337	-5.654	-4.08	COc1cccc(c1)CCc1ccccc1OCCCN1CCc2c(C1)cc(c(c2)OC)OC
CHEMBL486534	-5.082	-4.08	COc1cccc(c1)CCc1ccccc1OCCCCN1CCN(CC1)C
CHEMBL487760	-6.576	-4.173	COc1cccc(c1)CCc1ccccc1OCCCCN1CCN(CC1)c1ncccn1
CHEMBL487761	-6.027	-4.08	COc1cccc(c1)CCc1ccccc1OCCCCCN1CCN(CC1)c1ncccn1
CHEMBL487960	-5.691	-5.099	COc1cccc(c1)CCc1ccccc1OCCN1CCN(CC1)C
CHEMBL492033	-6.708	-8.552	Cc1ccc(c(c1)C)N1CCN(CC1)C[C@@H]1C[C@@H]1c1ccccc1
CHEMBL492480	-8.04	-8.76	O=C(N1CCc2c(C1)cccc2)CCCCCN1CCN(CC1)c1ccccc1c1ccccc1
CHEMBL497340	-4.972	-6.8	CCN(CCc1cccc(c1)OC(F)(F)F)CCN1CCCC1
CHEMBL498048	-6.24	-7.882	F[C@H]1CCNC[C@H]1c1c([nH]c2c1ccc(c2)Cl)c1ccccc1
CHEMBL503958	-6.378	-6.8	Oc1cc2CCNC[C@H](c2cc1O)c1ccccc1
CHEMBL514098	-8.675	-4.178	COc1cccc(c1)CCc1ccccc1OCCCCCN1CCN(CC1)c1ccc(cc1)F
CHEMBL514286	-6.568	-4.583	COc1cccc(c1)CCc1ccccc1OCCN1CCN(CC1)c1ccccc1OC
CHEMBL515535	-7.382	-10.539	FCCOc1ccccc1N1CCN(CC1)CCCCNC(=O)c1ccc2c(c1)non2
CHEMBL518931	-5.75	-4.417	COc1cccc(c1)CCc1ccccc1OCCCN1CCN(CC1)C
CHEMBL519228	-8.074	-4.08	COc1cccc(c1)CCc1ccccc1OCCCCCN1CCc2c(C1)cccc2
CHEMBL519547	-6.01	-4.08	COc1cccc(c1)CCc1ccccc1OCCCCCN1CCc2c(C1)cc(c(c2)OC)OC
CHEMBL521025	-6.982	-4.08	COc1cccc(c1)CCc1ccccc1OCCN1CCc2c(C1)cccc2
CHEMBL523381	-6.618	-9.544	CSc1ccccc1N1CCN(CC1)CCCCCC(=O)N1Cc2c(C1)cccc2
CHEMBL523994	-6.981	-6.8	Cc1ccc(c(c1)C)N1CCN(CC1)[C@@H]([C@H]1C[C@]1(C)c1ccccc1)C
CHEMBL538542	-6.51	-11.714	CCCN1CCc2c3[C@H]1Cc1ccc(c(c1c3ccc2)O)O
CHEMBL539518	-5.974	-5.44	CN1CCC2(CC1)OC=C(C(=O)C2)c1ccccc1
CHEMBL539526	-5.588	-7.312	O=C1C=C(OC2(C1)CCN(CC2)CCc1ccccc1)c1ccccc1
CHEMBL540538	-4.984	-6.8	CCN(CC[C@]1(C)OC=C(C1=O)c1ccccc1)CC
CHEMBL541055	-5.082	-6.8	CN1[C@@H]2CC[C@H]1C[C@]1(C2)OC=C(C1=O)c1ccccc1
CHEMBL542700	-6.375	-7.274	Oc1cc2CCNC[C@H](c2cc1O)c1ccccc1
CHEMBL544055	-5.348	-5.44	CN1CCC2(CC1)OC=C(C(=O)C2)c1ccc(cc1)F
CHEMBL544118	-5.143	-4.204	CN1CCc2c([C@H](C1)c1ccccc1)c(Cl)c(c(c2Cl)O)O
CHEMBL544761	-5.828	-6.8	O=C1C=C(O[C@@]21CCCN(C2)Cc1ccccc1)c1ccccc1
CHEMBL554897	-6.924	-7.192	COc1cc(ccc1OC)c1noc(c1)CCCCN1CCN(CC1)c1ccccc1F
CHEMBL556895	-7.836	-6.8	O=C1N(CCN1c1cscc1c1ccccn1)CCN1Cc2c(C1)cccc2
CHEMBL558058	-7.161	-10.472	CN(C[C@]12CC[C@@H](C2(C)C)CC1)CCN1CCN(C1=O)c1cccc(c1)C(F)(F)F
CHEMBL558838	-6.652	-7.563	COc1ccccc1N1CCN(CC1)Cc1c(C)[nH]c2c1cnc(n2)N(C)C
CHEMBL559004	-7.794	-8.16	O=C1N(CCN1c1ccc2c(c1)cco2)CCN1Cc2c(C1)cccc2
CHEMBL562464	-5.686	-10.336	Clc1cccc(c1)N1CCN(C1=O)CCN1C[C@@H]2CC[C@H]1Cc1c(C2)cccc1
CHEMBL562836	-7.206	-8.432	CN(C[C@]12CC[C@@H](C2(C)C)CC1)CCN1CCN(C1=O)c1ccc(cc1)F
CHEMBL562948	-6.618	-9.112	CN(C[C@]12CC[C@@H](C2(C)C)CC1)CCN1CCN(C1=O)c1ccccc1
CHEMBL562983	-7.986	-9.248	O=C1N(CCN1c1ccc(c(c1)Cl)F)CCN1Cc2c(C1)cccc2
CHEMBL564477	-7.588	-6.8	O=C1N(CCN1c1ccc(nc1)C)CCN1Cc2c(C1)cccc2
CHEMBL568822	-5.96	-11.264	CCCN([C@H]1CCc2c(C1)cc(cc2)O)CCN1CCN(CC1)c1cccc2c1cccn2
CHEMBL569003	-8.716	-10.952	CCCN([C@H]1CCc2c(C1)cc(cc2)O)CCN1CCN(CC1)c1ccc2c(c1)cccc2
CHEMBL569977	-5.499	-11.461	CCCN([C@H]1CCc2c(C1)cccc2OC)CCN1CCN(CC1)c1ccnc2c1cccc2
CHEMBL570187	-7.847	-11.084	CCCN([C@H]1CCc2c(C1)cc(cc2)O)CCN1CCN(CC1)c1ccnc2c1cccc2
CHEMBL571464	-7.667	-10.641	O=C1Nc2c(C1)c(ccc2)N1CCN(CC1)C[C@@H]1CCc2c(C1)c1cc(F)ccc1[nH]2
CHEMBL593056	-6.375	-8.296	Clc1cc(cnc1C1CCN(CC1)Cc1nc2c(n1C)cccc2)C(F)(F)F
CHEMBL593196	-6.934	-10.336	Cn1c(CN2CCC(CC2)c2ccccc2)nc2c1cccc2
CHEMBL593626	-7.137	-6.8	Oc1ccc2c(c1)CCN1[C@H]2c2ccccc2CC1
CHEMBL596622	-5.696	-7.751	CN1CCc2c([C@H](C1)c1ccc(cc1)CNC1CCC1)cc(c(c2)Cl)O
CHEMBL596678	-6.185	-6.8	CCCN1CCc2c3[C@H]1Cc1cccc(c1c3ccc2)OCC#CC
CHEMBL596802	-6.895	-6.667	CCCN1CCC(CC1)c1cccc(c1)S(=O)(=O)C
CHEMBL596885	-5.936	-6.8	C#CCOc1cccc2c1c1cccc3c1[C@@H](C2)N(C)CC3
CHEMBL605354	-4.458	-9.393	CN1CCc2c([C@@H]3[C@@H]1CCc1c3cccc1/C=N/Oc1ccccc1)cc(c(c2)Cl)O
CHEMBL607559	-6.538	-6.8	Cc1oc2c(c1)ccc1c2c2cccc3c2[C@@H](C1)N(C)CC3
CHEMBL609151	-6.022	-11.831	CN1C[C@@H](C=C2[C@@H]1Cc1c(Br)[nH]c3c1c2ccc3)C(=O)N
CHEMBL610449	-6.033	-6.8	CN1CCCc2cc3OCOc3cc2c2c(CC1)cccc2
CHEMBL1079480	-5.977	-8.568	Cc1cnc(cn1)c1nnc(n1C)SCCCN1C[C@H]2[C@@](C1)(C2)c1ccc(cc1)C(F)(F)F
CHEMBL1079481	-5.927	-9.384	Cn1c(SCCCN2C[C@H]3[C@@](C2)(C3)c2ccc(cc2)C(F)(F)F)nnc1c1ocnc1C
CHEMBL1079494	-5.254	-8.498	COc1ccc(cc1Cl)[C@]12CN(C[C@@H]2C1)CCCSc1nnc(n1C)c1ocnc1C
CHEMBL1079814	-6.381	-8.16	Cc1cc(ccc1[C@]12CN(C[C@@H]2C1)CCCSc1nnc(n1C)c1ocnc1C)C(F)(F)F
CHEMBL1080389	-7.633	-6.8	C[C@H]1CN(CCN1C(=O)c1ccc2c(c1)[nH]cc2)C(=O)c1ccc(cc1)c1ccccc1F
CHEMBL1080846	-6.192	-8.521	Cn1c(SCCCN2C[C@@H]3[C@](C2)(C3)c2ccc(c(c2)Cl)Cl)nnc1c1ocnc1C
CHEMBL1081401	-5.911	-8.14	Cc1ccc2c(n1)cccc2c1nnc(n1C)SCCCN1C[C@H]2[C@@](C1)(C2)c1ccc(cc1)C(C)(C)C
CHEMBL1082111	-6.43	-8.479	Fc1ccc(cc1[C@]12CN(C[C@@H]2C1)CCCSc1nnc(n1C)c1ocnc1C)C(F)(F)F
CHEMBL1087454	-5.843	-10.99	O=C1CCc2c(N1)cc(cc2)OCCCCN1CCN(CC1)c1cccc2c1oc(=O)[nH]2
CHEMBL1087872	-6.925	-10.942	O=C1CCc2c(N1)cc(cc2)OC1CCN(CC1)CCOc1ccc(c(c1)NS(=O)(=O)C)F
CHEMBL1201192	-6.187	-5.44	NC(=O)C[S@@](=O)C(c1ccccc1)c1ccccc1
CHEMBL1214829	-6.825	-6.8	c1ccc(cc1)CN1CCN(CC1)Cc1cc2c(o1)cccc2
CHEMBL1214895	-6.617	-7.266	CCOc1cccc(c1)CN1CCN(CC1)Cc1cc2c(o1)cccc2
CHEMBL1214959	-7.128	-7.516	CCCOc1cccc(c1)CN1CCN(CC1)Cc1cc2c(o1)cccc2
CHEMBL1221545	-8.138	-9.972	COc1ccccc1N1CCN(CC1)CCCCNS(=O)(=O)c1ccc2c(c1)cccc2
CHEMBL1223617	-7.092	-10.567	FC(c1cccc(c1)N1CCN(CC1)CCCCNc1ccccn1)(F)F
CHEMBL1223683	-7.292	-12.542	Clc1c(Cl)cccc1N1CCN(CC1)CCCCNc1ccc2c(n1)cccc2
CHEMBL1223750	-6.589	-12.24	FC(c1cccc(c1)N1CCN(CC1)CCCCNc1nccc2c1cccc2)(F)F
CHEMBL1223802	-7.672	-12.001	Fc1ccccc1N1CCN(CC1)CCCCNc1nccc(c1)c1ccccc1
CHEMBL1223856	-8.318	-12.593	Clc1c(Cl)cccc1N1CCN(CC1)CCCCNc1nccc(c1)c1ccccc1
CHEMBL1223857	-7.15	-12.402	FC(c1cccc(c1)N1CCN(CC1)CCCCNc1nccc(c1)c1ccccc1)(F)F
CHEMBL1224527	-6.7	-4.659	Oc1ccc2c(c1O)C[C@H]([C@H]1[C@H]2CNCC1)c1ccccc1
CHEMBL1237149	-7.216	-10.772	Fc1ccc2c(c1)c1C[C@H](CCc1[nH]2)CN1C[C@H]2C[C@@H]1CN2c1cccc2c1oc(=O)[nH]2
CHEMBL1242923	-7.889	-7.835	O=C(Cc1ccccc1)NC1CCN(CC1)CCCN1C(=O)COc2c1cccc2
CHEMBL1255588	-7.024	-12.093	O[C@@]1(CCN2[C@H](C1)c1cccc3c1[C@H](C2)c1ccccc1CC3)C(C)(C)C
CHEMBL1257734	-7.3	-11.356	O=C1NCc2c1cc(OCCCN1CCN(CC1)c1cccc3c1OCCC3)cc2
CHEMBL1257808	-6.691	-7.616	Cn1c(SCCCN2CC[C@@]3([C@H](C2)C3)c2cccc(c2)C(F)(F)F)nnc1c1ocnc1C
CHEMBL1258034	-6.351	-8.704	Cn1c(SCCCN2CC[C@H]3[C@@](CC2)(C3)c2ccc(cc2)C(F)(F)F)nnc1c1ccnnc1
CHEMBL1258085	-6.348	-11.234	O=C1NCc2c1c(F)c(cc2)OCCCN1CCN(CC1)c1cccc2c1c(F)ccc2
CHEMBL1258087	-6.866	-12.363	Fc1ccc2c(c1)cccc2N1CCN(CC1)CCCCOc1cc2C(=O)NCc2cc1C
CHEMBL1258155	-8.045	-9.126	Clc1ccc(cc1)C1CCN(CC1)CCCC(=O)c1cc(C)ccc1C
CHEMBL1258649	-6.532	-12.037	Fc1cc2CNC(=O)c2cc1OCCCCN1CCN(CC1)c1cccc2c1c(F)ccc2
CHEMBL1259023	-5.441	-12.522	CN1CCN(CC1)[C@H]1Cc2ccccc2Sc2c1cc(cc2)c1cccnc1
CHEMBL1259080	-5.515	-11.831	CN1CCN(CC1)[C@H]1Cc2ccccc2Sc2c1cc(cc2)c1cccc(c1C)C
CHEMBL1259097	-5.206	-11.339	CN1CCN(CC1)[C@H]1Cc2ccccc2Sc2c1cc(cc2)c1c(C)cccc1C
CHEMBL1259098	-5.812	-11.301	CN1CCN(CC1)[C@H]1Cc2ccccc2Sc2c1cc(cc2)c1c(C)cc(cc1C)C
CHEMBL1259113	-6.829	-10.14	NCc1ccc2c(c1)[C@H](Cc1c(S2)cccc1)N1CCN(CC1)C
CHEMBL1259158	-5.588	-11.172	CN1CCN(CC1)[C@H]1Cc2ccccc2Sc2c1cc(cc2)CNC(=O)C(C)(C)C
CHEMBL1259189	-6.187	-10.212	CN1CCN(CC1)[C@@H]1Cc2ccccc2Sc2c1cc(CNC(=O)C(C)C)cc2
CHEMBL1403281	-5.892	-12.494	CC(C[C@H]1C(=O)N2CCC[C@H]2[C@]2(N1C(=O)[C@@](O2)(NC(=O)[C@H]1CN(C)[C@H]2C(=C1)c1cccc3c1c(C2)c[nH]3)C(C)C)O)C
CHEMBL1642882	-5.559	-7.209	Clc1cccc(c1)S(=O)(=O)c1n[nH]c2c1cc(cc2)NC1CCNCC1
CHEMBL1684023	-6.169	-8.051	CCCN1CCc2c3[C@H]1Cc1cccc(c1c3ccc2)OCc1nnn(c1)CCCN1CCN(CC1)c1ccccc1OC
CHEMBL1689000	-5.857	-10.716	FCCOc1ccc(cc1C(=O)NC/C=C/CN1CCN(CC1)c1ccccc1OC)I
CHEMBL1765629	-8.309	-9.445	CCCN([C@H]1CCn2c(C1)ccn2)CCCCNC(=O)c1ccc(cc1)c1ccccc1
CHEMBL1771105	-5.465	-11.812	COc1ccc2c(c1)CCCN(C2=O)CCCCN1CCN(CC1)c1ccccc1OC
CHEMBL1774072	-7.567	-11.591	O=C1CCc2c(N1)nc(cc2)OCCCCN1CCN(CC1)c1cccc(c1C)Cl
CHEMBL1774083	-7.112	-11.831	O=C1CCc2c(N1)nc(cc2)OCCCCN1CCN(CC1)c1ccc(c2c1cccc2)F
CHEMBL1774084	-7.21	-11.182	O=C1CCc2c(N1)nc(cc2)OCCCCN1CCN(CC1)c1cccc2c1cccc2F
CHEMBL1774086	-7.68	-12.132	O=C1CCc2c(N1)nc(cc2)OCCCCN1CCN(CC1)c1cccc2c1cc(F)cc2
CHEMBL1774386	-6.648	-6.914	F[C@@H](CN1CCN(CC1)c1cccc(c1Cl)Cl)CCNC(=O)c1cc2c(o1)cccc2
CHEMBL1774551	-8.013	-8.243	O[C@@H](CN1CCN(CC1)c1cccc(c1Cl)Cl)CCN(Cc1ccc2c(c1)Cc1c2cccc1)C
CHEMBL1806870	-6.662	-7.298	CCCN1CCc2c3[C@H]1Cc1cccc(c1c3ccc2)OC(=O)NCc1ccccc1
CHEMBL1813591	-6.98	-13.036	FCCOc1ccccc1N1CCN(CC1)CCCCOc1ccc2c(c1)NC(=O)CC2
CHEMBL1813594	-7.914	-13.401	COc1ccccc1N1CCN(CC1)CCCCOc1ccc2c(c1)[NH+]C(=O)C=C2
CHEMBL1813597	-7.132	-11.676	COc1ccccc1N1CCN(CC1)CCCOc1ccc2c(c1)[NH+]C(=O)C=C2
CHEMBL1834252	-6.892	-7.865	COc1ccccc1CCN1CCN(CC1)Cc1cc2c(o1)cccc2
CHEMBL1916551	-6.296	-11.008	CCCCn1nnc(c1)CCCOc1ccc(cc1OC)C(=O)NCCCCN(C1Cc2c(C1)cccc2)CCC
CHEMBL1923415	-8.099	-6.966	Oc1cc(ccc1F)CN1CCN(CC1)c1ccc2c(c1)OCCO2
CHEMBL1928134	-5.157	-10.851	CCOCCOc1cc[n+]2c(c1)c(c[nH]2)C(=O)NCCCCN1CCN(CC1)c1ccccc1OC
CHEMBL1946257	-7.166	-7.756	Clc1ccc(cc1)N1CCCN(CC1)CCCCC(=O)c1nc2c(s1)cccc2
CHEMBL2016626	-5.709	-11.52	O=C(NCCCN1CCN(CC1)C1=Nc2cc(Cl)ccc2Nc2c1cccc2)CCCCC(=O)NCCCN1CCN(CC1)C1=Nc2cc(Cl)ccc2Nc2c1cccc2
CHEMBL2016628	-3.509	-12.09	O=C(NCCCN1CCN(CC1)C1=Nc2cc(Cl)ccc2Nc2c1cccc2)CCCCCCCCC(=O)NCCCN1CCN(CC1)C1=Nc2cc(Cl)ccc2Nc2c1cccc2
CHEMBL2021539	-5.677	-9.141	CCCN[C@@H]1CCc2c(C1)c(ccc2)CS(=O)(=O)C(F)(F)F
CHEMBL2028019	-6.245	-11.642	O=C(N(C)C)N[C@@H]1CC[C@H](CC1)CCN1CCN(CC1)c1cccc(c1Cl)Cl
CHEMBL2029928	-7.108	-8.757	O=C(Nc1ccccn1)Nc1cccc(c1)CCN1CCN(CC1)c1ccccc1
CHEMBL2030622	-5.993	-6.8	C1C[C@@H]2N([C@H]1CC2)Cc1ccccc1
CHEMBL2030624	-5.192	-6.8	COc1cc(ccc1OC)CN1[C@@H]2CC[C@H]1CC2
CHEMBL2031876	-7.118	-6.8	C[C@@H]1CCCN1C(=O)c1ccc(cc1)c1ccc2c(c1)CCN(C2=O)CCN1CCCC1
CHEMBL2031884	-7.542	-6.8	CCNC(=O)c1ccc(cc1)c1ccc2c(c1)CCN(C2=O)CCN1CCC[C@H]1C
CHEMBL2031885	-8.434	-6.8	C[C@@H]1CCCN1CCN1CCc2c(C1=O)ccc(c2)c1ccc(cc1)C(=O)N1CCCC1
CHEMBL2037519	-6.623	-7.912	O=C(c1nc2c(s1)cccc2)CCCN1CCN(CC1)c1ncccn1
CHEMBL2059306	-8.841	-10.91	O=C1CCc2c(N1CCCN1CCC(CC1)n1c(=O)[nH]c3c1cccc3)cccc2
CHEMBL2062849	-5.357	-7.847	OC[C@@H]1[C@@H]2CN([C@H]([C@@H]2[C@H]1N(CC)CC)c1ccccc1)Cc1ccccc1
CHEMBL2062858	-5.475	-5.952	OC[C@H]1[C@H]2CN([C@@H]([C@H]2[C@@H]1N(CC)CC)c1ccccn1)Cc1ccccc1
CHEMBL2111566	-5.055	-9.062	C=CCN1CC[C@H]2[C@@H]1CCc1c2cccc1OS(=O)(=O)C(F)(F)F
CHEMBL2113348	-7.898	-7.888	N#Cc1ccc2c(c1)CCN(C2)CC[C@@H]1CC[C@H](CC1)NC(=O)c1ccc2c(c1)cccc2
CHEMBL2159471	-7.783	-10.602	O=S(=O)(c1cccs1)N[C@@H]1CCN(C1)CCOc1ccccc1c1ccccc1
CHEMBL2165114	-6.762	-10.533	Clc1c(Cl)cccc1N1CCCN(CC1)CCCCOc1ccc2c(c1)ncs2
CHEMBL2165119	-6.332	-11.938	O=C1CCc2c(N1)nc(cc2)OCCCCN1CCCN(CC1)c1cccc(c1Cl)Cl
CHEMBL2165121	-6.584	-11.572	O=C1CCc2c(N1)cc(cc2)OCCCCN1CCN(CC1)c1ccccc1OC(C)C
CHEMBL2165122	-6.517	-11.392	O=C1CCc2c(N1)cc(cc2)OCCCCN1CCN(CC1)c1ccccc1C(F)(F)F
CHEMBL2165126	-5.57	-11.679	O=C1CCc2c(N1)cc(cc2)OCCCCN1CCCN(CC1)c1cccc(c1Cl)Cl
CHEMBL2165137	-7.251	-10.032	Clc1cccc(c1Cl)C1CCN(CC1)CCCCOc1ccc2c(c1)ncs2
CHEMBL2165673	-6.292	-9.98	CN1CCN(CC1)c1cccc(c1Cl)Cl
CHEMBL2207485	-5.514	-9.065	CCCN1CCC(CC1)c1cn(c2c1ccc(c2)F)C
CHEMBL2207487	-5.946	-9.702	CCCN1CCC(CC1)c1csc2c1cccc2
CHEMBL2207488	-6.554	-7.826	CCCN1CCC(CC1)c1coc2c1cccc2
CHEMBL2207490	-6.834	-8.436	CCCN1CCC(CC1)c1n[nH]c2c1cccc2
CHEMBL2207492	-6.362	-6.753	CCCN1CCC(CC1)n1cnc2c1cccc2
CHEMBL2207495	-5.038	-6.668	CCCN1CCC(CC1)N1c2ccccc2C(=O)C1=O
CHEMBL2298826	-7.065	-8.16	COc1ccc(cc1)N1CCN(CC1)CCOc1ccc2c(c1)[nH]cn2
CHEMBL2298827	-7.165	-12.477	S=c1[nH]c2c([nH]1)cc(cc2)OCCN1CCN(CC1)c1ccccc1
CHEMBL2298830	-6.469	-10.716	COc1cccc(c1)N1CCN(CC1)CCOc1ccc2c(c1)[nH]c(=S)[nH]2
CHEMBL2298833	-7.089	-11.086	Clc1cccc(c1)N1CCN(CC1)CCOc1ccc2c(c1)[nH]c(=S)[nH]2
CHEMBL2323582	-7.132	-7.759	C[C@@H]1C=C(C2=C(c3ccc(cc3)OCCCN3CCCCC3)c3n(*(N12)(F)F)c(C)cc3C)C
CHEMBL2325927	-6.617	-8.236	CN1CCC(CC1)c1cn(c2c1cc(cc2)c1ccnn1C)c1ccncc1
CHEMBL2325935	-6.926	-9.739	CN1CCC(CC1)c1cn(c2c1cc(cc2)c1nnn(n1)C)c1ccc(cc1)F
CHEMBL2326468	-6.373	-8.833	Nc1nc2c(s1)cc1c(c2)CCN(CC1)Cc1cnco1
CHEMBL2334887	-5.705	-7.209	COc1cc2c(cc1O)CCN1[C@H]2Cc2ccc(c(c2C1)O)OC
CHEMBL2335738	-7.353	-9.126	COc1ccc2c(c1)CCN1[C@@H]2C[C@](O)(CC1)c1ccc(cc1)Cl
CHEMBL2336284	-5.554	-7.904	CCCN1CCC(CC1)c1cccc(c1)OC
CHEMBL2336892	-7.156	-9.208	c1ccc(cc1)N1CCN(CC1)Cc1cnn(c1)c1cc2ccc1CCc1ccc(CC2)cc1
CHEMBL2368625	-7.937	-9.656	O=C(N[C@@H]1CC[C@H](CC1)CCN1CCc2c(CC1)ccc(c2)OS(=O)(=O)C)/C=C/c1ccccc1F
CHEMBL2386605	-7.646	-9.417	COc1ccccc1N1CCCN(CC1)CCCCNC(=O)c1ccc(cc1)N(C)C
CHEMBL2396663	-8.978	-10.886	CCCN([C@H]1CCC(=CC1)C#C)CCCCNC(=O)c1ccc(cc1)c1ccccc1
CHEMBL2397381	-6.654	-9.674	CN1CCc2c3[C@H]1Cc1ccc(c(c1c3c(cc2)Cc1ccccc1)O)O
CHEMBL2397389	-8.409	-10.852	CCCN([C@@H]1CCC(=CC1)C#C)CCCCNC(=O)c1ccc(cc1)c1ccccc1
CHEMBL2397392	-7.39	-11.217	CCCN([C@@H]1CCC(=CC1)C#C)CCCCNC(=O)c1c[nH][n+]2c1cccc2
CHEMBL2397478	-7.228	-11.504	CCCCn1ncc(n1)CCCOc1ccc(cc1OC)C(=O)NCCCCN([C@H]1CCC(=CC1)C#C)CCC
CHEMBL2430443	-6.37	-9.164	COc1ccccc1N1CCN(CC1)CCCCn1nnc(c1)c1ccccc1
CHEMBL2432058	-5.381	-7.198	CN([C@H]1[C@@H]2[C@@H]3[C@@H]4[C@H]1[C@@H]1C[C@H]2[C@H](C3)[C@H]41)CCc1ccccc1
CHEMBL2443000	-5.425	-7.148	FCCOCCOCCn1nnc(c1)CN1CCN(CC1)c1ccccc1OC
CHEMBL2443002	-6.633	-6.104	OC[C@H]1O[C@@H](n2nnc(c2)CN2CCN(CC2)c2ccccc2OC)[C@@H]([C@H]([C@@H]1O)O)F
CHEMBL2443004	-7.129	-6.812	FCCOc1ccc(cc1)n1nnc(c1)CN1CCN(CC1)c1ccccc1OC
CHEMBL2443010	-4.689	-8.065	FCCOCCn1nnc(c1)CN1CCN(CC1)c1ccccc1OC
CHEMBL3084506	-6.416	-9.123	O[C@@]1(C[C@@H]2CC[C@H](C1)N2Cc1c[nH]c2c1cccc2)c1ccc2c(c1)cccc2
CHEMBL3084510	-5.48	-10.07	COc1ccc2c(c1)c(c[nH]2)CN1[C@@H]2CC[C@H]1C[C@](C2)(O)c1ccc(cc1)Cl
CHEMBL3084599	-6.74	-8.84	Cc1ccc2c(n1)cccc2C(=O)N[C@@H]1CC[C@H](CC1)CCN1CCc2c(CC1)ccc(c2)S(=O)(=O)C
CHEMBL3085216	-6.105	-5.849	CCCN([C@H]1COc2c(C1)c(ccc2)C(=O)N)C(C)C
CHEMBL3085815	-6.584	-8.514	O=C(OC(C)(C)C)Nc1ccc(cc1)CCN1CCc2c(C1)cccc2
CHEMBL3104515	-8.929	-9.452	Fc1ccc(c(c1)O)C(=O)[C@@H]1CCN(CC1)CC[C@@H]1CCc2c(C1=O)cc(cc2)N
CHEMBL3115575	-6.98	-10.267	Oc1ccc2c(c1)O[C@H](CC2)CNCc1cccc(c1)I
CHEMBL3115585	-4.471	-9.314	CCCCCCNC[C@H]1CCc2c(O1)cc(cc2)O
CHEMBL3133871	-6.485	-11.831	FCCOc1ccccc1N1CCN(CC1)CCCCNC(=O)c1c[nH]c2c1cc(OC)cc2
CHEMBL3133873	-5.806	-11.05	FCCOc1ccccc1N1CCN(CC1)C/C=C/CNC(=O)c1c[nH]c2c1cc(OC)cc2
CHEMBL3286429	-7.236	-7.347	Clc1ccc(cc1)N1CCN(CC1)CCCc1nc2c(o1)cccc2
CHEMBL3286568	-5.566	-8.405	CN1CCN2[C@@H](C1)Cc1c3c2cccc3[nH]c1
CHEMBL3287391	-6.745	-10.283	Clc1c(Cl)cccc1N1CCN(CC1)CCCCOc1ccc[n+]2c1cc[nH]2
CHEMBL3287397	-6.812	-11.436	O=Cc1c[nH][n+]2c1cc(OCCCCN1CCN(CC1)c1cccc(c1Cl)Cl)cc2
CHEMBL3287399	-7.393	-11.078	O=Cc1c[nH][n+]2c1ccc(c2)OCCCCN1CCN(CC1)c1cccc(c1Cl)Cl
CHEMBL3287404	-7.996	-11.632	O/N=C/c1[nH][n+]2c(c1)cc(cc2)OCCCCN1CCN(CC1)c1cccc(c1Cl)Cl
CHEMBL3287405	-7.35	-12.712	N#Cc1c[nH][n+]2c1cc(OCCCCN1CCN(CC1)c1cccc(c1Cl)Cl)cc2
CHEMBL3289985	-7.831	-6.8	Fc1ccc2c(c1)c(C)c(s2)S(=O)(=O)NCCCN1CCN(CC1)c1noc2c1cccc2
CHEMBL3290005	-9.094	-12.24	Fc1ccc2c(c1)onc2C1CCN(CC1)CCCNS(=O)(=O)c1ccc2c(c1)cccc2
CHEMBL3290007	-8.514	-10.388	Fc1ccc2c(c1)onc2C1CCN(CC1)CCCNS(=O)(=O)c1ccc2c(c1)ccc(c2)Cl
CHEMBL3290008	-8.087	-12.24	Fc1ccc2c(c1)onc2C1CCN(CC1)CCCCNS(=O)(=O)c1ccc2c(c1)ccc(c2)Cl
CHEMBL3290013	-8.806	-10.293	Fc1ccc2c(c1)onc2C1CCN(CC1)CCCNS(=O)(=O)c1sc2c(c1)ccc(c2)Cl
CHEMBL3290015	-8.77	-11.012	Fc1ccc2c(c1)onc2C1CCN(CC1)CCCNS(=O)(=O)c1sc2c(c1C)cc(cc2)F
CHEMBL3298685	-7.83	-7.754	Clc1ccc(cc1)C1(O)CCN(CC1)CCCCCNC(=O)c1sc2c(c1N)c(C)cc(n2)C
CHEMBL3298755	-6.637	-6.855	OC1(CCNCC1)c1ccc(cc1)Cl
CHEMBL3298828	-7.908	-12.534	COc1nc2sc(c(c2c(c1Cl)C)N)C(=O)NCCCCCCN1CCC(CC1)c1ccc(cc1)Cl
CHEMBL3323114	-5.956	-9.004	CN(Cc1cccc2[n+]1cc([nH]2)C(=O)NCCCCN1CCN(CC1)c1nc(nc(c1)C(F)(F)F)C(C)(C)C)C
CHEMBL3325920	-6.26	-8.16	CN1CCc2c([C@H](C1)c1ccccc1)cc(cc2)N
CHEMBL3335535	-7.909	-5.44	c1ccc(cc1)CC[C@@H]1OCCN(C1)Cc1nc2c([nH]1)cccc2
CHEMBL3335537	-7.715	-5.44	c1ccc(cc1)CC[C@H]1OCCN(C1)Cc1nc2c([nH]1)cccc2
CHEMBL3344459	-6.857	-11.047	COc1cc2CCN3[C@H](c2cc1O)Cc1c(C3)cc(s1)CC(C)C
CHEMBL3353905	-7.176	-10.37	COc1ccccc1N1CCN(CC1)CCCCCc1nnn(c1)c1ccc(cc1)F
CHEMBL3353914	-6.869	-10.302	CSc1ccc(cc1)n1nnc(c1)CCCCCN1CCN(CC1)c1ccccc1OC
CHEMBL3358497	-7.207	-8.16	O=C(c1ncc2c(c1)cccc2)NCCCCN1CCN(CC1)c1cnc2c(c1)cccc2
CHEMBL3358508	-7.931	-8.16	Cc1cccc(c1)N1CCN(CC1)CCCCNC(=O)[C@@H]1CCc2c(N1)cccc2
CHEMBL3358513	-7.289	-12.24	O=C(c1ccccc1)NCCCCN1CCN(CC1)c1cnc2c(c1)cccc2
CHEMBL3358516	-6.959	-8.16	Cc1cccc(n1)N1CCN(CC1)CCCCNC(=O)c1ccccn1
CHEMBL3409234	-6.283	-11.314	O=C1CCc2c(N1)cc(cc2)OCCCCN1CCC(CC1)c1cn(c2c1cccc2)Cc1ccccc1
CHEMBL3409238	-6.118	-12.085	O=C1CCc2c(N1)cc(cc2)OCCCCN1CCN(CC1)c1cccc2c1ccn2S(=O)(=O)c1ccccc1
CHEMBL3409247	-8.531	-8.933	NC(=O)c1ccccc1OCCCNCCc1cn(c2c1cccc2)Cc1ccccc1
CHEMBL3423332	-9.949	-11.421	C[N+]1[C@H]2N[C@@H]3N([C@H]2C(=O)[N+](C1=O)C)C[C@H](N3CCCCN1CCN(CC1)c1ccccc1O)c1ccccc1
CHEMBL3423377	-9.1	-8.797	O=C1CC[N@H+]2[C@@H]([N+]1CCCCCN1CCN(CC1)c1ccccc1O)N[C@H]1[C@H]2C(=O)[N+](C(=O)[N+]1C)C
CHEMBL3577344	-5.118	-10.084	CCCCn1nnc(c1)CCCOc1ccc(cc1OC)C(=O)NCCCCN(CCc1ccc(c2c1C=CC(=O)[NH+]2)O)CCC
CHEMBL3588984	-7.349	-9.503	Clc1c(Cl)cccc1N1CCN(CC1)CCCCn1nnc(c1)c1ccc2c(c1)cccc2
CHEMBL3588996	-8.842	-6.557	O[C@H](CN1CCN(CC1)c1cccc(c1Cl)Cl)CCn1nnc(c1)c1ccc(cc1)c1ccccc1
CHEMBL3590079	-6.973	-11.008	COc1ccccc1N1CCN(CC1)CCCCNC(=O)/N=N/c1cc(F)c(c(c1)F)F
CHEMBL3590083	-7.628	-10.316	CCCN(C1Cc2c(C1)cccc2)CCCCNC(=O)/N=N/c1cc(F)c(c(c1)F)F
CHEMBL3597645	-7.529	-10.985	O=C(c1cc2c(s1)cccc2)NCCCCN1CCN(CC1)c1cccc2c1cccc2
CHEMBL3597648	-7.283	-8.16	COc1ccccc1N1CCN(CC1)C[C@H](CCNC(=O)c1ccc2c(n1)ccc(c2)F)O
CHEMBL3613874	-7.924	-11.261	O=Cc1c[nH][n+]2c1cc(cc2)n1nnc(c1)CCCN1CCN(CC1)c1cccc(c1Cl)Cl
CHEMBL3622092	-7.076	-6.97	COc1ccc(cc1)NCCN1CCN(CC1)Cc1cc2c([nH]1)cccc2
CHEMBL3642701	-6.402	-9.305	O=C(N[C@@H]1CC[C@H](CC1)CCN1CCN(CC1)c1nccc2c1ccs2)CC1CCOCC1
CHEMBL3642708	-6.165	-9.062	CCS(=O)(=O)N[C@@H]1CC[C@H](CC1)CCN1CCN(CC1)c1nccc2c1ccs2
CHEMBL3642736	-6.386	-8.369	N#CCC(=O)N[C@@H]1CC[C@H](CC1)CCN1CCN(CC1)c1nccc2c1CCO2
CHEMBL3642776	-6.338	-8.659	COCCC(=O)N[C@@H]1CC[C@H](CC1)CCN1CCN(CC1)c1nc(C)cc2c1cco2
CHEMBL3642779	-6.869	-7.926	COCCC(=O)N[C@@H]1CC[C@H](CC1)CCN1CCN(CC1)c1nc(C)cc2c1CCO2
CHEMBL3642798	-6.906	-7.503	O=C(Cc1ccc2c(c1)OCO2)N[C@@H]1CC[C@H](CC1)CCN1CCN(CC1)c1nccc2c1CCO2
CHEMBL3642817	-7.304	-8.689	O=C(CC1(O)CCC1)N[C@@H]1CC[C@H](CC1)CCN1CCN(CC1)c1nccc2c1CCO2
CHEMBL3664823	-7.039	-9.083	O=C(CC(F)(F)F)N[C@@H]1CC[C@H](CC1)CCN1CC[C@H](CC1)c1cccc2c1OCO2
CHEMBL3664848	-6.949	-8.908	O=C(CC(O)(C)C)N[C@@H]1CC[C@H](CC1)CCN1CC[C@H](CC1)c1cccc2c1OCO2
CHEMBL3664872	-7.905	-8.133	O=C([C@@H]1COc2c(C1)cccc2)N[C@@H]1CC[C@H](CC1)CCN1CC[C@H](CC1)c1cccc2c1OCO2
CHEMBL3664873	-6.987	-9.282	CN1CCC(CC1)C(=O)N[C@@H]1CC[C@H](CC1)CCN1CC[C@H](CC1)c1cccc2c1OCO2
CHEMBL3664879	-6.426	-9.121	COC1(CCCCC1)C(=O)N[C@@H]1CC[C@H](CC1)CCN1CC[C@H](CC1)c1cccc2c1OCO2
CHEMBL3664883	-6.91	-9.496	Fc1ccc(cc1)S(=O)(=O)N[C@@H]1CC[C@H](CC1)CCN1CC[C@H](CC1)c1cccc2c1OCO2
CHEMBL3676847	-7.949	-9.721	COCCC(=O)N[C@@H]1CC[C@H](CC1)CCN1CC[C@H](CC1)c1coc2c1cccc2
CHEMBL3676894	-7.126	-10.32	Clc1ccc(cc1)C(=O)N[C@@H]1CC[C@H](CC1)CCN1CC[C@H](CC1)c1coc2c1cccc2
CHEMBL3676912	-6.784	-9.488	O=C(c1cnc(cn1)N1CCOCC1)N[C@@H]1CC[C@H](CC1)CCN1CC[C@H](CC1)c1coc2c1cccc2
CHEMBL3676916	-6.181	-9.213	O=C(c1ccc(cc1)OC(C)(C)C)N[C@@H]1CC[C@H](CC1)CCN1CC[C@H](CC1)c1coc2c1cccc2
CHEMBL3695354	-6.841	-9.152	CC(=O)N[C@@H]1CC[C@H](CC1)CCN1CC[C@H](CC1)c1cccc2c1cco2
CHEMBL3695362	-5.403	-9.57	CCC(=O)N[C@@H]1CC[C@H](CC1)CCN1CC[C@H](CC1)c1cccc2c1cco2
CHEMBL3695398	-6.407	-9.135	N#Cc1ccc(cc1)C(=O)N[C@@H]1CC[C@H](CC1)CCN1CC[C@H](CC1)c1cccc2c1CCO2
CHEMBL3695426	-6.506	-9.12	CCCC(=O)N[C@@H]1CC[C@H](CC1)CCN1CC[C@H](CC1)c1cccc2c1CCO2
CHEMBL3695432	-6.565	-8.285	O=C(c1ccc2c(c1)OCO2)N[C@@H]1CC[C@H](CC1)CCN1CC[C@H](CC1)c1cccc2c1CCO2
CHEMBL3695446	-8.656	-8.994	O=C(Cc1noc2c1cccc2)N[C@@H]1CC[C@H](CC1)CCN1CC[C@H](CC1)c1cccc2c1CCO2
CHEMBL3697993	-6.212	-9.057	O=C(C1CCOCC1)N[C@@H]1CC[C@H](CC1)CCN1CCN(CC1)c1cccc2c1OCO2
CHEMBL3697994	-6.226	-9.429	O=C([C@@H]1CCCO1)N[C@@H]1CC[C@H](CC1)CCN1CCN(CC1)c1cccc2c1OCO2
CHEMBL3697999	-6.427	-7.231	O=C(c1ccc2c(c1)OCCO2)N[C@@H]1CC[C@H](CC1)CCN1CCN(CC1)c1cccc2c1OCO2
CHEMBL3740235	-7.13	-9.292	Fc1ccc(c(c1)S(=O)(=O)NC1CCN(CC1)CCOc1ccccc1C(C)C)F
CHEMBL3754576	-4.87	-8.16	CCOC(=O)N1CCc2c(Cc3c(CC1)cccc3)sc1c2cccc1
CHEMBL3759205	-6.425	-9.822	Fc1ccc(cc1)S(=O)(=O)N[C@@H]1C[C@H]2CC[C@@H](C1)N2CCOc1cccc(c1)C(C)C
CHEMBL3759819	-7.17	-9.557	Clc1cccc(c1)S(=O)(=O)N[C@@H]1C[C@H]2CC[C@@H](C1)N2CCOc1cccc(c1)c1ccccc1
CHEMBL3765266	-7.272	-6.8	Cc1onc(n1)c1ccc(cc1)c1nnc(n1C)SCCCN1CCO[C@H](C1)c1ccc(cc1)C(F)(F)F
CHEMBL3765285	-7.705	-6.664	Cn1c(SCCCN2CCO[C@H](C2)c2ccc(cc2)C(F)(F)F)nnc1c1ccc(cc1)c1nnco1
CHEMBL3765754	-7.717	-6.8	Fc1ccc(cc1)[C@@H]1OCCN(C1)CCCSc1nnc(n1C)c1ocnc1C
CHEMBL3769612	-6.915	-7.808	O[C@@H](CN1C(=O)N[C@@](C1=O)(C)c1ccc(cc1)F)CN1CCN(CC1)c1cc(C)ccc1C
CHEMBL3771222	-6.514	-8.953	O[C@@H](CN1C(=O)N[C@@](C1=O)(C)c1ccc(cc1)F)CN1CCN(CC1)C(c1ccccc1)c1ccccc1
CHEMBL3774462	-7.142	-8.899	Cn1c(SCCCN2C[C@@H]3[C@H](C2)N(CC3)c2ccc(cc2)C(F)(F)F)nnc1C1CCCC1
CHEMBL3774588	-6.64	-9.19	Fc1ccc(cc1)N1CC[C@H]2[C@@H]1CN(C2)CCCSc1nnc(n1C)c1ocnc1C
CHEMBL3774591	-7.911	-8.491	Fc1ccc(c(c1)F)N1CC[C@@H]2[C@H]1CN(C2)CCCSc1nnc(n1C)c1nccnc1
CHEMBL3780975	-6.307	-8.106	COc1cc2CCN([C@@H](c2cc1O)C)Cc1cccc(c1OC)O
CHEMBL3792751	-6.906	-6.8	Fc1ccc2c(c1)[nH]cc2CN1CCO[C@@H](C1)COc1cccc(n1)Cl
CHEMBL3798179	-9.022	-7.717	CN([C@@H]1Cc2cccc3c2n(C1)c(=O)[nH]3)CCCCNC(=O)c1cc2c([nH]1)cccc2
CHEMBL3799427	-7.881	-7.813	COc1cc(CCNC[C@H](c2ccc(c(c2)O)O)O)ccc1OCCCc1ccccc1
CHEMBL3800150	-8.133	-9.609	CC(CS(=O)(=O)n1ccc2c1nc(cc2c1ccc(cc1)OCc1ccccc1)N1CCN(CC1)C)C
CHEMBL3819082	-7.147	-8.077	Fc1ccc2c(c1)C[C@H](C2)CCN1CCc2c(C1)cccc2
CHEMBL3891542	-7.703	-11.407	CCOc1ccccc1N1CCCN(CC1)CCCCOc1ccc2c(c1)NC(=O)CC2
CHEMBL3897426	-8.586	-8.544	COc1ccc(cc1)c1cc(F)ccc1N1CCN(CC1)CCCCCC(=O)NCc1ccc(cc1)C#N
CHEMBL3908174	-5.775	-8.255	Cn1c(SCCCN2CC[C@@]3(C2)C[C@@H]3c2ccc(cc2)C(F)(F)F)nnc1c1ccnn1C
CHEMBL3908870	-5.232	-7.523	O=C1CC(C)(C)CC(=O)N1CCCCN1Cc2c(C1)cccc2
CHEMBL3914155	-8.185	-8.432	N#Cc1ccc(cc1)CNC(=O)CCOCCN1CCN(CC1)c1ccccc1c1ccccc1
CHEMBL3915863	-7.51	-11.352	O=c1[nH]c2c([nH]1)ccc(c2)OCCCN1CCCN(CC1)c1cccc(c1Cl)Cl
CHEMBL3916047	-7.969	-11.517	O=C1C=Cc2c([NH+]1)cc(cc2)OCCCN1CCCN(CC1)c1cccc(c1Cl)Cl
CHEMBL3918805	-7.615	-10.99	O=C1CCc2c(N1)cc(cc2)OCCCN1CCCN(CC1)c1cccc(c1Cl)Cl
CHEMBL3929710	-7.449	-11.212	COc1ccccc1N1CCCN(CC1)CCCCOc1ccc2c(n1)NC(=O)CC2
CHEMBL3932186	-6.85	-11.802	Clc1ccc2c(c1)snc2N1CCN(CC1)C[C@@H]1CC[C@H](CC1)CNC(=O)c1ccco1
CHEMBL3936812	-5.976	-8.554	Cn1c(SCCN2CC[C@@]3(C2)C[C@@H]3c2ccc(cc2)C(F)(F)F)nnc1c1ocnc1C
CHEMBL3937643	-6.517	-11.927	COc1ccccc1N1CCN(CC1)CCCCOc1ccc2c(n1)NC(=O)CC2
CHEMBL3947670	-7.569	-7.763	N#Cc1ccc(cc1)CNC(=O)CCOCCN1CCN(CC1)c1cccnc1c1ccc(cc1)F
CHEMBL3950264	-7.331	-8.139	Fc1ccc(cc1)[C@@H]1C[C@@]21CCN(C2)CCCSc1nnc(n1C)c1ocnc1C
CHEMBL3953773	-8.036	-11.723	CN(c1ccccc1)C(=O)N[C@@H]1CC[C@H](CC1)CCN1CCN(CC1)c1nsc2c1cccc2
CHEMBL3955505	-4.879	-9.389	Fc1cc(ccc1[C@@H]1C[C@]21CCN(C2)CCCSc1nnc(n1C)c1ocnc1C)C(F)(F)F
CHEMBL3966956	-6.928	-12.781	O=C1C=Cc2c([NH+]1)cc(cc2)OCCCCN1CCN(CC1)c1cccc2c1OCCO2
CHEMBL3967683	-6.517	-8.432	Cn1c(SCCCN2CC[C@@]3(C2)C[C@H]3c2ccc(cc2)C(F)(F)F)nnc1c1ccccn1
CHEMBL3971383	-7.678	-8.255	Clc1ccc2c(c1)nc(s2)CCCCN1CCc2c(C1)cccc2Cl
CHEMBL3975147	-5.229	-8.01	Fc1ccc(c(c1)C(F)(F)F)[C@@H]1C[C@]21CCN(C2)CCCSc1nnc(n1C)c1ocnc1C
CHEMBL4060461	-7.032	-12.6	O/N=C/c1c[nH][n+]2c1cc(OCCCCN1CCN(CC1)c1ccccc1OC)cc2
CHEMBL4063145	-6.207	-12.317	O/N=C/c1c[nH][n+]2c1cc(OCCCCN1CCN(CC1)c1ccc(c3c1OCC(=O)N3)O)cc2
CHEMBL4067439	-6.141	-11.031	COc1ccccc1N1CCN(CC1)CCCCOc1ccc2[n+](c1)[nH]cc2C=O
CHEMBL4068561	-7.395	-11.923	O/N=C/c1c[nH][n+]2c1cc(OCCCCN1CCN(CC1)c1ccc(c3c1C=CC(=O)[NH+]3)O)cc2
CHEMBL4069145	-7.617	-11.601	O/N=C/c1c[nH][n+]2c1ccc(c2)OCCCCN1CCN(CC1)c1ccccc1OC
CHEMBL4070715	-7.846	-11.352	Clc1ccc(cc1)S(=O)(=O)NCCCCN1CCC(=CC1)c1c[nH]c2c1cc(Cl)cc2
CHEMBL4071185	-8.183	-11.937	CCCN([C@H]1CCc2c(C1)cccc2O)CCCCOc1ccc2[n+](c1)[nH]cc2C=O
CHEMBL4072785	-6.086	-6.72	O=C1COc2c(N1)c(O)ccc2N1CCNCCC1
CHEMBL4072821	-5.575	-11.031	CCOC(=O)c1[nH][n+]2c(c1)cc(cc2)OCCCCN1CCN(CC1)c1ccccc1OC
CHEMBL4076129	-7.229	-10.368	CN[C@@H]1Cc2cccc3c2n(C1)c(=O)n3CCCCCCCCCCOCCCCc1ccccc1
CHEMBL4078348	-8.008	-12.041	CCCN([C@H]1CCc2c(C1)cccc2O)CCCCOc1cc[n+]2c(c1)cc[nH]2
CHEMBL4079642	-5.872	-5.358	COc1ccccc1N1CCC21CN(C2)CCCSc1nnc(n1C)c1ccccc1
CHEMBL4083239	-7.385	-12.273	O=C1CCc2c(N1)cc(cc2)OCCCCN1CCN(CC1)c1ccc(c2c1C=CC(=O)[NH+]2)O
CHEMBL4084690	-8.639	-9.743	O=C1CCc2c(N1)cc(cc2)OCCCCN1CCCN(CC1)c1ccc(c2c1ccc(=O)o2)O
CHEMBL4091064	-7.609	-12.438	N#Cc1c[nH][n+]2c1cc(cc2)NC(=O)CCCN1CCN(CC1)c1cccc(c1Cl)Cl
CHEMBL4091507	-8.611	-9.802	O=C1C=Cc2c([NH+]1)c(O)ccc2N1CCCN(CC1)CCCCOc1cc[n+]2c(c1)cc[nH]2
CHEMBL4092462	-5.943	-8.057	CCCN1CCN(CC1)c1ccc(c2c1C=CC(=O)[NH+]2)O
CHEMBL4092619	-6.592	-5.44	O=C(c1cc2c([nH]1)cccc2)NCC1CC1
CHEMBL4093477	-8.441	-10.981	CCCN([C@@H]1Cc2cccc3c2n(C1)c(=O)n3CCC)CCCCNC(=O)c1cc2c([nH]1)cccc2
CHEMBL4096141	-6.569	-6.8	OCc1oc2cccc3c2c(c1C)cn3S(=O)(=O)c1ccccc1
CHEMBL4096479	-6.219	-11.748	Clc1ccc2c(c1)c(c[nH]2)C1=CCN(CC1)CCCCNS(=O)(=O)c1cccc2c1cccc2
CHEMBL4098399	-8.317	-5.386	Fc1ccc(cc1)N1CCC21CN(C2)CCCSc1nnc(n1C)c1ccccc1
CHEMBL4098803	-6.85	-12.099	COc1ccccc1N1CCN(CC1)CCCCOc1ccc2[n+](c1)[nH]cc2
CHEMBL4100183	-8.587	-12.029	O=C1COc2c(N1)c(O)ccc2N1CCN(CC1)CCCCOc1cc[n+]2c(c1)cc[nH]2
CHEMBL4100263	-7.391	-9.111	O=C(c1nnn(c1)CCSSCCN=[N]=N)CCCN1CCC(CC1)(O)c1ccc(cc1)Cl
CHEMBL4100699	-6.615	-5.412	COc1ccc(cc1)N1CCC2(CC1)CCN(CC2)CCCSc1nnc(n1C)c1ccccc1
CHEMBL4105030	-7.264	-11.676	O/N=C/c1[nH][n+]2c(c1)cc(cc2)OCCCCN1CCN(CC1)c1ccccc1OC

## Sheet: erk2
Reference					Validation
ID	DS	EXP	SMILES		ID	DS	EXP	SMILES
CHEMBL554	-6.933	-6.936	Fc1cccc(c1)COc1ccc(cc1Cl)Nc1ncnc2c1cc(cc2)c1ccc(o1)CNCCS(=O)(=O)C		CHEMBL553	-4.122	-6.936	COCCOc1cc2c(ncnc2cc1OCCOC)Nc1cccc(c1)C#C
CHEMBL939	-5.962	-6.936	COc1cc2ncnc(c2cc1OCCCN1CCOCC1)Nc1ccc(c(c1)Cl)F		CHEMBL101253	-4.948	-6.936	Clc1ccc(cc1)Nc1nnc(c2c1cccc2)Cc1ccncc1
CHEMBL941	-5.163	-6.936	CN1CCN(CC1)Cc1ccc(cc1)C(=O)Nc1ccc(c(c1)Nc1nccc(n1)c1cccnc1)C		CHEMBL116070	-6.871	-6.936	Brc1ccc(cc1)Oc1cncc2c1cc(s2)C(=O)N
CHEMBL1336	-5.865	-6.936	CNC(=O)c1nccc(c1)Oc1ccc(cc1)NC(=O)Nc1ccc(c(c1)C(F)(F)F)Cl		CHEMBL207400	-6.492	-6.936	Cl[C@@H]1CC[C@H]2[C@@H](C1)C(=O)[C@@H]1[C@@H]([N@@H+]2O)N(N[C@H]1C(F)(F)F)C
CHEMBL1421	-5.935	-6.936	OCCN1CCN(CC1)c1cc(nc(n1)C)Nc1ncc(s1)C(=O)Nc1c(C)cccc1Cl		CHEMBL210032	-6.812	-6.905	N#Cc1c(N)cc(nc1c1ccccc1)NC(=O)C
CHEMBL17370	-4.93	-6.936	CSc1ccc(cc1)c1[nH]c(c(n1)c1ccc(cc1)F)c1ccncc1		CHEMBL210963	-6.364	-7.096	CCOc1nc(NC(=O)Cc2cc(OC)c(cc2OC)S(=O)(=O)C)cc(c1C#N)N
CHEMBL38380	-5.879	-6.936	O=S(=O)(c1cccc2c1ccnc2)N1CCNCCC1		CHEMBL219790	-8.363	-10.414	OC[C@@H](c1ccc(c(c1)F)F)NC(=O)c1[nH]cc(c1)c1[nH]ncc1c1cccc(c1)Cl
CHEMBL41783	-7.877	-6.936	CN(CCCC(=O)Nc1n[nH]c2c1cc(nn2)c1cccc(c1F)F)C		CHEMBL219841	-6.838	-7.668	CN(C(=O)c1[nH]cc(c1)c1n[nH]cc1c1ccccc1)C
CHEMBL50894	-7.508	-7.616	O=C1Nc2ccccc2c2c(C1)c1cc(ccc1[nH]2)[N](=O)O		CHEMBL220054	-8.306	-11.182	OC[C@@H](c1ccc(c(c1)Cl)F)NC(=O)c1[nH]cc(c1)c1[nH]ncc1c1cccc(c1)Cl
CHEMBL52387	-5.856	-7.072	CC[C@H](Nc1nc(NCc2ccccc2)c2c(n1)n(cn2)C(C)C)CO		CHEMBL220241	-6.406	-6.936	CCn1c(nc2c1cc(nc2)Oc1cccc(c1)NC(=O)c1ccc(cc1)OCCN1CCOCC1)c1nonc1N
CHEMBL95692	-4.909	-6.936	COc1nccc(n1)c1n(cnc1c1ccc(cc1)F)C1CCNCC1		CHEMBL220574	-8.306	-9.281	OC[C@@H](c1ccc(c(c1)Cl)F)NC(=O)c1[nH]cc(c1)c1[nH]ncc1c1cccc(c1)Cl
CHEMBL99203	-5.948	-8.535	OC[C@H]1O[C@H]([C@@H]([C@@H]1O)O)n1cc(c2c1ncnc2N)I		CHEMBL225519	-6.933	-7.616	O=C1NCCc2c1cc([nH]2)c1ccncc1
CHEMBL103667	-6.445	-6.936	O=C(Nc1cc(nn1c1ccc(cc1)C)C(C)(C)C)Nc1ccc(c2c1cccc2)OCCN1CCOCC1		CHEMBL235345	-7.466	-9.054	O=C1N=C(S/C/1=C\c1ccc2c(c1)cccn2)N[C@@H]1C[C@H]1c1ccccc1
CHEMBL117697	-5.046	-6.936	COc1cccc(c1)Nc1ncnc2c1cccc2		CHEMBL259084	-5.763	-6.936	Clc1ccc2c(c1)C(=NCc1c2nc(nc1)Nc1ccc(cc1)C(=O)O)c1c(F)cccc1F
CHEMBL119385	-6.044	-6.936	Fc1ccc(c(c1)F)Sc1ccc2[n+](n1)c[nH]c(=O)c2c1c(Cl)cccc1Cl		CHEMBL340384	-7.615	-7.072	O[C@H]1CC[C@H]([C@H](C1)Cl)[N@H+]1C[C@H](C(=O)N)C(=O)[C@H]2[C@@H]1C[C@@H](CC2)C1CCNCC1
CHEMBL124660	-5.587	-6.936	COc1cc2c(cc1OCCCN1CCCCC1)ncnc2N1CCN(CC1)C(=O)Nc1ccc(cc1)OC(C)C		CHEMBL373448	-7.731	-8.815	Clc1cccc(c1)c1cn[nH]c1c1c[nH]c(c1)C(=O)NCCc1cccnc1
CHEMBL127898	-5.863	-6.936	N#CC1=CC(=C([N+](C1=O)C)CO[C@@H](c1cncn1C)c1ccc(cc1)C#N)c1ccc(cc1)OC(F)(F)F		CHEMBL373646	-7.336	-6.8	CCN1CCC[C@H]1CNC(=O)c1[nH]cc(c1)c1[nH]ncc1c1cccc(c1)Cl
CHEMBL178737	-6.758	-6.936	O=C(N1CCn2c3c(C1)cccc3c(c2)C1=C(C(=O)NC1=O)c1c[nH]c2[n+]1cccc2)N1CCOCC1		CHEMBL373797	-7.355	-8.645	Clc1cccc(c1)c1cn[nH]c1c1c[nH]c(c1)C(=O)N(Cc1ccccc1)C
CHEMBL183844	-5.465	-6.936	O=C(Nc1ccc(cc1C)c1cccc2c1CNC2=O)Nc1cccc(c1)C		CHEMBL375525	-6.825	-8.482	CCN(C(=O)c1[nH]cc(c1)c1[nH]ncc1c1cccc(c1)Cl)C
CHEMBL184847	-6.153	-6.936	O=C(Nc1ccc(c(c1)C)C)Nc1ccc(cc1)c1cccc2c1CNC2=O		CHEMBL375621	-8.553	-8.558	Clc1cccc(c1)c1cn[nH]c1c1c[nH]c(c1)C(=O)N1CCc2c(C1)cccc2
CHEMBL185569	-5.664	-6.936	O=C(Nc1cccc(c1)C)Nc1ccc(cc1)c1cccc2c1CNC2=O		CHEMBL379835	-5.813	-6.936	Cl[C@@H]1CC[C@H]2[C@H](C1)C(=O)[C@H]1[C@@H]([N@@H+]2O)N(N[C@H]1C)c1ccccc1
CHEMBL196363	-5.767	-6.936	O=C(Nc1cccc(c1)C)Nc1ccc(cc1)c1csc2c1c(N)ncn2		CHEMBL394619	-5.143	-6.936	O=C(Nc1cccc(c1)C)Nc1ccc(cc1)c1csc2c1c(N)ncc2
CHEMBL202635	-4.735	-6.936	COc1cc(CN2CCCCC2)c(cc1NC(=O)Nc1cnc(cn1)C#N)Cl		CHEMBL394790	-5.312	-6.936	O=C(Nc1cccc(c1)Cl)Nc1ccc(cc1)c1csc2c1c(N)ncc2
CHEMBL207253	-5.391	-6.936	CCCO[N@@H+]1[C@H]2CC[C@H](C[C@@H]2C(=O)[C@@H]2[C@@H]1N(C)N[C@H]2C)Cl		CHEMBL396377	-7.612	-7.751	NC1=NC(=O)/C(=C/c2ccc3c(c2)cccn3)/S1
CHEMBL207995	-6.254	-6.936	N#Cc1ncc(nc1)NC(=O)Nc1cc(Cl)c(cc1OC)C=O		CHEMBL396523	-9.587	-7.888	OC(=O)c1ccccc1Nc1ccnc(n1)Nc1ccc2c(c1)cn[nH]2
CHEMBL208637	-6.172	-6.905	CCOc1nc(NC(=O)C)cc(c1C#N)N		CHEMBL398951	-6.49	-6.936	N#Cc1ccc(cn1)c1n[nH]c2c1Cc1c2cc(cc1)OCCCCN1CCOCC1
CHEMBL209534	-6.294	-8.84	CCOc1nc(cc(c1C#N)N)C(=O)NCc1cccnc1		CHEMBL411903	-5.644	-6.936	O=C(Nc1cc(ccc1F)C(F)(F)F)Nc1ccc(cc1)C1=Nc2c(N)ncnc2NCC1
CHEMBL210618	-6.518	-7.227	CCOc1nc(NC(=O)Cc2cc(OC)ccc2OC)cc(c1C#N)N		CHEMBL412142	-5.419	-6.936	N#Cc1ccc(nc1)NCCNc1ncc(c(n1)c1ccc(cc1Cl)Cl)c1[nH]cc(n1)C
CHEMBL210887	-5.935	-6.936	OCCCn1c(NC(=O)c2cccc(c2)[N](=O)O)nc2c1cccc2		CHEMBL443962	-5.112	-6.936	COc1ccc(cc1)c1cnc2[n+](c1)[nH]cc2Br
CHEMBL210928	-7	-6.905	CCOc1nc(NC(=O)Cc2cc(OC)c(cc2OC)S(=O)(=O)C)cc(c1Cl)N		CHEMBL458997	-6.017	-8.976	CNC(=O)c1ccccc1Nc1nc(ncc1Cl)Nc1ccc(cc1OC)N1CCOCC1
CHEMBL211378	-5.806	-6.936	O=C(Nc1cccc(c1)C)Nc1ccc(cc1)c1noc2c1c(N)ncn2		CHEMBL475251	-4.234	-6.936	COc1cc(Nc2ncc(c(n2)Nc2ccc3c(n2)NC(=O)C(O3)(C)C)F)cc(c1OC)OC
CHEMBL213505	-5.523	-6.936	O=C(Nc1cccc(c1)C(F)(F)F)Nc1ccc(cc1)c1noc2c1c(N)ncn2		CHEMBL482967	-5.682	-6.864	Nc1nc(c(s1)c1ccnc(n1)Nc1ccc(cc1)N1CCOCC1)C
CHEMBL215152	-7.589	-6.936	OCCN(CCCOc1ccc2c(c1)ncnc2Nc1n[nH]c(c1)CC(=O)Nc1cccc(c1)F)CC		CHEMBL485556	-7.132	-6.936	N#Cc1ccc(cc1)C(=O)Nc1nc2c(n1CCC(=O)N)ccc(c2)N(C(=O)C1CCCCC1)C
CHEMBL219627	-7.351	-7.209	Clc1cccc(c1)c1cn[nH]c1c1c[nH]c(c1)C(=O)N[C@@H](c1ccccc1)C(=O)O		CHEMBL509032	-7.06	-9.112	COc1cc(ccc1Nc1ncc(c(n1)Nc1ccccc1S(=O)(=O)C(C)C)Cl)N1CCC(CC1)N1CCN(CC1)C
CHEMBL219683	-7.458	-8.658	Clc1cccc(c1)c1cn[nH]c1c1c[nH]c(c1)C(=O)NC[C@@H]1CCCO1		CHEMBL519697	-6.507	-6.936	N#Cc1ccc(cc1)C(=O)Nc1nc2c(n1C)ccc(c2)N(C(=O)C1CCCCC1)C
CHEMBL219722	-8.489	-6.936	O=C(Nc1ccccc1)Nc1ccc(cc1)c1cccc2c1c(N)n[nH]2		CHEMBL539474	-5.982	-6.936	O=C1CCCN1Cc1ccc2=[N+]3C=CC=C3C(=O)[NH+]=c2c1
CHEMBL219849	-8.438	-10.363	OC[C@@H](c1cccc(c1)F)NC(=O)c1[nH]cc(c1)c1[nH]ncc1c1cccc(c1)Cl		CHEMBL559885	-7.163	-6.561	O/N=C\1/c2c(cccc2N(C1=O)Cc1cc(F)cc2c1OCOC2)CCc1ccccc1
CHEMBL219988	-8.123	-9.003	OC[C@@H](c1ccccc1F)NC(=O)c1[nH]cc(c1)c1[nH]ncc1c1cccc(c1)Cl		CHEMBL564389	-6.03	-6.561	O/N=C\1/C(=O)N(c2c1c(C=C)ccc2)Cc1cc(F)cc2c1OCOC2
CHEMBL220057	-7.838	-6.936	O=C(Nc1cccc(c1)C)Nc1ccc(cc1)c1cccc2c1c(N)n[nH]2		CHEMBL570111	-7.768	-10.725	OC[C@H](c1cccc(c1)Cl)NC(=O)c1[nH]cc(c1)c1nc(ncc1C)Nc1cccc2c1CCCC2
CHEMBL220096	-7.511	-7.668	CNC(=O)[C@H](c1ccccc1)NC(=O)c1[nH]cc(c1)c1[nH]ncc1c1cccc(c1)Cl		CHEMBL571038	-6.813	-11.831	OC[C@H](c1ccccc1)NC(=O)c1[nH]cc(c1)c1nc(ncc1C)Nc1ccccc1Cl
CHEMBL220110	-7.262	-9.111	Clc1cccc(c1)c1cn[nH]c1c1c[nH]c(c1)C(=O)N1CCCC1		CHEMBL576048	-7.636	-11.289	OC[C@H](c1cccc(c1)Cl)NC(=O)c1[nH]cc(c1)c1nc(ncc1C)Nc1ccc(cc1F)Cl
CHEMBL220112	-7.946	-10.14	OC[C@H](c1ccccc1)NC(=O)c1[nH]cc(c1)c1[nH]ncc1c1cccc(c1)Cl		CHEMBL577193	-8.65	-11.831	OC[C@H](c1cccc(c1)Cl)NC(=O)c1[nH]cc(c1)c1nc(ncc1C)Nc1ccccc1
CHEMBL220174	-7.752	-7.341	Clc1cccc(c1)c1cn[nH]c1c1c[nH]c(c1)C(=O)N[C@@H]1[C@@H](O)Cc2c1cccc2		CHEMBL582829	-8.693	-10.157	OC[C@H](c1cccc(c1)Cl)NC(=O)c1[nH]cc(c1)c1nc(ncc1C)Nc1cccc(c1C)F
CHEMBL220272	-7.039	-9.207	Clc1cccc(c1)c1cn[nH]c1c1c[nH]c(c1)C(=O)NOCc1ccccc1		CHEMBL592030	-8.428	-7.208	NCCCn1cc(c2c1cnc(n2)N)c1cc2cn[nH]c2c(c1)c1cc2c(s1)cccc2
CHEMBL220320	-7.877	-9.609	Clc1cccc(c1)c1c[nH]nc1c1c[nH]c(c1)C(=O)NCc1ccccc1		CHEMBL1236126	-5.502	-6.936	OCCCn1c(NC(=O)c2cccc(c2)[N](=O)O)nc2c1ccc(c2)OC(=O)C(C)(C)C
CHEMBL220343	-7.536	-9.028	Clc1cccc(c1)c1cn[nH]c1c1c[nH]c(c1)C(=O)NCc1cccnc1		CHEMBL1375640	-6.859	-6.936	Nc1nccc(n1)c1sc(nc1C)COc1ccccc1Cl
CHEMBL220882	-7.664	-7.751	Clc1cccc(c1)c1cn[nH]c1c1c[nH]c(c1)C(=O)Nc1ccccc1		CHEMBL1682346	-8.703	-8.024	Nc1n[nH]c2c1cc(cc2)c1nnn(c1)Cc1ccccc1
CHEMBL220888	-7.489	-8.558	Clc1cccc(c1)c1cn[nH]c1c1c[nH]c(c1)C(=O)N[C@@H](c1ccccc1)C(=O)N		CHEMBL1682360	-8.43	-6.936	C1CCN(CC1)Cc1noc(c1)c1ccc2c(c1)cn[nH]2
CHEMBL220897	-7.812	-11.091	OC[C@@H](c1cc(Cl)cc(c1)Cl)NC(=O)c1[nH]cc(c1)c1[nH]ncc1c1cccc(c1)Cl		CHEMBL1682540	-7.795	-6.936	c1cc[n+]2c(n1)[nH]c(c2)c1ccc2c(c1)cn[nH]2
CHEMBL221109	-7.601	-9.242	Clc1cccc(c1)c1cn[nH]c1c1c[nH]c(c1)C(=O)NCc1ccncc1		CHEMBL1682558	-6.339	-6.936	Fc1ccc(cc1)c1ncn(c1c1ccc2c(c1)cn[nH]2)CCN1CCOCC1
CHEMBL221117	-7.579	-8.405	Clc1cccc(c1)c1cn[nH]c1c1c[nH]c(c1)C(=O)N[C@H](c1ccccc1)C		CHEMBL1765781	-6.652	-7.751	CNc1cncc(n1)C1=C[NH+]C(=O)C(=C1)NC(=O)c1ccc(cc1)N1CCC[C@H]1CN1CCCC1
CHEMBL222249	-8.509	-10.061	Clc1cccc(c1)c1cn[nH]c1c1c[nH]c(c1)C(=O)NCc1ccc(c(c1)F)F		CHEMBL1890036	-6.145	-6.936	O=C(c1nnn(c1c1ccccc1)c1nonc1N)N/N=C(/c1ccco1)\C
CHEMBL222465	-8.166	-10.005	OC[C@@H](c1ccc(cc1)C(F)(F)F)NC(=O)c1[nH]cc(c1)c1[nH]ncc1c1cccc(c1)Cl		CHEMBL1908392	-6.112	-8.072	CN1CCN(CC1)CC(=O)N(c1ccc(cc1)N/C(=C/1\C(=O)Nc2c1cccc2)/c1ccccc1)C
CHEMBL223257	-7.549	-6.936	OC[C@@H](COc1cc2OCCCCCOc3nc(NC(=O)Nc2cc1Cl)cnc3C#N)O		CHEMBL1964413	-9.789	-7.888	FC(c1cc(ccc1Cn1nnc(c1)c1ccc2c(c1)cn[nH]2)C(F)(F)F)(F)F
CHEMBL223360	-7.903	-6.936	O=C(Nc1cc(C)ccc1F)Nc1ccc(cc1)c1cccc2c1c(N)n[nH]2		CHEMBL1964687	-5.365	-6.936	O=C(Nc1cc(C)cc(c1)C)Nc1ccc2c(c1)CCc1c2c2c(N)ncnc2s1
CHEMBL223367	-7.627	-6.864	OCCCc1cc2OCCCCCOc3nc(NC(=O)Nc2cc1Cl)cnc3C#N		CHEMBL1965423	-6.277	-6.936	CC(Cn1c(N)nc2c1cc(cc2)c1c(nc2n1ccs2)c1ccc(cc1)F)C
CHEMBL223460	-6.78	-6.864	N#Cc1ncc2nc1OCCCCCOc1c(NC(=O)N2)cc(Cl)c(c1)NS(=O)(=O)C		CHEMBL1965507	-6.942	-6.936	O=C(Nc1cccc(c1)C)Nc1ccc(cc1)NC(=O)c1csc2c1c(N)ncn2
CHEMBL223471	-7.973	-8.581	COc1ccc(cc1)CNC(=O)c1[nH]cc(c1)c1[nH]ncc1c1cccc(c1)Cl		CHEMBL1965570	-4.486	-6.936	O=C(Nc1ccccc1F)Nc1ccc(cc1)c1csc2c1c(N)ncc2c1ccoc1
CHEMBL226403	-8.001	-8.704	O=C1NCCc2c1cc([nH]2)c1ccnc(c1)c1cnc2c(c1)cccc2		CHEMBL1965631	-8.447	-9.248	CN(CC(=O)Nc1n[nH]c2c1cc(cc2)c1nnn(c1)Cc1ccccc1)C
CHEMBL226471	-7.693	-7.888	Fc1ccccc1c1nccc(c1)c1cc2c([nH]1)CCNC2=O		CHEMBL1965660	-7.74	-10.2	Clc1ccc(c(c1)Cl)c1[nH]c(cc1C(=O)N)c1ccnc(n1)N
CHEMBL231209	-5.282	-6.936	O=C(Nc1cccc(c1)F)Nc1ccc(cc1)c1csc2c1c(N)ncc2		CHEMBL1965836	-8.195	-8.976	N[C@H](Cc1cccc(c1)OC(F)(F)F)COc1cncc(c1)c1ccc2c(c1)c(C)n[nH]2
CHEMBL243088	-7.38	-7.208	Oc1cccc(c1)Nc1nccc(n1)Nc1ccccc1C(=O)O		CHEMBL1967878	-5.473	-6.936	CN1CCN(CC1)c1ccc(cc1C)Nc1ncc(c(n1)N[C@H]1[C@@H]2C=C[C@H]([C@@H]1C(=O)N)C2)F
CHEMBL244378	-8.084	-8.568	OC(=O)c1ccccc1Nc1ccnc(n1)Nc1ccc2c(c1)[nH]nc2		CHEMBL1968245	-5.937	-6.936	N[C@H](Cc1c[nH]c2c1cccc2)COc1cc(cnc1Cl)/C=C/c1ccncc1
CHEMBL246970	-6.648	-6.936	NC[C@@H]1CC[C@H](CC1)CNc1nc(ncc1[N](=O)O)NCc1ccccc1Cl		CHEMBL1968791	-5.574	-6.936	Nc1ncnc2c1c(c1cccc(c1)OCc1ccccc1)c(n2[C@@H]1C[C@H](C1)CN1CCCC1)C
CHEMBL248757	-5.844	-6.907	N#Cc1ncc2nc1OCCCCOc1c(NC(=O)N2)cc(Cl)c(c1)NCc1cncs1		CHEMBL1968926	-6.258	-6.936	c1ccc(cc1)CSc1[nH]nc(n1)c1ccncc1
CHEMBL249282	-5.14	-6.936	N#Cc1ccc(cn1)c1n[nH]c2c1Cc1c2cc(cc1)OCCN1CCOCC1		CHEMBL1969042	-6.497	-6.936	Oc1ccc(cc1)c1c([nH]nc1c1ccc(cc1)O)Nc1ccc(cc1)O
CHEMBL253969	-7.753	-6.936	O=C(Nc1snc(c1C(=O)N)OCc1c(F)cc(cc1F)Br)NCCCCN1CCCC1		CHEMBL1969102	-5.18	-6.936	O=C(Nc1cccc(c1)C)Nc1ccc(cc1)c1csc2c1c(N)ncc2c1cn[nH]c1
CHEMBL256835	-5.5	-6.936	COc1nccc(n1)c1c(ncn1[C@@H]1CC[C@@H](CC1)O)c1ccc(cc1)F		CHEMBL1970317	-4.717	-6.936	O=C(Nc1cccc(c1)F)Nc1ccc(cc1)c1csc2c1c(N)ncc2c1cnn(c1)C
CHEMBL259551	-7.635	-8.852	Nc1n[nH]c2c1cc(nn2)c1c([nH][n+]2c1cccc2)c1ccccc1		CHEMBL1970369	-8.961	-6.936	NC(=O)[C@H]1CCCN(C1)C(=O)c1noc(c1)c1ccc2c(c1)cn[nH]2
CHEMBL259850	-6.181	-6.936	COc1ccc(cc1)CNC(=O)Nc1ncc(s1)[N](=O)O		CHEMBL1970709	-8.089	-6.936	O=C(Nc1ccc2c(c1)cn[nH]2)NCc1ccc(cc1)Br
CHEMBL259922	-6.864	-6.936	Cc1ccc(cc1Nc1ncnc2c1cnn2c1ccccc1)C(=O)Nc1nocc1		CHEMBL1970735	-6.177	-6.936	CCCOc1nc(NC(=O)C)cc(c1C#N)N
CHEMBL260092	-5.512	-6.936	O=C(Nc1cccc(c1)C(F)(F)F)Nc1ccc(cc1)C1=Nc2c(N)ncnc2NCC1		CHEMBL1970806	-6.629	-6.936	O=C1[NH+]c2sc3c(c2C2=NC(=N[N+]12)c1cccnc1)CCCC3
CHEMBL260135	-5.79	-6.936	Nc1n[nH]c2c1c(c1ccccc1)c(nn2)c1ccccc1		CHEMBL1970879	-7.07	-7.344	COc1cc(ccc1NC(=O)c1cc2c(n1C)cccc2)c1nn(c2c1c(N)ncn2)[C@@H]1CC[C@H](CC1)N1CCN(CC1)C(=O)C
CHEMBL262433	-5.206	-6.936	O=C(Nc1cc(C)ccc1F)Nc1ccc(cc1)c1nsc2c1c(N)ncn2		CHEMBL1971017	-6.995	-7.208	Fc1cccc(c1)c1cncc2c1cc(s2)C(=O)N
CHEMBL271381	-5.288	-6.936	COc1ccc(c2c1onc2N)c1ccc(cc1)NC(=O)Nc1cccc(c1)Br		CHEMBL1971186	-7.228	-8.024	Fc1ccc(cc1)c1nc2n(c1c1ccnc(n1)NC1CCNCC1)cco2
CHEMBL272453	-5.809	-6.936	COc1ccc(cc1Cl)NC(=O)Nc1ccc(cc1)c1cccc2c1c(N)no2		CHEMBL1971245	-6.289	-6.936	CN1CCN(CC1)c1cccc(c1)Nc1nccc(n1)c1c([nH]c2[n+]1cccc2)C(=O)N
CHEMBL274064	-5.557	-7.48	Nc1nccc(n1)c1n(cnc1c1ccc(cc1)F)C1CCNCC1		CHEMBL1972119	-6.614	-6.936	O=C(Nc1ccnc2c1cccc2C(F)(F)F)Nc1cccc(n1)N1CCOCC1
CHEMBL296586	-6.883	-6.936	O=C1Nc2ccccc2c2c(C1)c1cc(Br)ccc1[nH]2		CHEMBL1972183	-4.217	-6.936	CN1CCC[C@H]1COc1cncc(c1)CCc1ccccc1
CHEMBL298445	-6.092	-8.16	Nc1nc(c(s1)c1ccnc(n1)Nc1cccc(c1)[N](=O)O)C		CHEMBL1972250	-5.353	-6.936	N#Cc1ccc(cn1)c1n[nH]c2c1Cc1c2cc(c(c1)C#C)OC
CHEMBL302449	-8.939	-9.52	N#CCCn1c2ccccc2c2c1c1c(c3c2CNC3=O)c2c(n1C)cccc2		CHEMBL1972258	-6.342	-6.936	NCCCOc1cncc(c1)/C=C/c1ccncc1
CHEMBL306380	-6.539	-6.936	Cc1ccc(cc1)c1nn(c2c1c(N)ncn2)C(C)(C)C		CHEMBL1972362	-6.458	-6.936	NC(=O)c1sc2c(c1)c(cnc2)c1ccc(cc1)S(=O)(=O)C
CHEMBL316264	-5.356	-6.936	Fc1ccc(cc1)c1[nH]c(c(n1)c1ccc(cc1)F)c1ccncc1		CHEMBL1972659	-7.987	-6.936	O=C(Cc1cccc2c1cccc2)N/N=C/1\CCCc2c1ccc(c2C)O
CHEMBL326282	-6.556	-6.936	Clc1ccc(c(c1)Cl)[C@H]1CC(=O)c2c(C1)nc1c(c2O)ccc(c1)Cl		CHEMBL1972937	-6.047	-6.936	COc1cccc(c1)/C=C\1/S/C(=N\c2ccccc2)/NC1=O
CHEMBL336961	-6.976	-6.936	O=C1Nc2cccnc2c2c(C1)c1cc(Br)ccc1[nH]2		CHEMBL1973098	-6.395	-6.936	COc1cc(ccc1O)/C=C\1/SC(=S)NC1=O
CHEMBL340921	-6.772	-6.936	O[C@@H]1CC[C@H]([C@@H](C1)C)[N@@H+]1C[C@H](C(=O)N)C(=O)[C@@H]2[C@H]1C[C@H](CC2)C1CCNCC1		CHEMBL1975138	-5.454	-6.936	S=C(Nc1ccc(cc1)F)NNC(=O)C(c1ccccc1)(c1ccccc1)O
CHEMBL362558	-5.934	-6.936	Fc1cc2CN(CCn3c2c(c1)c(c3)C1=C(C(=O)NC1=O)c1c[nH]c2[n+]1cccc2)C(=O)N1CCCCC1		CHEMBL1975208	-7.257	-6.936	CC(=O)N[C@H]1CCN(C1)c1[nH]c2[nH+]cc(c(=O)c2c(c1F)C)C(=O)O
CHEMBL363648	-5.236	-6.936	CCc1nc(c(s1)c1ccnc(c1)NC(=O)c1ccccc1)c1cccc(c1)C		CHEMBL1975490	-6.298	-6.936	NCCCOc1cc2C(=O)NCc2c(c1)c1ccc(cc1)Nc1nc2c(o1)cccc2
CHEMBL371206	-4.814	-6.936	O=C(Nc1cc(C)cc(c1)C)Nc1ccc(cc1)c1c(C)sc2c1c(N)ncn2		CHEMBL1975500	-6.157	-6.936	COc1cc(ccc1O)c1ccc2c(c1)[nH]c1ccc(cc1[nH]c2=O)C(=O)NCCNC(=O)C
CHEMBL373598	-7.919	-6.926	OCCCOc1cc2OCCCCCOc3nc(NC(=O)Nc2cc1Cl)cnc3C#N		CHEMBL1975647	-6.618	-7.072	O=C(Nc1ccnc2c1cccc2F)Nc1cnccn1
CHEMBL373628	-7.66	-9.52	Clc1cccc(c1)c1cn[nH]c1c1c[nH]c(c1)C(=O)N[C@@H](c1ccccc1)C		CHEMBL1976220	-5.254	-6.936	O=C(Nc1cccc(c1)Br)Nc1ccc(cc1)c1csc2c1c(N)ncc2
CHEMBL374677	-8.701	-9.793	OC[C@@H](c1ccc(cc1)F)NC(=O)c1[nH]cc(c1)c1[nH]ncc1c1cccc(c1)Cl		CHEMBL1977135	-7.275	-8.024	O=C(c1ccc(cc1)c1ccncc1)NCc1ccccc1
CHEMBL374876	-7.101	-8.242	Clc1cccc(c1)c1cn[nH]c1c1c[nH]c(c1)C(=O)N1CCOCC1		CHEMBL1977604	-7.25	-6.936	N[C@H]1CCN(C1)[C@H]1[C@@H](F)C[C@H]2[C@H]([C@H]1F)[N@H+]1[C@@H](C)CS[C@@H]1[C@H](C2=O)C(=O)O
CHEMBL375284	-6.902	-6.936	O=C(Nc1cccc(c1)C)Nc1ccc(cc1)c1cccc2c1cn[nH]2		CHEMBL1978200	-7.907	-6.936	Fc1ccc(c(c1)F)c1[nH]c2[n+](c1c1ccnc(n1)NCCC(O)(C)C)ccnc2C
CHEMBL375544	-8.095	-10.681	OC[C@@H](c1ccc(cc1)Cl)NC(=O)c1[nH]cc(c1)c1[nH]ncc1c1cccc(c1)Cl		CHEMBL1979093	-4.613	-6.936	COc1ccc(c2c1onc2N)c1ccc(cc1)NC(=O)Nc1ccc(c(c1)C)F
CHEMBL377383	-6.194	-7.458	CCOc1nc(cc(c1Cl)N)C(=O)NCc1ccc(cc1)S(=O)(=O)C		CHEMBL1980144	-4.036	-6.936	O=C(Nc1ccccc1C)Nc1ccc(cc1)NC(=O)c1csc2c1c(N)ncn2
CHEMBL377408	-6.355	-9.112	CCOc1nc(cc(c1C#N)N)C(=O)NCc1ccccc1S(=O)(=O)N		CHEMBL1980704	-6.501	-6.936	Cc1cc2[nH]nc([n+]2c2c1cccc2)SCc1[nH]c2[n+](c1)cccc2
CHEMBL378627	-6.636	-7.35	COc1cc(c(cc1CC(=O)Nc1cc(N)c(c(n1)OC(C)C)C#N)OC)S(=O)(=O)C		CHEMBL1980802	-7.576	-6.936	N#Cc1ncc2nc1OC[C@H](O)[C@@H](O)COc1c(NC(=O)N2)cc(Cl)cc1
CHEMBL379218	-8.764	-8.956	N[C@@H](Cc1ccccc1)COc1cncc(c1)c1ccc2c(c1)c(C)n[nH]2		CHEMBL1981079	-7.913	-9.248	Clc1ccc(c(c1)F)c1[nH]c(cc1C(=O)N)c1ccnc(n1)N
CHEMBL387385	-8.598	-11.831	OC[C@H](c1ccc(c(c1)Cl)F)NC(=O)c1[nH]cc(c1)c1n[nH]cc1c1cccc(c1)Cl		CHEMBL1981410	-6.107	-6.936	CNc1ncnc2c1N=C(CCN2)c1ccc(cc1)NC(=O)Nc1cccc(c1)C(F)(F)F
CHEMBL387971	-5.855	-6.936	COCCOCC#Cc1scc(c1)c1n[nH]c2c1C(=O)c1c2ccc(c1)CN1CCN(CC1)C		CHEMBL1982383	-7.326	-6.936	NCCc1ncc[n+]2c1[nH]c(c2c1ccnc(n1)NCC(CO)(C)C)c1ccc(cc1)F
CHEMBL392642	-5.952	-6.936	NC[C@@H]1CC[C@@H](CC1)CNc1nc(ncc1[N](=O)O)NCc1ccccc1SC		CHEMBL1982476	-5.455	-6.936	CNC(=O)c1cnc(c2c1scc2c1ccc(cc1)NC(=O)Nc1cccc(c1)Cl)N
CHEMBL393929	-7.908	-7.751	O=C1N=C(S/C/1=C\c1ccc2c(c1)cccn2)NCc1cccs1		CHEMBL1982957	-7.116	-7.752	NC(=O)c1cccc(c1)c1cnc2c(c1)c(c[nH]2)c1ccccc1
CHEMBL402846	-5.011	-6.936	O=C(Nc1cc(C)ccc1F)Nc1ccc(cc1)c1cncc2c1c(N)nn2C		CHEMBL1983111	-5.604	-8.84	CC(=O)NCC(=O)N1[C@@H]2CC[C@H]1c1c2ccc(c1)Nc1ncc(c(n1)NC1CCC1)C(F)(F)F
CHEMBL404367	-5.317	-6.936	O=C(Nc1cccc(c1)C)Nc1ccc(cc1)c1cncc2c1c(N)nn2C		CHEMBL1983195	-5.305	-6.936	CCN(C(=O)Nc1ccc2c(c1)nc(c(n2)c1ccco1)c1ccco1)CC
CHEMBL413779	-7.517	-7.616	OCCOc1cc2OCCCCCOc3nc(NC(=O)Nc2cc1Cl)cnc3C#N		CHEMBL1983932	-5.033	-6.936	COc1ccc2c(c1)nccc2NC(=O)Nc1cccc(n1)Br
CHEMBL422897	-7.705	-6.936	CN1CC[C@@H]([C@H](C1)O)c1c(O)cc(c2c1oc(cc2=O)c1ccccc1Cl)O		CHEMBL1985406	-8.472	-6.936	CCCC(=O)Nc1n[nH]c2c1cc(cc2)c1cccc(c1F)F
CHEMBL424872	-5.632	-8.432	CCOc1nc(cc(c1C#N)N)C(=O)NCc1ccc(cc1)S(=O)(=O)C		CHEMBL1985580	-6.562	-6.936	O=C([C@@H](Cc1cccc2c1cccc2)N)Nc1cncc(c1)/C=C/c1ccncc1
CHEMBL437747	-5.022	-9.656	CCCn1c(nc(c1c1ccnc(n1)NC1CCCCC1)c1ccc(c(c1)Cl)Cl)C1CCNCC1		CHEMBL1986499	-9.007	-9.928	Fc1ccc(cc1)c1n(nnc1c1ccc2c(c1)c(N)n[nH]2)Cc1ccccc1
CHEMBL451964	-5.33	-6.936	FC(c1ccc(cc1)c1nnc2n1nc(cc2)NC1CC1)(F)F		CHEMBL1987034	-6.003	-8.84	N#CCOc1ccc(cc1)Nc1nc(ncc1Br)Nc1cccc(c1)S(=O)(=O)N
CHEMBL462120	-6.702	-6.936	Clc1ccc2c(c1)C(=C(C(=O)[NH+]2)N)c1ccccc1		CHEMBL1987910	-5.616	-6.936	O=C(Nc1ccccc1C(F)(F)F)Nc1ccc(cc1)c1csc2c1c(N)ncc2
CHEMBL463119	-5.369	-7.209	C=CCc1c(C)nc2c(c1C)c1ncnc(c1s2)N		CHEMBL1988153	-6.8	-6.936	Cc1nnc(o1)c1sc2c(c1)c(cnc2)Oc1ccc(cc1)C(F)(F)F
CHEMBL468280	-6.428	-6.936	CC[N@@H+]1[C@H]2C[C@@H](Cl)[C@@H](C[C@@H]2C(=O)[C@@H]2[C@H]1NOC2=O)F		CHEMBL1988163	-8.049	-7.072	NS(=O)(=O)c1cccc(c1)Nc1ncc2c(n1)n(cc2)c1ccccc1
CHEMBL481491	-7.627	-6.936	NC(=O)c1sc(cc1OCc1ccccc1C(F)(F)F)n1cnc2c1cccc2		CHEMBL1988717	-5.366	-6.936	O=C(Nc1cccc(c1)C(F)(F)F)Nc1ccc(cc1)c1cnc2[n+](c1N)[nH]cc2c1cnn(c1)C
CHEMBL482767	-7.253	-6.936	Clc1cccc(c1)/N=C(/Nc1ncc(s1)CC/N=c\1/[nH+]c[nH]c2c1scc2)\O		CHEMBL1988838	-8.121	-7.888	NC(=O)COc1ccc(cc1)Nc1nc(ncc1C)Nc1cccc(c1)S(=O)(=O)N
CHEMBL483158	-6.237	-6.936	COc1cccc(c1C1=NCc2c(c3c1cc(Cl)cc3)nc(nc2)Nc1ccc(c(c1)OC)C(=O)O)F		CHEMBL1989474	-5.387	-6.936	Fc1ccc(cc1)c1nn(cc1c1ccncn1)C
CHEMBL484390	-6.08	-6.936	CCCCn1c(NC(=O)c2ccc(cc2)C#N)nc2c1ccc(c2)N(C(=O)C1CCCCC1)C		CHEMBL1989518	-6.713	-6.936	NCCOc1cncc(c1)/C=C/c1ccncc1
CHEMBL491473	-5.813	-6.936	COc1cc2c(ncnc2cc1OCCCN1CCCC1)Oc1ccc2c(c1F)cc([nH]2)C		CHEMBL1990212	-5.434	-6.936	COc1cc(OC)c(cc1Nc1ccc2n(n1)c(nn2)c1ccccc1)Cl
CHEMBL494221	-6.859	-7.341	O[C@@H]1CC[C@H](CC1)Nc1ccc2n(n1)c(nn2)c1cccc(c1)C(F)(F)F		CHEMBL1990288	-5.421	-7.183	Fc1ccc(cc1)c1nc2n(c1c1ccnc(n1)N[C@H](c1ccccc1)C)cco2
CHEMBL497151	-5.759	-6.936	Ic1ccc(cc1)Oc1cncc2c1cc(s2)c1[nH]oc(=O)n1		CHEMBL1990346	-8.129	-6.936	Brc1ccc(cc1)c1cccc2c1c(N)n[nH]2
CHEMBL504950	-6.753	-6.936	Cc1cc(C)c2c(n1)sc1c2ncnc1N		CHEMBL1990904	-7.61	-7.616	Fc1ccc(cc1)c1[nH]c2[n+](c1c1ccnc(n1)NCC1CC1)ccnc2
CHEMBL507936	-6.306	-6.936	O=C(Nc1cccc(c1)C)Nc1ccc(cc1)c1ccc2c(c1N)nccn2		CHEMBL1991138	-6.133	-6.936	Nc1ncc[n+]2c1c([nH]c2[C@@H]1C[C@H](C1)CN1CCCC1)c1cccc(c1)OCc1ccccc1
CHEMBL508928	-5.27	-6.936	O=C(Nc1cccc(c1)C)Nc1ccc(cc1)c1cnc2[n+](c1N)[nH]cc2c1cnn(c1)C		CHEMBL1991395	-7.199	-6.936	OCC(CNc1nccc(n1)c1c([nH]c2[n+]1ccnc2)c1ccc(cc1)F)(C)C
CHEMBL513846	-5.901	-6.936	Oc1ccc(cc1)Nc1scc(n1)c1c(C)[nH]c2[n+]1cccc2		CHEMBL1991674	-8.706	-7.208	O[C@@H]1CC[C@H](CC1)Nc1cc(Cl)nc(n1)c1c[nH]c2c1cccn2
CHEMBL514499	-7.48	-6.936	COc1cc2c(cc1OC)ncn2c1cc(c(s1)C(=O)N)OCc1ccccc1C(F)(F)F		CHEMBL1992323	-6.284	-6.936	Clc1ccc2c(c1)c1N=C[NH+]C(=O)c1o2
CHEMBL522892	-7.253	-6.936	CN1CCN(CC1)c1ccc2c(c1)[nH]c(n2)C1=C(N)c2c([NH+]C1=O)cccc2F		CHEMBL1992740	-7.825	-6.936	CCN1CCN(CC1)CCCC(=O)Nc1n[nH]c2c1cc(nn2)c1cccc(c1F)F
CHEMBL523823	-6.372	-6.936	CC[N@H+]1[C@@H]2C[C@H](Cl)[C@@H](C[C@H]2C(=O)[C@@H]2[C@H]1NOC2=O)O		CHEMBL1992922	-6.634	-7.344	OCC(Nc1ncnc2c1c(c[nH]2)c1ccccc1)CO
CHEMBL526133	-8.368	-8.296	O=C1N=C(C=C([NH+]1)c1ccccc1)c1ccc2c(c1)cn[nH]2		CHEMBL1993548	-6.894	-6.936	C[C@@H](COc1cnc(c(c1)/C=C/c1ccncc1)Cl)N
CHEMBL535331	-7.344	-6.936	c1ccc2c(c1)c(/C=N/Nc1nc3c([nH]1)cccc3)c[nH]2		CHEMBL1994040	-6.819	-6.936	Fc1ccc(c(c1)F)c1[nH]c2[n+](c1c1ccnc(n1)NCC(O)(C)C)ccnc2CC1CC1
CHEMBL536151	-6.394	-6.936	Clc1ccc(c(c1)C(=O)Nc1cc(cc(c1)C(F)(F)F)C(F)(F)F)O		CHEMBL1994074	-8.04	-6.936	Brc1ccc2c(c1)c(n[nH]2)c1ccccc1
CHEMBL549385	-7.509	-6.259	O/N=C/1\C(=O)N(c2c1c(ccc2)c1ccccc1)Cc1cc(F)cc2c1OCOC2		CHEMBL1994321	-4.924	-6.936	O=C(Nc1cccc(c1)C)Nc1ccc(cc1)c1csc2c1c(N)ncc2C#CCNS(=O)(=O)C
CHEMBL551140	-6.927	-5.849	O/N=C/1\C(=O)N(c2c1ccc(c2)C)Cc1cc(F)cc2c1OCOC2		CHEMBL1994830	-6.562	-6.936	Clc1ccc(cc1)Oc1cncc2c1cc(s2)c1nnc(o1)N
CHEMBL554060	-6.857	-6.561	O/N=C/1\C(=O)N(c2c1c(CC)ccc2)Cc1cc(F)cc2c1OCOC2		CHEMBL1995448	-6.364	-6.936	NCCOc1cccc(c1)Nc1ccnc(n1)N
CHEMBL557003	-7.186	-6.308	O/N=C/1\C(=O)N(c2c1c(ccc2)c1cccc(c1)F)Cc1cc(F)cc2c1OCOC2		CHEMBL1995592	-7.307	-6.936	Oc1ccc(c(c1)C)[n+]1c2cc(Cl)ccc2c(=O)c2c1[nH]c(N)nc2N
CHEMBL557012	-6.405	-6.561	O/N=C/1\C(=O)N(c2c1c(C)ccc2)Cc1cc(F)cc2c1OCOC2		CHEMBL1995832	-7.276	-6.936	OCC(CNc1nccc(n1)c1c([nH]c2[n+]1ccnc2OC)c1ccc(cc1F)F)(C)C
CHEMBL559687	-6.522	-6.561	COC(=O)c1cccc2c1/C(=N/O)/C(=O)N2Cc1cc(F)cc2c1OCOC2		CHEMBL1995927	-4.376	-6.936	CCNc1nc2cc(OC)c(cc2nc1NCC)Cl
CHEMBL560813	-7.913	-6.936	N#Cc1cnc(cn1)NC(=O)Nc1ccc2c(c1)ccc(c2)C(=O)O		CHEMBL1996500	-7.254	-6.936	Fc1ccc(c(c1)F)c1[nH]c2[n+](c1c1ccnc(n1)NCC(O)(C)C)ccnc2C
CHEMBL563057	-6.238	-6.561	O/N=C/1\C(=O)N(c2c1c(Br)ccc2)Cc1cc(F)cc2c1OCOC2		CHEMBL1996587	-6.466	-6.936	OCC(c1nnc2n1nc(cc2)c1c(nc2n1CCC2)c1ccc(cc1F)F)(C)C
CHEMBL564447	-7.124	-6.561	O/N=C/1\C(=O)N(c2c1c(ccc2)c1ccc(cc1)F)Cc1cc(F)cc2c1OCOC2		CHEMBL1997597	-8.741	-6.936	CCS(=O)(=O)Nc1ccc(cc1)c1ccc2c(c1)c(N)n[nH]2
CHEMBL565459	-8.336	-11.831	OC[C@H](c1ccccc1)NC(=O)c1[nH]cc(c1)c1nc(ncc1C)Nc1ccccc1		CHEMBL1998414	-7.553	-7.072	Clc1ccc(cc1)CCNC(=O)c1cc2c(s1)[nH]nc2C
CHEMBL565460	-7.237	-11.831	OC[C@H](c1cccc(c1)C)NC(=O)c1[nH]cc(c1)c1nc(ncc1C)Nc1ccccc1		CHEMBL1999496	-4.577	-6.936	Cc1cccc(c1)C1(C[C@@H]1C(=O)Nc1ccncc1)c1cccc(c1)C
CHEMBL565612	-6.875	-6.936	CN1CCN(CC1)c1nc2ccccc2c(n1)C1=C(C(=O)NC1=O)c1c[nH]c2c1cccc2		CHEMBL2000354	-4.894	-6.936	COc1ccc(cc1O)/C=C\1/S/C(=N\c2ccccc2)/NC1=O
CHEMBL568483	-7.192	-11.289	OC[C@H](c1cccc(c1)Cl)NC(=O)c1[nH]cc(c1)c1nc(ncc1C)Nc1ccc(cc1C)Cl		CHEMBL2001257	-5.945	-6.936	CCN(CC#Cc1cnc(c2c1scc2c1ccc(cc1)NC(=O)Nc1cccc(c1)C)N)CC
CHEMBL568937	-8.743	-11.831	OC[C@H](c1cccc(c1)Cl)NC(=O)c1[nH]cc(c1)c1nc(ncc1C)Nc1cccc2c1CCC2		CHEMBL2001668	-7.145	-6.936	IC1=C[NH+]C(=O)[N+]2C1=NC(=C2)c1ccccc1
CHEMBL569181	-8.776	-11.591	OC[C@H](c1cccc(c1)Cl)NC(=O)c1[nH]cc(c1)c1nc(ncc1C)Nc1cccc(c1OC)OC		CHEMBL2001920	-6.092	-6.936	S=C1NC(=O)/C(=C\2/C(=O)Nc3c2cc(Br)cc3)/S1
CHEMBL569869	-9.107	-11.831	OC[C@H](c1cccc(c1)F)NC(=O)c1[nH]cc(c1)c1nc(ncc1C)Nc1ccccc1		CHEMBL2001957	-7.594	-7.48	OCC(CNc1nccc(n1)c1c([nH]c2[n+]1ccnc2OCC(F)(F)F)c1ccc(cc1)F)(C)C
CHEMBL570366	-9.309	-11.421	OC[C@H](c1ccccc1)NC(=O)c1[nH]cc(c1)c1nc(ncc1C)Nc1ccccc1O		CHEMBL2002373	-6.351	-6.936	OCCCn1cnc(c1c1ccncc1)c1ccccc1
CHEMBL570367	-7.973	-8.397	OC[C@@H](c1ccccc1)NC(=O)c1[nH]cc(c1)c1nc(ncc1C)Nc1ccccc1		CHEMBL2002553	-7.059	-6.936	OC(=O)[C@@H]1C[NH2+][C@H]2[C@@H](C1=O)C(=NS2)C
CHEMBL571030	-8.123	-11.421	OC[C@H](c1ccccc1)NC(=O)c1[nH]cc(c1)c1nc(ncc1C)Nc1ccccc1C(F)(F)F		CHEMBL2002702	-6.652	-6.936	O=C1Nc2c(/C/1=C\c1[nH]c(cc1C)C)cccc2
CHEMBL571031	-8.821	-11.831	OC[C@H](c1cccc(c1)Cl)NC(=O)c1[nH]cc(c1)c1nc(ncc1C)Nc1ccccc1C		CHEMBL2002726	-9.575	-8.704	N[C@@H](Cc1ccccc1)COc1cncc(c1)c1ccc2c(c1)c(C)n[nH]2
CHEMBL571056	-9.29	-11.831	OC[C@H](c1cccc(c1)Cl)NC(=O)c1[nH]cc(c1)c1nc(ncc1C)Nc1ccccc1CC		CHEMBL2003341	-7.845	-8.16	OC[C@@H](c1cc(Cl)cc(c1)Cl)NC(=O)c1ccc(cc1)c1ccncc1
CHEMBL571484	-8.975	-11.831	OC[C@H](c1cccc(c1)Cl)NC(=O)c1[nH]cc(c1)c1nc(ncc1C)Nc1cccc2c1OCO2		CHEMBL2003657	-6.29	-6.936	Fc1ccc(cc1)c1nc2n(c1c1ccc3c(c1)n(c(n3)N)S(=O)(=O)C(C)C)ccs2
CHEMBL571722	-7.003	-10.641	OC[C@H](c1cccc(c1)Cl)NC(=O)c1[nH]cc(c1)c1nc(ncc1C)Nc1cccc2c1OCCO2		CHEMBL2004365	-6.328	-6.936	CCOC(=O)C1=C(N)n2c(=C([C@H]1c1cccs1)C(=O)N)s/c(=C/c1cccs1)/c2=O
CHEMBL572157	-8.236	-11.831	OC[C@H](c1cccc(c1)Cl)NC(=O)c1[nH]cc(c1)c1nc(ncc1C)Nc1cccc(c1C)C		CHEMBL2004544	-7.488	-6.936	Oc1cccc2c1c(NCc1ccc3c(c1)OCO3)ccc2S(=O)(=O)O
CHEMBL572162	-7.262	-11.831	OC[C@H](c1ccccc1)NC(=O)c1[nH]cc(c1)c1nc(ncc1C)Nc1ccccc1F		CHEMBL2004871	-6.684	-6.936	OCCCn1cnc(c1c1ccncc1)c1ccc(cc1)F
CHEMBL572361	-9.142	-11.591	OC[C@H](c1ccccc1)NC(=O)c1[nH]cc(c1)c1nc(ncc1C)Nc1ccccc1CC		CHEMBL2004892	-8.203	-6.936	Nc1n[nH]c2c1cc(cc2)c1ccc(cc1)NS(=O)(=O)C
CHEMBL572878	-5.537	-6.936	CN1CCN(CC1)c1nc(Sc2ccc(cc2)NC(=O)C2CC2)nc(c1)Nc1n[nH]c(c1)C		CHEMBL2005112	-5.066	-6.936	N#Cc1c(C)c(/C=C/2\C(=NN(C2=O)c2cccc(c2)Br)C)c([n+]2c1[nH]c1c2cccc1)O
CHEMBL576683	-9.143	-11.831	OC[C@H](c1cccc(c1)Cl)NC(=O)c1[nH]cc(c1)c1nc(ncc1C)Nc1cccc2c1OC(O2)(F)F		CHEMBL2006439	-8.334	-8.704	Clc1nc(NC2CCCCC2)nc(c1)c1c[nH]c2c1cccn2
CHEMBL583042	-7.055	-11.831	OC[C@H](c1cccc(c1)Cl)NC(=O)c1[nH]cc(c1)c1nc(ncc1C)Nc1ccc(cc1Cl)F		CHEMBL2006785	-5.073	-6.936	N#Cc1sc2c(c1NC(=O)c1ccc(cc1)C)c(Cl)c(cc2)Cl
CHEMBL583144	-7.362	-6.936	Clc1ccc(c2c1c1N=C[NH+]C(=O)c1s2)Cl		CHEMBL2007151	-7.034	-6.936	Nc1ncnc2c1c(c1cccc(c1)OCc1ccccc1)c(n2[C@@H]1CC[C@H](CC1)N1CCCC1)C
CHEMBL584754	-9.303	-11.831	OC[C@H](c1ccccc1)NC(=O)c1[nH]cc(c1)c1nc(ncc1C)Nc1ccccc1C		CHEMBL2437292	-5.342	-8.568	Clc1ccc(cc1)c1csc(=N)n1CC(=O)N1CCN(CC1)c1ccccc1
CHEMBL590109	-7.302	-6.936	NCCn1cc(c2c1cnc(n2)N)c1cc2cn[nH]c2c(c1)c1cc2c(s1)cccc2		CHEMBL2437296	-5.964	-7.784	CN1CCN(CC1)C(=O)Cn1c(=N)scc1c1ccc(cc1)C
CHEMBL1082440	-5.663	-6.936	C[C@H]1CNCCCN1S(=O)(=O)c1cccc2c1c(C)cnc2		CHEMBL2437301	-5.887	-6.611	O=C(N1CCOCC1)Cn1c(=N)scc1c1ccccc1
CHEMBL1084546	-6.787	-9.792	O=C1Nc2c(C1)cc(cc2)Nc1ncc(c(n1)NCc1cccnc1N(S(=O)(=O)C)C)C(F)(F)F		CHEMBL3298678	-9.243	-12.542	OC[C@H](c1ccc(c(c1)F)Cl)NC(=O)N1CCc2c(C1)nc(nc2)NC1CCOCC1
CHEMBL1090356	-6.347	-6.936	O=C(Cc1ccccc1)Nc1cccc(c1)c1nc2n(c1c1ccnc(n1)Nc1ccc(cc1)N1CCOCC1)ccs2		CHEMBL3409406	-8.405	-12.372	O=C1C=C(C=C[N+]1Cc1ccccc1)c1ccnc(n1)NC1CCOCC1
CHEMBL1090360	-7.743	-6.936	O=C(Cc1ccccc1)Nc1cccc(c1)c1nc2n(c1c1ccnc(n1)Nc1cccc(c1)N1CCOCC1)ccs2		CHEMBL3409576	-7.772	-11.962	OC[C@H]([N+]1C=CC(=CC1=O)c1ccnc(n1)NC1CCOCC1)c1cccc(c1)C
CHEMBL1173055	-6.389	-6.936	CNCc1ccc(cc1)c1[nH]c2c3c1CCNC(=O)c3cc(c2)F		CHEMBL3409578	-8.763	-13.6	OC[C@@H]([N+]1C=CC(=CC1=O)c1ccnc(n1)NC1CCOCC1)c1cccc(c1)OC
CHEMBL1190711	-6.32	-7.48	COc1cc(ccc1OC)c1nc(Nc2ncccc2C(=O)N)[n+]2c(c1)[nH]cc2		CHEMBL3409582	-9.33	-12.951	OC[C@@H]([N+]1C=CC(=CC1=O)c1ccnc(n1)NC1CCOCC1)c1ccc(c(c1)Cl)F
CHEMBL1230122	-5.126	-8.16	Fc1ccc(c(c1)F)OC1=Cc2cnc(nc2[N+](C1=O)C)NC1CCOCC1		CHEMBL3409584	-8.08	-13.191	OC[C@@H]([N+]1C=CC(=CC1=O)c1ccnc(n1)NC1CCOCC1)c1cc(Cl)cc(c1)Cl
CHEMBL1241473	-7.399	-9.384	COc1cc(Nc2ncc(c(n2)Nc2ccccc2C(=O)N)[N](=O)O)cc(c1OC)OC		CHEMBL3409590	-10.224	-10.047	OC[C@@H]([N+]1C=CC(=C(C1=O)F)c1ccnc(n1)NC1CCOCC1)c1ccc(c(c1)F)Cl
CHEMBL1242373	-5.775	-6.936	O=C(Nc1cccc(c1)C)Nc1ccc2c(c1)CCc1c2c2c(N)ncnc2s1		CHEMBL3409601	-9.79	-11.893	OC[C@@H]([N+]1C=CC(=CC1=O)c1ccnc(n1)N[C@H]1COCC1)c1ccc(c(c1)F)Cl
CHEMBL1375418	-6.273	-6.936	Cc1ccc(cc1)CNc1ccc2n(n1)c(nn2)c1ccccc1		CHEMBL4089284	-7.733	-6.421	CN1CCN(CC1)CC(=O)N(c1ccc(cc1)N/C(=C/1\C(=O)Nc2c1cc(cc2)C(=O)O)/c1ccccc1)C
CHEMBL1381197	-6.369	-6.936	Clc1ccc(cc1)CNc1ccc2n(n1)c(nn2)c1ccccc1
CHEMBL1419458	-7.356	-6.936	O=C(c1nnn(c1c1ccccc1)c1nonc1N)N/N=C/c1ccncc1
CHEMBL1461728	-7.766	-6.936	Fc1cccc(c1)C(=O)Nc1ccc2c(c1)cn[nH]2
CHEMBL1516890	-5.906	-6.936	O=C1Nc2c(/C/1=C/c1cn(c3c1cccc3)C)nccc2
CHEMBL1562756	-5.658	-6.936	OC1=C2Sc3ccc(cc3N=C2CC(C1)(C)C)Cl
CHEMBL1614705	-5.308	-6.936	OCC(=O)N1CCC(CC1)c1[nH]nc(c1c1ccncn1)c1ccc(cc1F)Cl
CHEMBL1624529	-7.088	-6.936	N[C@@H]1[C@@H]2[C@H]1CN(C2)c1[nH]c2c(cc1F)c(=O)c(c[n+]2c1ccc(cc1F)F)C(=O)O
CHEMBL1682341	-8.703	-8.84	c1ccc(cc1)Cc1nnn(c1)c1ccc2c(c1)cn[nH]2
CHEMBL1682345	-8.587	-9.52	c1ccc(cc1)Cn1nnc(c1)c1ccc2c(c1)cn[nH]2
CHEMBL1682357	-8.559	-8.024	c1ccc(cc1)Cc1noc(c1)c1ccc2c(c1)cn[nH]2
CHEMBL1682359	-8.091	-6.936	CCCc1noc(c1)c1ccc2c(c1)cn[nH]2
CHEMBL1682545	-8.189	-6.936	c1ccc(cc1)Nc1scc(n1)c1ccc2c(c1)cn[nH]2
CHEMBL1682546	-8.053	-7.752	c1ccc(cc1)CNc1scc(n1)c1ccc2c(c1)cn[nH]2
CHEMBL1682552	-8.443	-7.208	C1CCC(CC1)Nc1c([nH]c2[n+]1cccn2)c1ccc2c(c1)cn[nH]2
CHEMBL1682553	-8.46	-7.752	CC(Nc1c([nH]c2[n+]1cccn2)c1ccc2c(c1)cn[nH]2)C
CHEMBL1725279	-7.536	-7.208	Oc1c2ccccc2c2c3c1cccc3N=N2
CHEMBL1727312	-6.532	-6.936	O=c1[nH]c2ccccc2[nH]c2c1cccc2
CHEMBL1825138	-6.543	-6.936	Nc1ncc(cc1O[C@@H](c1c(Cl)ccc(c1Cl)F)C)c1cnn(c1)C1CCNCC1
CHEMBL1958401	-6.784	-6.936	O=C1C=C(N=C([NH+]1)NC1CCCCC1)c1ccncc1
CHEMBL1964290	-8.021	-8.704	Nc1nccc(n1)c1[nH]c(c(c1)C(=O)N)c1cccc(c1C)C
CHEMBL1964307	-6.13	-6.936	O=C(Nc1cccc(c1)C)Cc1ccc(cc1)c1cccc2c1c(N)n[nH]2
CHEMBL1964399	-6.134	-9.112	COc1cc(ccc1OC)Nc1nccc(n1)NC1=C(C(=O)C1=O)N[C@H](C(C)(C)C)C
CHEMBL1964444	-5.684	-6.936	O=C(Nc1ccnc2c1cc(C)cc2)Nc1cccc(n1)C(F)(F)F
CHEMBL1964644	-5.956	-6.936	O=C(Nc1ncc(s1)[N](=O)O)NCc1ccccc1
CHEMBL1964692	-4.794	-6.936	O=C(Nc1cccc(c1)C(F)(F)F)Nc1ccc(cc1)c1cncc2c1c(N)nn2C
CHEMBL1964777	-7.294	-6.936	Fc1cccc(c1)Oc1cncc2c1cc(s2)C(=O)N
CHEMBL1964804	-7.291	-6.936	CS(=O)(=O)NCCOc1cncc(c1)c1ccc2c(c1)ccnc2
CHEMBL1964937	-7.139	-8.432	OC[C@@H](c1ccccc1)NC(=O)N1CCC(=CC1)c1c[nH]c2c1cccn2
CHEMBL1965131	-5.975	-6.936	Cc1ccc(cc1)C(=O)Nc1c(sc2c1c(Cl)c(cc2)Cl)C(=O)N
CHEMBL1965351	-6.245	-6.936	Cc1cccc(c1)/C=N/Nc1nc(OCCc2ccccn2)nc(c1)N1CCOCC1
CHEMBL1965495	-6.982	-6.936	N#Cc1cnc2c(c1c1ccccc1)c(C)n[nH]2
CHEMBL1965589	-7.795	-6.936	Fc1ccc(c(c1)F)c1[nH]c2[n+](c1c1ccnc(n1)NCC1(O)CC1)ccnc2C
CHEMBL1965845	-8.389	-9.112	COc1cccc(c1)[C@@H](NC(=O)N1CCC(=CC1)c1c[nH]c2c1cccn2)C
CHEMBL1965910	-5.689	-6.936	Nc1ncnc2c1c(cn2[C@@H]1CC[C@H](CC1)N1CCCC1)c1cccc(c1)OCc1ccccc1
CHEMBL1965988	-4.457	-6.936	NCC#Cc1cnc(c2c1scc2c1ccc(cc1)NC(=O)Nc1cccc(c1)C)N
CHEMBL1966035	-6.292	-6.936	C[C@@H](c1ccccc1)NC1=C(C(=O)C1=O)Nc1ccncc1
CHEMBL1966069	-9.755	-8.296	c1ccc2c(c1)n(nn2)Cc1nnn(c1)c1ccc2c(c1)cn[nH]2
CHEMBL1966087	-6.596	-6.936	C1NC[C@H](C1)Oc1cncc(c1)/C=C/c1ccncc1
CHEMBL1966279	-6.826	-6.936	NCCCNS(=O)(=O)c1cccc(c1)C(=O)Nc1ccc(cc1)C1=N[NH+]C(=O)c2c1cccc2
CHEMBL1966343	-7.7	-7.48	CC(Cc1noc(c1)c1ccc2c(c1)c(N)n[nH]2)C
CHEMBL1966425	-5.987	-6.936	CN(CCCOc1cc2C(=O)NCc2c(c1)c1ccc(cc1)Nc1nc2c(o1)cccc2)C
CHEMBL1966514	-5.766	-6.936	O=C(Nc1cccc(c1)F)Nc1ccc(cc1)c1csc2c1c(N)ncc2c1ccoc1
CHEMBL1966524	-7.627	-8.976	N[C@H](Cc1c[nH]c2c1cccc2)COc1cncc(c1)c1sc2c(c1)ccnc2
CHEMBL1966628	-8.231	-7.888	N[C@@H]1CC[C@H](CC1)Nc1nccc(n1)c1c[nH]c2c1cccn2
CHEMBL1966703	-5.068	-6.936	O=C1CC(C)(C)CC2=C1[C@@H](c1ccccc1F)c1c(N2)[nH]nc1C
CHEMBL1966722	-5.42	-6.936	S=C(Nc1ccc(cc1)Cl)NNC(=O)C(c1ccccc1)(c1ccccc1)O
CHEMBL1966808	-6.739	-7.48	O=C1[NH+]c2sc3c(c2C2=NC(=N[N+]12)c1ccncc1)CCCC3
CHEMBL1966816	-6.833	-6.936	O=C(Nc1ccnc2c1cccc2F)Nc1cccc(n1)C(F)(F)F
CHEMBL1967094	-7.866	-9.248	Clc1ccc(cc1)CNC(=O)c1cc2c(s1)[nH]nc2c1ccccc1
CHEMBL1967116	-6.185	-6.936	O=C(Nc1cccc(c1)C)Nc1ccc(cc1)c1csc2c1c(N)ncc2c1cnn(c1)C
CHEMBL1967302	-7.183	-7.888	N[C@H](Cc1c[nH]c2c1cccc2)COc1cncc(c1)c1ccc2c(c1)CC(=O)N2
CHEMBL1967531	-6.543	-6.936	O=C(Nc1ccccc1)Nc1ccc(cc1)c1csc2c1c(N)ncn2
CHEMBL1967544	-7.084	-6.936	NCCN(S(=O)(=O)c1cccc2c1cccc2N(C)C)c1cncc(c1)c1ccc2c(c1)ccnc2
CHEMBL1967564	-7.575	-6.936	CCCC(=O)Nc1n[nH]c2c1cc1ccccc1n2
CHEMBL1967720	-3.681	-6.936	O=C(Nc1cccc(c1)F)Nc1ccc(cc1)c1csc2c1c(N)ncc2c1cnn(c1)C(C(=O)N)(C)C
CHEMBL1967887	-8.541	-7.48	NCCOc1cncc(c1)c1ccc2c(c1)c(C)n[nH]2
CHEMBL1968070	-6.694	-6.936	Clc1nnc2c(c1)c(=O)[nH]c1c([nH]2)c(ccc1)C(=O)N
CHEMBL1968127	-5.727	-6.936	CN(CC(CNc1nccc(n1)c1c(nc2n1cco2)c1ccc(cc1)F)(C)C)C
CHEMBL1968151	-8.256	-6.936	O=C1[NH+]c2sccc2C2=NC(=N[N+]12)c1ccncc1
CHEMBL1968380	-6.619	-6.936	CC[C@@H]1N(C2CCCC2)c2nc(ncc2N(C1=O)C)Nc1ccc(cc1OC)C(=O)NC1CCN(CC1)C
CHEMBL1968406	-5.891	-6.936	CCc1cccc(c1)NC(=O)Nc1ccc2c(c1)CCc1c2c2c(N)ncnc2s1
CHEMBL1968590	-5.862	-6.936	CNC(=O)/C=C/c1cnc(c2c1scc2c1ccc2c(c1)nc(s2)C)N
CHEMBL1968705	-7.964	-6.936	CCCC(=O)Nc1cccc(c1)c1nc(Nc2ccc3c(c2)cn[nH]3)c2c(n1)ccc(c2)OCCN1CCCC1
CHEMBL1968850	-4.6	-6.936	Clc1nnc2c(c1)c(=O)[nH]c1c([nH]2)cccc1
CHEMBL1969049	-7.28	-8.432	COc1cccc(c1)[C@@H](NC(=O)c1ccc(c(c1)C)c1ccncc1)C
CHEMBL1969126	-5.806	-6.936	Fc1ccc(c(c1)F)c1nc2n(c1c1ccc3c(c1)n(nn3)C(C)C)cco2
CHEMBL1969190	-6.293	-6.936	COc1ccc(c2c1onc2N)c1ccc(cc1)NC(=O)Nc1cc(F)cc(c1)F
CHEMBL1969264	-5.394	-6.936	O=C(c1ccc2c(c1)nc1c(n2)[nH]c2c1cccc2)NC(C)(C)C
CHEMBL1969301	-6.541	-6.936	CCCCn1c(NC(=O)c2cccc(c2)C#N)nc2c1ccc(c2)N(C(=O)C1CCCCC1)C
CHEMBL1969372	-7.301	-7.072	COCCNc1nccc(n1)c1c([nH]c2[n+]1ccnc2)c1ccc(cc1)F
CHEMBL1969502	-7.902	-8.976	O=C([C@@H]1C[C@@H]1c1ccccc1)Nc1cc2[nH]cc3c2c(c1)c(=O)[nH]nc3
CHEMBL1969523	-6.204	-8.704	Cc1cccc(c1)Nc1nccc(n1)NC1=C(C(=O)C1=O)N[C@H](C(C)(C)C)C
CHEMBL1969537	-6.56	-6.936	S=C1NN[C@H]2[N+]1[C@@H]1NNC(=S)[N+]1[C@@H]1[C@H]2C2=C(S1)CCC2
CHEMBL1969588	-8.444	-8.432	Clc1nc(NCc2ccccc2)cc(c1)c1c[nH]c2c1cccn2
CHEMBL1969664	-6.171	-6.936	N#Cc1ccc2c(c1)c(c1ccc(cn1)CN1CCOCC1)c([nH]2)O
CHEMBL1969735	-7.706	-6.936	OCC(CNc1nccc(n1)c1c([nH]c2[n+]1ccnc2Cl)c1ccc(cc1)F)(C)C
CHEMBL1969755	-6.917	-7.888	OC[C@H](NC(=O)c1ccc(cc1F)c1ccncc1)Cc1ccccc1
CHEMBL1969843	-8.303	-6.936	O1CCC(CC1)Cn1nnc(c1)c1ccc2c(c1)cn[nH]2
CHEMBL1969879	-6.956	-6.936	OCC(=O)N1CC[C@@H]([C@H](C1)N(c1ncnc2c1cc[nH]2)C)C
CHEMBL1970006	-5.553	-6.936	Nc1nc(NCc2ccccc2N(S(=O)(=O)C)C)c2c(n1)[nH]cc2
CHEMBL1970074	-7.195	-6.936	O=C(Nc1cccc(c1)C(F)(F)F)Nc1ccc(cc1)c1cccc2c1c(C)n[nH]2
CHEMBL1970083	-6.079	-6.936	O=C(Nc1cc(ccc1F)C(F)(F)F)Nc1ccc(cc1)c1csc2c1c(N)ncc2c1ccncc1
CHEMBL1970104	-6.679	-6.936	CC(c1ccc2c(c1)[nH]c(n2)c1n[nH]c2c1cccc2)(C)C
CHEMBL1970142	-5.36	-6.936	CNC(=O)[C@@H](n1ncc(c1)c1cnc(c2c1scc2c1ccc(cc1)NC(=O)Nc1ccc(cc1)C)N)C
CHEMBL1970189	-7.537	-6.936	N#CC1=C(N)Oc2c([C@H]1c1ccccc1Cl)c(C)n[nH]2
CHEMBL1970203	-5.042	-6.936	O=C(Nc1cc(C)cc(c1)C)Nc1ccc(cc1)NC(=O)c1csc2c1c(N)ncn2
CHEMBL1970217	-7.698	-8.976	COc1cccc(c1)[C@@H](NC(=O)c1ccc(cc1)c1ccncc1C)C
CHEMBL1970314	-6.644	-6.936	Nc1cccc(c1)c1cc2cccnc2c(c1)C(=O)N
CHEMBL1970340	-6.504	-6.936	Oc1cccc(c1)c1cccc2c1c(N)no2
CHEMBL1970522	-5.32	-6.936	COc1cc(ccc1O)/C=C\1/S/C(=N\c2ccccc2)/NC1=O
CHEMBL1970903	-9.725	-8.84	N[C@H](Cc1c[nH]c2c1cccc2)COc1cncc(c1)c1ccc2c(c1)c(C)n[nH]2
CHEMBL1970913	-4.471	-6.936	CCCC(=O)Nc1nn(c2c1cc1ccccc1n2)C(=O)CC
CHEMBL1971021	-4.859	-6.936	O=C(Nc1cc(C)cc(c1)C)Nc1ccc(c(c1)C(F)(F)F)c1cccc2c1CNC2=O
CHEMBL1971029	-7.721	-9.384	COc1ccc(cc1Nc1ncc(c(n1)Nc1ccccc1S(=O)(=O)NC)Br)N1CCN(CC1)C(=O)C
CHEMBL1971141	-5.459	-6.936	O=C(Nc1cccc(c1)C)Nc1ccc(cc1)c1cccc(c1)C(=O)N
CHEMBL1971149	-8.205	-6.936	Fc1ccc(c(c1)F)c1[nH]c2[n+](c1c1ccnc(n1)NCC(C(=O)O)(C)C)ccnc2C
CHEMBL1971430	-6.558	-6.936	N[C@@H](Cc1ccccc1)CNC1=NC(=C(C(=O)[N+]1C)c1cccc(c1)C)c1ccncc1
CHEMBL1971649	-4.268	-6.936	O=C(Nc1cc(C)ccc1F)Nc1ccc(cc1)c1ccc2c(c1N)nccn2
CHEMBL1971694	-4.247	-6.936	CCCCNc1n[s@@](=O)nc1Nc1ccc(cc1)F
CHEMBL1971801	-7.773	-6.936	O=c1[nH]c2ccccc2[nH]c2c1ccnn2
CHEMBL1971943	-8.117	-6.936	Clc1cc(Nc2cc(F)c(c(c2)F)Oc2ccnc3c2c(C)c[nH]3)nc(n1)N
CHEMBL1971947	-3.709	-6.936	O=C(Nc1cccc(c1)C)Nc1ccc(cc1)c1csc2c1c(N)ncc2C#Cc1cccnc1
CHEMBL1972125	-8.02	-6.936	N[C@H](Cc1c[nH]c2c1cccc2)COc1cncc(c1)c1ccc(c(c1)C(=O)c1ccccc1)N
CHEMBL1972142	-5.969	-6.936	O=C(c1cccc(c1)c1cnc2c(c1)cc[nH]2)NCc1ccccc1
CHEMBL1972152	-4.936	-6.936	O=C1C2=C(CSC2)[NH+]=c2[n+]1[nH]c(c2)c1ccco1
CHEMBL1972158	-8.42	-9.52	Nc1n[nH]c2c1cc(cc2)c1nnn(c1c1ccccc1)Cc1ccccc1
CHEMBL1972221	-8.583	-7.752	CCCS(=O)(=O)Nc1ccc(cc1)c1ccc2c(c1)c(n[nH]2)NC(=O)CC
CHEMBL1972276	-5.761	-6.936	CCN(CCCNc1cccc(n1)c1nc2c([nH]1)cccc2C(=O)N)CC
CHEMBL1972489	-6.279	-6.936	Clc1ccc(cc1)C(=O)Nc1ccc2c(c1)[nH]nc2
CHEMBL1972568	-6.397	-6.936	COc1cncc(c1)/C=C/c1ccncc1
CHEMBL1972576	-4.461	-6.936	O=C(Nc1ccc(cc1)C)Nc1ccc(cc1)NC(=O)c1csc2c1c(N)ncn2
CHEMBL1972584	-7.014	-6.936	CC(=O)N1CCN(CC1)[C@@H]1CC[C@H](CC1)n1nc(c2c1ncnc2N)c1ccc(cc1)NC(=O)c1cc2c(n1C)cccc2
CHEMBL1972820	-7.628	-6.936	OC(=O)c1ccc(cc1O)N1C(=O)c2c(C1=O)cccc2
CHEMBL1972840	-7.397	-7.888	N[C@H](Cc1c[nH]c2c1cccc2)COc1cncc(c1)c1sc2c(c1)cncc2
CHEMBL1972849	-6.388	-6.936	OCC(c1nnc2n1nc(cc2)c1c(nc2n1cco2)c1ccc(cc1F)F)(C)C
CHEMBL1973142	-6.269	-6.936	CC(=O)Nc1c(sc2c1c(Cl)c(cc2)Cl)C(=O)N
CHEMBL1973211	-4.561	-6.936	O=C(Nc1cccc(c1)C)Nc1ccc(cc1)c1csc2c1c(N)ncc2C#CCN1CCCC1
CHEMBL1973348	-8.172	-6.936	N[C@H](Cc1c[nH]c2c1cccc2)COc1cncc(c1)c1ccc(c(c1)C(=O)c1cccc(c1)Cl)N
CHEMBL1973395	-6.9	-7.208	OC1CCN(CC1)c1ncnc2c1c(c[nH]2)c1ccccc1
CHEMBL1973483	-6.64	-6.936	O=C(Nc1ccnc2c1ccc(c2)C(F)(F)F)Nc1cccc(n1)C(F)(F)F
CHEMBL1973540	-7.736	-9.248	O=C1Nc2c(/C/1=C/Nc1ccc(cc1)S(=O)(=O)Nc1ccccn1)c1scnc1cc2
CHEMBL1973711	-7.412	-6.936	N#CC1=C(O)[NH+]C(=O)c2c1c1cc(Cl)ccc1oc2=N
CHEMBL1973808	-5.974	-6.936	Clc1ccc(cc1)C(=O)Nc1ccc2c(c1)cn[nH]2
CHEMBL1973860	-5.7	-6.936	OCCNc1ncc2c(c1)cc(cc2)c1cscc1
CHEMBL1973893	-8.29	-6.936	CCCS(=O)(=O)Nc1ccc(cc1)c1ccc2c(c1)c(n[nH]2)NC(=O)C
CHEMBL1973937	-4.38	-6.936	O=C(Nc1cccc(c1)Br)Nc1ccc(cc1)c1ccc(c2c1c(N)n[nH]2)C
CHEMBL1974254	-5.172	-6.936	CCOc1ccc(cc1)NC(=O)Nc1ccc(cc1)c1csc2c1c(N)ncc2c1cnn(c1)C
CHEMBL1974288	-8.059	-8.976	OC[C@@H](c1ccccc1)NC(=O)c1ccc(cc1)c1ccncc1
CHEMBL1974310	-6.498	-6.936	Fc1ccc(cc1)c1cncc2c1cc(s2)C(=O)N
CHEMBL1974328	-6.955	-8.024	N[C@H]1CCCC[C@@H]1Nc1cnc(c(n1)Nc1cccc(c1)C)C(=O)N
CHEMBL1974416	-5.891	-6.936	O=C(c1cccc(c1F)F)Nc1cnc2c(c1)c(c[nH]2)c1ccccc1
CHEMBL1974457	-7.688	-6.936	Fc1cccc(c1)c1cncc2c1cc(s2)C(=O)O
CHEMBL1974664	-5.228	-6.936	COc1cc(/C=N/Nc2ncnc3c2[nH]c2c3cccc2)ccc1OC
CHEMBL1974702	-5.13	-6.936	Cc1oc(=O)c2c(n1)c1c(Cl)ccc(c1s2)Br
CHEMBL1974803	-6.688	-6.936	Clc1ccc(c(c1)C1=C(O)C(=O)[NH+]c2c1c(Cl)cc(c2)Cl)O
CHEMBL1974870	-9.067	-9.656	N[C@@H](Cc1cccc(c1)Cl)COc1cncc(c1)c1ccc2c(c1)c(C)n[nH]2
CHEMBL1974935	-6.981	-6.936	N[C@H](Cc1c[nH]c2c1cccc2)COc1cncc(c1)/C=C/c1ccncc1
CHEMBL1975121	-7.456	-7.309	COc1cccc(c1)[C@@H](NC(=O)c1ccc(cc1)c1ccncc1)C
CHEMBL1975233	-5.017	-6.936	COc1cc(C)c(cc1NC(=O)Nc1cnc(cn1)C#N)Cl
CHEMBL1975256	-5.938	-6.936	O=C(c1nnn(c1c1cccs1)c1nonc1N)N/N=C/c1cccs1
CHEMBL1975357	-5.943	-6.936	O=C(n1cc(c2c1cccc2)c1cncn1C1CCCCC1)OC(C)(C)C
CHEMBL1975418	-8.783	-9.384	c1ccc(cc1)Cn1nnc(c1C1CC1)c1ccc2c(c1)cn[nH]2
CHEMBL1975534	-7.75	-6.936	NC[C@@H]([C@@H](Cn1cc(c2c1ncnc2N)I)O)O
CHEMBL1975787	-6.691	-7.072	Fc1ccc(c(c1)F)c1cncc2c1cc(s2)C(=O)N
CHEMBL1975900	-6.776	-7.072	O=C1C(=O)C(=C1Nc1ccncc1)NCc1ccc(c(c1)Cl)Cl
CHEMBL1976090	-7.398	-6.936	Nc1ncnc2c1sc1c2c(N)ncn1
CHEMBL1976093	-7.343	-6.936	CN(CC(CNc1nccc(n1)c1c([nH]c2[n+]1ccnc2)c1ccc(cc1)F)(C)C)C
CHEMBL1976134	-7.184	-7.208	c1cc2c([nH]1)ncc(c2)c1ccc2c(c1)[nH]nc2
CHEMBL1976240	-7.867	-7.888	NC[C@@H](c1cccc(c1)OC)NC(=O)c1ccc(cc1)c1ccncc1
CHEMBL1976328	-5.012	-6.936	O=C(Nc1cc(C)cc(c1)C)Nc1ccc(cc1)c1cccc2c1c(N)ns2
CHEMBL1976420	-4.81	-6.936	CCc1c([nH]c2c1nccn2)c1ccc(cc1)C(O)(C)C
CHEMBL1976455	-5.379	-6.936	O=C(Nc1ccnc2c1cc(cc2)C(F)(F)F)Nc1cnccn1
CHEMBL1976732	-6.893	-6.936	Fc1ccc(c(c1)F)c1nc2n(c1c1ccc3n(n1)c(nn3)CC(O)(C)C)cco2
CHEMBL1977041	-5.388	-6.936	COC(=O)c1c(C)n2c(c1c1ccc(cc1)NC(=O)Nc1ccccc1)c(N)ncn2
CHEMBL1977148	-5.079	-6.936	OCCn1ncc(c1)c1cnc(c2c1scc2c1ccc(cc1)NC(=O)Nc1ccc(cc1)OC)N
CHEMBL1977223	-8.292	-10.744	CCCC(=O)Nc1n[nH]c2c1cc(cc2)c1nnn(c1)Cc1ccccc1
CHEMBL1977346	-4.943	-6.936	Ic1nnc2c(c1)c(=O)[nH]c1c([nH]2)cccc1
CHEMBL1977374	-6.233	-6.936	Fc1ccc(c(c1)F)c1nc2n(c1c1ccc3n(n1)c(nn3)C(C)C)CCC2
CHEMBL1977681	-7.759	-7.208	CNC(=O)c1sc2c(c1)c(n[nH]2)c1ccccc1F
CHEMBL1977713	-7.346	-6.936	O=C(Nc1cccc2c1cn[nH]2)NCc1ccc(cc1)Cl
CHEMBL1977814	-5.704	-6.936	CC(CO[N@H+]1[C@@H]2CC[C@H](C[C@@H]2C(=O)[C@@H]2[C@H]1N(C)N[C@@H]2C)Cl)C
CHEMBL1978014	-6.902	-6.936	CN1CCC(CC1)C(=O)n1nc(c2c1ccc(c2)c1nnn(c1)Cc1ccccc1)N
CHEMBL1978099	-7.332	-6.936	CNC(=O)COc1ccc(cc1)Nc1nc(ncc1F)Nc1ccc(c(c1)S(=O)(=O)N)C
CHEMBL1978448	-5.633	-6.936	O=C1[NH+]=c2ccc(cc2=[N+]2C1=CC=C2)CN(S(=O)(=O)C)C1CC1
CHEMBL1978656	-5.119	-6.936	Cc1c(cccc1O)NC(=O)c1c[nH][n+]2c1nccc2c1ccccc1
CHEMBL1979057	-6.374	-6.936	O=C1NCc2c1cccc2c1ccc(cc1)Nc1nc2c([nH]1)cccc2
CHEMBL1979176	-7.632	-6.936	COc1ccc2c(c1)nccc2NC(=O)Nc1nccc(c1)C(F)(F)F
CHEMBL1979252	-7.202	-6.936	O=C1C(=O)C(=C1Nc1ccncc1)NCc1cccc(c1)C(F)(F)F
CHEMBL1979318	-6.806	-6.936	N#CC1=C(N)Oc2c([C@H]1c1ccccc1I)c(C)n[nH]2
CHEMBL1979357	-6.643	-6.936	NC[C@H](c1cn(c2c1cccc2)C)c1cncc(c1)/C=C/c1ccncc1
CHEMBL1979516	-6.207	-6.936	CCNC(=O)c1cnc(c2c1scc2c1ccc(cc1)NC(=O)Nc1cccc(c1)F)N
CHEMBL1979554	-9.036	-6.936	Clc1ccc(c(c1)Cl)CNC1=C(C(=O)C1=O)Nc1ccc2c(c1)cn[nH]2
CHEMBL1979577	-4.767	-6.936	O=C(Nc1cccc(c1)C)Nc1ccc(cc1)c1csc2c1c(N)ncc2C#CC(N)(C)C
CHEMBL1979718	-7.421	-6.936	O=C(c1ccc2c(c1)c(C)c(n2Cc1ccccc1)C)Nc1n[nH]cn1
CHEMBL1979855	-6.197	-6.936	N#CCNC(=O)c1cccc(c1)n1nc(cc1NC(=O)Nc1cccc2c1cccc2)C(C)(C)C
CHEMBL1979883	-4.646	-6.936	CN(CC#Cc1cnc(c2c1scc2c1ccc(cc1)NC(=O)Nc1cccc(c1)C)N)C
CHEMBL1979970	-8.259	-7.072	CCCC(=O)Nc1n[nH]c2c1cc(nn2)c1cccc(c1F)F
CHEMBL1980142	-7.096	-6.936	O=C(Nc1ccnc2c1cccc2C(F)(F)F)Nc1cccc(n1)C(F)(F)F
CHEMBL1980163	-5.398	-6.936	c1ccc(cc1)COc1ccc(cc1)Nc1ncnc2c1cccc2
CHEMBL1980391	-5.963	-7.888	COc1cc2[nH]c3n[nH]c(c3nc(c2cc1F)c1ccccc1Cl)C
CHEMBL1980489	-7.053	-6.936	Clc1ccc(cc1)CNC1=C(C(=O)C1=O)Nc1ccncc1
CHEMBL1980540	-6.644	-6.936	O=C(Nc1ccnc2c1cccc2Cl)Nc1cccc(n1)C(F)(F)F
CHEMBL1980715	-5.003	-6.936	CCCCCCCCCCCCOc1ccc(cc1NC(=N)N)NC(=N)N
CHEMBL1980896	-5.207	-7.072	O=C(Cc1cccc(c1)Cl)Nc1ccc(cc1)c1c(Br)sc2c1c(N)ncn2
CHEMBL1980995	-6.909	-8.568	CN[C@@H]1C[C@@H]2O[C@]([C@@H]1OC)(C)n1c3ccccc3c3c1c1n2c2ccccc2c1c1c3CNC1=O
CHEMBL1981045	-4.949	-6.936	OC[C@@H](COc1ccc(cc1OC)c1ccc2c(c1)[nH]c1ccc(cc1[nH]c2=O)CCOc1ccc(cc1)N1CCOCC1)O
CHEMBL1981047	-5.995	-6.936	CO[C@H](C(=O)N1Cc2c(C1)[nH]nc2NC(=O)c1ccc(cc1)N1CCN(CC1)C)c1ccccc1
CHEMBL1981725	-6.785	-6.936	CCN1CCN(CC1)c1ccc(cc1)Nc1nccc(n1)c1c([nH]c2[n+]1cccc2)c1cccc(c1)C(=O)Nc1ccccc1F
CHEMBL1981782	-8.582	-8.84	O=C(Nc1ccc2c(c1)cn[nH]2)NCc1ccc(c(c1)Cl)Cl
CHEMBL1982122	-8.148	-7.072	OCC[C@@H](c1ccccc1)Nc1sc2c(n1)ccc(c2)c1ccncc1
CHEMBL1982135	-5.525	-6.936	O=C(Nc1ccccc1C)Nc1ccc2c(c1)CCc1c2c2c(N)ncnc2s1
CHEMBL1982167	-6.374	-6.936	COc1ccc(c(c1)NC(=O)c1c[nH][n+]2c1nccc2c1ccccc1)OC
CHEMBL1982361	-6.431	-6.936	O=C1C(=O)C(=C1NCc1ccccc1F)Nc1ccncc1
CHEMBL1982465	-4.589	-6.936	O=C(Nc1cccc(c1)C)Nc1ccc(cc1)c1csc2c1c(N)ncc2C#CCN1CCOCC1
CHEMBL1982466	-3.781	-6.936	O=C(Nc1ccc(cc1)C)Nc1ccc(cc1)c1csc2c1c(N)ncc2c1cnn(c1)C
CHEMBL1982506	-7.761	-6.936	COc1cc2c(cc1OC)cnc1c2C(=O)NC1=O
CHEMBL1982610	-7.233	-6.936	Clc1cccc(c1)C1=C[N+]2C(=N1)C(=C[NH+]C2=O)I
CHEMBL1982660	-5.603	-6.936	COc1ccc2c(c1)nccc2NC(=O)Nc1cccc(n1)C(F)(F)F
CHEMBL1982711	-6.629	-6.936	NC(=O)c1ccc(cc1)c1c[nH]c2c1c(Cl)ccn2
CHEMBL1982866	-4.785	-6.936	COCCn1nc(c(c1)c1ccncn1)c1ccc(cc1)Cl
CHEMBL1982874	-6.072	-6.936	Fc1ccc(cc1)c1nc2n(c1c1ccc3c(c1)n(CC1CC1)c(n3)N)ccs2
CHEMBL1982880	-6.025	-6.936	COc1ccc(c(c1)Nc1ccc2n(n1)c(nn2)c1ccccc1)OC
CHEMBL1982924	-6.957	-6.936	COc1cccc(c1)C(=O)Nc1cnc2c(c1)c(c[nH]2)c1ccccc1
CHEMBL1982980	-5.951	-6.936	CC(=C(c1cccc2c1[nH]c(c2CCCOc1cccc(c1Cl)Cl)C(=O)O)C)C
CHEMBL1982992	-5.73	-6.936	Oc1cccc(c1)Nc1ncnc2c1c(Cl)cs2
CHEMBL1983006	-5.254	-6.936	N#Cc1ncc(nc1)NC(=O)Nc1cc(Cl)c(cc1OC)C(=O)O
CHEMBL1983025	-5.917	-6.936	CCC(C#Cc1cnc(c2c1scc2c1ccc(cc1)NC(=O)Nc1cccc(c1)C)N)(CC)N
CHEMBL1983309	-5.366	-6.936	COc1cc(OC)ccc1C(=O)Nc1nc2c(s1)cc(cc2)Cl
CHEMBL1983449	-6.478	-6.936	O=C1C(=O)C(=C1Nc1ccncc1)NCc1ccc(c(c1)C)C
CHEMBL1983534	-7.235	-6.936	c1ccc(cc1)CNc1sc2c(n1)ccc(c2)c1ccncc1
CHEMBL1983923	-7.36	-6.936	CN1CCN(CC1)c1nc(/C=C/c2ccccc2)nc(c1)Nc1n[nH]c(c1)C
CHEMBL1983945	-7.599	-6.936	O=C([C@@H](Cc1c[nH]c2c1cccc2)N)Nc1cncc(c1)/C=C/c1ccncc1
CHEMBL1983963	-6.3	-6.936	O=C(Nc1cccc(c1)C)Nc1ccc(cc1)c1coc2c1c(N)ncn2
CHEMBL1984038	-5.54	-6.936	COc1cc(cc(c1OC)OC)c1ccc2c(c1)[nH]c(=O)c1c([nH]2)cc(cc1)c1ccccc1NS(=O)(=O)C
CHEMBL1984039	-6.715	-6.936	Cc1nn(c(c1c1cccc2c1[nH]c(c2CCCOc1cccc2c1cccc2)C(=O)O)C)C
CHEMBL1984044	-5.052	-6.936	CCN(CCOc1ccc(cc1)c1[nH]c2c(n1)c(ccc2)C(=O)N)CC
CHEMBL1984191	-8.01	-6.936	Clc1ccc(cc1Cl)c1n[nH]cc1c1ccncn1
CHEMBL1984206	-6.177	-7.752	CCOc1nc(cc(c1C#N)N)C(=O)NCc1ccncc1
CHEMBL1984274	-5.678	-6.936	O=C1/C(=N/Nc2cccc3c2[C](=O)=[NH+][NH+]=[C]3=O)/C(=NN1c1ccccc1)c1ccccc1
CHEMBL1984363	-7.89	-6.936	O=C(Nc1ccc(c(c1)C)F)Cc1ccc(cc1)c1cccc2c1c(N)n[nH]2
CHEMBL1984367	-8.906	-7.208	O=C(c1cc2c(s1)[nH]nc2c1ccccc1)NCc1ccc(cc1)N(C)C
CHEMBL1984432	-9.101	-8.432	Cc1ccc(c(c1)C)Cn1nnc(c1)c1ccc2c(c1)cn[nH]2
CHEMBL1984586	-6.235	-6.936	O=C(Nc1ccccc1C)Nc1ccc(cc1)c1coc2c1c(N)ncn2
CHEMBL1984633	-6.748	-8.296	COc1cccc(c1)[C@@H](NC(=O)c1cnc(s1)c1ccncc1)C
CHEMBL1984700	-7.703	-7.072	CC(Oc1ncc[n+]2c1[nH]c(c2c1ccnc(n1)NCC(O)(C)C)c1ccc(cc1F)F)C
CHEMBL1984711	-4.749	-6.936	COc1cc(Nc2nccc(n2)Nc2onc(c2)C2CCCCC2)cc(c1OC)OC
CHEMBL1984788	-5.074	-6.936	Clc1cc(C(=O)N)c2c(c1)[nH]c(n2)c1ccc(cc1F)[C@H]1CCCNC1
CHEMBL1984842	-7.526	-7.072	OCC(CNc1nccc(n1)c1c([nH]c2[n+]1ccnc2OCC(C)C)c1ccc(cc1)F)(C)C
CHEMBL1985074	-7.759	-6.936	CSc1ccc2c(c1)c(Cl)c1c(n2)C(=O)NCC1
CHEMBL1985092	-7.221	-7.072	Oc1ccc(cc1)c1c([nH]nc1c1ccc(cc1)O)Nc1cccc(c1)Cl
CHEMBL1985095	-6.505	-6.936	NC(=O)Cn1cc(c2c1cnc(n2)N)c1cc2cn[nH]c2c(c1)c1cc2c(s1)cccc2
CHEMBL1985311	-8.156	-6.936	OCc1ccc(c(c1)NC(=O)Nc1ccc(cc1)c1cccc2c1c(N)n[nH]2)F
CHEMBL1985566	-6.32	-6.936	N#CCc1ccc(cc1OC)c1ccc2c(c1)[nH]c1ccc(cc1[nH]c2=O)CCOc1ccc(cc1)N1CCOCC1
CHEMBL1986139	-5.486	-6.936	Clc1csc2c1c(ncn2)Nc1ccccc1
CHEMBL1986186	-6.183	-6.936	C[C@@H](C(C)(C)C)NC1=C(C(=O)C1=O)Nc1ccncc1
CHEMBL1986263	-6.227	-8.024	COc1cccc(c1)Nc1nccc(n1)c1sc(=O)n(c1C)CC
CHEMBL1986328	-5.4	-6.936	O=C(N(C)C)Nc1ccc2c(c1)nc(c(n2)c1ccco1)c1ccco1
CHEMBL1986530	-6.321	-6.936	Fc1ccc(cc1C(=O)N1CCN(CC1)c1ncccn1)CC1=N[NH+]C(=O)C2=C1CCCC2
CHEMBL1986597	-6.622	-6.936	O=C(c1cccc(c1)S(=O)(=O)N1CCOCC1)Nc1ccc(cc1)c1nc2c([nH]1)cccc2C(=O)N
CHEMBL1986603	-5.573	-6.936	O=C(Nc1nc(c(s1)c1ccc(cc1)n1cccn1)C)NCCC(=O)Nc1noc(c1)C
CHEMBL1986781	-5.92	-8.024	Fc1ccc(cc1)c1nc2n(c1c1ccnc(n1)NC1CCN(CC1)C(=O)C)cco2
CHEMBL1986869	-5.396	-6.936	Cc1csc(n1)NC(=O)c1sc2c(c1N)ccc(n2)c1ccncc1
CHEMBL1986943	-8.759	-9.928	O[C@@H]1CC[C@H](CC1)Nc1nc(Cl)cc(n1)c1c[nH]c2c1cccn2
CHEMBL1986970	-8.736	-8.296	COCCN(C(=O)c1n(nnc1c1ccc2c(c1)cn[nH]2)Cc1ccccc1)C
CHEMBL1987007	-7.862	-6.936	CN1CCC(CC1)NC(=O)c1cc2c(s1)[nH]nc2c1ccccc1
CHEMBL1987009	-7.38	-8.568	COc1cccc(c1)CNC(=O)c1cc2c(s1)[nH]nc2c1ccccc1
CHEMBL1987359	-5.867	-6.936	OCCNCCn1c(=O)c2cccc3c2c(c1=O)ccc3NCCCC
CHEMBL1987533	-6.618	-6.936	O=C(Cc1ccccc1Cl)Nc1ccc2c(c1)[nH]nc2
CHEMBL1987648	-6.688	-6.936	OCC(CNc1nccc(n1)c1c([nH]c2[n+]1ccnc2C)c1ccc(cc1)F)(C)C
CHEMBL1987679	-8.387	-7.072	N[C@H](Cc1c[nH]c2c1cccc2)COc1cncc(c1)c1ccc2c(c1)oc(=O)[nH]2
CHEMBL1987756	-7.127	-6.936	Brc1ccc(cc1)/C=C/CNCCNS(=O)(=O)c1cccc2c1ccnc2
CHEMBL1987793	-6.814	-6.936	Cc1ccccc1c1c2ccccc2n(c1C(=O)O)CCCOc1cccc2c1cccc2
CHEMBL1987982	-6.349	-6.936	FC(Oc1ccc(cc1)c1ccc2c(c1)c(c[nH]2)C1=CCNCC1)(F)F
CHEMBL1988075	-4.216	-6.936	O=C(Nc1cccc(c1)F)Nc1ccc(cc1)c1csc2c1c(N)ncc2c1ccc(nc1)C
CHEMBL1988173	-6.272	-6.936	S=C(Nc1ccc(cc1C)Cl)NNC(=O)C(c1ccccc1)(c1ccccc1)O
CHEMBL1988300	-5.171	-6.936	Nc1ccc(cc1)c1csc2c1c(N)ncc2/C=C/c1nc2c([nH]1)cccc2
CHEMBL1988370	-6.081	-6.936	Nc1ncnc2c1c(cn2[C@@H]1C[C@H](C1)CN1CCCC1)c1cccc(c1)OCc1ccccc1
CHEMBL1988387	-4.024	-6.936	O=C(Nc1ccc(cc1)OC(F)F)Nc1ccc(cc1)c1csc2c1c(N)ncc2c1cnn(c1)C
CHEMBL1988437	-6.611	-6.936	CNC(=O)c1ccccc1Sc1ccc2c(c1)[nH]nc2/C=C/c1ccccn1
CHEMBL1988537	-5.58	-6.936	COc1ccc(cc1)C(=O)N1c2ccccc2Sc2c1cncc2Cl
CHEMBL1988594	-5.35	-6.936	O=C(Nc1ccccc1)Nc1ccc(cc1)NC(=O)c1csc2c1c(N)ncn2
CHEMBL1988608	-7.516	-8.432	CC(=O)Nc1cccc(c1)CNC1=C(C(=O)C1=O)Nc1ccc2c(c1)cn[nH]2
CHEMBL1988995	-5.897	-6.936	Fc1ccc(c(c1)F)c1nc2n(c1c1ccc3n(n1)c(nn3)C(C)C)cco2
CHEMBL1989029	-7.121	-6.936	CC(OC1=NNC(=O)/C/1=C\c1c[nH]c2c1cccc2)C
CHEMBL1989265	-7.534	-6.936	N[C@H]1CCN(C1)[C@H]1C[C@@H]2[N@H+]3[C@@H](C)CS[C@@H]3[C@H](C(=O)[C@H]2C[C@H]1F)C(=O)O
CHEMBL1989646	-9.003	-9.384	Nc1n[nH]c2c1cc(cc2)c1nnn(c1C)Cc1ccccc1
CHEMBL1989708	-6.062	-6.936	C[C@@H](Cn1ncc(c1)c1cnc(c2c1scc2c1ccc(cc1)NC(=O)Nc1cccc(c1)C)N)O
CHEMBL1989805	-6.674	-6.936	N#CC1=C(N)n2c(=C([C@H]1c1ccco1)C(=O)N)s/c(=C/c1ccco1)/c2=O
CHEMBL1989856	-7.252	-6.936	N#Cc1c(C)c(C=O)c([n+]2c1[nH]c1c2cccc1)O
CHEMBL1989957	-6.981	-6.936	OCCNc1ncc2c(c1)cc(cc2)c1ccccc1
CHEMBL1990254	-7.682	-9.145	NC[C@@H](c1ccccc1)NC(=O)c1ccc(cc1)c1ccncc1
CHEMBL1990415	-6.516	-6.936	O=C(c1ccncc1)Nc1n[nH]c2c1cc1ccccc1n2
CHEMBL1990482	-7.543	-6.936	NC(=O)c1cccc2c1nc([nH]2)c1ccncc1
CHEMBL1990496	-7.111	-6.936	N[C@@H](Cc1ccccc1)CNC1=NC(=C(C(=O)[N+]1C)c1ccc2c(c1)cccc2)c1ccncc1
CHEMBL1990583	-6.086	-8.976	O=C(Nc1cccc(c1)F)Nc1ccc(cc1)NC(=O)c1ccn2c1c(N)ncn2
CHEMBL1990821	-5.572	-6.936	Cc1cc(OCCCc2c([nH]c3c2cccc3c2ccccc2C)C(=O)O)c(c(c1)C)C
CHEMBL1990884	-7.141	-6.936	Cc1cc(C)c2c(c1)nc(o2)Nc1ccc(cc1F)c1cccc(c1N)C(=O)N
CHEMBL1990885	-7.598	-6.936	CCN(CCNC(=O)c1c(C)[nH]c(c1C)/C=C/1\C(=O)Nc2c1cc(F)cc2)CC
CHEMBL1990912	-7.253	-7.208	OCCNc1ncc2c(c1)cc(cc2)c1cccnc1
CHEMBL1991063	-10.167	-10.064	N[C@H](Cc1ccc(c(c1)Cl)Cl)COc1cncc(c1)c1ccc2c(c1)c(C)n[nH]2
CHEMBL1991078	-9.907	-9.52	COc1cc(ccc1OC)C(=O)Nc1n[nH]c2c1cc(cc2)c1nnn(c1)Cc1ccccc1
CHEMBL1991143	-6.036	-6.936	Cl[C@H]1CC[C@H]2[C@H](C1)C(=O)[C@@H]1[C@@H]([N@@H+]2O)N(N[C@@H]1C)c1ccc(cc1)C
CHEMBL1991180	-7.319	-6.936	COCc1nnn(c1C(=O)N/N=C(/c1ccc(cc1O)O)\C)c1nonc1N
CHEMBL1991188	-8.46	-9.52	COc1cc(ccc1C(=O)N[C@H](c1cccc(c1)OC)C)c1ccncc1F
CHEMBL1991285	-5.361	-6.936	N#Cc1cnc(cn1)NC(=O)Nc1cc(Cl)c(cc1OC[C@H]1CC[C@@H](C1)C(=O)O)C
CHEMBL1991356	-8.103	-6.936	COc1cccc(c1)C1=C[N+]2=c3ccccc3=[NH+]C(=O)C2=C1
CHEMBL1991429	-6.729	-6.936	O=C(Cc1ccccc1)Nc1cccc(c1)c1nc2n(c1c1ccnc(n1)Nc1cccc(c1)N1CCCC1=O)ccs2
CHEMBL1991434	-6.169	-6.936	COc1cc(ccc1OC)/C=C/1\C(=O)ON=C1c1ccc(cc1)Br
CHEMBL1991577	-6.206	-6.936	C[C@@H](C1CCCCC1)NC1=C(C(=O)C1=O)Nc1ccncc1
CHEMBL1991640	-7.908	-6.936	F[C@H]1C[C@H]2C(=O)[C@H]3C(=O)NS[C@H]3[N@@H+]([C@H]2[C@H]([C@H]1NCC1CCCCC1)F)C1CC1
CHEMBL1991725	-7.651	-6.936	CN(CC(=O)N[C@H](Cc1c[nH]c2c1cccc2)COc1cncc(c1)c1ccc2c(c1)ccnc2)C
CHEMBL1991728	-8.147	-6.936	O=C(Nc1cc(cc(c1)/C(=N/NC(=N)N)/C)/C(=N/NC(=N)N)/C)NCCCCCCNC(=O)Nc1cc(cc(c1)/C(=N/NC(=N)N)/C)/C(=N/NC(=N)N)/C
CHEMBL1991800	-6.995	-7.072	OCC(CNc1nccc(n1)c1c([nH]c2[n+]1ccnc2CC1CC1)c1ccc(cc1)F)(C)C
CHEMBL1991846	-6.41	-6.936	N[C@@H](Cc1ccccc1)COc1cncc(c1)/C=C/c1ccncc1
CHEMBL1992242	-4.767	-6.936	O=C(Nc1cc(C)cc(c1)C)Nc1ccc(cc1)c1cccc2c1cns2
CHEMBL1992306	-5.261	-6.936	CNC(=O)c1nccc(c1)Oc1ccc(cc1)NC(=O)Nc1cccc(c1)C(F)(F)F
CHEMBL1992342	-8.943	-6.936	CCCS(=O)(=O)Nc1ccc(cc1)c1ccc2c(c1)c(N)n[nH]2
CHEMBL1992536	-8.25	-6.936	COc1ccc(cc1)CNC1=C(C(=O)C1=O)Nc1ccc2c(c1)cn[nH]2
CHEMBL1992555	-7.005	-6.936	O=C(c1cccc(c1)[N](=O)O)N/N=C/c1ccc(o1)Sc1nc2c([nH]1)cccc2
CHEMBL1992634	-7.946	-6.936	Brc1cnc2c(c1)c(c[nH]2)c1ccccc1
CHEMBL1992645	-6.519	-6.936	Oc1ccc(cc1)SCCNc1ccc(cc1[N](=O)O)S(=O)(=O)NC(=O)c1ccc(cc1)c1ccc(cc1)F
CHEMBL1992732	-6.575	-6.936	CCOc1ccccc1/C=N/NC(=O)c1nnn(c1N1CCCC1)c1nonc1N
CHEMBL1992796	-7.792	-9.112	Clc1ccc2c(c1)C(=C(C(=O)[NH+]2)C1=NN[C@H](C1)c1ccccc1)c1ccccc1
CHEMBL1992937	-5.206	-6.936	Cc1ccc(nc1)Nc1nc2c([nH]1)cc(cc2)[N](=O)O
CHEMBL1993166	-7.099	-6.936	CN(CCCNC(=O)Nc1cc(cc(c1)/C(=N/NC(=N)N)/C)/C(=N/NC(=N)N)/C)CCCNC(=O)Nc1cc(cc(c1)/C(=N/NC(=N)N)/C)/C(=N/NC(=N)N)/C
CHEMBL1993243	-5.709	-6.936	CNC(=O)/C=C/c1cnc(c2c1scc2c1ccc2c(c1)OCO2)N
CHEMBL1993424	-7.076	-6.936	NS(=O)(=O)c1cccc(c1)Nc1ncc2c(n1)n(cc2)Cc1ccccc1
CHEMBL1993584	-6.027	-6.936	O[C@H](Cc1c[nH]c2c1cccc2)COc1cncc(c1)/C=C/c1ccncc1
CHEMBL1993661	-4.585	-11.424	COc1cc(Nc2ncc(c(n2)Nc2ccccc2S(=O)(=O)NC)Cl)cc(c1OC)OC
CHEMBL1993722	-7.417	-6.936	O=C(Nc1cc(ccc1F)C(=O)O)Nc1ccc(cc1)c1cccc2c1c(N)n[nH]2
CHEMBL1993781	-6.808	-6.936	N[C@H](COc1cncc(c1)/C=C/c1ccncc1)COCc1ccccc1
CHEMBL1993941	-5.661	-6.936	CCCn1ncc(c1)c1cnc(c2c1scc2c1ccc(cc1)NC(=O)Nc1cccc(c1)F)N
CHEMBL1994241	-5.054	-6.936	COc1cc(/C=C(/c2nc3c([nH]2)cccc3)\C#N)c(cc1O)Br
CHEMBL1994361	-7.342	-6.936	N[C@H](Cc1c[nH]c2c1cccc2)COc1cncc(c1)c1ccc(c(c1)C(=O)c1ccccc1F)N
CHEMBL1994526	-4.946	-6.936	C[C@@H]([C@@H]1CC[C@H](CC1)C(=O)Nc1ccncc1)N
CHEMBL1994538	-6.639	-6.936	O=C(Nc1ccnc2c1cccc2C(F)(F)F)Nc1cnccn1
CHEMBL1994693	-6.083	-6.936	O=C(Nc1ccccc1)Nc1ccc2c(c1)CCc1c2c2c(N)ncnc2s1
CHEMBL1994864	-6.647	-6.936	Cc1ccc(cc1)CNC1=C(C(=O)C1=O)Nc1ccncc1
CHEMBL1994938	-4.972	-6.936	O=C(/C=C/c1cnc(c2c1scc2c1ccc(cc1)Br)N)NCCCn1cncc1
CHEMBL1995172	-6.975	-6.936	Brc1ccc2c(c1)c1[nH]ncc1C2
CHEMBL1995736	-6.686	-6.936	CCOC(=O)c1cccc2c1nc([nH]2)c1ccc(cc1)N1CC[C@@H](C1)N
CHEMBL1995813	-8.434	-8.568	N[C@H]1CCCC[C@@H]1Nc1nccc(n1)c1c[nH]c2c1cccn2
CHEMBL1996066	-6.595	-6.936	N#Cc1ccc2c(c1)n(c1scc(n1)c1ccccc1)c(n2)N
CHEMBL1996111	-8.169	-8.568	CN(C(=O)c1n(nnc1c1ccc2c(c1)cn[nH]2)Cc1ccccc1)C
CHEMBL1996155	-4.677	-6.936	CN1CC[C@@H]1COc1cncc(c1)CCc1ccncc1
CHEMBL1996208	-5.231	-6.936	NNc1nc(OCCc2ccccn2)nc(c1)N1CCOCC1
CHEMBL1996234	-6.283	-6.936	Nc1ncc[n+]2c1c([nH]c2[C@@H]1C[C@](C1)(C)O)c1ccc2c(c1)nc(cc2)c1ccccc1
CHEMBL1996390	-7.336	-6.936	OC(=O)c1sc2c(c1)c(cnc2)c1ccccc1
CHEMBL1996543	-8.127	-6.936	N[C@H](Cc1c[nH]c2c1cccc2)COc1cncc(c1)c1ccc(cc1)F
CHEMBL1996780	-7.613	-6.936	CCOC(=O)[C@H]1C[N@@H+]([C@H]2CC[C@@H](C[C@H]2C)O)[C@@H]2[C@H](C1=O)CC[C@@H](C2)C1CCNCC1
CHEMBL1996791	-6.232	-7.48	O[C@@H]1CC[C@H](CC1)n1nc(c2c1ncnc2N)I
CHEMBL1996817	-7.359	-7.072	CCCCOc1ncnc2c1c(c[nH]2)c1ccccc1
CHEMBL1996831	-7.232	-6.936	OC(=O)c1c2CCC(=C3CCCC3)c2nc2c1cccc2
CHEMBL1996923	-5.522	-6.936	Clc1cc2[nH]nnc2cc1Cl
CHEMBL1996931	-6.946	-6.936	OC[C@H](NC(=O)c1ccc(cc1)c1ccncc1)Cc1ccc(cc1)Cl
CHEMBL1996979	-6.219	-6.936	O=C(c1c(F)cccc1F)Nc1cnc2c(c1)c(c[nH]2)c1ccccc1
CHEMBL1997023	-6.843	-6.936	CN(c1cc2sncc2cc1NC(=O)C(=O)O)C
CHEMBL1997025	-6.08	-6.936	Fc1cc(ccc1c1nc2c([nH]1)cccc2C(=O)N)[C@H]1CCCNC1
CHEMBL1997129	-7.547	-8.568	O=C1NCCc2c1cc([nH]2)c1ccnc(c1)/C=C/c1ccccc1
CHEMBL1997340	-8.268	-6.936	O[C@H]1CCCN(C1)C(=O)c1noc(c1)c1ccc2c(c1)cn[nH]2
CHEMBL1997349	-5.526	-6.936	N#Cc1c(C)c(/C=C/2\C(=NN(C2=O)c2ccc(c(c2)Cl)Cl)C)c([n+]2c1[nH]c1c2cccc1)O
CHEMBL1997503	-6.95	-6.936	CC(Oc1ccc(cc1Cl)c1noc(n1)c1ccc(cc1)N[C@H]1CC[C@@H](C1)C(=O)O)C
CHEMBL1997534	-9.43	-8.568	COc1cccc(c1)[C@@H](NC(=O)c1sc(c(c1)C)c1ccc2c(c1)c(C)n[nH]2)C
CHEMBL1997617	-5.267	-6.936	CN1CCN(CC1)[C@@H]1CC[C@@H](CC1)n1cc(c2c1ncnc2N)c1ccc(cc1)Oc1ccccc1
CHEMBL1997623	-6.109	-6.936	O=C(Nc1cccc(c1)C(F)(F)F)Nc1ccc(cc1)c1ccc2c(c1)[nH]nc2N
CHEMBL1997759	-5.493	-6.936	COc1cccc(c1)NC(=O)c1c[nH][n+]2c1nccc2c1ccccc1
CHEMBL1997764	-6.007	-6.936	COc1ccc(cc1)C(=O)Nc1cnc2c(c1)c(c[nH]2)c1ccccc1
CHEMBL1997822	-5.413	-6.936	Cc1[nH]c2c(c1)cc(cc2)c1csc2c1c(N)ncc2c1cccc(c1)S(=O)(=O)C
CHEMBL1997846	-7.855	-6.936	Clc1cc(NC2CCCCC2)nc(n1)c1c[nH]c2c1cccn2
CHEMBL1997872	-8.208	-6.936	O=C(c1cccc(c1)c1cnc2c(c1)cc[nH]2)N1CCOCC1
CHEMBL1998112	-5.891	-6.936	COc1cc(ccc1OC)c1nc(Nc2ccccc2C(=O)N)[n+]2c(c1)[nH]cc2
CHEMBL1998121	-8.901	-9.112	NCC[C@H](c1ccc(c(c1)Cl)Cl)C(=O)Nc1ccc2c(c1)cn[nH]2
CHEMBL1998159	-10.907	-8.432	N[C@H](Cc1cccc(c1)C(F)(F)F)COc1cncc(c1)c1ncc2c(c1)c(C)n[nH]2
CHEMBL1998193	-5.476	-6.936	O=C(Nc1cccnc1)NCCCCCCNC(=O)Nc1cccnc1
CHEMBL1998435	-6.442	-6.936	OCCNc1ncc2c(c1)cc(cc2)c1ccncc1
CHEMBL1998545	-7.864	-7.888	OC[C@H](NC(=O)c1ccc(cc1)c1ccncc1)Cc1ccccc1
CHEMBL1998551	-6.441	-6.936	Fc1ccc(c(c1)F)c1nc2n(c1c1ccc3n(n1)c(nn3)C(O)(C)C)CCC2
CHEMBL1998585	-5.792	-6.936	O=C(Nc1cc(ccc1F)C(F)(F)F)Nc1ccc(cc1)c1csc2c1c(N)ncn2
CHEMBL1998611	-6.373	-6.936	NC(=O)c1sc2c(c1N)c(Cl)ccc2Br
CHEMBL1998829	-6.694	-6.936	Clc1ccc(cc1)C(=O)Nc1cnc2c(c1)c(c[nH]2)c1ccccc1
CHEMBL1999112	-6.177	-6.936	CCOC(=O)C1=c2s/c(=C/c3ccco3)/c(=O)n2C(=C([C@@H]1c1ccco1)C#N)N
CHEMBL1999126	-5.567	-6.936	N#Cc1c(C)c(/C=C/2\C(=NN(C2=O)c2ccccc2)C)c([n+]2c1[nH]c1c2cccc1)O
CHEMBL1999321	-6.95	-6.936	O=C1C(=O)C(=C1NCCc1ccc(cc1)Oc1ccccc1)Nc1ccncc1
CHEMBL1999428	-7.58	-8.704	C[C@@H](c1ccccc1)NC(=O)c1ccc(cc1)c1ccncc1
CHEMBL1999556	-6.874	-7.072	NC(=O)c1sc2c(c1)c(cnc2)c1ccccc1
CHEMBL1999590	-5.479	-6.936	Cc1cc(n(n1)c1ncnc(c1)N/N=C/c1ccco1)c1ccccc1
CHEMBL1999714	-8.013	-6.936	Cc1ccc2c(c1)[nH]c(=O)c1c([nH]2)cccc1
CHEMBL1999718	-5.441	-6.936	N#Cc1ccc(nc1)NC(=O)Nc1ccnc2c1ccc(c2)C(F)(F)F
CHEMBL1999749	-7.727	-6.936	OC[C@@H]1[C@@H]2[C@H]1CN(C2)Cc1ccc(cc1)c1ccc2c(c1)c(ncn2)Nc1ccc(c(c1)OC)Oc1ccccc1
CHEMBL1999774	-7.343	-6.936	NC[C@H]1CCN(C1)c1[nH]c2[nH+]cc(c(=O)c2c(c1Cl)C)C(=O)O
CHEMBL1999811	-7.712	-6.936	O=C(Nc1cccc2c1nsn2)N/N=C/c1ccc(cc1O)O
CHEMBL1999918	-6.162	-8.432	NC(=O)c1sc2c(c1)c(cnc2)c1ccc(c(c1F)F)Br
CHEMBL1999931	-9.901	-10.88	O=C(c1ccccc1)Nc1n[nH]c2c1cc(cc2)c1nnn(c1)Cc1ccccc1
CHEMBL2000071	-6.702	-6.936	OCCCNc1ncnc2c1c(c[nH]2)c1ccccc1
CHEMBL2000104	-6.441	-6.936	CCS(=O)(=O)c1ccc(cc1)c1cncc2c1cc(s2)C(=O)N
CHEMBL2000114	-7.538	-6.936	CSc1c[nH]c2c1c(NCCCO)ncn2
CHEMBL2000271	-8.917	-8.024	NC[C@@H](Cc1ccccc1)COc1cncc(c1)c1ccc2c(c1)c(C)n[nH]2
CHEMBL2000335	-5.231	-6.936	O=C(Nc1ccc(c(c1)C)C)Nc1ccc(cc1)c1csc2c1c(N)ncn2
CHEMBL2000345	-4.616	-6.936	N#C/C(=C\c1cc(OC)c(cc1Br)O)/c1nc2c([nH]1)ccc(c2)C
CHEMBL2000393	-7.272	-6.936	Fc1ccc2c(c1)n(cn2)c1ncc2c(n1)n(c(=O)[nH]2)[C@H]1CCOc2c1cccc2F
CHEMBL2000408	-5.415	-6.936	OCC(CNc1nccc(n1)c1c([nH]c2[n+]1cc(C)nc2C)c1ccc(cc1F)F)(C)C
CHEMBL2000429	-7.48	-7.616	OCC(CNc1nccc(n1)c1c([nH]c2[n+]1ccnc2OC(C)C)c1ccc(cc1F)F)(C)C
CHEMBL2000433	-5.912	-6.936	CCNNc1cc(C)c(c2[n+]1c1ccccc1[nH]2)C#N
CHEMBL2000481	-6.543	-6.936	NCCNS(=O)(=O)c1cccc(c1)C(=O)Nc1ccc(cc1)C1=N[NH+]C(=O)c2c1cccc2
CHEMBL2000508	-5.811	-6.936	Fc1ccc(cc1)c1nc2n(c1c1ccncc1)ccs2
CHEMBL2000568	-8.825	-6.936	CC(=O)c1cccc(c1)c1cnc2c(c1)cc[nH]2
CHEMBL2000685	-8.351	-6.936	O=C(c1cccc(c1)C(=O)Nc1cc(cc(c1)/C(=N/NC(=N)N)/C)/C(=N/NC(=N)N)/C)Nc1cc(cc(c1)/C(=N/NC(=N)N)/C)/C(=N/NC(=N)N)/C
CHEMBL2000801	-5.328	-6.936	O=C(Nc1ccc(c(c1)C(F)(F)F)F)Nc1ccc(cc1)c1cccc2c1cns2
CHEMBL2000832	-6.84	-6.936	COc1cc(ccc1O)c1ccc2c(c1)[nH]c1ccc(cc1[nH]c2=O)C(=O)NCc1cccc(c1)F
CHEMBL2000894	-6.422	-6.936	NNC(=O)[C@H]1C[N@@H+]([C@H]2CC[C@@H](C[C@@H]2C)O)[C@@H]2[C@H](C1=O)CC[C@@H](C2)C1CCNCC1
CHEMBL2001224	-4.705	-6.936	N#Cc1ncc(nc1)NC(=O)Nc1cc(Cl)c(cc1OC1CCCC1)C
CHEMBL2001239	-6.611	-7.072	Clc1ccc(cc1)c1cc(Nc2ncnc(n2)N)cc(c1O)CNC(=O)C(F)(F)F
CHEMBL2001288	-6.716	-6.936	OC[C@@H]1O[C@@H]([C@H]([C@H]1O)O)n1nc(c2c1ncnc2N)I
CHEMBL2001485	-5.379	-6.936	O=C(Nc1ccc(cc1)C)Nc1ccc(cc1)c1csc2c1c(N)ncc2c1cnn(c1)[C@H](C(=O)N(C)C)C
CHEMBL2001547	-7.676	-6.936	CCc1ncc[n+]2c1[nH]c(c2c1ccnc(n1)NCC(O)(C)C)c1ccc(cc1F)F
CHEMBL2001751	-9.093	-8.704	N[C@H](Cc1c[nH]c2c1cccc2)COc1cncc(c1)c1ccc2c(c1)/C(=C\c1ccco1)/C(=O)N2
CHEMBL2001923	-7.296	-6.936	Fc1c(F)cc(cc1F)Cn1cc(c2c1cncc2)c1ccc2c(c1)[nH]c1ccc(cc1[nH]c2=O)CCOc1ccc(cc1)N1CCOCC1
CHEMBL2001998	-5.546	-6.936	CNC(=O)N1CCN(CC1)CCCOc1ccc2c(c1)c1[nH]nc(c1C2)c1ccc(nc1)C#N
CHEMBL2002165	-4.414	-6.936	C[C@@H](Cn1ncc(c1)c1cnc(c2c1scc2c1ccc(cc1)NC(=O)Nc1cccc(c1)F)N)O
CHEMBL2002240	-7.217	-6.936	N#Cc1c(N)cc(nc1c1ccc2c(c1)cccc2)NC(=O)C
CHEMBL2002322	-6.929	-6.936	NC(=O)c1sc2c(c1)c(cnc2)c1cc(cc(c1)C(F)(F)F)C(F)(F)F
CHEMBL2002323	-5.832	-6.936	Cc1ccc(c(c1)c1ccc2[n+](c1)c(N)n[nH]2)F
CHEMBL2002407	-7.028	-6.936	N#C/C(=C/c1ccc(c(c1)OC)O)/c1n[nH]c(c1C#N)N
CHEMBL2002446	-6.061	-6.936	CN1CCN(CC1)Cc1ccc2c(c1)Cc1c2[nH]nc1c1csc(c1)C#CCOCC1CC1
CHEMBL2002479	-7.099	-6.936	NCCCOc1cc2C(=O)NCc2c(c1)c1ccc(cc1)Nc1nc2c(o1)cc(cc2)Cl
CHEMBL2002649	-7.391	-8.568	COc1ccc2c(c1)/C(=C/c1c[nH]cn1)/C(=O)N2
CHEMBL2002682	-7.638	-6.936	NCCOCCOCCNC(=O)c1[nH]c2c(c1CCCOc1cccc3c1cccc3)cccc2c1c(C)cccc1Cl
CHEMBL2003271	-5.302	-6.936	Clc1ccc(cc1)C(=O)Nc1c(sc2c1c(Cl)c(cc2)Cl)C(=O)N
CHEMBL2003286	-6.328	-6.936	COc1cc(ccc1O)/C=C\1/SC(=O)NC1=O
CHEMBL2003420	-4.87	-6.936	O=C(NCc1cccnc1)NCCCCCCNC(=O)NCc1cccnc1
CHEMBL2003456	-6.16	-6.936	O=c1[nH]c2c([nH]1)cc(cn2)c1ccccc1
CHEMBL2003482	-5.453	-7.208	O=C(Nc1[nH]nc2c1CCC2)Cc1ccc(cc1)Cl
CHEMBL2003524	-7.861	-6.936	CCc1nc2C(=O)NC(=O)c2c2c1cc(OC)c(c2)OC
CHEMBL2003638	-10.03	-9.656	Fc1cccc(c1)C(=O)Nc1n[nH]c2c1cc(cc2)c1nnn(c1)Cc1ccccc1
CHEMBL2003768	-6.919	-6.936	COc1cc(OC)ccc1CNC1=C(C(=O)C1=O)Nc1ccncc1
CHEMBL2003817	-5.467	-6.936	O=C(Nc1ccnc2c1ccc(c2)C(F)(F)F)Nc1cnccn1
CHEMBL2004072	-7.264	-6.936	COC(=O)c1sc2c(c1)c(cnc2)c1cccc(c1)F
CHEMBL2004290	-5.186	-6.936	COc1ccc(cc1)NC(=O)Nc1ccc(cc1)c1csc2c1c(N)ncc2c1cnn(c1)CC(O)(C)C
CHEMBL2004311	-4.915	-6.936	O=C(Nc1cc(C)cc(c1)C)Nc1ccc(c(c1)C)c1cccc2c1CNC2=O
CHEMBL2004355	-5.588	-8.432	CCOc1nc(cc(c1C#N)N)C(=O)NCc1ccc(cc1)S(=O)(=O)N
CHEMBL2004419	-6.467	-6.936	CC(Cn1c(N)nc2c1cc(cc2F)c1c(nc2n1ccs2)c1ccc(cc1)F)C
CHEMBL2004438	-5.39	-6.936	O=C(Nc1cccc(c1)C(F)(F)F)Nc1ccc(cc1)c1ccc2c(c1N)nccn2
CHEMBL2004447	-6.856	-6.936	N#CC1=C(N)Oc2c([C@H]1c1ccccc1F)c(n[nH]2)C(C)(C)C
CHEMBL2004513	-5.271	-6.936	COC(=O)c1ccccc1c1ccc2c(c1)[nH]c1ccccc1[nH]c2=O
CHEMBL2004615	-6.958	-6.936	CSc1nn(c(c1C(=O)N)N)c1ccccn1
CHEMBL2004647	-6.844	-6.936	CN[C@H]1CCN(C1)c1[nH]c2[nH+]cc(c(=O)c2c(c1Br)C)C(=O)O
CHEMBL2004692	-6.354	-6.936	O=C(c1nnn(c1c1ccccc1)c1nonc1N)N/N=C/c1cccs1
CHEMBL2004716	-5.387	-6.936	CCN(CCNC(=O)/C=C/c1cnc(c2c1scc2c1ccc(cc1)NC(=O)Nc1cccc(c1)C)N)CC
CHEMBL2004771	-7.359	-6.936	O=C1NCc2c1cccc2c1ccc(cc1)Nc1nc2c(o1)cccc2
CHEMBL2004872	-7.12	-7.752	COc1cccc(c1)[C@@H](NC(=O)c1ccc(cc1)c1ccncn1)C
CHEMBL2004934	-7.271	-8.296	COc1cccc(c1)[C@@H](NC(=O)c1ccc(c(c1)F)c1ccncc1)C
CHEMBL2005186	-5.749	-6.936	CC(NC(=O)COc1cccc(c1)c1nc(Nc2ccc3c(c2)cn[nH]3)c2c(n1)cccc2)C
CHEMBL2005375	-7.47	-6.936	CC[C@@H]1N(C2CCCC2)c2nc(ncc2N(C1=O)C)Nc1ccc(cc1OC)C(=O)NC1CCCCC1
CHEMBL2005475	-7.296	-8.976	O=C(c1cc2c(s1)[nH]nc2c1ccccc1)NCC1CCCCC1
CHEMBL2005528	-7.701	-9.656	CCOC(=O)c1ccc2c(c1)c1CCNC(=O)c1[nH]2
CHEMBL2005548	-4.863	-6.936	Clc1ccc(c(c1)Cl)CNC1=C(C(=O)C1=O)Nc1ccc2c(c1)cnn2C(=O)OC(C)(C)C
CHEMBL2005631	-5.675	-6.936	CNC(=O)c1cnc(c2c1scc2c1ccc(cc1)NC(=O)Nc1cc(C)ccc1F)N
CHEMBL2005792	-6.94	-7.344	OCC(CNc1nccc(n1)c1c([nH]c2[n+]1ccnc2OC)c1ccc(cc1)F)(C)C
CHEMBL2005828	-5.999	-6.936	O=C(Nc1ccc(cc1)C)Nc1ccc(cc1)c1coc2c1c(N)ncn2
CHEMBL2005886	-6.204	-6.936	Clc1cccc(c1)[C@@H](CNC1=C(C(=O)[NH+]C=C1)c1nc2c([nH]1)cc(cc2C)N1CCOCC1)O
CHEMBL2005899	-4.221	-6.936	CC(=O)N(C1=C(C(=O)C1=O)N[C@H](C(C)(C)C)C)c1ccncc1
CHEMBL2005936	-8.788	-8.976	CCCC(=O)Nc1n[nH]c2c1cc(cc2)c1nnn(c1c1ccccc1)Cc1ccccc1
CHEMBL2006010	-6.701	-6.936	O=C(Nc1ccnc2c1ccc(c2Cl)Cl)Nc1cccc(n1)C(F)(F)F
CHEMBL2006156	-4.81	-6.936	CC(N(C(=O)Nc1ccc2c(c1)nc(c(n2)c1ccco1)c1ccco1)C(C)C)C
CHEMBL2006188	-8.001	-7.344	NCCCNc1cc(ccc1C(=O)N[C@H](c1cccc(c1)OC)C)c1ccncc1
CHEMBL2006237	-6.093	-6.936	CN1CCN(CC1)CCCNc1cccc(n1)c1nc2c([nH]1)cccc2C(=O)N
CHEMBL2006263	-5.9	-6.936	Nc1ccc(cc1)S(=O)(=O)Nc1ccc2c(c1)nc(c(n2)C)C
CHEMBL2006276	-6.663	-6.936	COc1cccc2c1[nH]c1cc(ccc1c(=O)[nH]2)Nc1ccncc1
CHEMBL2006481	-7.628	-6.936	O=C(c1noc(c1)c1ccc2c(c1)cn[nH]2)N1CCCCC1
CHEMBL2006493	-6.579	-6.936	O=C1CCCc2c1c(=O)c1c(o2)cc(cc1)C(F)(F)F
CHEMBL2006567	-6.683	-6.936	N#Cc1c(N)cc(nc1c1cscc1)NC(=O)C
CHEMBL2006580	-6.496	-6.936	Oc1ccc(cc1)Nc1ncnc2c1c(Cl)cs2
CHEMBL2006581	-6.294	-7.888	CCOc1nc(cc(c1Cl)N)C(=O)NCc1ccccc1S(=O)(=O)N
CHEMBL2006631	-6.068	-6.936	O=c1[nH]c2ccccc2[nH]c2c1ccc(c2)c1ccccc1S(=O)(=O)N(C)C
CHEMBL2006715	-7.191	-7.888	O=C1CCCN1c1cccc(c1)Nc1nccc(n1)c1c(nc2n1ccs2)c1cccc(c1)NC(=O)c1c(F)cccc1F
CHEMBL2006778	-7.372	-6.936	CNC(=O)/C=C/c1cnc(c2c1scc2c1cc(F)c2c(c1)cc([nH]2)C)N
CHEMBL2006836	-6.121	-6.936	N#Cc1c(C)c(/C=C/2\C(=NN(C2=O)c2ccc(cc2)C(=O)O)C)c([n+]2c1[nH]c1c2cccc1)O
CHEMBL2006933	-7.905	-8.16	CSc1cnc2c(c1O)ccc1c2ccnc1
CHEMBL2007002	-8.162	-6.936	COc1cc(ccc1O)c1ccc2c(c1)c(n[nH]2)C(=O)Nc1ccccc1
CHEMBL2007044	-6.176	-6.936	CCN(CC#Cc1ccc2c(c1)c1[nH]nc(c1C2)c1ccc(nc1)C#N)CC
CHEMBL2007064	-7.637	-6.936	OC(=O)CCc1c(C)[nH]c(c1C)/C=C/1\C(=O)Nc2c1cccc2
CHEMBL2007296	-4.702	-6.936	CCCOc1cccc(c1)[C@@H](NC(=O)c1ccc(cc1)c1ccncc1)C
CHEMBL2007372	-8.327	-6.936	OCC(CNc1nccc(n1)c1c([nH]c2[n+]1ccnc2NC)c1ccc(cc1)F)(C)C
CHEMBL2007592	-6.554	-6.936	O=C1[NH+]c2sc3c(c2C2=NC(=N[N+]12)c1ccccc1)CCCC3
CHEMBL2205426	-6.338	-6.994	O=C1C(=O)C(=C1NC(C)(C)C)Nc1ccnc(n1)Nc1ccc(cc1)c1ccncc1
CHEMBL2297161	-5.182	-4.08	Cc1nc[nH]c1[C@H]1N(CCc2c1nc[nH]2)Cc1nc2c([nH]1)cccc2
CHEMBL2297162	-6.446	-4.08	Cc1nc[nH]c1[C@@H]1N(CCc2c1nc[nH]2)Cc1nc2c([nH]1)cccc2
CHEMBL2297163	-7.047	-4.08	CC(N(CC1=Nc2ccccc2C(=O)[NH+]1)Cc1c[n+]2c([nH]1)c(C)ccc2)C
CHEMBL2297164	-8.028	-8.16	O[N](=O)c1ccc2c(c1)n(O)c1c(n2O)[nH]c2c1cccc2
CHEMBL2437291	-6.05	-7.725	Cc1ccc(cc1)c1csc(=N)n1CC(=O)N1CCN(CC1)c1ccccc1
CHEMBL2437293	-5.463	-7.836	O=C(N1CCN(CC1)c1ccccc1)Cn1c(=N)scc1c1ccccc1
CHEMBL2437294	-6.267	-7.686	Cc1ccc(cc1)c1csc(=N)n1CC(=O)N1CCN(CC1)C(=O)C
CHEMBL2437295	-6.452	-8.308	O=C(N1CCN(CC1)C(=O)C)Cn1c(=N)scc1c1ccc(cc1)Cl
CHEMBL2437297	-6.147	-7.392	O=C(N1CCN(CC1)C(=O)C)Cn1c(=N)scc1c1ccccc1
CHEMBL2437298	-6.137	-6.873	CN1CCN(CC1)C(=O)Cn1c(=N)scc1c1ccc(cc1)Cl
CHEMBL2437299	-6.121	-6.813	O=C(N1CCOCC1)Cn1c(=N)scc1c1ccc(cc1)C
CHEMBL2437300	-5.753	-7.223	CN1CCN(CC1)C(=O)Cn1c(=N)scc1c1ccccc1
CHEMBL2437302	-5.835	-6.851	O=C(N1CCOCC1)Cn1c(=N)scc1c1ccc(cc1)Cl
CHEMBL3298414	-9.404	-12.781	OC[C@H](c1ccc(c(c1)Cl)F)NC(=O)N1CCc2c(C1)nc(nc2)NC1CCOCC1
CHEMBL3409407	-8.307	-12.781	Clc1cccc(c1)C[N+]1C=CC(=CC1=O)c1ccnc(n1)NC1CCOCC1
CHEMBL3409408	-9.035	-12.951	Clc1ccc(cc1)C[N+]1C=CC(=CC1=O)c1ccnc(n1)NC1CCOCC1
CHEMBL3409568	-9.54	-12.001	Fc1ccc(cc1Cl)C[N+]1C=CC(=CC1=O)c1ccnc(n1)NC1CCOCC1
CHEMBL3409569	-9.534	-12.451	Clc1ccc(cc1F)C[N+]1C=CC(=CC1=O)c1ccnc(n1)NC1CCOCC1
CHEMBL3409570	-9.495	-12.184	Clc1ccc(cc1F)CC[N+]1C=CC(=CC1=O)c1ccnc(n1)NC1CCOCC1
CHEMBL3409571	-8.63	-12.001	OC[C@@H]([N+]1C=CC(=CC1=O)c1ccnc(n1)NC1CCOCC1)c1ccccc1
CHEMBL3409572	-8.719	-12.781	OC[C@@H]([N+]1C=CC(=CC1=O)c1ccnc(n1)NC1CCOCC1)c1ccccc1Cl
CHEMBL3409573	-9.088	-13.6	OC[C@@H]([N+]1C=CC(=CC1=O)c1ccnc(n1)NC1CCOCC1)c1ccc(cc1)Cl
CHEMBL3409574	-10.011	-12.085	OC[C@@H]([N+]1C=CC(=CC1=O)c1ccnc(n1)NC1CCOCC1)c1cccc(c1)Cl
CHEMBL3409575	-9.129	-12.085	OC[C@@H]([N+]1C=CC(=CC1=O)c1ccnc(n1)NC1CCOCC1)c1cccc(c1)F
CHEMBL3409577	-10.601	-11.748	OC[C@@H]([N+]1C=CC(=CC1=O)c1ccnc(n1)NC1CCOCC1)c1cccc(c1)C(F)(F)F
CHEMBL3409579	-10.605	-12.542	OC[C@@H]([N+]1C=CC(=CC1=O)c1ccnc(n1)NC1CCOCC1)c1cccc(c1)C#N
CHEMBL3409580	-9.058	-12.649	OC[C@@H]([N+]1C=CC(=CC1=O)c1ccnc(n1)NC1CCOCC1)c1ccc(c(c1)F)F
CHEMBL3409581	-9.589	-12.781	OC[C@@H]([N+]1C=CC(=CC1=O)c1ccnc(n1)NC1CCOCC1)c1ccc(c(c1)F)Cl
CHEMBL3409583	-9.16	-12.649	OC[C@@H]([N+]1C=CC(=CC1=O)c1ccnc(n1)NC1CCOCC1)c1cc(F)cc(c1)F
CHEMBL3409585	-8.534	-13.6	OC[C@H]([N+]1C=CC(=CC1=O)c1ccnc(n1)NC1CCOCC1)c1cc(F)cc(c1)Cl
CHEMBL3409586	-9.719	-12.951	OC[C@@H]([N+]1C=CC(=CC1=O)c1ccnc(n1)NC1CCOCC1)c1cccc(c1)Cl
CHEMBL3409587	-9.129	-13.191	OC[C@@H]([N+]1C=CC(=CC1=O)c1ccnc(n1)NC1CCOCC1)c1cccc(c1)F
CHEMBL3409588	-9.747	-12.542	OC[C@@H]([N+]1C=CC(=CC1=O)c1ccnc(n1)NC1CCOCC1)c1ccc(c(c1)F)Cl
CHEMBL3409589	-9.33	-12.951	OC[C@@H]([N+]1C=CC(=CC1=O)c1ccnc(n1)NC1CCOCC1)c1ccc(c(c1)Cl)F
CHEMBL3409591	-8.784	-11.535	OC[C@@H]([N+]1C=C(F)C(=CC1=O)c1ccnc(n1)NC1CCOCC1)c1ccc(c(c1)F)Cl
CHEMBL3409592	-9.312	-11.108	OC[C@@H]([N+]1C=C(C)C(=CC1=O)c1ccnc(n1)NC1CCOCC1)c1ccc(c(c1)F)Cl
CHEMBL3409593	-9.371	-11.723	OC[C@@H]([N+]1C(=CC(=CC1=O)c1ccnc(n1)NC1CCOCC1)C)c1ccc(c(c1)F)Cl
CHEMBL3409594	-8.225	-11.927	OC[C@H]([N+]1C=CC(=NC1=O)c1ccnc(n1)NC1CCOCC1)c1ccc(c(c1)F)Cl
CHEMBL3409595	-9.886	-12.542	OC[C@@H]([N+]1N=CC(=CC1=O)c1ccnc(n1)NC1CCOCC1)c1ccc(c(c1)F)Cl
CHEMBL3409596	-8.875	-11.893	OC[C@@H]([N+]1C=CC(=CC1=O)c1ccnc(c1)NC1CCOCC1)c1ccc(c(c1)F)Cl
CHEMBL3409597	-9.029	-10.681	OC[C@@H]([N+]1C=CC(=CC1=O)c1ncnc(c1)NC1CCOCC1)c1ccc(c(c1)F)Cl
CHEMBL3409598	-10.556	-11.774	OC[C@@H]([N+]1C=CC(=CC1=O)c1nc(ncc1C)NC1CCOCC1)c1ccc(c(c1)F)Cl
CHEMBL3409599	-8.318	-13.191	OC[C@@H]([N+]1C=CC(=CC1=O)c1nc(ncc1Cl)NC1CCOCC1)c1ccc(c(c1)F)Cl
CHEMBL3409600	-9.55	-13.6	OC[C@@H]([N+]1C=CC(=CC1=O)c1nc(ncc1F)NC1CCOCC1)c1ccc(c(c1)F)Cl
CHEMBL3409602	-8.88	-12.001	OC[C@@H]([N+]1C=CC(=CC1=O)c1ccnc(n1)N[C@@H]1COCC1)c1ccc(c(c1)F)Cl
CHEMBL3409603	-8.842	-12.781	OC[C@@H]([N+]1C=CC(=CC1=O)c1ccnc(n1)NC1COC1)c1ccc(c(c1)F)Cl
CHEMBL3409604	-9.815	-12.132	OC[C@@H]([N+]1C=CC(=CC1=O)c1ccnc(n1)NC1CC(C1)(F)F)c1ccc(c(c1)F)Cl
CHEMBL3409605	-8.561	-11.723	OC[C@@H]([N+]1C=CC(=CC1=O)c1ccnc(n1)N[C@H]1CCO[C@@H](C1)C)c1ccc(c(c1)F)Cl
CHEMBL3409606	-9.637	-11.699	OC[C@@H]([N+]1C=CC(=CC1=O)c1ccnc(n1)N[C@@H]1CCS(=O)(=O)C1)c1ccc(c(c1)F)Cl
CHEMBL3409607	-8.388	-11.108	COCC[C@@H](Nc1nccc(n1)C1=CC(=O)[N+](C=C1)[C@@H](c1ccc(c(c1)F)Cl)CO)C
CHEMBL3409608	-9.538	-11.05	OC[C@@H]([N+]1C=CC(=CC1=O)c1ccnc(n1)NC(CF)CF)c1ccc(c(c1)F)Cl
CHEMBL3409609	-8.994	-11.591	COC[C@H](Nc1nccc(n1)C1=CC(=O)[N+](C=C1)[C@@H](c1ccc(c(c1)F)Cl)CO)CO
CHEMBL3409610	-8.932	-11.632	OC[C@H]([N+]1C=CC(=CC1=O)c1ccnc(n1)NC1CCOCC1)c1ccc(c(c1)F)Cl
CHEMBL4062168	-7.556	-7.511	COC(=O)c1ccc2c(c1)/C(=C(\c1ccccc1)/Nc1ccc(cc1)N(C(=O)CN1CCN(CC1)C)C)/C(=O)N2

## Sheet: er
Reference					Validation
ID	DS	EXP	SMILES		ID	DS	EXP	SMILES
CHEMBL83	-9.95	-10.208	CC/C(=C(\c1ccccc1)/c1ccc(cc1)OCCN(C)C)/c1ccccc1		CHEMBL165	-8.548	-8.303	Oc1ccc(cc1)/C=C/c1cc(O)cc(c1)O
CHEMBL131	-7.87	-7.209	OCC(=O)[C@@]1(O)CC[C@@H]2[C@]1(C)C[C@H](O)[C@H]1[C@H]2CCC2=CC(=O)C=C[C@]12C		CHEMBL489	-9.968	-11.975	CC/C(=C(\c1ccc(cc1)O)/c1ccc(cc1)OCCN(C)C)/c1ccccc1
CHEMBL135	-10.078	-10.775	Oc1ccc2c(c1)CC[C@@H]1[C@@H]2CC[C@]2([C@H]1CC[C@@H]2O)C		CHEMBL8145	-9.497	-7.813	Oc1ccc(cc1)c1coc2c(c1=O)ccc(c2)O
CHEMBL409	-9.498	-5.44	N#Cc1ccc(cc1C(F)(F)F)NC(=O)[C@@](CS(=O)(=O)c1ccc(cc1)F)(O)C		CHEMBL57093	-10.359	-9.731	CCCN(c1cc(cc(n1)c1ccc(c(c1)C)O)c1ccccc1)Cc1ccccn1
CHEMBL411	-9.632	-12.906	CC/C(=C(\c1ccc(cc1)O)/CC)/c1ccc(cc1)O		CHEMBL128654	-10.72	-12.184	O/N=C/c1ccc(c(c1O)c1ccccc1)c1ccccc1
CHEMBL691	-9.75	-13.454	C#C[C@]1(O)CC[C@@H]2[C@]1(C)CC[C@H]1[C@H]2CCc2c1ccc(c2)O		CHEMBL153211	-8.941	-7.194	CN1CCN(CC1)c1nc(NCCCc2ccccc2)nc(n1)NCc1ccc(cc1)O
CHEMBL954	-9.177	-12.083	CCN(CCOc1ccc(cc1)/C(=C(\c1ccccc1)/Cl)/c1ccccc1)CC		CHEMBL175493	-9.594	-5.44	FC(c1ccc(cc1)/C=C\c1cc(cc(c1)C(F)(F)F)C(F)(F)F)(F)F
CHEMBL1162	-8.559	-9.025	C#C[C@]1(O)CC[C@@H]2[C@]1(C)CC[C@H]1[C@H]2CCC2=CC(=O)CC[C@H]12		CHEMBL175526	-7.364	-5.44	CCCCOc1ccc(cc1)/C=C/c1cc(OC)cc(c1)OC
CHEMBL1405	-9.976	-11.778	Oc1ccc2c(c1)CC[C@@H]1[C@@H]2CC[C@]2([C@H]1CCC2=O)C		CHEMBL178917	-8.398	-5.44	Fc1ccc(cc1)/C=C\c1cc(F)cc(c1)F
CHEMBL26865	-9.96	-10.976	Oc1ccc(cc1)C1=C(Cc2c1ccc(c2)O)c1ccc(cc1)O		CHEMBL179821	-9.541	-5.44	Clc1cc(/C=C\c2cccc(c2)C(F)(F)F)cc(c1)Cl
CHEMBL56306	-8.825	-12.184	Oc1ccc2c(c1)CC[C@@H](N2Cc1ccc(cc1)OCCN1CCCC1)c1ccc(cc1)O		CHEMBL185355	-9.852	-7.449	Oc1ccc(cc1)c1[nH][n+]2c(c1c1ccc(cc1)O)ncc(c2)O
CHEMBL57875	-10.872	-8.581	Oc1ccc(cc1)c1nc(cc(c1)c1ccccc1)N(CCc1ccccc1)C		CHEMBL216355	-9.739	-10.818	Oc1ccc(cc1)[C@H]1Oc2ccc(cc2[C@@H]2[C@H]1CCC2)O
CHEMBL58486	-11.074	-9.082	CC(CN(c1nc(cc(c1)c1ccccc1)c1ccc(c(c1)C)O)C)C		CHEMBL235829	-10.494	-10.753	Oc1ccc(cc1)[C@@H]1Oc2ccc(cc2[C@H]2[C@@H]1C[C@H](C2)C(F)(F)F)O
CHEMBL58504	-11.019	-8.405	CCCCN(c1cc(cc(n1)c1ccc(c(c1)C)O)c1ccccc1)C		CHEMBL278703	-10.037	-11.677	Oc1ccc(cc1)[C@@H]1Oc2ccc(cc2[C@H]2[C@@H]1CCC2)O
CHEMBL58563	-10.133	-9.242	CN(c1cc(cc(n1)c1ccc(c(c1)C)O)c1ccccc1)CCc1ccccc1		CHEMBL278936	-10.081	-8.371	Oc1ccc(cc1)[C@@H]1Oc2ccc(cc2[C@H]2[C@@H]1CC(=O)C2)O
CHEMBL58741	-9.571	-7.511	Oc1ccc(cc1)c1cc(nc(c1)c1ccc(cc1)O)N(CCc1ccccc1)C		CHEMBL282575	-9.178	-10.533	O=C(c1ccccc1)Oc1ccc2c(c1)CC[C@@H]1[C@@H]2CC[C@]2([C@H]1CC[C@@H]2O)C
CHEMBL59184	-10.943	-8.731	CN(c1cc(cc(n1)c1ccc(c(c1)C)O)c1ccccc1)Cc1ccccc1		CHEMBL319244	-9.856	-7.678	O=C(/C=C/c1ccc(c(c1)O)O)OCCc1ccccc1
CHEMBL59271	-9.57	-8.023	CN(c1cc(cc(n1)c1ccc(c(c1)C)O)c1ccccc1)CCc1ccccn1		CHEMBL335465	-9.92	-13.361	O/N=C/c1ccc(c(c1)c1ccccc1)c1ccccc1
CHEMBL59438	-9.561	-8.852	Oc1ccc(cc1)c1ccc2c(n1)ccc(c2)O		CHEMBL361541	-7.722	-5.44	Clc1cc(/C=C/c2cccc(c2)C(F)(F)F)cc(c1)Cl
CHEMBL59552	-11.013	-8.442	CC(CN(c1nc(cc(c1)c1ccccc1)c1ccc(cc1)O)C)C		CHEMBL362265	-7.873	-5.44	COc1cccc(c1)/C=C\c1cc(Cl)cc(c1)Cl
CHEMBL60909	-9.756	-7.751	CCOCCN(c1cc(cc(n1)c1ccc(c(c1)C)O)c1ccccc1)CCOCC		CHEMBL392906	-5.295	-7.002	COC(=O)C(C(=O)OC)C[C@]1(C)C[C@@H]2CC[C@H]1C[C@H]2C(CCNC(=O)CCC(C)C)(C)C
CHEMBL61026	-11.104	-8.27	CCN(c1cc(cc(n1)c1ccc(c(c1)C)O)c1ccccc1)Cc1ccncc1		CHEMBL399832	-10.214	-11.628	Oc1ccc(cc1)[C@@H]1Oc2c(C)cc(cc2[C@H]2[C@@H]1CCC2)O
CHEMBL82307	-9.71	-6.8	COc1ccc2c(c1)CCC1=CC(=O)CC[C@]21Cc1ccccc1		CHEMBL426049	-8.614	-5.44	CCCCOc1ccc(cc1)/C=C\c1cc(OC)cc(c1)OC
CHEMBL128227	-9.406	-12.686	CCNc1c(/C=N/O)ccc(c1c1ccccc1)c1ccccc1		CHEMBL443774	-7.779	-4.08	CC(CNc1cc(SCC(C)C)nc(n1)NCC(C)C)C
CHEMBL130030	-10.392	-11.467	O/N=C/c1ccc(c(c1NC)c1ccccc1)c1ccccc1		CHEMBL445785	-7.169	-4.08	CC(CCc1nc(NCC(C)C)nc(c1)N(CC(C)C)C)C
CHEMBL131163	-10.634	-11.774	O/N=C/c1ccc(c(c1N)c1ccccc1)c1ccccc1		CHEMBL492263	-7.53	-4.08	CC(CCc1cc(NCC(C)C)nc(n1)SCC(C)C)C
CHEMBL135180	-9.601	-10.88	Oc1ccc2c(c1)sc1c2CC[C@]2([C@@H]1CC[C@@H]2O)C		CHEMBL492387	-6.461	-4.08	CC(CCc1cc(CCC(C)C)nc(n1)NCC(C)C)C
CHEMBL135236	-9.831	-11.012	Oc1ccc2c(c1)ccc1c2CC[C@]2([C@H]1CC[C@H]2O)C		CHEMBL492455	-8.574	-4.08	CC(CNc1cc(NCC(C)C)nc(n1)CCc1cccc2c1cccc2)C
CHEMBL135732	-9.152	-11.421	Oc1ccc2c(c1)sc1c2CC[C@]2([C@H]1CC[C@@H]2O)C		CHEMBL492456	-7.705	-4.08	CC(CCc1nc(NCc2ccccc2)cc(n1)NCC(C)C)C
CHEMBL138544	-9.184	-10.388	Oc1ccc2c(c1)sc1c2CC[C@]2([C@H]1CC[C@H]2O)C		CHEMBL492483	-8.772	-4.08	CC(CCc1cc(SCc2ccccc2)nc(n1)SCc1ccccc1)C
CHEMBL150279	-9.733	-8.731	Oc1ccc(cc1)CCNc1nc(nc(n1)N1CCNCC1)N(CCCc1ccc(cc1)F)C		CHEMBL492873	-8.561	-4.08	CC(CNc1cc(CCc2ccccc2)nc(n1)N(CC(C)C)C)C
CHEMBL150466	-9.41	-8.492	Oc1ccc(cc1)CCNc1nc(SCCOc2ccc(cc2)Cl)nc(n1)N1CCNCC1		CHEMBL493702	-6.047	-6.97	CC(CNc1cc(NCC(C)C)nc(n1)Cl)C
CHEMBL153062	-5.869	-9.475	CCCCCCCCCc1ccc(cc1)O		CHEMBL493703	-7.939	-6.986	CC(CNc1cc(NCc2ccccc2)nc(n1)NCC(C)C)C
CHEMBL153100	-10.477	-6.8	CN1CCN(CC1)c1nc(NCCCc2ccccc2)nc(n1)NCCc1cccc(c1)O		CHEMBL494491	-8.383	-6.939	CC(CCc1cc(NCC(C)C)nc(n1)NCc1ccccc1)C
CHEMBL153765	-8.89	-7.953	Oc1ccc(cc1)CCNc1nc(nc(n1)N1CCNCC1)N(CCCC1CCCCC1)C		CHEMBL494698	-7.015	-7.643	CC(CCc1cc(NCc2cccc3c2cccc3)nc(n1)NCC(C)C)C
CHEMBL158017	-8.63	-4.461	c1ccc(cc1)CCc1cc(NCc2ccccc2)nc(n1)NCc1ccccc1		CHEMBL494705	-7.181	-4.08	c1ccc(cc1)CCc1nc(NCc2cccc3c2cccc3)nc(c1)CCc1ccccc1
CHEMBL175525	-6.892	-8.73	CCOc1ccc(cc1)/C=C/c1cc(OC)cc(c1)OC		CHEMBL494717	-7.276	-7.122	CC(CNc1cc(CCc2ccccc2)nc(n1)NCC(C)C)C
CHEMBL178733	-7.479	-5.44	Clc1ccc(cc1)/C=C/c1cc(Cl)cc(c1)Cl		CHEMBL495135	-9.127	-6.962	CC(CNc1cc(CCc2ccccc2)nc(n1)NCc1ccccc1)C
CHEMBL178806	-7.938	-5.44	COc1ccc(cc1)/C=C/c1cc(F)cc(c1)F		CHEMBL495326	-8.192	-7.643	CC(CNc1nc(CCc2cccc3c2cccc3)cc(n1)N(CC(C)C)C)C
CHEMBL178866	-7.994	-5.44	COc1ccc(cc1)/C=C\c1cc(F)cc(c1)F		CHEMBL521813	-7.29	-4.08	CC(CCc1cc(nc(n1)S(=O)(=O)CC(C)C)S(=O)(=O)CC(C)C)C
CHEMBL178967	-7.999	-5.44	COc1ccc(cc1)/C=C\c1cc(Cl)cc(c1)Cl		CHEMBL523138	-8.498	-8.351	CCCCc1cc2ccccc2c(c1c1ccc(cc1)F)Oc1ccc(cc1)/C=C/C(=O)O
CHEMBL179243	-7.573	-9.338	CCOc1ccc(cc1)/C=C\c1cc(OC)cc(c1)OC		CHEMBL523208	-9.139	-4.08	c1ccc(cc1)CNc1cc(NCc2ccccc2)nc(n1)NCc1ccccc1
CHEMBL179374	-7.398	-5.44	COc1cc(/C=C/c2ccc(cc2)F)cc(c1)OC		CHEMBL523687	-9.071	-4.08	c1ccc(cc1)CCc1cc(OCc2ccccc2)nc(n1)OCc1ccccc1
CHEMBL179481	-7.499	-5.44	Fc1ccc(cc1)/C=C/c1cc(F)cc(c1)F		CHEMBL524173	-8.918	-4.08	CC(CNc1nc(NCc2cccc3c2cccc3)nc(c1)/C=C/c1ccccc1)C
CHEMBL179510	-7.512	-5.44	FC(c1ccc(cc1)/C=C/c1cc(Cl)cc(c1)Cl)(F)F		CHEMBL1087884	-7.396	-6.171	CC(CNc1cc(CC(C)C)nc(n1)NCC(C)C)C
CHEMBL179619	-7.708	-5.44	COc1ccc(cc1)/C=C/c1cc(Cl)cc(c1)Cl		CHEMBL1200623	-8.681	-8.833	CC[C@]1(O)CC[C@@H]2[C@]1(C)CC[C@H]1[C@H]2CCC2=CCCC[C@H]12
CHEMBL179770	-9.204	-5.44	FC(c1ccc(cc1)/C=C\c1cc(Cl)cc(c1)Cl)(F)F		CHEMBL1213783	-10.623	-9.975	CC/C(=C(\c1ccccc1)/c1ccc(cc1)OCC[N+](C)(C)C)/c1ccccc1
CHEMBL189178	-11.285	-9.918	Oc1ccc(cc1)c1[nH][n+]2c(c1c1ccccc1)nc(cc2C(F)(F)F)C(F)(F)F		CHEMBL1801006	-9.655	-5.849	Brc1cc(ccc1O)[C@@H](C(C(=O)Nc1nccs1)(C)C)c1ccccc1
CHEMBL191066	-10.081	-7.688	Oc1ccc(cc1)c1c([nH][n+]2c1nc(cc2C(F)(F)F)C(F)(F)F)c1ccccc1		CHEMBL3645263	-10.902	-11.459	CCCc1ccc(cc1)C(=O)N(c1ccc(cc1)O)c1ccc(cc1)O
CHEMBL193482	-10.29	-12.67	Oc1ccc2c(c1)CC[C@@H]1[C@@H]2CC[C@]2([C@H]1C[C@H]([C@@H]2O)O)C		CHEMBL3645271	-10.235	-10.636	Oc1ccc(cc1)N(C(=O)c1cccc(c1C)F)c1ccc(cc1)O
CHEMBL193730	-11.474	-7.888	CCc1nc2cc(O)ccc2c(c1c1ccccc1)Oc1cccc(c1)/C=C/C(=O)O		CHEMBL4059888	-9.953	-12.426	OC(=O)/C=C/c1ccc(cc1)Oc1c(sc2c1ccc(c2)O)C(=O)c1c(C)cc(cc1C)F
CHEMBL195080	-11.304	-11.016	CCc1nc2cc(O)ccc2c(c1c1ccccc1)Oc1ccc(cc1)OCCN(C)C
CHEMBL195437	-5.734	-6.939	CCCCCCCCc1ccc(cc1)O
CHEMBL195515	-11.807	-11.696	CC/C(=C(\c1ccc(cc1)O)/c1ccc(cc1)/C=C/C(=O)O)/c1ccccc1
CHEMBL197080	-9.497	-11.802	Oc1ccc2c(c1)CC(=C2c1ccc(cc1)C(F)(F)F)c1ccc(cc1)O
CHEMBL197595	-7.604	-5.44	N#Cc1ccc(cc1C(F)(F)F)N1C[C@@H](C)N(C[C@@H]1C)C(=O)Nc1ccc(nc1)C(F)(F)F
CHEMBL198499	-10.512	-11.392	Oc1ccc2c(c1)CC(=C2c1ccc(cc1)C(=O)N)c1ccc(cc1)O
CHEMBL219467	-10.574	-9.966	CN(CCOc1ccc(cc1)c1c([nH][n+]2c1nc(cc2C(F)(F)F)C(F)(F)F)c1ccc(cc1)O)C
CHEMBL220072	-9.965	-8.69	CN(CCOc1ccc(cc1)c1[nH][n+]2c(c1c1ccc(cc1)O)nc(cc2C(F)(F)F)C(F)(F)F)C
CHEMBL234460	-9.533	-9.383	Oc1ccc(cc1)[C@@H]1CCc2c(O1)ccc(c2)O
CHEMBL234462	-10.003	-11.615	Oc1ccc(cc1)[C@H]1Oc2ccc(cc2[C@@H]2[C@H]1CCCC2)O
CHEMBL234463	-10.254	-11.171	Oc1ccc(cc1)[C@H]1Oc2ccc(cc2[C@@H]2[C@H]1CCCCC2)O
CHEMBL234633	-9.449	-9.774	Oc1ccc2c(c1)[C@H]1CCC[C@H]1[C@H](O2)c1cccc(c1)O
CHEMBL234637	-9.836	-10.061	Oc1ccc(cc1)[C@H]1Oc2ccccc2[C@@H]2[C@H]1CCC2
CHEMBL234638	-9.713	-12.86	Oc1ccc(cc1)[C@H]1Oc2cccc(c2[C@@H]2[C@H]1CCC2)O
CHEMBL234639	-9.967	-10.047	Oc1ccc(cc1)[C@H]1Oc2cc(O)ccc2[C@@H]2[C@H]1CCC2
CHEMBL235206	-8.884	-8.104	Fc1ccc(c(c1)F)[C@](c1c[nH]c2c1cccc2NS(=O)(=O)C)(C1CC1)C
CHEMBL235209	-9.062	-8.104	Fc1ccc(cc1)[C@](c1c[nH]c2c1cccc2NS(=O)(=O)C)(C1CC1)C
CHEMBL235386	-10.946	-10.289	CCOCc1cc(O)cc2c1O[C@@H](c1ccc(cc1)O)[C@@H]1[C@H]2CCC1
CHEMBL235828	-10.579	-8.687	O=C1CC[C@H]2[C@@H](C1)[C@H](Oc1c2cc(O)cc1)c1ccc(cc1)O
CHEMBL236045	-9.778	-11.535	Oc1ccc(cc1)[C@@H]1Oc2ccc(cc2[C@H]2[C@@H]1C[C@H](C2)C)O
CHEMBL236086	-10.445	-10.8	COCc1cc(O)cc2c1O[C@@H](c1ccc(cc1)O)[C@@H]1[C@H]2CCC1
CHEMBL236495	-8.482	-6.113	COC(=O)[C@H](C[C@]1(C)C[C@@H]2CC[C@H]1C[C@H]2C(CCNC(=O)CCC(C)C)(C)C)N
CHEMBL236718	-10.311	-10.987	Oc1ccc(cc1)[C@@H]1Oc2ccc(cc2[C@H]2[C@@H]1CC(C2)(F)F)O
CHEMBL236720	-10.486	-10.008	COCc1cc(O)cc2c1O[C@@H](c1ccc(cc1)O)[C@@H]1[C@H]2CC(C1)(F)F
CHEMBL237122	-7.904	-8.104	COC(=O)[C@@H]1CC2=CC(=O)CC[C@@]2([C@@H]2[C@@H]1[C@@H]1CC[C@]3([C@]1([C@@H]1[C@H]2O1)C)CCC(=O)O3)C
CHEMBL289277	-10.029	-8.314	Cc1cc(O)c2c(c1)C(=O)c1c(C2=O)c(O)cc(c1)O
CHEMBL292573	-11.274	-9.173	CCCN(c1cc(cc(n1)c1ccc(cc1)O)c1ccccc1)Cc1ccccn1
CHEMBL293599	-9.47	-9.207	Oc1ccc(cc1)[C@@H]1CCc2c(N1)ccc(c2)O
CHEMBL296411	-7.533	-8.953	COc1ccc(cc1)/C=C/c1cc(OC)cc(c1)OC
CHEMBL298398	-8.537	-8.852	Oc1ccc2c(c1)C(=O)c1c(C2=O)cc(cc1)O
CHEMBL311636	-7.175	-9.356	COc1ccc(cc1)/C=C\c1cc(OC)cc(c1)OC
CHEMBL315475	-11.395	-11.699	COc1ccc(cc1)c1c(oc(c1CC)c1ccc(cc1)O)c1ccc(cc1)O
CHEMBL335328	-9.361	-10.363	Oc1ccc2c(c1)sc1c2CC[C@@]2([C@H]1CC[C@H]2O)C
CHEMBL335884	-9.031	-10.725	Oc1ccc2c(c1)sc1c2CC[C@@]2([C@@H]1CC[C@H]2O)C
CHEMBL347927	-5.126	-6.526	CC(CCc1cc(NCC(C)C)nc(n1)NCC(C)C)C
CHEMBL352024	-4.367	-6.283	CCCCc1cc(NCCC)nc(n1)NCCC
CHEMBL361413	-8.262	-5.44	Clc1ccc(cc1)/C=C\c1cc(Cl)cc(c1)Cl
CHEMBL363630	-9.937	-10.608	CCc1nc2cc(O)ccc2c(c1c1ccccc1)Oc1ccc(cc1)/C=C/C(=O)N
CHEMBL364442	-9.631	-10.363	Oc1ccc(cc1)C1=C(c2ccc(cc2)Cl)c2c(C1)cc(cc2)O
CHEMBL369262	-8.006	-5.44	COc1cc(/C=C\c2ccc(cc2)F)cc(c1)OC
CHEMBL370403	-9.846	-11.066	Oc1ccc2c(c1)CC(=C2c1ccc(cc1)C(=O)C)c1ccc(cc1)O
CHEMBL370492	-9.87	-9.384	CCc1nc2cc(O)ccc2c(c1c1ccccc1)Oc1ccc(cc1)/C=C/C(=O)O
CHEMBL372526	-9.325	-9.832	BrCc1ccc(cc1)C1=C(Cc2c1ccc(c2)O)c1ccc(cc1)O
CHEMBL380565	-10.203	-12.477	Nc1ccc(cc1)C1=C(Cc2c1ccc(c2)O)c1ccc(cc1)O
CHEMBL391439	-8.676	-8.104	Fc1ccc(cc1)[C@@](c1c[nH]c2c1cccc2NS(=O)(=O)C)(C1CC1)C
CHEMBL391532	-10.991	-11.074	Oc1ccc(cc1)[C@@H]1Oc2ccc(cc2[C@H]2[C@@H]1C[C@@H](C2)C(F)(F)F)O
CHEMBL393035	-10.516	-8.16	Oc1ccc(cc1)[C@H]1Oc2ccc(cc2[C@@H]2[C@H]1CCC(=O)C2)O
CHEMBL393340	-6.272	-6.692	COC(=O)[C@@H](C(=O)O)C[C@]1(C)C[C@@H]2CC[C@H]1C[C@H]2C(CCNC(=O)CCC(C)C)(C)C
CHEMBL393390	-10.816	-9.117	COCc1cc(O)cc2c1O[C@H](c1ccc(cc1)O)[C@H]1[C@@H]2CC(C1)(F)F
CHEMBL394338	-10.748	-9.292	OCc1cc(O)cc2c1O[C@@H](c1ccc(cc1)O)[C@@H]1[C@H]2CCC1
CHEMBL397775	-9.268	-8.94	Oc1ccc2c(c1)[C@H]1CCC[C@H]1[C@H](O2)c1ccccc1
CHEMBL400466	-8.411	-4.08	CC(CNc1cc(/C=C/c2ccccc2)nc(n1)N(CC(C)C)C)C
CHEMBL405154	-9.04	-8.852	O/N=C/c1ccc(c(c1O)Cl)c1ccc(cc1)O
CHEMBL418971	-8.696	-8.415	CC(c1ccc(cc1)O)(c1ccc(cc1)O)C
CHEMBL426073	-11.219	-10.316	Oc1ccc(cc1)c1[nH][n+]2c(c1c1ccc(cc1)O)nc(cc2C(F)(F)F)C(F)(F)F
CHEMBL427498	-7.713	-5.44	COc1cccc(c1)/C=C/c1cc(Cl)cc(c1)Cl
CHEMBL431698	-9.097	-11.407	Oc1ccc(cc1)c1sc2c(c1)ccc(c2)O
CHEMBL436784	-9.168	-8.16	O=C1C=C(c2c([NH+]1)ccc(c2)N(CC(F)(F)F)CC(F)(F)F)C(F)(F)F
CHEMBL449931	-8.066	-4.08	CC(CCc1cc(nc(n1)N(CC(C)C)C)N(CC(C)C)C)C
CHEMBL451143	-7.507	-6.994	CC(CCc1cc(NCC(C)C)nc(n1)N(CC(C)C)C)C
CHEMBL464360	-9.857	-7.132	OC[C@H]1O[C@@H](Oc2cc(O)cc3c2C(=O)c2c(C3=O)cc(cc2O)C)[C@@H]([C@H]([C@@H]1O)O)O
CHEMBL467888	-8.752	-6.8	O=C1[NH+]c2ccc(cc2C(=C1)C(F)(F)F)N1[C@H](C)CC[C@@H]1[C@H](C(F)(F)F)O
CHEMBL470153	-6.143	-4.08	CC(CNc1ncnc(c1)NCC(C)C)C
CHEMBL474189	-6.27	-7.209	O=C([C@@]1(C)C[C@]2(C)c3c([C@H]1c1c2cccc1)cccc3)Nc1nccs1
CHEMBL474770	-7.942	-7.209	Cc1cnc(s1)NC(=O)[C@@]1(C)C[C@@H]2c3c([C@H]1c1c2cccc1)cccc3
CHEMBL484451	-7.306	-6.8	CCc1cc(NCC(C)C)nc(n1)NCC(C)C
CHEMBL489584	-10.184	-10.272	CC(Cc1cc2cc(O)ccc2c(c1c1ccccc1)Oc1ccc(cc1)/C=C/C(=O)O)C
CHEMBL489585	-10.022	-11.831	CCCCCc1cc2cc(O)ccc2c(c1c1ccccc1)Oc1ccc(cc1)/C=C/C(=O)O
CHEMBL490198	-9.87	-11.421	CCCCc1cc2cc(O)ccc2c(c1c1ccccc1)Oc1ccc(cc1)/C=C/C(=O)O
CHEMBL491235	-9.448	-8.174	CCCCc1cc2ccccc2c(c1c1ccccc1)Oc1ccc(cc1)/C=C/C(=O)O
CHEMBL492262	-5.828	-4.08	CC(CCc1cc(NCC(C)C)nc(n1)OCC(C)C)C
CHEMBL492453	-7.909	-4.08	CC(CCc1nc(NCc2cccc3c2cccc3)cc(n1)NCC(C)C)C
CHEMBL492454	-8.245	-4.08	CC(CCc1nc(NCc2ccccc2)nc(c1)CCC(C)C)C
CHEMBL492665	-7.7	-4.08	CC(CN(c1cc(/C=C/c2ccccc2)nc(n1)N(CC(C)C)C)C)C
CHEMBL492875	-8.517	-6.903	CC(CNc1nc(CCc2ccccc2)cc(n1)N(CC(C)C)C)C
CHEMBL493096	-8.894	-4.08	CC(CNc1cc(/C=C/c2ccccc2)nc(n1)NCc1ccccc1)C
CHEMBL493304	-5.895	-4.08	CC(CCc1cc(OCC(C)C)nc(n1)OCC(C)C)C
CHEMBL493490	-7.823	-6.97	CC(CNc1cc(/C=C/c2ccccc2)nc(n1)NCC(C)C)C
CHEMBL493502	-9.04	-4.08	CC(CSc1cc(CCc2ccccc2)nc(n1)SCC(C)C)C
CHEMBL493700	-4.945	-4.08	CC(COc1cc(OCC(C)C)nc(n1)OCC(C)C)C
CHEMBL493701	-7.551	-4.08	CC(CNc1nc(NCC(C)C)nc(c1)S(=O)(=O)CC(C)C)C
CHEMBL493713	-8.432	-4.08	c1ccc(cc1)CCc1cc(SCc2ccccc2)nc(n1)SCc1ccccc1
CHEMBL493714	-8.445	-4.08	CC(CS(=O)(=O)c1cc(CCc2ccccc2)nc(n1)S(=O)(=O)CC(C)C)C
CHEMBL493897	-6.072	-4.08	CC(CCc1nc(NCC(C)C)cc(n1)NCC(C)C)C
CHEMBL493903	-4.707	-4.08	CC(CNc1cc(OCC(C)C)nc(n1)NCC(C)C)C
CHEMBL494121	-9.745	-7.327	CC(CCc1cc(NCc2ccccc2)nc(n1)NCc1ccccc1)C
CHEMBL494122	-8.382	-4.08	CC(CCc1cc(SCC(C)C)nc(n1)SCC(C)C)C
CHEMBL494321	-7.894	-4.08	CC(CCc1cc(OCc2ccccc2)nc(n1)OCc1ccccc1)C
CHEMBL494492	-7.406	-6.994	CC(CCc1cc(NCC(C)C)nc(n1)NCc1cccc2c1cccc2)C
CHEMBL494493	-8.342	-7.122	CC(CCc1cc(NCc2ccccc2)nc(n1)NCC(C)C)C
CHEMBL494704	-7.857	-4.08	CC(CCc1cc(CCC(C)C)nc(n1)NCc1cccc2c1cccc2)C
CHEMBL494706	-5.813	-7.132	CC(CNc1cc(NCC(C)C)nc(n1)NCC(C)C)C
CHEMBL494911	-8.901	-4.08	CC(CNc1nc(CCc2ccccc2)cc(n1)CCc1ccccc1)C
CHEMBL494912	-8.249	-4.08	c1ccc(cc1)COc1cc(OCc2ccccc2)nc(n1)OCc1ccccc1
CHEMBL495136	-7.236	-4.08	c1ccc(cc1)CCc1cc(NCc2cccc3c2cccc3)nc(n1)NCc1ccccc1
CHEMBL495137	-8.8	-4.08	CC(CNc1nc(NCc2cccc3c2cccc3)nc(c1)CCc1ccccc1)C
CHEMBL495337	-8.691	-7.847	CC(CNc1nc(CCc2ccccc2)cc(n1)NCc1ccccc1)C
CHEMBL499809	-6.978	-4.08	CC(CSc1cc(SCC(C)C)nc(n1)SCC(C)C)C
CHEMBL507395	-7.872	-4.08	CC(CCc1cc(NCC(C)C)nc(n1)S(=O)(=O)CC(C)C)C
CHEMBL514630	-6.567	-7.209	O=C([C@@]1(C)C[C@]2(C)c3c([C@H]1c1c2cccc1)cccc3)Nc1nncs1
CHEMBL514646	-9.418	-6.561	O=C([C@@]1(C)C[C@@H]2c3c([C@H]1c1c2cccc1)cccc3)Nc1nccs1
CHEMBL521859	-8.902	-4.08	c1ccc(cc1)CCc1cc(CCc2ccccc2)nc(n1)NCc1ccccc1
CHEMBL522032	-6.232	-4.08	CC(COc1cc(CCc2ccccc2)nc(n1)OCC(C)C)C
CHEMBL522172	-7.798	-4.08	CC(CNc1cc(CCc2cccc3c2cccc3)nc(n1)NCc1cccc2c1cccc2)C
CHEMBL522206	-8.599	-4.08	c1ccc(cc1)CNc1cc(/C=C/c2ccccc2)nc(n1)NCc1ccccc1
CHEMBL522663	-8.607	-4.08	CC(CN(c1cc(CCc2ccccc2)nc(n1)N(CC(C)C)C)C)C
CHEMBL522823	-6.028	-7.619	CC(CNc1cc(CCc2cccc3c2cccc3)nc(n1)NCC(C)C)C
CHEMBL523041	-9.517	-4.08	CC(CCc1cc(NCc2cccc3c2cccc3)nc(n1)NCc1ccccc1)C
CHEMBL523707	-8.976	-4.08	CC(CCc1nc(NCc2cccc3c2cccc3)nc(c1)NCc1ccccc1)C
CHEMBL523997	-8.546	-4.08	CC(CCc1nc(NCC(C)C)nc(c1)N(C(=O)OC(C)(C)C)Cc1ccccc1)C
CHEMBL524104	-10.903	-8.377	COCc1cc2ccccc2c(c1c1ccccc1)Oc1ccc(cc1)/C=C/C(=O)O
CHEMBL569766	-8.35	-6.8	CC(=O)c1ccc2c(c1)[C@@H]1C=CC[C@@H]1[C@@H](N2)c1cc2OCOc2cc1Br
CHEMBL1091535	-11.802	-12.24	CC/C(=C(\c1ccc(cc1)O)/c1ccc(cc1)/C=C/C(=O)O)/c1ccccc1
CHEMBL1163598	-9.621	-6.8	Fc1cccc(c1)[C@@H](CC(=O)c1ccc(cc1)C)Nc1ccc(cc1)[N](=O)O
CHEMBL1201151	-7.944	-11.264	C#C[C@]1(O)CC[C@@H]2[C@]1(C)CC[C@H]1[C@H]2CCc2c1ccc(c2)OC
CHEMBL1213617	-9.501	-11.831	Oc1ccc2c(c1)CCN(C2)C(=O)C(F)(F)F
CHEMBL1222307	-9.045	-6.8	CC(=O)c1ccc2c(c1)[C@@H]1C=CC[C@@H]1[C@H](N2)c1cc2OCOc2cc1Br
CHEMBL1230314	-10.441	-11.301	Oc1ccc2c(c1)CC[C@@H]1[C@@H]2CC[C@]2([C@H]1[C@@H](O)[C@H]([C@@H]2O)O)C
CHEMBL1627464	-9.823	-13.108	C#C[C@]1(O)CC[C@@H]2[C@@]1(C)CC[C@H]1[C@H]2CCc2c1ccc(c2)O
CHEMBL1628190	-8.247	-10.039	CN(CCOc1ccc(cc1)[C@H]1C[C@]2(C)[C@@H](O)CC[C@H]2[C@H]2[C@H]1c1ccc(cc1CC2)O)C
CHEMBL1800981	-9.97	-5.849	Fc1cc(ccc1O)[C@@H](C(C(=O)Nc1scnn1)(C)C)c1ccccc1
CHEMBL1800984	-9.67	-7.668	Oc1ccc2c(c1)Oc1c([C@@H]2C(C(=O)Nc2nccs2)(C)C)cccc1
CHEMBL1800985	-9.652	-7.153	Oc1ccc2c(c1)Oc1c([C@@H]2C(C(=O)Nc2nncs2)(C)C)cccc1
CHEMBL1801008	-10.078	-5.849	Fc1cc(ccc1O)[C@@H](C(C(=O)Nc1nccs1)(C)C)c1ccccc1
CHEMBL1801012	-10.232	-5.44	Oc1ccc(cc1)[C@@H](C(C(=O)Nc1nccs1)(C)C)c1ccccc1
CHEMBL2079587	-10.304	-10.193	C[C@]12Cc3c[nH]nc3C[C@@H]1CC[C@@H]1[C@@H]2CC[C@]2([C@H]1CC[C@]2(C)O)C
CHEMBL2103774	-8.032	-9.394	C#C[C@]1(O)CC[C@@H]2[C@]1(C)CC[C@H]1[C@H]2[C@H](C)CC2=C1CCC(=O)C2
CHEMBL3545017	-11.181	-10.422	Oc1ccc(cc1)N(C(=O)c1ccc(c(c1)F)O)c1ccc(cc1)F
CHEMBL3581693	-10.222	-12.827	CC/C(=C(\c1ccc2c(c1)cn[nH]2)/c1ccc(cc1)/C=C/C(=O)O)/c1ccc(cc1Cl)F
CHEMBL3589346	-9.546	-10.427	Oc1ccc(cc1)C1=C([C@@H]2O[C@H]1[C@H](C2)S(=O)(=O)Oc1ccccc1)c1ccc(cc1)O
CHEMBL3645264	-10.199	-11.45	Oc1ccc(cc1)N(c1ccc(cc1)O)Cc1cccc(c1C)C
CHEMBL3645265	-10.367	-11.08	Oc1ccc(cc1)N(C(=O)c1cccc(c1C)C)c1ccc(cc1)O
CHEMBL3645266	-10.518	-10.942	Oc1ccc(cc1)N(C(=O)c1ccc2c(c1)cccc2)c1ccc(cc1)O
CHEMBL3645267	-10.072	-11.176	Oc1ccc(cc1)N(C(=O)c1ccc(c(c1)F)O)c1ccc(cc1)O
CHEMBL3645268	-9.951	-10.725	Oc1ccc(cc1)CN(c1ccc(cc1)F)c1ccc(cc1)O
CHEMBL3645270	-10.544	-10.641	Oc1ccc(cc1)N(C(=O)c1ccc(c(c1)F)O)c1ccccc1
CHEMBL4068722	-8.63	-12.041	N#C/C=C/c1ccc(cc1)/C(=C/1\[C@@H]2C[C@@H]3C[C@H]1C[C@H](C2)C3)/c1ccc(cc1)O
CHEMBL4070169	-10.664	-12.649	OC(=O)/C=C/c1ccc(cc1)Oc1c(sc2c1ccc(c2)O)C(=O)c1ccc(cc1C)C
CHEMBL4092208	-11.13	-12.09	OC(=O)/C=C/c1ccc(cc1)Oc1c(sc2c1ccc(c2)O)C(=O)c1ccccc1C
CHEMBL4098867	-11.232	-12.494	OC(=O)/C=C/c1ccc(cc1)Oc1c(sc2c1ccc(c2)O)C(=O)c1ccc(cc1C)F

## Sheet: mor
Reference					Validation
ID	DS	EXP	SMILES		ID	DS	EXP	SMILES
CHEMBL71	-5.58	-7.117	CN(CCCN1c2ccccc2Sc2c1cc(Cl)cc2)C		CHEMBL592	-8.05	-13.162	Oc1ccc2c(c1)[C@]13CCCC[C@H]3[C@@H](C2)N(CC1)C
CHEMBL80	-5.715	-10.498	C=CCN1CC[C@@]23[C@@]4([C@H]1Cc1c3c(O[C@H]2C(=O)CC4)c(cc1)O)O		CHEMBL982	-5.649	-12.518	C=C1CC[C@@]2([C@@]34[C@H]1Oc1c4c(C[C@H]2N(CC3)CC2CC2)ccc1O)O
CHEMBL183	-6.962	-5.44	CCC[N+]1[C@H]2N[C@H](N[C@H]2C(=O)[N+](C1=O)CCC)C1CCCC1		CHEMBL27460	-7.486	-9.175	O=C1NCN([C@@]21CCN(CC2)[C@H]1CCCc2c1cccc2)c1ccccc1
CHEMBL841	-5.675	-12.585	Clc1ccc(cc1)C1(O)CCN(CC1)CCC(C(=O)N(C)C)(c1ccccc1)c1ccccc1		CHEMBL27699	-7.783	-10.949	Clc1cccc2c1CC[C@@H](C2)N1CC[C@@]2(CC1)C(=O)NCN2c1ccccc1
CHEMBL895	-6.735	-11.118	O[C@H]1CC[C@@]2([C@@]34[C@H]1Oc1c4c(C[C@H]2N(CC3)CC2CCC2)ccc1O)O		CHEMBL47408	-4.898	-9.102	CC[C@@H](c1ccccc1)NC(=O)c1c(CN2CCNCC2)c(nc2c1cccc2)c1ccccc1
CHEMBL1701	-5.035	-8.209	CCOC(=O)C1(CCN(CC1)C)c1ccccc1		CHEMBL49143	-4.961	-11.467	Nc1ccc2c(c1)[C@]13CCCC[C@H]3[C@@H](C2)N(CC1)CC1CCC1
CHEMBL10872	-6.783	-10.173	Oc1cccc(c1)[C@]1(C)CCN(C[C@@H]1C)C[C@H](C(C)C)NC(=O)[C@@H]1NCc2c(C1)cccc2		CHEMBL75676	-7.419	-9.928	Cc1ccc(cc1)N1CNC(=O)[C@@]21CCN(CC2)[C@H]1Cc2c3c1cccc3ccc2
CHEMBL19019	-6.004	-12.476	O=C1CC[C@@]2([C@@]34[C@H]1Oc1c4c(C[C@H]2N(CC3)CC2CC2)ccc1O)O		CHEMBL99738	-7.12	-10.404	CC([C@@H]1CC[C@H](CC1)N1CC[C@@H](CC1)N1C(=O)Cc2c1cccc2)C
CHEMBL26987	-6.833	-11.535	OCCN1CN([C@@]2(C1=O)CCN(CC2)[C@H]1CCc2c(C1)c(Cl)ccc2)c1ccccc1		CHEMBL100574	-7.012	-9.036	O=C1Cc2c(N1C1CCN(CC1)C(C1CCCCC1)C1CCCCC1)cccc2
CHEMBL28198	-5.408	-13.401	CCC(=O)N([C@]1(CCN(C[C@H]1C)CCc1ccccc1)C(=O)OC)c1ccccc1		CHEMBL106359	-4.787	-6.82	CCCCC(N1CC[C@H]1[C@H](c1cccc(c1)Cl)N)CCCC
CHEMBL28997	-7.067	-6.8	Fc1ccc(cc1)N1CCN(CC1)Cc1c[nH]c2c1cccn2		CHEMBL113703	-6.131	-11.517	CCCCN1CC[C@]2([C@H]([C@@H]1Cc1c2cc(cc1)O)C)C
CHEMBL41245	-5.854	-9.613	O=C(NC(C)(C)C)NC[C@@H]1Cc2ccccc2CN1C(=S)NC[C@H]1CCCN1		CHEMBL140278	-5.824	-13.221	O[C@@H]1CC[C@@]2([C@@]34[C@H]1Oc1c4c(C[C@H]2N(CC3)CC2CC2)ccc1O)O
CHEMBL41550	-5.242	-8.16	O=C(NC(C)(C)C)NC[C@@H]1Cc2ccccc2CN1/C(=N/C[C@@H]1CCCO1)/S		CHEMBL182202	-6.603	-9.802	CC([C@H](Oc1cc(C)ccc1[N](=O)O)CCN1CC[C@H](CC1)n1c(O)nc2c1cccc2)C
CHEMBL49269	-6.845	-13.882	Oc1ccc2c(c1)[C@]13CCCC[C@H]3[C@@H](C2)N(CC1)CC1CC1		CHEMBL183135	-6.789	-10.363	CC([C@H](Oc1ccccc1C(F)(F)F)CCN1CC[C@H](CC1)n1c(O)nc2c1cccc2)C
CHEMBL56585	-6.258	-13.322	Oc1ccc2c(c1)[C@]1(C)CCN([C@H](C2)[C@@H]1C)CC1CC1		CHEMBL190030	-6.794	-7.781	O=C(N([C@@H](c1ccccc1)CN1CCCC1)C)Cc1cccc(c1)CNS(=O)(=O)C
CHEMBL58646	-6.851	-12.932	C[C@H]1[C@H]2Cc3c([C@]1(C)CCN2CC1CC1)cc(cc3)C(=O)N		CHEMBL208942	-6.951	-7.209	N#Cc1ccc2c(c1)c(c[nH]2)C1=CCN(CC1)[C@@H]1Cc2c3c1cccc3ccc2
CHEMBL63477	-5.202	-7.665	CCN(C(=O)c1ccc(cc1)/C(=C\1/C[C@@H]2CC[C@H](C1)N2)/c1ccccc1)CC		CHEMBL213155	-4.354	-7.315	COC(=O)[C@@H]1C[C@H](NC(=O)C)C(=O)[C@H]2[C@@]1(C)CC[C@@H]1[C@]2(C)C[C@H](OC1=O)c1cocc1
CHEMBL63912	-4.614	-8.944	CCNC(=O)c1ccc(cc1)/C(=C/1\C[C@H]2CC[C@@H](C1)N2)/c1ccc(cc1)O		CHEMBL226727	-6.022	-6.8	COC(=O)[C@@H]1C[C@H](OC(=O)C)C(=O)[C@H]2[C@@]1(C)CC[C@@H]1[C@]2(C)C[C@@H](OC1=O)[C@]1(O)[C@@H](OC)O[C@H]([C@H]1OC(=O)C)OC
CHEMBL70586	-6.482	-9.55	O=C(N([C@H]1CC[C@]2(C[C@@H]1N1CCCC1)CCCO2)C)Cc1ccc(c(c1)Cl)Cl		CHEMBL228736	-6.014	-5.744	COC(=O)[C@@H](c1ccccc1)N1CC[C@](CC1)(O)c1ccccc1
CHEMBL78156	-7.507	-11.424	Fc1cccc(c1)N1CNC(=O)[C@@]21CCN(CC2)[C@H]1Cc2c3c1cccc3ccc2		CHEMBL228912	-6.448	-9.288	Fc1ccccc1C(c1ccccc1F)N1CCC(CC1)(O)c1ccccc1
CHEMBL95847	-5.635	-7.102	COc1ccc2c3c1O[C@@H]1[C@]43CCN([C@@H](C2)[C@]4(O)Cc2c1n[nH]c2)CC(=C)C		CHEMBL230249	-6.886	-7.076	C[C@@H](c1ccccc1)N1CC[C@](CC1)(O)c1ccccc1
CHEMBL106084	-6.831	-7.708	CCCCC[C@H](N1CC[C@H]1[C@H](c1cccc(c1)Cl)N)c1ccccc1		CHEMBL231607	-5.433	-9.305	CCCCCC[C@@H](c1ccccc1)N1CC[C@](CC1)(O)c1ccccc1
CHEMBL106190	-6.661	-7.245	CCCC[C@H](N1CC[C@H]1[C@H](c1cccc(c1)Cl)N)c1cccc(c1)F		CHEMBL234773	-7.363	-6.869	CCCCCCC1(O)CCN(CC1)C(c1ccccc1)c1ccccc1
CHEMBL106366	-6.456	-7.1	CCC[C@H](N1CC[C@H]1[C@@H](c1cccc(c1)Cl)N)c1ccccc1		CHEMBL239824	-7.373	-9.352	Fc1ccc2c(c1)[C@H](CCC2)N1CC[C@@]2(CC1)C(=O)NCN2c1ccccc1
CHEMBL107442	-7.451	-8.077	Oc1ccc2c(c1)C(C)(C)[C@@H]([C@@H](C2)S(=O)(=O)C)N		CHEMBL242757	-6.025	-10.061	Nc1nc2c(o1)cc1c(c2)C[C@@H]2[C@H]3[C@@]1(CCCC3)CCN2CC1CCC1
CHEMBL108417	-7.052	-6.764	Clc1cccc(c1)[C@@H]([C@@H]1CCN1[C@H](c1ccccc1)C)N		CHEMBL251161	-5.058	-11.392	C[C@H]1[C@@H]2Cc3c([C@@]1(C)CCN2CC1CC1)cc(cc3)C(=O)NCCc1cccc2c1cccc2
CHEMBL111192	-8.01	-10.123	CC([C@@H]1CC[C@H](CC1)N1CC[C@](CC1)(O)c1cccc(c1)C(F)(F)F)C		CHEMBL260521	-4.982	-7.028	CCN(C(=O)c1ccc(cc1)CN1C[C@@H]2CC=C([C@H]1CN2CC=C)c1ccccc1)CC
CHEMBL114803	-5.267	-11.459	Oc1ncc2c(n1)[C@H]1Oc3c4[C@@]51[C@@](C2)(O)[C@@H](Cc4ccc3O)N(CC5)C		CHEMBL289683	-6.005	-13.322	Oc1ccc2c(c1)[C@@]1(C)CCN([C@@H](C2)[C@@H]1C)CC1CC1
CHEMBL120758	-7.485	-13.492	Oc1cc(C)c(c(c1)C)C[C@@H](C(=O)N1CCC[C@H]1C(=O)N[C@H](C(=O)N)Cc1ccccc1)N		CHEMBL301160	-5.05	-13.127	Oc1ccc2c(c1)[C@]13CCCC[C@H]3[C@@H](C2)N(CC1)CC1CCC1
CHEMBL121403	-6.927	-13.902	CCC(=O)N([C@@H]1CCN(C[C@H]1C)C[C@H](c1ccccc1)O)c1ccccc1		CHEMBL325052	-6.394	-7.314	CCN1CC[C@@]2([C@@H]([C@H]1Cc1c2cc(cc1)O)C)C
CHEMBL136612	-7.053	-9.281	Nc1cccc(c1)[C@]1(C)CCN(C[C@@H]1C)CCc1ccccc1		CHEMBL359534	-5.514	-10.962	CO[C@H]1[C@@H](C=C[C@@H]2[C@@]31CCN([C@@H]2Cc1c3cc(O)cc1)C)S[C@@H]1O[C@H](C(=O)O)[C@H]([C@@H]([C@@H]1O)O)O
CHEMBL138842	-6.871	-11.233	COc1ccc(cc1)CN1CC[C@@]([C@H](C1)C)(C)c1cccc(c1)C(=O)N		CHEMBL363822	-5.042	-8.131	CCCS(=O)(=O)NCc1ccc(cc1)CC(=O)N([C@@H](c1ccccc1)CN1CC[C@@H](C1)O)C
CHEMBL140979	-6.9	-9.506	CCc1ccc(cc1)OCc1ccccc1C(=O)Nc1ccc2c(c1)c(N)cc(n2)C		CHEMBL370912	-4.956	-7.194	COC(=O)[C@@H]1C[C@H](OC(=O)C(=C)C)C(=O)[C@H]2[C@@]1(C)CC[C@@H]1[C@]2(C)C[C@H](OC1=O)c1cocc1
CHEMBL170603	-5.478	-7.446	O=C(Cc1cccc2c1cco2)NC[C@]12CCCN2CCC1		CHEMBL393781	-6.421	-10.818	Clc1cccc2c1[C@H](CCC2)N1CC[C@@]2(CC1)C(=O)NCN2c1ccccc1
CHEMBL184127	-4.957	-9.338	CC([C@@H]1CC[C@H](CC1)N1CC[C@H](CC1)N1c2ccccc2CNS1(=O)=O)C		CHEMBL397148	-6.787	-10.604	NC(=O)c1ccc(nc1)Oc1ccc2c(c1)CCN(C2)CCc1ccccc1
CHEMBL186795	-7.397	-13.322	CN(C(=O)C(c1ccccc1)(c1ccccc1)CCN1CCC(CC1)(O)c1cccc(c1)C(F)(F)F)C		CHEMBL398039	-6.469	-6.441	OC1(CCN(CC1)C(c1ccccc1)c1ccccc1)C1CC1
CHEMBL187038	-5.687	-8.583	OC(=O)C(c1ccccc1)(c1ccccc1)CCN1CCC(CC1)(O)c1ccc(c(c1)C(F)(F)F)Cl		CHEMBL401234	-4.967	-6.741	COc1ccc(cc1)C1(O)CCN(CC1)C(c1ccccc1)c1ccccc1
CHEMBL189243	-9.51	-10.84	Oc1ccc2c(c1)C(C)(C)[C@@H](CC2)NC/C=C/c1ccccc1		CHEMBL409225	-3.978	-7.573	NC(=O)CN1Cc2ccccc2C[C@@H](C1=O)NC(=O)[C@H](N1Cc2cc(O)ccc2C[C@@H](C1=O)N)C
CHEMBL191987	-7.422	-9.491	O[C@H]1CCN(C1)C[C@@H](N(C(=O)Cc1ccc(cc1)NS(=O)(=O)C)C)c1ccccc1		CHEMBL410526	-6.062	-13.492	COc1cccc(c1)C(=O)N[C@@H]1CC[C@@]2([C@@]34[C@H]1Oc1c4c(C[C@H]2N(CC3)CC2CC2)ccc1O)O
CHEMBL195927	-6.164	-6.8	COc1ccc(cc1N1CCN(CC1)C)NC(=O)C1CCN(CC1)c1ccccc1OC		CHEMBL412098	-5.761	-9.966	O=C1NCN([C@@]21CCN(CC2)[C@@H]1CC[C@@H]2c3c1cccc3CCC2)c1ccccc1
CHEMBL197293	-6.968	-7.209	COC(=O)Nc1ccc2c(c1)CC[C@@H](O2)C(=O)N([C@@H](c1ccccc1)CN1CC[C@@H](C1)O)C		CHEMBL415284	-5.431	-13.003	C=CCN1CC[C@@]23[C@@H]4[C@H]1Cc1c3c(O[C@H]2[C@H](C=C4)O)c(cc1)O
CHEMBL197479	-6.725	-11.802	C[C@@H](C(=O)N(c1ccccc1)C1CCN(CC1)CCc1ccccc1)F		CHEMBL425758	-8.749	-8.933	Oc1cccc(c1)[C@]1(C)C[C@@H](C(C)C)N(C[C@@H]1C)CCc1ccccc1
CHEMBL199111	-7.114	-7.209	CNS(=O)(=O)c1ccc2c(c1)CC[C@@H](O2)C(=O)N([C@@H](c1ccccc1)CN1CC[C@@H](C1)O)C		CHEMBL427683	-5.348	-9.772	COc1ccc(c(c1)O[C@H](C(C)C)CCN1CC[C@H](CC1)n1c(=O)[nH]c2c1cccc2)C
CHEMBL200700	-6.135	-7.252	CS(=O)(=O)N1CCC(CC1)(c1ccccc1)c1nccn1Cc1ccccc1		CHEMBL431002	-7.302	-8.704	Fc1ccccc1N1CNC(=O)[C@@]21CCN(CC2)[C@H]1Cc2c3c1cccc3ccc2
CHEMBL201296	-8.34	-8.371	CCC[C@@H]1C[C@](C)([C@H](CN1Cc1ccccc1)C)c1cccc(c1)O		CHEMBL435746	-9.394	-10.949	Oc1cccc(c1)[C@]1(C)C[C@@H]2CN[C@H](CN2C[C@@H]1C)Cc1ccccc1
CHEMBL202327	-8.067	-9.966	CCC[C@@H]1C[C@](C)([C@H](CN1CCCCCC)C)c1cccc(c1)O		CHEMBL437742	-7.056	-7.539	OC(=O)c1ccccc1[C@@H](c1ccccc1)N1CC[C@](CC1)(O)c1ccccc1
CHEMBL203013	-5.822	-8.16	C[C@@H]1CNC[C@@H]2N1c1nc(COCC3CC3)ccc1C2		CHEMBL440765	-6.723	-7.562	O=C(N([C@H]1CC[C@]2(C[C@@H]1N1CCCC1)CCCO2)C)Cc1ccccc1
CHEMBL203307	-8.128	-10.641	Oc1cccc(c1)[C@]1(C)C[C@@H](C)N(C[C@@H]1C)CCc1ccccc1		CHEMBL475496	-6.011	-6.093	CCCCN1CN(C2(C1=O)CCN(CC2)C(c1ccccc1Cl)c1ccccc1Cl)c1ccccc1
CHEMBL203356	-7.076	-8.569	O=C1NCN(C21CCN(CC2)Cc1ccccc1)c1ccccc1		CHEMBL493846	-2.656	-10.276	O=C(c1ccc2c(c1)cccc2)N[C@H]1CC[C@@]2([C@]34[C@H]1Oc1c4c(C[C@@H]2N(CC3)CC2CC2)ccc1O)O
CHEMBL206044	-6.675	-6.8	COC(=O)[C@@H]1C[C@H](OC(=O)C)C(=O)[C@H]2[C@@]1(C)CC[C@@H]1[C@]2(C)C[C@H](OC1=O)c1ccn(c1)S(=O)(=O)C		CHEMBL509054	-6.472	-10.193	C[C@H]1[C@H]2Cc3c([C@]1(C)CCN2CC1CC1)c([N](=O)O)c(cc3)O
CHEMBL210564	-6.645	-7.185	COC(=O)[C@@H]1C[C@H](OC(=O)C)C(=O)[C@H]2[C@@]1(C)CC[C@@H]1[C@]2(C)C[C@H](OC1=O)c1onc(n1)C		CHEMBL512950	-5.116	-8.427	CO[C@@]1(C[C@@H]2CC[C@H](C1)N2C(c1ccccc1Cl)c1ccccc1Cl)c1ccccc1
CHEMBL210665	-6.82	-6.624	OC[C@@H]1CC[C@H](N1)C(=O)N1CCC[C@H]1C#N		CHEMBL513762	-6.656	-11.451	O[C@H]1CC[C@@]2([C@@]34[C@H]1Oc1c4c(C[C@H]2N(CC3)CC2CCC2)ccc1C(=O)N)O
CHEMBL211673	-5.278	-6.8	COc1cccc(c1)n1c(nnc1N(C)C)c1ccc(cc1)C(C)(C)C		CHEMBL514774	-7.586	-12.877	O=C1CC[C@@]2([C@@]34[C@H]1Oc1c4c(C[C@H]2N(CC3)CC2CC2)ccc1O)OCCCc1ccccc1
CHEMBL212510	-5.879	-6.8	COc1cccc(c1)n1cnnc1c1ccc(cc1)C(C)(C)C		CHEMBL536034	-5.299	-5.972	N#CC1(CCN(CC1)C)c1ccc(cc1)C
CHEMBL217658	-6.554	-12.329	O=C1CC[C@@]2([C@@]34[C@H]1Oc1c4c(C[C@H]2N(CC3)CC2CC2)ccc1O)NCCc1ccc(cc1)Cl		CHEMBL541804	-6.245	-8.502	OC[C@H]1CCN(C1)[C@@H]1CCCC[C@H]1N(C(=O)Cc1cccc2c1ccs2)C
CHEMBL218404	-7.534	-11.831	Oc1cccc(c1)[C@]1(C)C[C@@H]2CN(CCN2C[C@@H]1C)C(=O)c1ccccc1		CHEMBL555649	-5.732	-6.589	CN([C@@H]1CCCC[C@@H]1N1CCCC1)CCc1cccc2c1ccs2
CHEMBL218506	-9.147	-9.173	Oc1cccc(c1)[C@]1(C)C[C@@H]2CN[C@@H](CN2C[C@@H]1C)c1ccccc1		CHEMBL568989	-5.891	-12.877	O=C(Nc1ccc(cc1)I)Oc1ccc2c(c1)[C@]13CCCC[C@H]3[C@@H](C2)N(CC1)C
CHEMBL218706	-7.655	-9.557	Oc1cccc(c1)[C@]1(C)C[C@@H]2CN(C(=O)C)[C@H](CN2C[C@@H]1C)c1ccccc1		CHEMBL592301	-8.464	-7.573	CC[C@@]12CCN(C[C@@H]1Oc1c2cccc1O)Cc1ccc(cc1)F
CHEMBL219916	-6.543	-7.842	Clc1ccc2c(c1)[nH]c(=O)n2C1CCN(CC1)CCCn1c(=O)[nH]c2c1cccc2		CHEMBL607405	-7.074	-12.913	CO[C@]12CCC(=O)[C@H]3[C@]42CCN([C@@H]1Cc1c4c(O3)c(cc1)O)C
CHEMBL226732	-6.491	-7.561	CO[C@H]1O[C@@H](C(=C1)[C@H]1OC(=O)[C@H]2[C@@](C1)(C)[C@H]1C(=O)[C@@H](OC(=O)C)C[C@H]([C@@]1(CC2)C)C(=O)OC)OC		CHEMBL1079079	-4.985	-7.922	COc1ccc(cc1)c1c(C#N)c(nn1c1ccccc1I)C(=O)NN1CCCCC1
CHEMBL227079	-5.267	-6.8	CCCC[N+]1N=C(c2ccccc2)C(=C(C1=O)N)C=C		CHEMBL1186579	-5.392	-11.016	O=C1CC[C@@]2([C@@]34[C@H]1Oc1c4c(C[C@H]2[N@+](CC3)(C)CC2CC2)ccc1O)O
CHEMBL228690	-4.21	-9.043	OC1(CCN(CC1)C(c1ccccc1)c1ccccc1)c1ccccc1		CHEMBL1632158	-5.175	-6.8	COC(=O)CCCCCN1CCC(CC1)CNC(=O)c1c2OCCCn2c2c1cccc2
CHEMBL231664	-7.982	-7.443	OC1(CCCc2ccccc2)CCN(CC1)C(c1ccccc1)c1ccccc1		CHEMBL1642747	-7.189	-11.288	NC(=O)c1ccc2c(c1)CCCN2c1ccc(cc1)CNC1Cc2c(C1)cccc2
CHEMBL232273	-6.795	-9.698	Cc1ccccc1C1(O)CCN(CC1)C(c1ccccc1)c1ccccc1		CHEMBL1766038	-3.766	-9.609	CCN(c1sc2c(n1)cc1c(c2)C[C@@H]2[C@@H]3[C@@]1(CCCC3)CCN2CC1CC1)C(=O)C
CHEMBL232385	-5.836	-8.612	O=C(N1CCC(CC1)(c1ccccc1)c1nccn1Cc1ccccc1)C1CC1		CHEMBL1797689	-5.807	-12.395	O=C1CC[C@@]2([C@@]3(C1)CCN([C@@H]2Cc1c3cc(O)cc1)CC1CC1)O
CHEMBL232740	-5.639	-7.56	CCOC(=O)N1CCC(CC1)(c1ccccc1)c1nccn1Cc1ccccc1		CHEMBL1808300	-7.321	-9.217	Oc1cccc2c1O[C@H]1[C@]32CCN([C@@H](C3)CC1)CCc1ccccc1
CHEMBL233143	-6.385	-8.612	O=C(N1CCC(CC1)(c1ccccc1)c1nccn1Cc1ccccc1)OC1CCCCC1		CHEMBL1818238	-5.84	-7.511	O=S(=O)(c1ccccc1c1ccc(nc1)CN1C[C@H]2C[C@@H]1CCC2)N1CCCC1
CHEMBL233494	-6.47	-7.513	COc1cccc(c1)C1(O)CCN(CC1)C(c1ccccc1)c1ccccc1		CHEMBL1824510	-6.184	-12.513	Brc1nccc(c1)C(=O)N[C@@H]1CC[C@@]2([C@@]34[C@H]1Oc1c4c(C[C@H]2N(CC3)CC2CC2)ccc1O)O
CHEMBL233536	-6.112	-9.714	NCc1ccccc1[C@]1(O)CCN(CC1)[C@@H](c1ccccc1Br)c1ccccc1		CHEMBL1824514	-4.924	-12.477	Oc1ccc2c3c1O[C@@H]1[C@@]43CCN([C@H](C2)[C@]4(O)CC[C@H]1NC(=O)c1ccncc1Cl)CC1CC1
CHEMBL233721	-6.799	-6.635	CC(C1(O)CCN(CC1)C(c1ccccc1)c1ccccc1)C		CHEMBL1921847	-5.925	-10.484	Cc1cc(C)cc(c1)[C@@H]1CCCN1Cc1ccc(cc1)Oc1ccc(cc1F)C(=O)N
CHEMBL236393	-6.665	-8.116	N#Cc1ccc(nc1)Oc1ccc(cc1)CCNCc1ccccc1		CHEMBL2048772	-9.135	-13.322	Oc1cccc(c1)CNc1ccc2c(c1)[C@]13CCCC[C@H]3[C@@H](C2)N(CC1)CC1CC1
CHEMBL236394	-6.795	-7.619	NCc1ccc(nc1)Oc1ccc(cc1)CCNCc1ccccc1		CHEMBL2113273	-6.894	-8.914	CCN1[C@@H]2CCCC[C@H]2N(C1=O)[C@@H]1CCN(CC1)[C@H]1CC[C@H]2[C@H](C1)CCCC2
CHEMBL236460	-8.54	-9.369	O=C([C@H](Cc1c(C)cc(cc1C)O)N)NCC1=NC(=C([NH+]C1=O)C)C		CHEMBL2113378	-7.639	-10.868	CN1CC[C@]23[C@@]4([C@H]1Cc1c2c(O[C@H]3c2c(C4)c3ccccc3[nH]2)c(cc1)O)NCCCc1ccccc1
CHEMBL238282	-6.097	-9.017	CNC(=N)c1ccc(nc1)Oc1ccc(cc1)CNCCc1ccccc1		CHEMBL2178725	-7.243	-5.44	CC(=O)N[C@@H](C(=O)N[C@H](C(=O)N)Cc1ccccc1)Cc1cnc[nH]1
CHEMBL239822	-7.167	-9.954	O=C1NCN([C@@]21CCN(CC2)[C@H]1CCC(c2c1cccc2)(C)C)c1ccccc1		CHEMBL2178726	-8.089	-5.44	CC(=O)N[C@@H](C(=O)N[C@H](C(=O)NCC(=O)N)Cc1ccccc1)Cc1cnc[nH]1
CHEMBL240033	-6.401	-9.352	O=C1NCN(C21CCN(CC2)Cc1cscc1)c1ccccc1		CHEMBL2205827	-5.282	-8.019	COc1ccc(cc1OC)CN1[C@@H]2[C@@H]3[C@@H]4[C@@]1(O)[C@@H]1[C@H]2[C@@H]2[C@H]3C[C@H]4[C@H]12
CHEMBL240657	-5.601	-8.584	O=C1NCN(C21CCN(CC2)C(c1ccccc1)c1ccccc1)c1ccccc1		CHEMBL2205829	-5.703	-7.236	O[C@]12N(Cc3ccc4c(c3)OCO4)[C@@H]3[C@@H]4[C@H]1[C@@H]1[C@@H]5[C@H]2[C@H]3[C@@H]5[C@H]4C1
CHEMBL240895	-6.874	-7.826	O=C1NCN(C21CCN(CC2)Cc1ccccn1)c1ccccc1		CHEMBL2313631	-4.759	-11.591	CCOC(=O)N(c1ccccc1)C1CCN(CC1)CCn1c2ccccc2n(c1=O)C1CC1
CHEMBL242226	-9.136	-13.221	Oc1cccc(c1)[C@]12CCC[C@@H](C2=C)N(CC1)CCc1ccccc1		CHEMBL2370431	-8.813	-7.272	Oc1ccc(cc1)C[C@@H](C(=O)N1Cc2ccccc2C[C@H]1C(=O)N[C@H](C(=O)O)Cc1ccccc1)N
CHEMBL259658	-3.462	-11.572	COC(=O)[C@@H]1C[C@H](NC(=O)c2ccccc2)C(=O)[C@H]2[C@@]1(C)CC[C@@H]1[C@]2(C)C[C@H](OC1=O)c1ccoc1		CHEMBL2381583	-5.523	-6.8	N#CSCC(=O)O[C@H]1C[C@@H](C(=O)OC)[C@]2([C@H](C1=O)[C@@]1(C)C[C@H](OC(=O)[C@@H]1CC2)c1ccoc1)C
CHEMBL261048	-6.163	-10.391	CN1CC[C@@]23[C@@H]4[C@H]1Cc1c3c(O[C@H]2CCC4)ccc1		CHEMBL2381584	-5.81	-6.8	COC(=O)CC(=O)O[C@H]1C[C@@H](C(=O)OC)[C@]2([C@H](C1=O)[C@@]1(C)C[C@H](OC(=O)[C@@H]1CC2)c1ccoc1)C
CHEMBL270190	-9.477	-12.791	OC(=O)CNC(=O)[C@@H](Cc1ccccc1)CN1CC[C@@]([C@H](C1)C)(C)c1cccc(c1)O		CHEMBL2381590	-3.112	-6.8	COC(=O)[C@@H]1C[C@H](OC(=O)CCC(=O)O)C(=O)[C@H]2[C@@]1(C)CC[C@@H]1[C@]2(C)C[C@H](OC1=O)c1ccoc1
CHEMBL272181	-6.09	-12.477	OC[C@H]1O[C@@H](CC(=O)N[C@H]2CC[C@@]3([C@@]45[C@H]2Oc2c5c(C[C@H]3N(CC4)CC3CC3)ccc2O)O)[C@@H]([C@H]([C@@H]1O)O)O		CHEMBL2387194	-7.105	-11.48	CC([C@@H]1CC[C@@H](CC1)N1CC[C@@H](CC1)N1c2ccccc2[C@H](C1=O)C)C
CHEMBL272600	-6.279	-6.947	CN1Cc2cccc(c2[C@@]2(C1=O)CCN(CC2)[C@@H]1CC[C@H](CC1)C(C)(C)C)F		CHEMBL2397022	-7.011	-12.357	O=C1CC[C@@]2([C@@]34[C@H]1Oc1c4c(C[C@H]2N(CC3)CC2CC2)ccc1O)NC(=O)c1ccncc1
CHEMBL272896	-5.397	-6.8	CC([C@@H]1CC[C@H](CC1)N1CC[C@](CC1)(C(=O)N)c1ccccc1)C		CHEMBL2418734	-7.059	-11.421	Oc1cccc(c1)[C@@]12CCN([C@H](C2)[C@@H]2[C@@H](C1)CCCC2)CCc1ccccc1
CHEMBL281786	-3.732	-13.195	CO[C@]12CC[C@]3(C[C@@H]1C(O)(C)C)[C@@]14[C@H]2Oc2c4c(C[C@H]3N(CC1)CC1CC1)ccc2O		CHEMBL2418737	-9.125	-10.857	O[C@@H]1C[C@H]2C[C@@](C1)(CCN2CCc1ccccc1)c1cccc(c1)O
CHEMBL282376	-6.992	-7.704	CCC[C@@H]1CC[C@H](CC1)N1CC[C@H](CC1)N1C(=O)N([C@H]2[C@H]1CCCC2)CC		CHEMBL3086755	-7.397	-12.913	O=C(N[C@]12CCC(=O)[C@H]3[C@]42CCN([C@@H]1Cc1c4c(O3)c(cc1)O)CC1CC1)CCc1ccccn1
CHEMBL291901	-6.375	-9.957	Oc1nc2c(n1[C@H]1CCN3[C@@H](C1)CCC[C@H]3c1ccccc1)cccc2		CHEMBL3137319	-6.213	-13.464	OC[C@@H](C(=O)N(CC1CCCCC1)CCN1[C@@H]2CC[C@H]1C[C@H](C2)c1cccc(c1)C(=O)N)O
CHEMBL297428	-6.547	-12.932	C[C@@H]1[C@@H]2Cc3c([C@@]1(C)CCN2CC1CC1)cc(cc3)C(=O)N		CHEMBL3262550	-6.341	-9.52	CC[C@@H]1C(=O)N(c2c1cccc2)[C@@H]1CCN(CC1)[C@H](CC(c1ccccc1)c1ccccc1)C
CHEMBL302142	-4.983	-10.498	C=CCN1[C@@H]2CC[C@H]1C/C(=C(/c1ccccc1)\c1ccc(cc1)C(=O)NCC)/C2		CHEMBL3325957	-8.154	-12.451	Fc1ccc2c(c1)c1CCO[C@@]3(c1[nH]2)CC[C@@](CC3)(N(C)C)c1ccccc1
CHEMBL315551	-5.844	-9.602	CN1C[C@H]2[C@@H](C1)[C@]1(N(C2)c2ccccc2)CCN(CC1)C1CCCCCCCCC1		CHEMBL3361419	-4.738	-8.381	COc1cc(cc(c1)OC)NC1(CCN(CC1)Cc1ccccc1)CNC(=O)CNC(=N)N
CHEMBL316961	-7.535	-7.337	N[C@H]([C@@H]1CCN1C(c1ccccc1)c1ccccc1)c1cccc(c1)C(F)(F)F		CHEMBL3409115	-5.278	-8.883	Oc1ccc2c(c1)[C@]1(CCCCc3ccccc3)CCN(C[C@@H]1O2)CCc1ccccc1C(F)(F)F
CHEMBL319536	-8.669	-11.899	Oc1cccc(c1)[C@]1(C)CCN(C[C@@H]1C)CCc1ccccc1		CHEMBL3670297	-5.203	-6.709	COC(=O)C1(CCCCCCC1)N1CC[C@H](CC1)N1C(=O)CC(=O)Nc2c1cc(F)cc2
CHEMBL320874	-7.419	-9.575	O=C1Cc2c(N1C1CCN(CC1)Cc1ccccc1)cccc2		CHEMBL3698776	-6.726	-7.86	N#CC1=Nc2ccccc2[N+](C1=O)[C@@H]1CCN(CC1)C1CCCCCCC1
CHEMBL324390	-5.684	-10.698	O=C([C@H](Cc1ccccc1)N)N[C@H]1CSSC(C)(C)[C@H](NC(=O)[C@H](NC1=O)Cc1ccccc1)C(=O)N		CHEMBL3785605	-6.987	-9.94	c1ccc2c(c1)C[C@H](CO2)CN1CC[C@]2(CC1)CCc1c2cccc1
CHEMBL324635	-6.502	-7.863	Clc1cccc(c1)[C@@H]([C@@H]1CCN1C(c1ccccc1)c1ccccc1)N		CHEMBL3786675	-4.807	-12.457	O=C1CCC[C@@]2([C@@]3(C1)CCN([C@@H]2Cc1c3cc(O)cc1)CC1CC1)O
CHEMBL324897	-7.111	-7.296	Fc1cccc(c1)C(N1CC[C@H]1[C@@H](c1cccc(c1)Cl)N)c1cccc(c1)F		CHEMBL3810282	-4.913	-6.8	COc1cccc(c1)[C@]1(O)[C@H](CCc2c1ccc(c2)c1ccccc1C)CN(C)C
CHEMBL326571	-5.877	-8.032	CCCCN1CC[C@@]2([C@@H]([C@H]1Cc1c2cc(cc1)O)C)C		CHEMBL3907138	-7.6	-8.248	CN([C@@]1(CC[C@](CC1)(N(C)C)c1ccccc1)c1ccc(cc1)C(F)(F)F)C
CHEMBL327118	-6.285	-6.997	Clc1cccc(c1)C(N1CC[C@H]1[C@@H](c1cccc(c1)Cl)N)c1cccc(c1)Cl		CHEMBL3920864	-6.916	-6.953	OC(=O)CN([C@@]1(CC[C@](CC1)(N(C)C)c1ccccc1)c1ccccc1)C
CHEMBL328411	-6.632	-10.465	C[C@@H](c1ccc2c(c1)Cc1c2cccc1)N1CC[C@H](CC1)N1C(=O)Cc2c1cccc2		CHEMBL3920943	-5.202	-10.88	CN(CC(=O)N(CC1CCCCC1)CCN1[C@@H]2CC[C@H]1C[C@H](C2)c1cccc(c1)C(=O)N)C
CHEMBL329719	-4.932	-8.005	CC(=C)CN1CC[C@@]23[C@@]4([C@H]1Cc1c3c(O[C@H]2c2c(C4)c3ccccc3o2)c(cc1)O)O		CHEMBL3927136	-4.955	-13.361	CC[C@@H]([C@@H](C(=O)OC[C@H]1C[C@]23CC[C@]1(OC)[C@H]1[C@]43CCN([C@@H]2Cc2c4c(O1)c(O)cc2)CC1CC1)N)C
CHEMBL364058	-5.568	-6.991	COC(=O)[C@@H]1C[C@H](OC(=O)C)C(=O)[C@H]2[C@@]1(C)CC[C@@H]1[C@]2(C)C[C@H](OC1=O)[C@@H]1COCC1		CHEMBL3937815	-4.487	-7.748	O=C(N(C)C)CN([C@@]1(CC[C@](CC1)(N(C)C)c1ccccc1)c1ccccc1)C
CHEMBL369786	-7.083	-10.442	CC([C@H](Oc1ccccc1C)CCN1CC[C@H](CC1)n1c(O)nc2c1cccc2)C		CHEMBL3952629	-6.231	-10.88	Fc1cccc(c1)CN(C(=O)CS(=O)(=O)C)CCN1[C@@H]2CC[C@H]1C[C@H](C2)c1cccc(c1)C(=O)N
CHEMBL370128	-5.253	-6.8	COc1ccc(cc1N1CCN(CC1)C)NC(=O)N1CCN(CC1)c1ccccc1Cl		CHEMBL3956478	-5.635	-10.88	O=C(C(C)(C)C)N(Cc1ccccc1)CCN1[C@@H]2CC[C@H]1C[C@H](C2)c1cccc(c1)C(=O)N
CHEMBL370272	-6.348	-8.16	CCC(=O)O[C@H]1C[C@@H](C(=O)OC)[C@]2([C@H](C1=O)[C@@]1(C)C[C@H](OC(=O)[C@@H]1CC2)c1cocc1)C		CHEMBL3964093	-5.844	-10.88	OC[C@@H](C(=O)N(Cc1ccccc1)CCN1[C@@H]2CC[C@H]1C[C@H](C2)c1cccc(c1)C(=O)N)O
CHEMBL371970	-8.334	-9.69	CC[C@@H]1C[C@](C)([C@H](CN1CCc1ccccc1)C)c1cccc(c1)O		CHEMBL3972887	-5.343	-10.88	O=C(C1(O)CC1)N(Cc1ccccc1)CCN1[C@@H]2CC[C@H]1C[C@H](C2)c1cccc(c1)C(=O)N
CHEMBL372453	-3.673	-6.8	COc1ccc(cc1N1CCN(CC1)C)NC(=O)N1CCN(CC1)c1ccc(cc1)Cl		CHEMBL3981257	-5.099	-10.88	Oc1cccc(c1)[C@@H]1C[C@@H]2CC[C@H](C1)N2CCN(C(=O)[C@H](Cc1ccccc1)O)CC1CCCCC1
CHEMBL373057	-5.058	-7.252	NS(=O)(=O)N1CCC(CC1)(c1ccccc1)c1nccn1Cc1ccccc1		CHEMBL4083571	-8.325	-8.506	Oc1cccc(c1)CCN(CC1CCC1)CCc1cccc(c1F)O
CHEMBL373446	-7.183	-12.041	Oc1cccc(c1)[C@]1(C)C[C@@H]2CN(CCN2C[C@@H]1C)Cc1cccs1		CHEMBL4103044	-5.813	-12.705	Oc1ccc2c(c1)[C@@]13CCN([C@H](C2)[C@]23CC[C@H]3[C@@H]1[C@@H](C2)CN3C(=O)c1cocc1)CC1CC1
CHEMBL373641	-6.292	-12.001	Clc1cccc(c1)CN1CCN2[C@@H](C1)C[C@@]([C@H](C2)C)(C)c1cccc(c1)O		CHEMBL4113984	-5.636	-7.44	COc1ccc2c3c1O[C@@H]1[C@@]43CCN([C@H](C2)[C@@]24CC[C@@]1(OC)[C@H](C2)CSc1scnn1)C
CHEMBL374559	-9.741	-9.464	Oc1cccc(c1)[C@]1(C)C[C@@H]2CC[C@@H](CN2C[C@@H]1C)c1ccccc1
CHEMBL375633	-6.628	-11.5	Oc1cccc(c1)[C@]1(C)C[C@@H]2CN(CCN2C[C@@H]1C)Cc1cccc2c1cccc2
CHEMBL375803	-7	-10.88	Oc1ccc(cc1)CN1CCN2[C@@H](C1)C[C@@]([C@H](C2)C)(C)c1cccc(c1)O
CHEMBL376413	-6.991	-12.184	Oc1cccc(c1)[C@]1(C)C[C@@H]2CN(CCN2C[C@@H]1C)CC1CCCCC1
CHEMBL377033	-6.626	-8.815	c1ccc(cc1)Oc1ccc(cc1)CN1CCC(CC1)c1c[nH]c2c1cccn2
CHEMBL377402	-7.252	-8.797	c1ccc2c(c1)c(ccc2)CN1CCC(CC1)c1c[nH]c2c1cccn2
CHEMBL377643	-6.247	-6.8	Oc1cccc(c1)n1c(nnc1c1ccc2c(c1)cccc2)N(C)C
CHEMBL379138	-5.267	-8.546	CCCC(=O)O[C@H]1C[C@@H](C(=O)OC)[C@]2([C@H](C1=O)[C@@]1(C)C[C@H](OC(=O)[C@@H]1CC2)c1ccoc1)C
CHEMBL381117	-6.124	-9.822	Oc1ccc2c(c1)[C@@]13CCCC[C@H]3[C@H](C2)N(CC1)CC1CCC1
CHEMBL383094	-8.005	-10.725	CCC[C@@H]1C[C@](C)([C@H](CN1CCCCCCC)C)c1cccc(c1)O
CHEMBL384915	-6.514	-8.104	OC(=O)CCNC(=O)[C@@H]1Cc2ccccc2CN1C(=O)[C@H](Cc1c(C)cc(cc1C)O)N
CHEMBL386492	-4.723	-11.714	O=C(N[C@]12CCC(=O)[C@H]3[C@]42CCN([C@@H]1Cc1c4c(O3)c(cc1)O)CC1CC1)/C=C/c1ccc(cc1)Cl
CHEMBL398294	-4.247	-11.421	C[C@H]1[C@@H]2Cc3c([C@@]1(C)CCN2CC1CC1)cc(cc3)C(=O)NCCc1ccccc1Br
CHEMBL399205	-5.537	-8.612	CCCOC(=O)N1CCC(CC1)(c1ccccc1)c1nccn1Cc1ccccc1
CHEMBL399708	-7.781	-10.669	CN1CC[C@]23[C@@]4([C@H]1Cc1c2c(O[C@H]3C(=O)C2(C4)Cc3c(C2)cccc3)c(cc1)O)O
CHEMBL401093	-5.084	-9.018	Oc1ccc2c3c1O[C@@H]1[C@@]43CCN([C@H](C2)[C@]4(O)Cc2c1[nH]c1c2cccc1)C
CHEMBL401451	-7.183	-10.101	Clc1ccccc1CN1CCC2(CC1)C(=O)NCN2c1ccccc1
CHEMBL407846	-6.635	-7.032	CC([C@@H]1CC[C@H](CC1)N1CC[C@]2(CC1)C(=O)NCc1c2ccc(c1)F)C
CHEMBL414889	-8.9	-11.012	Oc1cccc(c1)[C@]12CCC[C@@H]([C@H]2C)N(CC1)CCc1ccccc1
CHEMBL416765	-8.093	-13.036	CO[C@@]12C=C[C@@]3([C@@]45[C@H]1Oc1c5c(C[C@H]3N(CC4)C)ccc1O)C[C@@]12CCC[C@H]1O
CHEMBL418980	-6.233	-11.012	CC([C@@H]1CC[C@@H](CC1)N1CC[C@@H](CC1)N1C(=O)Cc2c1cccc2)C
CHEMBL426173	-7.146	-8.546	Oc1cccc(c1)[C@]1(C)C[C@@H]2CN(CCN2C[C@@H]1C)C(=O)C
CHEMBL427280	-6.06	-6.813	COC(=O)[C@@H]1C[C@H](OC(=O)C)C(=O)[C@H]2[C@@]1(C)CC[C@@H]1[C@]2(C)C[C@H](OC1=O)[C@H]1COCC1
CHEMBL428544	-6.047	-7.252	COCC(=O)N1CCC(CC1)(c1ccccc1)c1nccn1[C@H](c1ccccc1)C
CHEMBL434746	-6.542	-7.449	CO[C@H]1O[C@H](C(=C1)[C@H]1OC(=O)[C@H]2[C@@](C1)(C)[C@H]1C(=O)[C@@H](OC(=O)C)C[C@H]([C@@]1(CC2)C)C(=O)OC)OC
CHEMBL436323	-6.704	-7.252	c1ccc(cc1)C1(CCN(CC1)c1nccs1)c1nccn1Cc1ccccc1
CHEMBL437380	-7.19	-8.927	Cc1cccc(c1)C1(O)CCN(CC1)C(c1ccccc1)c1ccccc1
CHEMBL437397	-7.957	-7.252	O=C(c1ccccc1)N1CCC(CC1)(c1ccccc1)c1nccn1[C@H](c1ccccc1)C
CHEMBL438134	-5.778	-8.16	NC(=O)c1ccc(nc1)Oc1ccc(cc1)CCCNc1ccccc1
CHEMBL442413	-7.609	-8.115	C=CCN([C@H]1CCc2c(C1(C)C)cc(cc2)O)C
CHEMBL445332	-6.256	-7.228	COC(=O)[C@@H]1C[C@H](OC(=O)C)C(=O)[C@H]2[C@@]1(C)CC[C@@H]1[C@]2(C)C[C@H](OC1=O)c1cocc1
CHEMBL448155	-6.643	-8.246	COc1ccc(cc1)[C@@H]([C@@H]1CCN1C(c1ccccc1)c1ccccc1)N
CHEMBL457389	-7.462	-6.932	CN1C[C@@H]2Oc3c([C@@]42C[C@H]1CCC4)cccc3O
CHEMBL464250	-5.901	-11.352	C=CCN1CC[C@@]23[C@@]4([C@H]1Cc1c3c(O[C@H]2C(=O)CC4)c(cc1)C(=O)N)O
CHEMBL466066	-5.703	-8.725	COc1ccc(nc1)C[C@]1(O)C[C@H]2CC[C@@H](C1)N2[C@@H](c1ccc(cc1Cl)C)c1ccccc1Cl
CHEMBL466082	-6.857	-7.406	Cc1ccnc(c1)[C@]1(O)[C@@H]2CC[C@H]1CN(C2)C(c1ccccc1Cl)c1ccccc1Cl
CHEMBL466147	-9.487	-8.366	Oc1ccc(cc1)C[C@@H](C(=O)N1CCC[C@H]1C(=O)N[C@H](C(=O)N[C@H](C(=O)N)C)C)N
CHEMBL467094	-4.921	-6.989	COc1c(OC)cc2c3c1c1cc4OCOc4cc1C[C@H]3N(CC2)C
CHEMBL468469	-5.32	-13.162	O[C@H]1CC[C@@]2([C@@]34[C@H]1Oc1c4c(C[C@H]2N(CC3)CC2CC2)ccc1O)O
CHEMBL469189	-6.119	-12.593	C[C@H]1[C@H]2Cc3c([C@]1(C)CCN2CC1CC1)c1ncnc(c1cc3)N
CHEMBL471243	-6.705	-13.986	O=C1CC[C@@]2([C@@]3(C1)CCN([C@@H]2Cc1c3c(O)c(cc1)C(=O)N)CC1CC1)O
CHEMBL471980	-5.485	-7.054	CCOc1ccc(cc1)Cc1nc2c(n1CCC(C)C)ccc(c2)C(=O)N(CC)CC
CHEMBL473136	-6.597	-12.767	COC(=O)/C=C/C(=O)N[C@@H]1CC[C@@]2([C@@]34[C@H]1Oc1c4c(C[C@H]2N(CC3)CC2CC2)ccc1O)O
CHEMBL473253	-6.544	-11.656	O=C1CC[C@@]2([C@@]34[C@H]1Oc1c4c(C[C@H]2N(CC3)CC2CC2)ccc1O)OC(=O)c1cnc2c(c1)cccc2
CHEMBL474283	-6.321	-9.832	OCCN1CN([C@@]2(C1=O)CCN(CC2)[C@H]1CCC(c2c1cccc2)(C)C)c1ccccc1
CHEMBL476600	-5.2	-13.401	O=C1CC[C@]2([C@@]34[C@H]1Oc1c4c(C[C@H]2N(CC3)CC2CC2)ccc1O)OC(=O)c1ccccn1
CHEMBL476839	-6.089	-6.8	FCCOc1cccc(c1OC)[C@H](C1CCN(CC1)CCc1ccc(cc1)C)O
CHEMBL490665	-4.118	-11.183	CN([C@H]1CC[C@]2([C@@]34[C@H]1Oc1c4c(C[C@H]2N(CC3)CC2CC2)ccc1O)O)C(=O)/C=C/c1ccoc1
CHEMBL499868	-5.881	-11.436	Nc1ccc(cc1)Oc1ccc2c(c1)[C@]13CCCC[C@]3([C@@H](C2)N(CC1)CC1CCC1)O
CHEMBL509260	-7.809	-7.525	CN1C[C@@H]2Oc3c([C@@]42C[C@H]1CCC4)cc(cc3)O
CHEMBL512150	-6.228	-12.588	O[C@H]1CC[C@@]2([C@@]3(C1)CCN([C@@H]2Cc1c3c(O)c(cc1)C(=O)N)CC1CCC1)O
CHEMBL512414	-5.843	-10.091	Clc1ccccc1C(c1ccccc1Cl)N1[C@@H]2CC[C@H]1C[C@](C2)(C(=O)N)c1ccccc1
CHEMBL513171	-5.114	-8.606	Clc1ccccc1C(c1ccccc1Cl)N1[C@@H]2CC[C@H]1C[C@](C2)(O)c1cccnn1
CHEMBL513390	-7.076	-5.638	CC(N[C@@H]1CCn2c3c([C@H]1O)cccc3[nH]c2=O)C
CHEMBL515257	-5.864	-9.822	C[C@H]1[C@H]2Cc3c([C@]1(C)CCN2CC1CC1)cc1c(c3)nc([nH]1)O
CHEMBL522375	-6.183	-12.593	C[C@H]1[C@@H]2Cc3c([C@@]1(C)CCN2CC1CC1)c(N)c(cc3)C(=O)N
CHEMBL535844	-6.137	-10.14	Cc1ccccc1[C@@H](c1ccccc1)N1CC[C@](CC1)(O)c1ccccc1
CHEMBL536037	-4.285	-6.476	CN1CCC(CC1)(C#N)c1ccc(cc1)I
CHEMBL539685	-5.907	-8.033	CC(=O)NCc1ccccc1CC(=O)N([C@@H](c1ccccc1)CN1CCCC1)C
CHEMBL539845	-4.86	-7.932	CCOC(=O)C1(CCN(CC1)C)c1ccc(cc1)F
CHEMBL543301	-7.704	-7.327	OC[C@H]1CCN(C1)[C@H]1CCCC[C@@H]1N(C(=O)Cc1cccc2c1cco2)C
CHEMBL545654	-5.846	-7.448	O=C(Cc1cccc2c1ccs2)O[C@@H]1CCCC[C@@H]1N1CCCC1
CHEMBL554292	-5.259	-7.953	COc1ccc2c(c1)[C@]13CCN(C[C@]3(C2)Cc2c(C1)[nH]c1c2cccc1)CC1CC1
CHEMBL557937	-6.981	-10.058	Oc1ccc2c(c1)[C@]13CCN(C[C@]3(C2)Cc2c(C1)n(C)c1c2cccc1)C
CHEMBL558135	-4.594	-8.607	Oc1ccc2c(c1)[C@]13CCN(C[C@]3(C2)Cc2c(C1)n(C)c1c2cccc1)CC1CC1
CHEMBL560302	-5.695	-6.8	COC(=O)[C@H]1C[C@@H](OC(=O)C)C(=O)[C@H]2[C@]1(C)CC[C@@H]1[C@@]2(C)C[C@@H](OC1=O)[C@]1(O)[C@@H](OC)O[C@H]([C@H]1O)OC
CHEMBL567855	-8.069	-9.954	CC[C@@]12CCNC[C@@H]1Oc1c2cc(O)cc1
CHEMBL569945	-5.403	-7.884	COc1cccc(c1)N(c1ccc(cc1)C(=O)N(CC)CC)C1CCN(CC1)CCc1ccsc1
CHEMBL571610	-5.333	-7.353	COc1cccc2c1O[C@@H]1[C@@]32CCN(C[C@@H]3CCC1)C
CHEMBL571843	-5.49	-7.341	CN1CC[C@@]23[C@H](C1)CCC[C@@H]2Oc1c3cccc1O
CHEMBL571862	-7.38	-9.619	COc1cccc2c1O[C@@H]1[C@@]32CCN(C[C@@H]3CCC1)CCc1ccccc1
CHEMBL571998	-7.275	-13.036	c1ccc(cc1)CNc1ccc2c(c1)[C@]13CCCC[C@H]3[C@@H](C2)N(CC1)CC1CC1
CHEMBL574397	-5.129	-11.459	O=C1CC[C@]2([C@@]34[C@H]1Oc1c4c(C[C@H]2N(CC3)CC2CC2)ccc1O)NC(=O)C#Cc1ccc(cc1)Cl
CHEMBL575508	-6.067	-10.476	Oc1ccc2c(c1)CN([C@H](C2)C(=O)N[C@@H](C(C)C)CN1CC[C@@]([C@H](C1)C)(C)c1cccc(c1)O)C
CHEMBL575682	-4.726	-12.081	O=C1CC[C@@]2([C@@]34[C@H]1Oc1c4c(C[C@H]2N(CC3)CC2CC2)ccc1O)NC(=O)C#Cc1ccccc1
CHEMBL576273	-6.257	-11.244	Ic1ccc(cc1)CNc1ccc2c(c1)[C@]13CCCC[C@H]3[C@@H](C2)N(CC1)CC1CCC1
CHEMBL593214	-6.315	-7.492	Cc1ccc(cc1)C(=O)N[C@@H]1CC[C@@]2([C@@]34[C@H]1Oc1c4c(C[C@H]2N(CC3)CC2CC2)ccc1O)O
CHEMBL594301	-4.999	-8.229	CCN(C(=O)c1ccc(cc1)[C@]1(CCCN(C1)Cc1nccs1)c1cccc(c1)C(=O)N)CC
CHEMBL595714	-5.353	-8.229	CCN(C(=O)c1ccc(cc1)[C@@]1(CCCN(C1)CC(F)(F)F)c1cccc(c1)O)CC
CHEMBL598977	-7.329	-8.338	CN1CC[C@@]2([C@H](C1)Oc1c2cccc1O)CCc1ccccc1
CHEMBL603428	-6.209	-8.229	CCC[C@H](CN1CC[C@](CC1)(c1ccc(cc1)C(=O)N(C)C)c1cccc(c1)O)C
CHEMBL605293	-4.477	-10.14	CCN(C(=O)c1ccc(cc1)[C@]1(CCCN(C1)CC1CC1)c1cccc(c1)O)CC
CHEMBL607127	-6.317	-12.661	COc1ccc2c3c1O[C@@H]1[C@@]43CCN([C@H](C2)[C@@]4(CCC1=O)NC(=O)/C=C/c1ccc(cc1)C)C
CHEMBL610046	-5.096	-12.041	O=C1[C@@H](Cc2ccccc2)C[C@@]2([C@@]34[C@H]1Oc1c4c(C[C@H]2N(CC3)CC2CC2)ccc1O)O
CHEMBL610292	-7.036	-12.041	Oc1ccc2c3c1O[C@@H]1[C@@]43CCN([C@H](C2)[C@]4(O)CC[C@H]1Nc1ccccc1)CC1CC1
CHEMBL611931	-4.918	-7.209	Ic1ccc(cc1)C(=O)N[C@@H]1CC[C@@]2([C@@]34[C@H]1Oc1c4c(C[C@H]2N(CC3)CC2CC2)ccc1O)O
CHEMBL1080152	-5.923	-5.031	COc1cccc(c1C(=O)C1=CCCN2[C@H]1CCC2)C
CHEMBL1080153	-7.138	-5.861	Oc1ccccc1C(=O)C1=CCCN2[C@H]1CCC2
CHEMBL1080485	-6.842	-9.739	CNC(=O)Cn1c(=O)n(c2c1cccc2)[C@@H]1CCN(CC1)[C@@H]1CC[C@@H](CC1)C(C)C
CHEMBL1080508	-6.029	-9.33	CNC(=O)Cn1c(=O)n(c2c1cccc2)C1CCN(CC1)Cc1ccc(c2c1cccc2)C
CHEMBL1095184	-5.95	-8.16	CCC(=O)N1C[C@@H]2[C@H](CC[C@H]1CN2C(=O)Cc1ccc(c(c1)Cl)Cl)N1CCCC1
CHEMBL1095520	-5.684	-8.16	O=C(N1C[C@@H]2CC[C@@H]([C@H]1CN2Cc1ccccc1)N1CCCC1)Cc1ccc(c(c1)Cl)Cl
CHEMBL1096474	-5.684	-9.173	O=C(N1C[C@@H]2CC[C@@H]([C@H]1CN2Cc1ccccc1)N1CCCC1)Cc1ccc(c(c1)Cl)Cl
CHEMBL1096475	-5.609	-7.09	COC(=O)N1C[C@@H]2[C@H](CC[C@H]1CN2C(=O)Cc1ccc(c(c1)Cl)Cl)N1CCCC1
CHEMBL1201776	-6.68	-9.242	CC[C@@H](c1cccc(c1)O)[C@H](CN(C)C)C
CHEMBL1237044	-5.32	-7.813	COc1cccc(c1)[C@]1(O)CCCC[C@H]1CN(C)C
CHEMBL1254682	-5.636	-12.156	C=CCN1CC[C@@]23[C@H]([C@H]1Cc1c3cc(cc1)O)CCCC2
CHEMBL1258223	-5.879	-6.8	CCCCN1CCC(CC1)COC(=O)c1cc(Cl)c(c2c1OCCO2)NC
CHEMBL1258452	-5.35	-6.8	CCCCN1CCC(CC1)COC(=O)c1ccc(c(c1)OC)N
CHEMBL1258671	-5.675	-6.8	CCCCN1CCC(CC1)COC(=O)c1cc(F)c(c2c1OCCO2)N
CHEMBL1672178	-9.48	-11.182	Oc1cccc(c1)[C@]12CCC[C@@H](C2)N(CC1)C/C=C/c1ccccc1
CHEMBL1672185	-8.084	-8.944	Oc1cccc(c1)[C@@]12CCC[C@H](C2)N(CC1)C[C@@H]1C[C@@H]1c1ccccc1
CHEMBL1766021	-6.044	-10.004	Nc1sc2c(n1)cc1c(c2)C[C@@H]2[C@@H]3[C@@]1(CCCC3)CCN2C
CHEMBL1766025	-5.444	-11.326	CCNc1sc2c(n1)cc1c(c2)C[C@@H]2[C@@H]3[C@@]1(CCCC3)CCN2CC1CC1
CHEMBL1766032	-5.071	-10.886	Oc1cccc(c1)CNc1sc2c(n1)cc1c(c2)C[C@@H]2[C@@H]3[C@@]1(CCCC3)CCN2CC1CC1
CHEMBL1774946	-5.436	-13.401	CO[C@]12CCCC[C@]32CCN([C@@H]1Cc1c3cc(cc1)O)CC1CCC1
CHEMBL1795713	-5.402	-11.909	Ic1cccc(c1)C(=O)N[C@@H]1CC[C@@]2([C@@]34[C@H]1Oc1c4c(C[C@H]2N(CC3)C)ccc1O)O
CHEMBL1808383	-6.564	-9.214	CS(=O)(=O)Nc1cccc(c1)[C@@H]1[C@@H]2[C@H]1CN(C2)CCCc1ccccc1
CHEMBL1808384	-6.435	-11.37	CS(=O)(=O)Nc1cccc(c1)[C@]1(C)[C@@H]2[C@H]1CN(C2)CCCc1ccccc1
CHEMBL1818226	-5.926	-7.511	O=S(=O)(c1cccnc1c1ccc(cc1)CN1C[C@H]2C[C@@H]1CCC2)N1CCCC1
CHEMBL1818234	-6.062	-9.765	O=S(=O)(c1ccccc1c1ccc(cc1)CN1C[C@H]2C[C@@H]1CCC2)N1CCCC1
CHEMBL1818331	-5.411	-9.514	CN(CCNCc1ccc(cc1)c1ccccc1S(=O)(=O)N1CCCC1)C
CHEMBL1818332	-6.004	-9.132	CC1(COC1)CNCc1ccc(cc1)c1ccccc1S(=O)(=O)N1CCCC1
CHEMBL1818333	-4.219	-7.511	CN1CCN(CC1)Cc1ccc(cc1)c1ccccc1S(=O)(=O)N1CCOC[C@H]1C
CHEMBL1852393	-6.543	-12.562	Oc1ccc2c3c1O[C@@H]1[C@@]43CCN([C@H](C2)[C@]4(O)CC[C@H]1NC(=O)c1ccncc1C)CC1CC1
CHEMBL1852672	-4.924	-12.477	Oc1ccc2c3c1O[C@@H]1[C@@]43CCN([C@H](C2)[C@]4(O)CC[C@H]1NC(=O)c1ccncc1Cl)CC1CC1
CHEMBL1957842	-6.871	-11.345	CC[C@]1(c2cccc(c2)NS(=O)(=O)C)[C@H]2[C@@H]1CN(C2)C[C@H](Cc1ccccc1)O
CHEMBL2022017	-6.958	-6.8	COC(=O)[C@@H]1C[C@H](OC(=O)C)C(=O)[C@H]2[C@@]1(C)CC[C@@H]1[C@]2(C)C[C@H](OC1=O)/C=C/c1cocc1
CHEMBL2022294	-7.512	-8.16	COC(=O)[C@@H]1C[C@H](OC(=O)C)C(=O)[C@H]2[C@@]1(C)CC[C@@H]1[C@]2(C)C[C@H](OC1=O)C(=O)c1cccc(c1)O
CHEMBL2022301	-6.699	-6.8	COC(=O)[C@@H]1C[C@H](OC(=O)C)C(=O)[C@H]2[C@@]1(C)CC[C@@H]1[C@]2(C)C[C@H](OC1=O)C(=O)c1ccoc1
CHEMBL2048767	-6.646	-12.738	O[N](=O)c1cccc(c1)CNc1ccc2c(c1)[C@]13CCCC[C@H]3[C@@H](C2)N(CC1)CC1CCC1
CHEMBL2048771	-6.227	-11.861	Oc1ccccc1CNc1ccc2c(c1)[C@]13CCCC[C@H]3[C@@H](C2)N(CC1)CC1CC1
CHEMBL2048777	-6.059	-10.91	COc1ccc(cc1)CN(c1ccc2c(c1)[C@]13CCCC[C@H]3[C@@H](C2)N(CC1)CC1CCC1)C
CHEMBL2064139	-5.746	-8.567	CN(C(=O)[C@H]1Cc2c(N1C(=O)CCN1CC[C@H](CC1)c1ccccc1)cccc2)C
CHEMBL2064148	-5.664	-8.632	CN(C(=O)[C@H]1Cc2c(N1C(=O)CCN1CCN(CC1)Cc1ccccc1)cccc2)C
CHEMBL2088034	-5.225	-8.701	O=C1NCN([C@@]21CCN(CC2)[C@H]1CC[C@H]2c3c1cccc3CCC2)c1ccccc1
CHEMBL2088044	-7.782	-8.701	O=C([C@@H](Cc1c(F)cccc1F)CN1CC[C@]2(CC1)OCCc1c2scc1)N(C)C
CHEMBL2113304	-6.725	-13.401	CO[C@]12CC[C@]3(C[C@@H]1CNC(=O)/C=C/c1ccccc1C)[C@@]14[C@H]2Oc2c4c(C[C@H]3N(CC1)C)ccc2O
CHEMBL2113312	-7.892	-12.468	CO[C@]12CC[C@]3(C[C@@H]1CNC/C=C/c1ccc(cc1)Cl)[C@@]14[C@H]2Oc2c4c(C[C@H]3N(CC1)C)ccc2O
CHEMBL2113672	-8.527	-12.477	CO[C@]12C=C[C@]3(C[C@H]1[C@@H](OCc1ccccc1)C)[C@@]14[C@@H]2Oc2c4c(C[C@H]3N(CC1)C)ccc2O
CHEMBL2178727	-6.989	-5.44	NCCCC[C@H](C(=O)N[C@H](C(=O)N)Cc1ccccc1)NC(=O)C
CHEMBL2178728	-7.273	-5.44	NCCCC[C@H](C(=O)N[C@H](C(=O)NCC(=O)N)Cc1ccccc1)NC(=O)C
CHEMBL2178729	-7.557	-5.44	CC(=O)N[C@@H](C(=O)N[C@H](C(=O)N)Cc1ccccc1)CCCNC(=N)N
CHEMBL2178730	-5.243	-5.44	CC(=O)N[C@@H](C(=O)N[C@H](C(=O)NCC(=O)N)Cc1ccccc1)CCCNC(=N)N
CHEMBL2178733	-6.337	-11.222	CC(=O)N[C@@H](C(=O)N[C@H](C(=O)NCC(=O)N)Cc1ccccc1)Cc1c[nH]c2c1cccc2
CHEMBL2205823	-6.223	-6.972	COc1ccccc1CN1[C@@H]2[C@@H]3[C@@H]4[C@@]1(O)[C@@H]1[C@H]2[C@@H]2[C@H]3C[C@H]4[C@H]12
CHEMBL2386893	-8.023	-9.576	CCCCC[C@@]12CCN(C[C@@H]1Oc1c2cc(O)cc1)C
CHEMBL2386900	-6.027	-11.012	Oc1ccc2c(c1)[C@@]1(CCN(C[C@@H]1O2)CCc1ccc(cc1)C(F)(F)F)CCc1ccccc1
CHEMBL2387191	-7.331	-11.51	C[C@H](N1CC[C@H](CC1)N1C(=O)Cc2c1cccc2)C1CCCCC1
CHEMBL2387193	-6.678	-9.653	O=C1Cc2c(N1[C@@H]1CCN(CC1)[C@H]1CC[C@@H]3c4c1cccc4CCC3)cccc2
CHEMBL2387199	-6.99	-9.966	O=C1CCc2c(N1[C@@H]1CCN(CC1)C1CCCCCCC1)cccc2
CHEMBL2397015	-5.462	-11.373	O=C1CC[C@@]2([C@@]34[C@H]1Oc1c4c(C[C@H]2N(CC3)CC2CC2)ccc1O)NC(=O)c1ccccc1
CHEMBL2397021	-5.839	-12.41	O=C1CC[C@@]2([C@@]34[C@H]1Oc1c4c(C[C@H]2N(CC3)CC2CC2)ccc1O)NC(=O)c1cccnc1
CHEMBL2413877	-7.357	-7.882	CN([C@H]1CCCC[C@@H]1OCCCc1ccccc1)CCc1ccccc1
CHEMBL2436555	-5.492	-6.8	Clc1ccc2c(c1)CNC(=N2)N
CHEMBL3084528	-6.312	-9.906	Clc1ccccc1C(c1ccccc1Cl)N1[C@@H]2CC[C@H]1C[C@@](C2)(C(=O)N)c1ccccn1
CHEMBL3084544	-6.267	-9.698	NC(=O)[C@@]1(C[C@H]2CC[C@@H](C1)N2C(c1ccccc1Cl)c1ccccc1Cl)c1ncc(c(c1)F)F
CHEMBL3084636	-5.214	-8.671	COc1cccc(n1)[C@@H]1C[C@@H]2CC[C@H](C1)N2C(c1ccccc1Cl)c1ccccc1Cl
CHEMBL3084648	-7.056	-8.405	Cc1ccc(nc1)[C@@H]1C[C@@H]2CC[C@H](C1)N2C(c1ccccc1Cl)c1ccccc1Cl
CHEMBL3085528	-6	-13.322	Oc1ccc2c(c1)[C@@]1(C)CCN([C@@H](C2)[C@@H]1C)CC1CC1
CHEMBL3086745	-6.914	-9.04	O=C1CC[C@@]2([C@@]34[C@H]1Oc1c4c(C[C@H]2N(CC3)CC2CC2)ccc1O)OC(=O)c1ccc2c(c1)cccc2
CHEMBL3086748	-7.011	-12.357	O=C1CC[C@@]2([C@@]34[C@H]1Oc1c4c(C[C@H]2N(CC3)CC2CC2)ccc1O)NC(=O)c1ccncc1
CHEMBL3086750	-6.872	-11.5	O=C1CC[C@@]2([C@@]34[C@H]1Oc1c4c(C[C@H]2N(CC3)CC2CC2)ccc1O)NC(=O)c1ncc2c(c1)cccc2
CHEMBL3086758	-5.953	-11.966	O=C1CC[C@@]2([C@@]34[C@H]1Oc1c4c(C[C@H]2N(CC3)CC2CC2)ccc1O)OC(=O)c1cccnc1
CHEMBL3104093	-6.558	-6.8	CN1CCc2c(C1)c1cccc3c1n2CCc1c3cccc1
CHEMBL3219614	-5.426	-12.189	CC[C@]1(c2cccc(c2)NS(=O)(=O)C)[C@H]2[C@@H]1CN(C2)CCCC1(O)CCCCC1
CHEMBL3219616	-6.884	-12.504	CC[C@]1(c2cccc(c2)NS(=O)(=O)C)[C@H]2[C@@H]1CN(C2)CC1(O)Cc2c(C1)cccc2
CHEMBL3219942	-3.656	-7.905	CCNC(=O)O[C@H]1C[C@@H](C(=O)OC)[C@]2([C@H](C1=O)[C@@]1(C)C[C@H](OC(=O)[C@@H]1CC2)c1ccoc1)C
CHEMBL3236485	-7.921	-8.739	CNCc1cccc(c1n1cc(c(n1)C)CN1CCC2(CC1)OCC(c1c2sc(c1)Cl)(F)F)F
CHEMBL3236486	-5.609	-8.739	Clc1cc2c(s1)C1(CCN(CC1)Cc1cn(nc1C)c1ncccc1c1ncc[nH]1)OCC2(F)F
CHEMBL3262546	-7.089	-12.211	CC[C@@H]1C(=O)N(c2c1cccc2)[C@@H]1CCN(CC1)[C@@H]1CCCc2c1cccc2
CHEMBL3262552	-7.884	-10.168	CC[C@@H]1C(=O)N(c2c1cccc2)[C@@H]1CCN(CC1)C/C=C/c1ccccc1
CHEMBL3264441	-8.067	-10.304	CCOC(=O)[C@@H](OC(=O)[C@@H]1NCc2c(C1)ccc(c2)O)CN1CC[C@@]([C@H](C1)C)(C)c1cccc(c1)O
CHEMBL3287467	-5.466	-9.453	Oc1ccc2c(c1)[C@@]13CCN(C[C@@]3(C2)Cc2c(C1)nc1ccccc1c2)CC1CC1
CHEMBL3309506	-5.199	-12.118	CN1C(=O)CCC2=C1[C@@H]1Oc3c4[C@@]51[C@](C2)(O)[C@@H](Cc4ccc3O)N(CC5)C
CHEMBL3319083	-5.354	-5.44	CC(=O)N[C@@H](C(=O)N[C@H](C(=O)NCC(=O)N)Cc1ccccc1)Cc1c[nH]c2c1cc(F)cc2
CHEMBL3319084	-5.565	-11.212	CC(=O)N[C@@H](C(=O)N[C@H](C(=O)NCC(=O)N)Cc1ccccc1)Cc1c[nH]c2c1ccc(c2)F
CHEMBL3323516	-4.502	-7.247	O=C(N1CCN([C@@H]2[C@H]1[C@H](CCC2)N1CCCC1)Cc1cnc[nH]1)Cc1ccc(c(c1)Cl)Cl
CHEMBL3323522	-5.088	-7.278	COC(=O)N1CCN([C@H]2[C@@H]1CCC[C@@H]2N1CC[C@H](C1)O)C(=O)Cc1ccc(c(c1)Cl)Cl
CHEMBL3326221	-5.414	-11.144	CN([C@@]1(CC[C@H](CC1)NCc1c[nH]c2c1cccc2)c1ccccc1)C
CHEMBL3326228	-7.413	-12.796	CN([C@@]1(CC[C@]2(CC1)NCCc1c2[nH]c2c1cccc2)c1ccccc1)C
CHEMBL3326230	-7.695	-11.572	CN([C@@]1(CC[C@]2(CC1)SCCc1c2[nH]c2c1cccc2)c1ccccc1)C
CHEMBL3326232	-8.616	-12.843	CN[C@@]1(CC[C@]2(CC1)OCCc1c2[nH]c2c1cccc2)c1ccccc1
CHEMBL3409110	-5.871	-10.772	Oc1ccc2c(c1)[C@]1(CCCCc3ccccc3)CCN(C[C@@H]1O2)CCc1ccc(cc1)F
CHEMBL3596363	-5.129	-8.301	CCN1CC[C@]23[C@@]4([C@H]1Cc1c2c(O[C@H]3c2c(C4)c3ccccc3[nH]2)c(cc1)O)O
CHEMBL3596370	-5.551	-8.67	FCCN1CC[C@@]23[C@@]4([C@H]1Cc1c3c(O[C@H]2c2c(C4)cc3c(n2)cccc3)c(cc1)O)O
CHEMBL3665421	-5.867	-7.619	Fc1ccc2c(c1)[N+]([C@@H]1CCN(CC1)C1CCCCCCC1)C(=O)C(=O)[NH+]2
CHEMBL3665435	-6.388	-6.473	O=C1[NH+]c2ncccc2[N+](C1=O)[C@@H]1CCN(CC1)C1CCCCCCC1
CHEMBL3665444	-6.381	-6.532	O=C1[NH+]c2ccccc2[N+](C1=O)[C@@H]1C[C@H]2C=C[C@@H](C1)N2[C@@H]1CCCCCC=C1
CHEMBL3691865	-4.757	-12.615	NCC(=O)NC[C@H]1C[C@]23CC[C@]1(OC)[C@H]1[C@]43CCN([C@@H]2Cc2c4c(O1)c(O)cc2)CC1CC1
CHEMBL3695222	-5.566	-6.687	OC[C@@H](C(=O)N)NC1=Nc2ccccc2[N+](C1=O)[C@@H]1C[C@H]2CC[C@@H](C1)N2C1CCCCCCC1
CHEMBL3695234	-6.308	-7.449	O=C1CCN(N1)C1=Nc2ccccc2[N+](C1=O)[C@@H]1CCN(CC1)C1CCCCCCC1
CHEMBL3695269	-4.888	-7.448	OC[C@@H](C(=O)N)NC1=Nc2ccccc2[N+](C1=O)[C@@H]1CCN(CC1)C1CCCCCCC1
CHEMBL3698834	-5.271	-7.735	CN(C1=Nc2ccccc2[N+](C1=O)[C@@H]1CCN(CC1)C1CCCCCCC1)C
CHEMBL3698840	-4.507	-7.963	NCCNC1=Nc2ccccc2[N+](C1=O)[C@@H]1CCN(CC1)C1CCCCCCC1
CHEMBL3698847	-5.579	-7.18	CC(=O)NC1=Nc2ccccc2[N+](C1=O)[C@@H]1CCN(CC1)C1CCCCCCC1
CHEMBL3698857	-6.65	-7.031	O=C1CN([C@@H]2CCN(CC2)C2CCCCCCC2)c2c(N1)cccc2
CHEMBL3698894	-7.716	-5.764	CCCC1(CCCCCCC1)N1CC[C@@H](CC1)[N+]1C(=O)C(=Nc2c1cccc2)C(=O)O
CHEMBL3754166	-6.886	-7.834	C=CCN(CC=C)CCc1c[nH]c2c1cc(Br)cc2
CHEMBL3758348	-7.912	-11.553	OC[C@]12Oc3c4[C@]52CCN([C@@H]([C@@]5(CCC1=O)O)Cc4ccc3O)C
CHEMBL3759238	-5.842	-12.811	Oc1ccc2c(c1)[C@]13CCCC[C@H]3[C@@H](C2=O)N(CC1)C[C@H]1CCCO1
CHEMBL3759660	-6.307	-12.001	Nc1sc2c(n1)cc1c(c2)C[C@@H]2[C@H]3[C@@]1(CCCC3)CCN2CC1CC1
CHEMBL3786338	-5.768	-9.84	CN1Cc2ccccc2C[C@H]1CN1CC[C@]2(CC1)CCc1c2cccc1
CHEMBL3786545	-7.442	-7.423	O[C@@H]1CCN(C1)[C@H]1CCC[C@H]2[C@@H]1N(CCN2Cc1cccnc1)C(=O)Cc1ccc(c(c1)Cl)Cl
CHEMBL3786946	-8.097	-8.632	O=C([C@H]1NCc2c(C1)cccc2)N1CC[C@]2(CC1)CCc1c2cccc1
CHEMBL3808879	-6.07	-6.8	COc1cccc(c1)[C@]1(O)[C@H](CCc2c1ccc(c2)c1ccccc1OC)CN(C)C
CHEMBL3809687	-4.17	-6.8	COc1cccc(c1)[C@]1(O)[C@H](CCc2c1ccc(c2)c1ccc(cc1)Cl)CN(C)C
CHEMBL3889749	-6.903	-6.8	COc1ccc(cc1)C[C@H]1C(=O)C[C@H]2[C@@H]3[C@@H]1CCC[C@H]3N(CC2)CC1CCCCC1
CHEMBL3889993	-9.092	-10.88	Oc1cccc(c1)[C@@H]1C[C@@H]2CC[C@H](C1)N2CCN(C(=O)CC(=O)O)Cc1cccc(c1)F
CHEMBL3890527	-4.744	-11.164	OC(=O)C[C@H]1C[C@@]2(O)[C@H]3Cc4c([C@]2(CC1=O)CCN3CC1CC1)cc(cc4)O
CHEMBL3890935	-5.583	-7.78	CC[C@H]1C(=O)C[C@H]2[C@@H]3[C@@H]1CCC[C@H]3N(CC2)CC1CCCCC1
CHEMBL3890980	-8.957	-10.88	Oc1cccc(c1)[C@@H]1C[C@@H]2CC[C@H](C1)N2CCN(C(=O)C)Cc1ccccc1
CHEMBL3893866	-5.845	-10.88	Oc1cccc(c1)[C@@H]1C[C@@H]2CC[C@H](C1)N2C[C@H](N(C(=O)CCC1CCCC1)Cc1ccccc1)C
CHEMBL3894898	-7.105	-11.716	CN([C@@]1(CC[C@@]2(CC1)NCCc1c2[nH]c2c1cccc2)c1ccccc1)C
CHEMBL3898034	-6.672	-8.593	CCCCN([C@@]1(CC[C@](CC1)(N(C)C)c1ccccc1)c1ccccc1)C
CHEMBL3898676	-6.057	-6.8	CCCN1CC[C@@H]2[C@H]3[C@H]1CCC[C@@H]3[C@H](C(=O)C2)Cc1ccc(cc1)OC
CHEMBL3904569	-5.765	-6.8	COCCN1CC[C@@H]2[C@H]3[C@H]1CCC[C@@H]3[C@H](C(=O)C2)Cc1ccccc1
CHEMBL3905743	-8.65	-10.88	Oc1cccc(c1)[C@@H]1C[C@@H]2CC[C@H](C1)N2CCN(C(=O)CS(=O)(=O)C)CC1CCCCC1
CHEMBL3908565	-7.672	-10.88	NC(=O)CCC(=O)N(CC1CCCCC1)CCN1[C@@H]2CC[C@H]1C[C@H](C2)c1cccc(c1)O
CHEMBL3908975	-5.212	-6.8	CCCN1CC[C@@H]2[C@H]3[C@H]1CCC[C@@H]3[C@H](C(=O)C2)CC
CHEMBL3911517	-9.806	-10.88	OC(=O)CCC(=O)N(CC1CCCCC1)CCN1[C@@H]2CC[C@H]1C[C@H](C2)c1cccc(c1)O
CHEMBL3916056	-6.892	-10.88	OC[C@@H](C(=O)N(CC1CCC1)CCN1[C@@H]2CC[C@H]1C[C@H](C2)c1cccc(c1)C(=O)N)O
CHEMBL3919062	-7.652	-11.535	CC(=O)N1CCc2c([C@@]31CC[C@@](CC3)(N(C)C)c1ccccc1)[nH]c1c2cccc1
CHEMBL3919938	-7.156	-11.664	N[C@H]1[C@H]2CCCCC[C@]1(C)c1c(C2)ccc(c1)C(=O)N
CHEMBL3921673	-4.617	-10.88	O=C(N(Cc1ccccc1)CCN1[C@@H]2CC[C@H]1C[C@H](C2)c1cccc(c1)C(=O)N)CS(=O)(=O)C
CHEMBL3924824	-5.045	-7.784	CN([C@@]1(CC[C@@](CC1)(O)c1ccccc1)c1ccccc1)C
CHEMBL3926713	-6.106	-6.8	COc1ccc(cc1)C[C@H]1C(=O)C[C@H]2[C@@H]3[C@@H]1CCC[C@H]3N(CC2)C
CHEMBL3928651	-5.152	-8.045	COc1ccc(cc1)CN([C@@]1(CC[C@](CC1)(N(C)C)c1ccccc1)c1ccccc1)C
CHEMBL3929120	-5.615	-9.054	CN([C@@]1(CC[C@](CC1)(N(C)C)c1ccccc1)c1ccccc1)Cc1cccnc1
CHEMBL3929973	-7.228	-10.88	OC[C@H](C(=O)N(Cc1ccccc1)CCCN1[C@@H]2CC[C@H]1C[C@H](C2)c1cccc(c1)C(=O)N)O
CHEMBL3930269	-6.307	-10.88	CC[C@@H](NC(=O)N(CC1CCCCC1)CCN1[C@@H]2CC[C@H]1C[C@H](C2)c1cccc(c1)C(=O)N)C
CHEMBL3934183	-5.929	-9.637	CN([C@@]1(CC[C@](CC1)(N(C)C)c1ccccc1)c1ccccc1)Cc1ccccc1
CHEMBL3935092	-8.981	-10.88	Oc1cccc(c1)[C@@H]1C[C@@H]2CC[C@H](C1)N2CCN(C(=O)C1CCCCC1)CC1CCCCC1
CHEMBL3936891	-5.885	-9.842	Fc1ccc(cc1)[C@@]1(CC[C@]2(CC1)[S@](=O)CCc1c2sc2c1cccc2)N(C)C
CHEMBL3937167	-7.063	-8.713	OC[C@]1(CCCCc2ccccc2)CC[C@](CC1)(N(C)C)c1ccccc1
CHEMBL3938671	-5.525	-10.88	OC(=O)CS(=O)(=O)CC(=O)N(CC1CCCCC1)CCN1[C@@H]2CC[C@H]1C[C@H](C2)c1cccc(c1)O
CHEMBL3941359	-7.548	-10.88	OC[C@@H](C(=O)N(CC1CCCC1)CCN1[C@@H]2CC[C@H]1C[C@H](C2)c1cccc(c1)C(=O)N)O
CHEMBL3942233	-8.291	-10.61	C[C@@H]1Cc2c3cc(ccc3[nH]c2[C@@]2(O1)CC[C@](CC2)(N(C)C)c1ccccc1)[N](=O)O
CHEMBL3944286	-6.561	-7.077	COc1ccc2c(c1)[C@@]13CCN(C[C@@]3(C2)CC[C@@]2(C1)NC(=O)NC2=O)CC1CC1
CHEMBL3946273	-6.151	-8.228	CC[C@H]1C(=O)C[C@H]2[C@@H]3[C@@H]1CCC[C@H]3N(CC2)Cc1cccs1
CHEMBL3949332	-7.206	-10.88	OC(=O)CC(=O)N(Cc1c(F)cccc1F)CCN1[C@@H]2CC[C@H]1C[C@H](C2)c1cccc(c1)O
CHEMBL3949382	-9.203	-10.88	OC(=O)CCC(=O)N(Cc1ccccc1)CCN1[C@@H]2CC[C@H]1C[C@H](C2)c1cccc(c1)O
CHEMBL3951093	-4.187	-6.8	CCCN1CC[C@@H]2[C@H]3[C@H]1CCC[C@@H]3[C@H](c1c2cc2cc(Cl)ccc2n1)CC
CHEMBL3959336	-5.684	-12.512	OCC(=O)N(CCc1ccccc1)CCN1[C@@H]2CC[C@H]1C[C@H](C2)c1cccc(c1)C(=O)N
CHEMBL3959852	-5.558	-6.8	CCCN1CC[C@@H]2[C@H]3[C@H]1CCC[C@@H]3[C@H](c1c2cc2cccc(c2n1)OC)CC
CHEMBL3959941	-7.182	-8.424	CN[C@@]1(CC[C@](CC1)(N(C)C)c1ccccc1)c1ccccc1
CHEMBL3966641	-6.318	-12.542	CN([C@@]1(CC[C@@]2(CC1)NCCc1c2[nH]c2c1cccc2)Cc1ccccc1)C
CHEMBL3977132	-6.773	-10.88	CCCCCNC(=O)N(CC1CCCCC1)CCN1[C@@H]2CC[C@H]1C[C@H](C2)c1cccc(c1)O
CHEMBL4060795	-5.925	-10.602	CCCCCCCN1[C@@H]2CC[C@H]1C[C@@H](C2)c1cccc(c1)C(=O)N
CHEMBL4062483	-8.253	-11.543	NC(=O)c1cccc(c1)[C@@H]1C[C@@H]2CC[C@H](C1)N2CCCOc1ccccc1
CHEMBL4065924	-6.545	-9.881	O=C(c1ccc(c(c1)Cl)Cl)NC[C@@H]1NCCc2c1cccc2
CHEMBL4070750	-6.759	-11.137	Cc1ccc(cc1)C(=O)NC[C@@H]1NCCc2c1cccc2
CHEMBL4071332	-6.375	-10.216	CN1CCc2c([C@@H]1CNC(=O)c1ccc(c(c1)C)C)cccc2
CHEMBL4082879	-4.723	-8.16	O=C(Nc1cc(C)nc2c1cc(F)cc2F)Nc1ccc(cc1)N(C)C
CHEMBL4083911	-5.503	-10.549	CN1CC[C@@]23[C@@]4([C@H]1Cc1c3c(O[C@H]2C(=O)/C(=C/c2ccccc2)/C4)c(cc1)O)O
CHEMBL4083940	-6.173	-12.564	Oc1ccc2c(c1)[C@@]13CCN([C@H](C2)[C@]23CC[C@H]3[C@@H]1[C@@H](C2)CN3C(=O)c1ccccc1)CC1CC1
CHEMBL4093848	-8.111	-8.543	Oc1ccc(cc1)CCN(CC1CCC1)CCc1cccc(c1F)O
CHEMBL4098662	-5.711	-11.699	Oc1ccc2c(c1)[C@@]13CCN([C@H](C2)[C@@]23CC[C@@H]3[C@H]1[C@H](C2)CN3CC1CCCCC1)CC1CC1
CHEMBL4110417	-4.935	-7.903	COc1ccc2c3c1O[C@@H]1[C@@]43CCN([C@H](C2)[C@@]24CC[C@@]1(OC)[C@H](C2)CSc1snc(n1)C)C
CHEMBL4111936	-5.388	-11.056	CC([C@H]1C[C@H]2[C@H]3Cc4c([C@]2(CC1=O)CCN3CC1CC1)cc(cc4)O)C
CHEMBL4114012	-5.855	-8.171	OC(=O)CCC[C@@]12CCN([C@@H](/C/1=C\C(=O)O)Cc1c2cc(O)cc1)CC1CC1
CHEMBL4114055	-6.042	-13.612	NC(=O)c1ccc2c(c1)[C@]13CCCC[C@@H]3[C@@H](C2)N(CC1)CC1CCC1

## Sheet: vegfr2
Reference					Validation
ID	DS	EXP	SMILES		ID	DS	EXP	SMILES
CHEMBL1336	-11.906	-10.622	CNC(=O)c1nccc(c1)Oc1ccc(cc1)NC(=O)Nc1ccc(c(c1)C(F)(F)F)Cl		CHEMBL24828	-7.698	-11.152	COc1cc2c(ncnc2cc1OCC1CCN(CC1)C)Nc1ccc(cc1F)Br
CHEMBL41783	-6.593	-6.936	CN(CCCC(=O)Nc1n[nH]c2c1cc(nn2)c1cccc(c1F)F)C		CHEMBL208637	-5.969	-6.927	CCOc1nc(NC(=O)C)cc(c1C#N)N
CHEMBL49120	-10.212	-11.016	CCN(CCOc1ccc(cc1)Nc1ncc2c(n1)[N+](C)C(=O)C(=C2)c1c(Cl)cccc1Cl)CC		CHEMBL231066	-9.082	-9.242	Clc1ccc(cc1C(F)(F)F)Nc1nc2c([nH]1)ccc(c2)Oc1ccncc1
CHEMBL50894	-7.375	-7.888	O=C1Nc2ccccc2c2c(C1)c1cc(ccc1[nH]2)[N](=O)O		CHEMBL231568	-8.929	-11.632	CNC(=O)c1nccc(c1)Oc1ccc2c(c1)nc(o2)Nc1ccc(c(c1)OC[C@@H]1CCCN1C)Cl
CHEMBL101683	-8.373	-10.641	Clc1ccc(cc1)NC(=O)c1ccccc1NCc1ccncc1		CHEMBL248045	-7.23	-6.8	N#Cc1cnc2c(c1N[C@@H]1C[C@H]1c1ccccc1)ccc(c2)OC
CHEMBL143703	-7.937	-5.44	O=C(Nc1ccccn1)Nc1ccccc1		CHEMBL250665	-8.154	-9.321	Clc1ccc(cc1)NC(=O)c1cncnc1NCc1ccncc1
CHEMBL183844	-12.587	-11.288	O=C(Nc1ccc(cc1C)c1cccc2c1CNC2=O)Nc1cccc(c1)C		CHEMBL262433	-10.844	-10.472	O=C(Nc1cc(C)ccc1F)Nc1ccc(cc1)c1nsc2c1c(N)ncn2
CHEMBL188802	-6.779	-8.16	CCCCCCn1nc2c(c1)c(N)ncn2		CHEMBL271441	-9.716	-11.832	O=C(Nc1cc(C)ccc1F)Nc1ccc(cc1)c1cncc2c1c(N)n[nH]2
CHEMBL189168	-4.471	-11.012	CCCCCCCCCn1cc2c(n1)ncnc2N		CHEMBL272938	-9.56	-12.104	O=C(Nc1cccc(c1)C)Nc1ccc(cc1)c1cncc2c1c(N)n[nH]2
CHEMBL190239	-6.016	-12.992	CCCCCCCC[C@H](Cn1nc2c(c1)c(N)ncn2)O		CHEMBL278041	-8.67	-7.752	Oc1ccc(cc1)c1nc(c([nH]1)c1ccncc1)c1ccc(cc1)F
CHEMBL190495	-4.053	-12.686	CCCCCCCCCCCn1nc2c(c1)c(N)ncn2		CHEMBL354676	-7.909	-5.44	O=C(Nc1ccccc1)Nc1ccccc1
CHEMBL191003	-8.584	-8.976	Fc1cccc(c1C(=O)n1nc(nc1N)Nc1ccc(cc1)S(=O)(=O)N)F		CHEMBL363042	-4.876	-13.445	CCCCCCCCCCn1cc2c(n1)ncnc2N
CHEMBL202635	-8.506	-6.936	COc1cc(CN2CCCCC2)c(cc1NC(=O)Nc1cnc(cn1)C#N)Cl		CHEMBL374044	-10.756	-11.968	O=C(Nc1ccc(c(c1)C)F)Nc1ccc(cc1)c1cccc2c1c(N)n[nH]2
CHEMBL202721	-6.639	-8.704	COc1cc2c(ncnc2cc1OCCCN1CCOCC1)Nc1ccc(cc1)NC(=O)c1ccccc1		CHEMBL387590	-9.652	-11.831	CN1CCN(CC1)Cc1cc(ccc1Cl)Nc1nc2c(o1)ccc(c2)Oc1ccnc2c1cc[nH]2
CHEMBL205325	-7.946	-9.365	CC(c1ccc(cc1)Nc1nnc(o1)c1cccnc1CCc1ccncc1)(C)C		CHEMBL387591	-9.025	-11.831	CN1CCN(CC1)Cc1cc(ccc1Cl)Nc1nc2c(o1)c(Cl)cc(c2)Oc1ccnc2c1cccc2
CHEMBL205502	-9.273	-9.52	FC(Oc1ccc(cc1)Nc1nnc(o1)c1cccnc1CCc1ccncc1)(Cl)F		CHEMBL396523	-8.234	-8.976	OC(=O)c1ccccc1Nc1ccnc(n1)Nc1ccc2c(c1)cn[nH]2
CHEMBL210032	-7.548	-6.927	N#Cc1c(N)cc(nc1c1ccccc1)NC(=O)C		CHEMBL397496	-9.913	-11.831	CN1CCN(CC1)Cc1cc(ccc1Cl)Nc1nc2c([nH]1)ccc(c2)Oc1ccnc2c1cccc2
CHEMBL210928	-5.171	-6.901	CCOc1nc(NC(=O)Cc2cc(OC)c(cc2OC)S(=O)(=O)C)cc(c1Cl)N		CHEMBL397497	-10.639	-11.591	CN1CCN(CC1)Cc1cc(ccc1Cl)Nc1nc2c([nH]1)ccc(c2)Oc1ccnc2c1cc[nH]2
CHEMBL210963	-6.556	-6.901	CCOc1nc(NC(=O)Cc2cc(OC)c(cc2OC)S(=O)(=O)C)cc(c1C#N)N		CHEMBL399438	-5.626	-9.207	N#Cc1cnc2c(c1N[C@@H]1C[C@H]1c1ccccc1)ccc(c2)c1ccc(cc1)CN1CCOCC1
CHEMBL211378	-11.368	-9.52	O=C(Nc1cccc(c1)C)Nc1ccc(cc1)c1noc2c1c(N)ncn2		CHEMBL399605	-7.337	-9.343	O=C(c1ccnn1CCc1ccncc1)Nc1ccc(cc1)C(C)(C)C
CHEMBL215152	-9.907	-8.145	OCCN(CCCOc1ccc2c(c1)ncnc2Nc1n[nH]c(c1)CC(=O)Nc1cccc(c1)F)CC		CHEMBL401040	-7.448	-13.287	O=C(c1c(NCc2ccncc2)cnn1C)Nc1ccc(cc1)OC(F)(F)F
CHEMBL219722	-10.915	-10.472	O=C(Nc1ccccc1)Nc1ccc(cc1)c1cccc2c1c(N)n[nH]2		CHEMBL404881	-5.54	-9.503	COc1cc2c(ccnc2cc1OC)Oc1ccc(cc1F)NC(=S)NC(=O)Cc1ccccc1
CHEMBL220057	-9.796	-11.288	O=C(Nc1cccc(c1)C)Nc1ccc(cc1)c1cccc2c1c(N)n[nH]2		CHEMBL461648	-6.93	-8.005	COc1cc2c(ccnc2cc1OC)Oc1ccc(cc1F)C1=CN=C([N+](C1=O)C)Cc1ccccc1
CHEMBL223360	-9.878	-11.016	O=C(Nc1cc(C)ccc1F)Nc1ccc(cc1)c1cccc2c1c(N)n[nH]2		CHEMBL474432	-6.454	-9.248	COc1cc2c(cc1OC)ncn2c1cc(c(s1)C(=O)O)OCc1ccccc1C(F)(F)F
CHEMBL225519	-6.897	-7.48	O=C1NCCc2c1cc([nH]2)c1ccncc1		CHEMBL483158	-5.826	-8.84	COc1cccc(c1C1=NCc2c(c3c1cc(Cl)cc3)nc(nc2)Nc1ccc(c(c1)OC)C(=O)O)F
CHEMBL230002	-10.594	-11.591	CN1CCC[C@H]1COc1cc(ccc1Cl)Nc1nc2c(o1)ccc(c2)Oc1ccnc(c1)C(=O)N		CHEMBL490968	-9.153	-9.616	FC(c1cccc(c1)n1nnc(c1)c1ccccc1NCc1ccncc1)(F)F
CHEMBL230003	-8.367	-12.649	COc1cc2c(ncnc2cc1OC)Oc1ccc2c(c1)nc(o2)Nc1ccc(c(c1)OC[C@@H]1CCCN1C)Cl		CHEMBL509032	-6.305	-9.384	COc1cc(ccc1Nc1ncc(c(n1)Nc1ccccc1S(=O)(=O)C(C)C)Cl)N1CCC(CC1)N1CCN(CC1)C
CHEMBL230107	-7.612	-12.649	COc1cc2c(ccnc2cc1OC)Oc1ccc2c(c1)nc(o2)Nc1ccc(c(c1)CN1CCN(CC1)C)Cl		CHEMBL518652	-9.5	-9.281	CC(c1cccc(c1)n1nnc(c1)c1ccccc1NCc1ccncc1)C
CHEMBL230222	-8.944	-11.962	CN1CCC[C@@H]1COc1cc(ccc1Cl)Nc1nc2c(o1)ccc(c2)Oc1ccnc2c1cc[nH]2		CHEMBL522629	-8.723	-9.437	Clc1cccc(c1)n1nnc(c1)c1ccccc1NCc1ccncc1
CHEMBL230223	-7.881	-11.591	CNC(=O)c1nccc(c1)Oc1cc(F)c2c(c1)nc(o2)Nc1ccc(c(c1)OC[C@@H]1CCCN1C)Cl		CHEMBL560813	-9.609	-7.48	N#Cc1cnc(cn1)NC(=O)Nc1ccc2c(c1)ccc(c2)C(=O)O
CHEMBL230686	-8.756	-8.304	Clc1cccc(c1c1cc(C)c2c(c1)nnc(n2)Nc1ccc(cc1)OCCN1CCCC1)Cl		CHEMBL1242373	-9.639	-9.792	O=C(Nc1cccc(c1)C)Nc1ccc2c(c1)CCc1c2c2c(N)ncnc2s1
CHEMBL231067	-7.476	-10.942	CNC(=O)c1nccc(c1)Oc1ccc2c(c1)nc([nH]2)Nc1ccc(c(c1)OC[C@H]1CCCN1C)C(C(F)(F)F)(F)F		CHEMBL1290071	-7.067	-8.871	c1ccc2c(c1)c(ccc2)CNc1ccnc2c1c1ccccc1o2
CHEMBL231168	-7.942	-11.591	CNC(=O)c1nccc(c1)Oc1ccc2c(c1)nc([nH]2)Nc1ccc(c(c1)OCCN(C)C)C(F)(F)F		CHEMBL1290073	-5.427	-4.08	Clc1cccc(c1)CNc1ccnc2c1c1ccccc1o2
CHEMBL231269	-8.039	-11.831	CNC(=O)c1nccc(c1)Oc1ccc2c(c1)nc([nH]2)Nc1ccc(c(c1)OC[C@H]1CCCN1C)C(F)(F)F		CHEMBL1516890	-8.24	-8.976	O=C1Nc2c(/C/1=C/c1cn(c3c1cccc3)C)nccc2
CHEMBL231370	-10.031	-12.24	CN1CCC[C@@H]1COc1cc(ccc1C(F)(F)F)Nc1nc2c([nH]1)ccc(c2)Oc1ccnc2c1cccc2		CHEMBL1958401	-6.891	-6.936	O=C1C=C(N=C([NH+]1)NC1CCCCC1)c1ccncc1
CHEMBL231467	-9.752	-10.061	CNc1nccc(n1)Oc1ccc2c(c1)nc([nH]2)Nc1ccc(c(c1)CN1CCN(CC1)C)Cl		CHEMBL1965570	-10.582	-11.288	O=C(Nc1ccccc1F)Nc1ccc(cc1)c1csc2c1c(N)ncc2c1ccoc1
CHEMBL231468	-9.885	-9.374	CSc1nccc(n1)Oc1ccc2c(c1)nc([nH]2)Nc1ccc(c(c1)CN1CCN(CC1)C)Cl		CHEMBL1965988	-10.861	-11.016	NCC#Cc1cnc(c2c1scc2c1ccc(cc1)NC(=O)Nc1cccc(c1)C)N
CHEMBL231469	-9.197	-11.421	CNC(=O)c1nccc(c1)Oc1ccc2c(c1)nc(o2)Nc1ccc(c(c1)CN1CCN(CC1)C)Cl		CHEMBL1967094	-9.433	-8.432	Clc1ccc(cc1)CNC(=O)c1cc2c(s1)[nH]nc2c1ccccc1
CHEMBL231569	-7.992	-11.421	CNC(=O)c1nccc(c1)Oc1ccc2c(c1)nc(o2)Nc1ccc(c(c1)OCCN(C)C)Cl		CHEMBL1968590	-7.994	-11.152	CNC(=O)/C=C/c1cnc(c2c1scc2c1ccc2c(c1)nc(s2)C)N
CHEMBL231570	-9.032	-11.421	CNC(=O)c1nccc(c1)Oc1ccc2c(c1)nc(o2)Nc1ccc(c(c1)CN1CCOCC1)Cl		CHEMBL1969588	-7.739	-8.16	Clc1nc(NCc2ccccc2)cc(c1)c1c[nH]c2c1cccn2
CHEMBL233823	-7.311	-9.224	O=C(c1ccnn1CCc1ccncc1)Nc1ccc(c(c1)Cl)C(F)(F)F		CHEMBL1969664	-5.736	-7.616	N#Cc1ccc2c(c1)c(c1ccc(cn1)CN1CCOCC1)c([nH]2)O
CHEMBL236205	-8.045	-9.616	O=C(c1ccnn1CCc1ccncc1)Nc1ccc(cc1)OC(F)(F)F		CHEMBL1970314	-8.842	-6.936	Nc1cccc(c1)c1cc2cccnc2c(c1)C(=O)N
CHEMBL236419	-8.701	-9.652	O=C(c1ccnn1CCc1ccncc1)Nc1cccc(c1)OC(Cl)(F)F		CHEMBL1970806	-5.944	-6.936	O=C1[NH+]c2sc3c(c2C2=NC(=N[N+]12)c1cccnc1)CCCC3
CHEMBL238737	-7.038	-13.322	O=C(c1c(NCc2ccncc2)ncn1C)Nc1ccc(c(c1)C)C(F)(F)F		CHEMBL1971519	-8.812	-6.664	Fc1ccc(cc1)c1cccc2c1c(N)n[nH]2
CHEMBL242865	-8.579	-8.976	OC(=O)c1ccccc1Nc1ccnc(n1)Nc1ccc(cc1)[N](=O)O		CHEMBL1971801	-7.03	-6.936	O=c1[nH]c2ccccc2[nH]c2c1ccnn2
CHEMBL243088	-8.394	-8.568	Oc1cccc(c1)Nc1nccc(n1)Nc1ccccc1C(=O)O		CHEMBL1972220	-6.834	-12.104	OCCn1ncc(c1)c1cnc(c2c1scc2c1ccc(cc1)NC(=O)Nc1ccc(cc1)OC(F)F)N
CHEMBL245800	-5.463	-7.921	N#Cc1cnc2c(c1N[C@@H]1C[C@H]1c1ccccc1)cc(cc2)c1ccc(cc1)CN		CHEMBL1972346	-8.36	-7.616	Oc1cc(/C=C/c2ccc(c(c2)O)O)cc(c1)O
CHEMBL248976	-8.679	-10.388	O=C(c1cccnc1NCc1ccncc1)Nc1ccc(cc1)c1ccccc1		CHEMBL1972362	-9.195	-7.616	NC(=O)c1sc2c(c1)c(cnc2)c1ccc(cc1)S(=O)(=O)C
CHEMBL248978	-8.478	-10.388	O=C(c1cccnc1NCc1ccncc1)Nc1ccc(cc1)OC(F)(F)F		CHEMBL1972454	-9.064	-5.44	Nc1ccc2c(c1)cnn2C(=O)C
CHEMBL249179	-8.121	-10.942	O=C(c1cccnc1NCc1ccncc1)Nc1ccc(cc1)C(F)(F)F		CHEMBL1973516	-7.325	-10.864	CCN1CCN(CC1)c1ccc(cc1)Nc1ncc(c(n1)Nc1ccc2c(c1)cn[nH]2)C#N
CHEMBL249194	-7.906	-8.958	O=C(c1cccnc1NCc1ccncc1)Nc1cccc(c1)Oc1ccccc1		CHEMBL1975418	-5.693	-6.936	c1ccc(cc1)Cn1nnc(c1C1CC1)c1ccc2c(c1)cn[nH]2
CHEMBL249606	-8.06	-6.391	O=C(c1cccnc1NCc1ccncc1)Nc1ccccc1Oc1ccccc1		CHEMBL1976290	-8.144	-5.44	O=C1NCc2c1ccc(c2)c1ccc(c(c1)C)F
CHEMBL249611	-9.263	-9.731	O=C(c1cccnc1Nc1ccc2c(c1)[nH]nc2)Nc1ccc(cc1)Oc1ccccc1		CHEMBL1977134	-8.369	-10.744	O=C(Nc1cccc(c1)C(F)(F)F)Nc1ccc(cc1)c1cnc2[n+](c1N)[nH]cc2c1ccc2c(c1)OCO2
CHEMBL250228	-7.415	-11.012	Clc1ccc(cc1)NC(=O)c1cccnc1NCc1ccncc1		CHEMBL1979883	-10.838	-10.744	CN(CC#Cc1cnc(c2c1scc2c1ccc(cc1)NC(=O)Nc1cccc(c1)C)N)C
CHEMBL250470	-8.542	-6.8	Clc1ccc(cc1)NC(=O)c1ccc(nc1NCc1ccncc1)C		CHEMBL1980704	-6.162	-6.936	Cc1cc2[nH]nc([n+]2c2c1cccc2)SCc1[nH]c2[n+](c1)cccc2
CHEMBL250482	-8.583	-11.831	O=C(c1cccnc1NCc1ccncc1)Nc1ccc(cc1)C1CCCCC1		CHEMBL1980896	-9.738	-8.432	O=C(Cc1cccc(c1)Cl)Nc1ccc(cc1)c1c(Br)sc2c1c(N)ncn2
CHEMBL250684	-9.082	-11.421	O=C(c1cccnc1NCc1ccncc1)Nc1ccc(c(c1)C(F)(F)F)Cl		CHEMBL1980904	-12.004	-12.376	O=C(Nc1ccc(cc1F)c1cccc2c1c(N)n[nH]2)Nc1cccc(c1)C(F)(F)F
CHEMBL250842	-7.413	-9.412	Clc1ccc(cc1)NC(=O)c1sccc1NCc1ccncc1		CHEMBL1982122	-7.252	-6.936	OCC[C@@H](c1ccccc1)Nc1sc2c(n1)ccc(c2)c1ccncc1
CHEMBL253969	-8.318	-11.696	O=C(Nc1snc(c1C(=O)N)OCc1c(F)cc(cc1F)Br)NCCCCN1CCCC1		CHEMBL1983348	-6.417	-9.384	CCCCN(C(=O)c1ccc2c(c1)[nH]c(n2)c1n[nH]c2c1cccc2)CCC#N
CHEMBL259922	-9.537	-6.936	Cc1ccc(cc1Nc1ncnc2c1cnn2c1ccccc1)C(=O)Nc1nocc1		CHEMBL1983640	-11.538	-12.104	O=C(Nc1cc(C)ccc1F)Nc1ccc(cc1)c1coc2c1c(N)ncc2C#CCN1CCOCC1
CHEMBL261849	-7.567	-7.616	COc1cc(ccc1OCc1ccc(cc1)OC)Cc1cnc(nc1N)N		CHEMBL1984206	-7.125	-6.936	CCOc1nc(cc(c1C#N)N)C(=O)NCc1ccncc1
CHEMBL262623	-7.205	-7.752	Nc1ncnc2c1N=C(CCN2)c1ccccc1		CHEMBL1986186	-5.037	-6.936	C[C@@H](C(C)(C)C)NC1=C(C(=O)C1=O)Nc1ccncc1
CHEMBL273187	-10.592	-13.056	O=C(Nc1ccc(c(c1)C)F)Nc1ccc(cc1)c1ccnc2c1c(N)n[nH]2		CHEMBL1986943	-6.399	-8.976	O[C@@H]1CC[C@H](CC1)Nc1nc(Cl)cc(n1)c1c[nH]c2c1cccn2
CHEMBL296468	-6.283	-7.616	O=C(C1CCNCC1)Nc1ncc(s1)SCc1ncc(o1)C(C)(C)C		CHEMBL1987009	-9.23	-8.432	COc1cccc(c1)CNC(=O)c1cc2c(s1)[nH]nc2c1ccccc1
CHEMBL373798	-9.927	-11.288	O=C(Nc1cccc(c1)F)Nc1ccc(cc1)c1cccc2c1c(N)n[nH]2		CHEMBL1987143	-7.429	-6.528	Nc1n[nH]c2[n+]1cc(cc2)c1ccccc1
CHEMBL375284	-9.936	-10.2	O=C(Nc1cccc(c1)C)Nc1ccc(cc1)c1cccc2c1cn[nH]2		CHEMBL1987756	-8.144	-6.936	Brc1ccc(cc1)/C=C/CNCCNS(=O)(=O)c1cccc2c1ccnc2
CHEMBL377408	-7.812	-7.616	CCOc1nc(cc(c1C#N)N)C(=O)NCc1ccccc1S(=O)(=O)N		CHEMBL1988075	-6.602	-11.288	O=C(Nc1cccc(c1)F)Nc1ccc(cc1)c1csc2c1c(N)ncc2c1ccc(nc1)C
CHEMBL378627	-6.477	-6.901	COc1cc(c(cc1CC(=O)Nc1cc(N)c(c(n1)OC(C)C)C#N)OC)S(=O)(=O)C		CHEMBL1988805	-5.735	-7.616	N#Cc1ccc2c(c1)n(c1nccs1)c(n2)N
CHEMBL385178	-8.376	-10.88	O=C(c1cccnc1NCc1ccncc1)Nc1ccc(cc1)Oc1ccccc1		CHEMBL1989043	-6.591	-7.616	CN1CCN(CC1)c1ccc(cc1)Nc1nc(c(s1)C(=O)c1c(Cl)cccc1Cl)N
CHEMBL385478	-7.401	-8.432	C1CCC(CC1)Nc1nccc(n1)c1c[nH]c2c1cccn2		CHEMBL1990254	-9.26	-7.056	NC[C@@H](c1ccccc1)NC(=O)c1ccc(cc1)c1ccncc1
CHEMBL389963	-7.506	-12.649	COc1cc2c(ccnc2cc1OC)Oc1ccc2c(c1)nc(o2)Nc1ccc(c(c1)OC[C@@H]1CCCN1C)Cl		CHEMBL1994938	-7.636	-10.744	O=C(/C=C/c1cnc(c2c1scc2c1ccc(cc1)Br)N)NCCCn1cncc1
CHEMBL390175	-9.309	-11.483	CN1CCN(CC1)Cc1cc(ccc1Cl)Nc1nc2c(o1)ccc(c2)Oc1ccnc2c1cccc2		CHEMBL1994977	-6.162	-7.616	OCCCCNC(=O)c1cccc(c1)n1nc(cc1NC(=O)Nc1cccc2c1cccc2)C(C)(C)C
CHEMBL393779	-7.359	-13.191	O=C(c1n(C)cnc1NCc1ccncc1)Nc1ccc(cc1)C(C)(C)C		CHEMBL1995811	-6.004	-7.616	Fc1ccc(c(c1)C(=O)Nc1n[nH]c2c1cc(cc2)c1nnn(c1)Cc1ccccc1)F
CHEMBL394619	-10.786	-10.88	O=C(Nc1cccc(c1)C)Nc1ccc(cc1)c1csc2c1c(N)ncc2		CHEMBL1996066	-6.022	-10.744	N#Cc1ccc2c(c1)n(c1scc(n1)c1ccccc1)c(n2)N
CHEMBL394790	-10.782	-11.016	O=C(Nc1cccc(c1)Cl)Nc1ccc(cc1)c1csc2c1c(N)ncc2		CHEMBL1996176	-7.933	-9.448	O=C1Nc2c(/C/1=C\c1[nH]ccc1)cccc2
CHEMBL394826	-10.929	-10.942	CNC(=O)c1nccc(c1)Oc1ccc2c(c1)[nH]c(n2)Nc1ccc(c(c1)C(F)(F)F)Cl		CHEMBL1997007	-7.442	-9.112	CCCNC(=O)c1ccc(cc1)Nc1nc(CC)c2c(n1)[nH]cc2
CHEMBL395334	-3.528	-10.88	CNC(=O)c1nccc(c1)Oc1ccc2c(c1)nc(n2C)Nc1ccc(c(c1)CN1CCN(CC1)C)Cl		CHEMBL1997193	-6.082	-8.432	N#CC1=C(C=C([NH+]C1=O)c1cc(Br)ccc1O)c1ccc(s1)C
CHEMBL395335	-8.274	-11.289	CCN(CCOc1cc(ccc1Cl)Nc1nc2c(o1)ccc(c2)Oc1ccnc(c1)C(=O)NC)CC		CHEMBL1997822	-8.741	-11.152	Cc1[nH]c2c(c1)cc(cc2)c1csc2c1c(N)ncc2c1cccc(c1)S(=O)(=O)C
CHEMBL396265	-7.157	-11.012	COc1cc2c(ncnc2cc1OC)Oc1ccc2c(c1)nc([nH]2)Nc1ccc(cc1)Cl		CHEMBL1998110	-7.325	-7.616	COc1cccc(c1)[C@@H](NC(=O)c1sc(nc1C)c1ccncc1)C
CHEMBL397323	-7.392	-9.52	Clc1ccc(cc1)NC(=O)c1ccnn1CCc1ccncc1		CHEMBL1999484	-5.926	-10.608	CNc1nc(c(s1)c1ccnc(n1)Nc1ccc(cc1)N1CCNCC1)C
CHEMBL398951	-8.024	-8.16	N#Cc1ccc(cn1)c1n[nH]c2c1Cc1c2cc(cc1)OCCCCN1CCOCC1		CHEMBL2000335	-10.515	-11.56	O=C(Nc1ccc(c(c1)C)C)Nc1ccc(cc1)c1csc2c1c(N)ncn2
CHEMBL399546	-7.878	-9.576	O=C(c1cccnc1NCc1ccncc1)Nc1cccc(c1)c1ccccc1		CHEMBL2000652	-10.718	-11.56	O=C(Nc1ccc(cc1F)c1cccc2c1c(N)n[nH]2)Nc1cccc(c1)Cl
CHEMBL400140	-8.317	-10.501	CCCCc1ccc(cc1)NC(=O)c1cccnc1NCc1ccncc1		CHEMBL2001584	-4.337	-7.616	OCc1c(cccc1C1=C[N+](C(=O)C(=C1)Nc1ccc(cn1)C(=O)N1CCOCC1)C)NC(=O)c1ccc(cc1)C(C)(C)C
CHEMBL400512	-9.443	-11.012	O=C(c1cccnc1NCc1ccncc1)Nc1cc(cc(c1)C(F)(F)F)C(F)(F)F		CHEMBL2003948	-8.839	-7.208	CCCCN1CCN(CC1)c1ccc(cn1)c1nc2c([nH]1)cccc2C(=O)N
CHEMBL400584	-7.8	-6.8	O=C([C@@H]1CCCC[C@@H]1NCc1ccncc1)Nc1ccc(cc1)Cl		CHEMBL2006715	-8.302	-9.928	O=C1CCCN1c1cccc(c1)Nc1nccc(n1)c1c(nc2n1ccs2)c1cccc(c1)NC(=O)c1c(F)cccc1F
CHEMBL401153	-8.871	-11.831	Clc1cccc(c1)NC(=O)c1cccnc1NCc1ccncc1		CHEMBL2007421	-7.06	-8.568	CC(Oc1[nH]nc(c1)Nc1nc(ncc1Cl)N[C@H](c1ccc(cn1)F)C)C
CHEMBL403402	-10.931	-12.92	O=C(Nc1cc(ccc1F)C(F)(F)F)Nc1ccc(cc1)c1ccnc2c1c(N)n[nH]2		CHEMBL2031909	-7.267	-7.684	COc1ccc2c(c1)nccc2Oc1ccc(cc1F)NC(=O)[C@@H]1[C@H]([C@@H]2CCCN2)N(N(C1=O)c1ccccc1)C
CHEMBL404366	-10.873	-11.56	O=C(Nc1cccc(c1)Cl)Nc1ccc(cc1)c1cncc2c1c(N)nn2C		CHEMBL2032014	-4.781	-7.045	COc1ccc2c(c1)nccc2Oc1ccc(nc1)NC(=O)[C@H]1[C@@H](c2ccncc2)N(N(C1=O)c1ccccc1)C
CHEMBL404367	-11.688	-11.288	O=C(Nc1cccc(c1)C)Nc1ccc(cc1)c1cncc2c1c(N)nn2C		CHEMBL3401981	-3.662	-7.341	Fc1cnc2c(c1)c(c[nH]2)c1ncc(c(n1)N[C@H]1[C@@H]2CC[C@H]([C@@H]1c1onc(c1)O)CC2)F
CHEMBL409349	-10.178	-11.832	O=C(Nc1cc(C)cc(c1)C)Nc1ccc(cc1)c1cccc2c1c(N)no2		CHEMBL3545335	-9.122	-14.141	Cc1nn(c(c1)C(=O)Nc1cc(ccc1F)Nc1ccc2c(c1)[nH]nc2/C=C/c1ccccn1)C
CHEMBL413621	-8.373	-11.436	CNC(=O)c1nccc(c1)Oc1ccc2c(c1)nc([nH]2)Nc1ccc(c(c1)CN1CCN(CC1)C)Cl		CHEMBL3891392	-11.289	-10.151	COc1cc(ccc1O)c1ccc2c(c1)[nH]nc2c1cc2c([nH]1)cccc2
CHEMBL415049	-11.441	-8.84	CCN(CCOP(=O)(O)O)CCCOc1ccc2c(c1)ncnc2Nc1n[nH]c(c1)CC(=O)Nc1cccc(c1)F		CHEMBL3894732	-9.408	-13.643	O=C(c1ccc2c(c1)[nH]nc2/C=C/c1ccccn1)c1cccc(c1)NC(=O)c1cccc2c1cc[nH]2
CHEMBL425672	-8.009	-11.591	CNC(=O)c1nccc(c1)Oc1ccc2c(c1)nc(o2)Nc1ccc(c(c1)OCC1CCNCC1)Cl		CHEMBL3897567	-9.345	-11.632	CN(c1ccc2c(c1)[nH]nc2/C=C/c1ccc2c(c1)OCO2)c1cccc(c1)NC(=O)c1ccc(c(c1)O)C(C)(C)C
CHEMBL425825	-9.564	-10.471	CNc1ncnc(c1)Oc1ccc2c(c1)nc(o2)Nc1ccc(c(c1)CN1CCN(CC1)C)Cl		CHEMBL3899609	-7.506	-14.141	O=C(c1ccc2c(c1)[nH]nc2/C=C/c1ccccn1)c1cccc(c1)NC(=O)[C@H]1C[C@H]1c1ccccc1
CHEMBL426443	-6.879	-8.279	CCCCCCCn1nc2c(c1)c(N)ncn2		CHEMBL3900345	-12.607	-10.471	Cc1cncc(c1)C(=O)Nc1cccc(c1)C(=O)c1ccc2c(c1)[nH]nc2/C=C/c1ccccc1
CHEMBL427264	-10.862	-9.954	Clc1ccc(cc1C(F)(F)F)Nc1nc2c([nH]1)ccc(c2)Oc1ccnc2c1cc[nH]2		CHEMBL3901866	-11.438	-10.942	C=C(c1ccc2c(c1)[nH]nc2/C=C/c1ccccc1)c1ccccc1
CHEMBL427837	-9.182	-13.191	COc1cc2c(ccnc2cc1OC)Oc1ccc2c(c1)nc([nH]2)Nc1ccc(c(c1)CN1CCN(CC1)C)Cl		CHEMBL3904637	-9.336	-13.6	O=C(c1ccc(s1)S(=O)(=O)C)Nc1cccc(c1)Oc1ccc2c(c1)[nH]nc2/C=C/c1ccccn1
CHEMBL447602	-8.727	-9.63	COc1cc2c(ccnc2cc1OCCCN1CCOCC1)Oc1ccc(nc1)C1=CN=C([N+](C1=O)C)Nc1ccc(cc1)F		CHEMBL3915043	-12.515	-12.292	C=C(c1ccc2c(c1)[nH]nc2/C=C/c1ccccc1)c1cccc(c1)NC(=O)c1ccccc1
CHEMBL458997	-6.805	-8.568	CNC(=O)c1ccccc1Nc1nc(ncc1Cl)Nc1ccc(cc1OC)N1CCOCC1		CHEMBL3915562	-10.867	-10.923	c1ccc(cc1)/C=C/c1n[nH]c2c1ccc(c2)Sc1ccccc1
CHEMBL459647	-6.343	-8.16	COc1ccc2c(c1)nccc2Oc1ccc(cc1F)NC(=O)[C@@H]1[C@H](C)N(N(C1=O)c1ccccc1)CC(C)C		CHEMBL3919150	-9.56	-13.059	O=C(c1ccccc1)Nc1cc(ccc1F)Nc1ccc2c(c1)[nH]nc2/C=C/c1ccccc1
CHEMBL460465	-5.904	-10.367	COc1ccc2c(c1)nccc2Oc1ccc(cc1F)NC(=O)[C@H]1[C@H](C)N(N(C1=O)c1ccccc1)C		CHEMBL3925024	-9.12	-12.827	O=C(c1cccc2c1cc[nH]2)Nc1cccc(c1)Oc1ccc2c(c1)[nH]nc2/C=C/c1ccccc1
CHEMBL460466	-5.852	-8.851	CCCN1N(c2ccccc2)C(=O)[C@@H]([C@@H]1C)C(=O)Nc1ccc(c(c1)F)Oc1ccnc2c1ccc(c2)OC		CHEMBL3925826	-9.121	-12.827	CCn1nc(cc1C(=O)Nc1cccc(c1)Oc1ccc2c(c1)[nH]nc2/C=C/c1ccccc1)C
CHEMBL460468	-6.166	-8.722	COc1ccc2c(c1)nccc2Oc1ccc(cc1F)NC(=O)[C@@H]1[C@H](C)N(N(C1=O)c1ccccc1)C[C@@H](O)C		CHEMBL3927752	-11.762	-11.877	CC(=O)Nc1cccc(c1)C(=C)c1ccc2c(c1)[nH]nc2/C=C/c1ccccc1
CHEMBL460772	-6.973	-9.862	COc1cc2c(ccnc2cc1OC)Oc1ccc(cc1F)c1ccc(nn1)Cc1ccccc1		CHEMBL3930485	-9.195	-13.445	CCn1nc(cc1C(=O)Nc1cc(ccc1C)C(=O)c1ccc2c(c1)[nH]nc2/C=C/c1ccccn1)C
CHEMBL461293	-5.445	-11.831	COc1ccc2c(c1)nccc2Oc1ccc(cc1F)NC(=O)[C@H]1[C@H](C)N(N(C1=O)c1ccccc1)CC(=O)C		CHEMBL3937879	-11.764	-9.53	COc1cc(c(cc1O)C)c1ccc2c(c1)[nH]nc2c1nc2c([nH]1)cccc2
CHEMBL461831	-6.894	-8.728	COc1cc2c(ccnc2cc1OC)Oc1ccc(cc1F)C1=CN=C([N+](C1=O)C)Nc1ccc(cc1)F		CHEMBL3942288	-7.737	-12.302	Cc1cccc(c1)C(=O)Nc1cccc(c1)Oc1ccc2c(c1)[nH]nc2/C=C/c1ccccc1
CHEMBL473288	-7.901	-9.652	Brc1ccc(cc1)NC(=O)c1nscc1NCc1ccncc1		CHEMBL3945318	-9.309	-12.604	Clc1ccnc(c1)C(=O)Nc1cccc(c1)C(=O)c1ccc2c(c1)[nH]nc2/C=C/c1ccccc1
CHEMBL475251	-6.144	-10.472	COc1cc(Nc2ncc(c(n2)Nc2ccc3c(n2)NC(=O)C(O3)(C)C)F)cc(c1OC)OC		CHEMBL3945525	-9.237	-11.774	O=C(C1CCN(CC1)C(=O)C)Nc1cccc(c1)Oc1ccc2c(c1)[nH]nc2/C=C/c1ccc(cc1)Cl
CHEMBL475510	-8.936	-9.388	O=C(c1nscc1NCc1ccncc1)Nc1cccc(c1)C(C)(C)C		CHEMBL3948411	-11.999	-12.434	Cc1cnc(s1)C(=O)Nc1cccc(c1)C(=O)c1ccc2c(c1)[nH]nc2/C=C/c1ccccc1
CHEMBL477772	-8.464	-11.56	CN(c1ccc2c(c1)nn(c2C)C)c1ccnc(n1)Nc1ccc(c(c1)S(=O)(=O)N)C		CHEMBL3951790	-8.915	-12.877	Cc1cccc(c1)C(=O)Nc1cccc(c1)N(c1ccc2c(c1)[nH]nc2/C=C/c1ccc2c(c1)OCO2)C
CHEMBL482967	-7.436	-9.404	Nc1nc(c(s1)c1ccnc(n1)Nc1ccc(cc1)N1CCOCC1)C		CHEMBL3953791	-8.406	-11.372	CC(=O)Nc1cccc(c1)N(c1ccc2c(c1)[nH]nc2/C=C/c1ccccc1)C
CHEMBL484390	-6.93	-6.936	CCCCn1c(NC(=O)c2ccc(cc2)C#N)nc2c1ccc(c2)N(C(=O)C1CCCCC1)C		CHEMBL3954818	-8.904	-13.732	CCn1nc(cc1C(=O)Nc1cccc(c1)Oc1ccc2c(c1)[nH]nc2/C=C/c1c[nH]cn1)C
CHEMBL491758	-8.909	-8.704	Fc1cnc(nc1Nc1ccccc1)Nc1ccccc1		CHEMBL3956618	-9.598	-13.036	O=C(c1ccc2c(c1)[nH]nc2/C=C/c1ccccn1)c1cccc(c1)NC(=O)c1ccncc1
CHEMBL507936	-11.777	-9.792	O=C(Nc1cccc(c1)C)Nc1ccc(cc1)c1ccc2c(c1N)nccn2		CHEMBL3958130	-10.369	-10.641	CN(c1ccc2c(c1)[nH]nc2/C=C/c1ccccc1)c1ccccc1
CHEMBL515880	-9.178	-9.301	O=C(c1nscc1NCc1ccncc1)Nc1cccc(c1)C(F)(F)F		CHEMBL3960801	-9.744	-11.314	O=C(c1ccccc1)Nc1cccc(c1)Sc1ccc2c(c1)[nH]nc2/C=C/c1ccccc1
CHEMBL536151	-8.818	-7.48	Clc1ccc(c(c1)C(=O)Nc1cc(cc(c1)C(F)(F)F)C(F)(F)F)O		CHEMBL3963347	-7.365	-12.992	O=C(c1ccccc1Sc1ccc2c(c1)[nH]nc2/C=C/c1ccccn1)Nc1ccccc1
CHEMBL538361	-12.194	-10.173	Oc1ccc(c(c1)C)c1ccc2c(c1)[nH]nc2c1nc2c([nH]1)cccc2		CHEMBL3983004	-11.386	-10.863	CC(=O)Nc1cccc(c1)C(=O)c1ccc2c(c1)[nH]nc2/C=C/c1ccccc1
CHEMBL539474	-6.791	-6.936	O=C1CCCN1Cc1ccc2=[N+]3C=CC=C3C(=O)[NH+]=c2c1		CHEMBL3984370	-9.48	-13.882	O=C(c1ccc2c(c1)[nH]nc2/C=N/n1cccc1)c1cccc(c1)NC(=O)c1cccc2c1cc[nH]2
CHEMBL550418	-6.069	-7.616	COc1cc(ccc1O)c1ccc2c(c1)[nH]c1c(O)cccc1[nH]c2=O		CHEMBL3985867	-8.473	-12.085	O=C(c1ccccc1)Nc1cccc(c1)Nc1ccc2c(c1)[nH]nc2/C=C/c1ccccc1
CHEMBL574738	-7.452	-11.696	CCN1CCN(CC1)Cc1ccc(cc1C(F)(F)F)NC(=O)Nc1ccc(cc1)Oc1ncnc(c1)NC		CHEMBL3986713	-9.825	-11.676	O=CNc1ccccc1/C=C/c1n[nH]c2c1ccc(c2)C(=O)c1cccc(c1)NC(=O)c1ccccc1
CHEMBL1080902	-6.616	-7.813	COc1ccc(cc1)C1=NNC(=O)/C/1=N\Nc1cccc(c1)OC		CHEMBL4088941	-6.628	-7.772	Oc1ccc2c(c1)c1c(nc(nc1[nH]2)N)N[C@@H](c1ccccc1)C
CHEMBL1081312	-6.182	-11.288	Nc1ncnc2c1c(nn2C1CCCC1)c1cnc2c(c1)cc[nH]2
CHEMBL1084546	-6.82	-8.704	O=C1Nc2c(C1)cc(cc2)Nc1ncc(c(n1)NCc1cccnc1N(S(=O)(=O)C)C)C(F)(F)F
CHEMBL1086736	-5.668	-8.16	COc1ccncc1C1=NNC(=O)/C/1=N\Nc1ccccc1
CHEMBL1162958	-10.242	-10.772	CNC(=O)c1nccc(c1)Oc1ccc2c(c1)nc(o2)Nc1ccc(cc1)Cl
CHEMBL1164180	-5.602	-8.976	CN1CCN(CC1)c1ccc(cn1)c1cnc2c(c1)N(CCN2)Cc1cc(Cl)ccc1C(F)(F)F
CHEMBL1164265	-5.85	-7.616	CN1CCN(CC1)c1ccc(cn1)c1cnc2c(c1)N(CCN2)Cc1c(F)ccc(c1Cl)F
CHEMBL1181730	-4.961	-9.895	CCCCCC[C@H](n1nc2c(c1)c(N)ncn2)[C@H](O)C
CHEMBL1241473	-6.593	-10.2	COc1cc(Nc2ncc(c(n2)Nc2ccccc2C(=O)N)[N](=O)O)cc(c1OC)OC
CHEMBL1254007	-11.777	-11.098	O=C(Nc1ccc(cc1F)Oc1ncnc2c1n(C)cc2)Nc1cccc(c1)C(F)(F)F
CHEMBL1289926	-10.121	-11.451	CNC(=O)c1ccccc1Sc1ccc2c(c1)[nH]nc2/C=C/c1ccccn1
CHEMBL1290072	-6.75	-4.08	COc1ccc(cc1)CNc1ccnc2c1c1ccccc1o2
CHEMBL1290177	-6.359	-9.173	Clc1ccc(cc1)CNc1ccnc2c1c1ccccc1o2
CHEMBL1290178	-8.636	-4.08	c1ccc(cn1)CNc1ccnc2c1c1ccccc1o2
CHEMBL1375418	-6.488	-6.936	Cc1ccc(cc1)CNc1ccc2n(n1)c(nn2)c1ccccc1
CHEMBL1375640	-6.785	-6.936	Nc1nccc(n1)c1sc(nc1C)COc1ccccc1Cl
CHEMBL1393571	-7.197	-5.44	N#Cc1c[nH][n+]2c1nccc2c1ccccc1
CHEMBL1419458	-6.785	-6.936	O=C(c1nnn(c1c1ccccc1)c1nonc1N)N/N=C/c1ccncc1
CHEMBL1421720	-8.39	-7.616	O=C(Nc1nc2c(s1)cccc2)Cc1cccs1
CHEMBL1562756	-7.134	-6.936	OC1=C2Sc3ccc(cc3N=C2CC(C1)(C)C)Cl
CHEMBL1682341	-7.18	-6.902	c1ccc(cc1)Cc1nnn(c1)c1ccc2c(c1)cn[nH]2
CHEMBL1682355	-7.341	-5.301	Clc1ccc(c(c1)Cn1nnc(c1)c1ccc2c(c1)cn[nH]2)Cl
CHEMBL1682540	-8.774	-6.902	c1cc[n+]2c(n1)[nH]c(c2)c1ccc2c(c1)cn[nH]2
CHEMBL1682545	-8.601	-7.1	c1ccc(cc1)Nc1scc(n1)c1ccc2c(c1)cn[nH]2
CHEMBL1682554	-7.117	-6.87	CCCCNc1c([nH]c2[n+]1cccn2)c1ccc2c(c1)cn[nH]2
CHEMBL1682556	-6.155	-7.171	C1CCC(CC1)Nc1c(nc2n1ccs2)c1ccc2c(c1)cn[nH]2
CHEMBL1765781	-8.647	-8.658	CNc1cncc(n1)C1=C[NH+]C(=O)C(=C1)NC(=O)c1ccc(cc1)N1CCC[C@H]1CN1CCCC1
CHEMBL1825138	-7.418	-7.425	Nc1ncc(cc1O[C@@H](c1c(Cl)ccc(c1Cl)F)C)c1cnn(c1)C1CCNCC1
CHEMBL1870106	-6.155	-7.752	CCn1c(nc2c1c(cnc2)C(=O)N1CC[C@@H](C1)N)c1nonc1N
CHEMBL1949855	-7.485	-5.576	Clc1cccc2c1N=C[NH+]C2=O
CHEMBL1964307	-10.841	-10.608	O=C(Nc1cccc(c1)C)Cc1ccc(cc1)c1cccc2c1c(N)n[nH]2
CHEMBL1964399	-6.542	-9.248	COc1cc(ccc1OC)Nc1nccc(n1)NC1=C(C(=O)C1=O)N[C@H](C(C)(C)C)C
CHEMBL1964413	-5.69	-6.936	FC(c1cc(ccc1Cn1nnc(c1)c1ccc2c(c1)cn[nH]2)C(F)(F)F)(F)F
CHEMBL1964441	-11.048	-11.288	CNCC#Cc1cnc(c2c1scc2c1ccc(cc1)NC(=O)Nc1cccc(c1)C)N
CHEMBL1964687	-6.155	-9.792	O=C(Nc1cc(C)cc(c1)C)Nc1ccc2c(c1)CCc1c2c2c(N)ncnc2s1
CHEMBL1964718	-8.369	-5.44	C[C@@H]1CCC2=NNC(=O)C[N+]2C1
CHEMBL1964777	-7.879	-7.208	Fc1cccc(c1)Oc1cncc2c1cc(s2)C(=O)N
CHEMBL1964948	-3.218	-7.616	CN(CCCN(C(=O)c1cccc(c1)n1nc(cc1NC(=O)Nc1cccc2c1cccc2)C(C)(C)C)C)C
CHEMBL1965033	-12.803	-7.616	O=C(Nc1cc(ccc1F)C(F)(F)F)Nc1ccc(cc1)C1=N[NH+]C(=O)C=C1C
CHEMBL1965170	-9.741	-12.104	OC[C@@H](Cn1ncc(c1)c1cnc(c2c1scc2c1ccc(cc1)NC(=O)Nc1ccc(cc1)OC)N)O
CHEMBL1965303	-7.573	-7.344	COc1cc(Nc2ncnc(n2)Nc2n[nH]cc2)cc(c1OC)OC
CHEMBL1965387	-9.513	-10.608	O=C(Nc1cccc(c1)Cl)Nc1ccc(cc1)c1ccc(c2c1c(N)n[nH]2)OCCCn1cccc1
CHEMBL1965660	-6.188	-8.296	Clc1ccc(c(c1)Cl)c1[nH]c(cc1C(=O)N)c1ccnc(n1)N
CHEMBL1965845	-7.246	-7.752	COc1cccc(c1)[C@@H](NC(=O)N1CCC(=CC1)c1c[nH]c2c1cccn2)C
CHEMBL1966175	-7.513	-8.024	N#CCC(=O)N1CC[C@@H]([C@H](C1)[C@@H]1NC[C@@H]2[N@H+]1[C@@H]1CCN[C@@H]1NC2)C
CHEMBL1966411	-7.795	-7.888	CCCCS(=O)(=O)Nc1ccc2c(c1)/C(=N/O)/c1c2cccc1
CHEMBL1966514	-10.96	-10.472	O=C(Nc1cccc(c1)F)Nc1ccc(cc1)c1csc2c1c(N)ncc2c1ccoc1
CHEMBL1966524	-9.379	-8.296	N[C@H](Cc1c[nH]c2c1cccc2)COc1cncc(c1)c1sc2c(c1)ccnc2
CHEMBL1966808	-5.76	-6.936	O=C1[NH+]c2sc3c(c2C2=NC(=N[N+]12)c1ccncc1)CCCC3
CHEMBL1966836	-12.284	-12.104	O=C(Nc1ccc(c(c1)C(F)(F)F)F)Nc1ccc(cc1)c1ccnc2c1c(N)nn2C
CHEMBL1967116	-6.186	-11.56	O=C(Nc1cccc(c1)C)Nc1ccc(cc1)c1csc2c1c(N)ncc2c1cnn(c1)C
CHEMBL1967302	-8.149	-6.936	N[C@H](Cc1c[nH]c2c1cccc2)COc1cncc(c1)c1ccc2c(c1)CC(=O)N2
CHEMBL1967336	-8.958	-7.616	O=C(Nc1ccnc2c1cc(F)cc2F)Nc1nccnc1
CHEMBL1967531	-10.343	-9.248	O=C(Nc1ccccc1)Nc1ccc(cc1)c1csc2c1c(N)ncn2
CHEMBL1967720	-11.299	-11.288	O=C(Nc1cccc(c1)F)Nc1ccc(cc1)c1csc2c1c(N)ncc2c1cnn(c1)C(C(=O)N)(C)C
CHEMBL1967878	-7.407	-11.016	CN1CCN(CC1)c1ccc(cc1C)Nc1ncc(c(n1)N[C@H]1[C@@H]2C=C[C@H]([C@@H]1C(=O)N)C2)F
CHEMBL1967887	-8.03	-6.936	NCCOc1cncc(c1)c1ccc2c(c1)c(C)n[nH]2
CHEMBL1968070	-5.154	-7.752	Clc1nnc2c(c1)c(=O)[nH]c1c([nH]2)c(ccc1)C(=O)N
CHEMBL1968151	-8.446	-6.936	O=C1[NH+]c2sccc2C2=NC(=N[N+]12)c1ccncc1
CHEMBL1968271	-8.88	-7.208	O/N=C(/c1cccc(c1)S(=O)(=O)Nc1ccc2c(c1)/C(=N/O)/c1c2cccc1)\N
CHEMBL1968394	-8.198	-5.44	Cc1cccc(c1)c1ccc2c(c1)C(=O)NC2
CHEMBL1968406	-10.386	-10.2	CCc1cccc(c1)NC(=O)Nc1ccc2c(c1)CCc1c2c2c(N)ncnc2s1
CHEMBL1968515	-6.198	-5.44	O=C1NN=C2N(C1)c1ccccc1OC2
CHEMBL1968868	-10.23	-7.616	N#Cc1cccc(n1)NC(=O)Nc1ccnc2c1ccc(c2)C(F)(F)F
CHEMBL1969102	-7.062	-11.56	O=C(Nc1cccc(c1)C)Nc1ccc(cc1)c1csc2c1c(N)ncc2c1cn[nH]c1
CHEMBL1969151	-7.157	-8.024	Clc1nc(N[C@@H]2CC[C@H](CC2)N(C)C)nc(c1)c1c[nH]c2c1cccn2
CHEMBL1969264	-8.809	-7.344	O=C(c1ccc2c(c1)nc1c(n2)[nH]c2c1cccc2)NC(C)(C)C
CHEMBL1969506	-7.597	-6.936	O=C1C(=O)C(=C1NCc1ccc(cc1)S(=O)(=O)N)Nc1ccc2c(c1)cnn2C(=O)OC(C)(C)C
CHEMBL1969755	-9.436	-6.936	OC[C@H](NC(=O)c1ccc(cc1F)c1ccncc1)Cc1ccccc1
CHEMBL1969843	-6.764	-6.936	O1CCC(CC1)Cn1nnc(c1)c1ccc2c(c1)cn[nH]2
CHEMBL1970074	-11.302	-10.472	O=C(Nc1cccc(c1)C(F)(F)F)Nc1ccc(cc1)c1cccc2c1c(C)n[nH]2
CHEMBL1970104	-9.372	-8.976	CC(c1ccc2c(c1)[nH]c(n2)c1n[nH]c2c1cccc2)(C)C
CHEMBL1970142	-10.149	-11.152	CNC(=O)[C@@H](n1ncc(c1)c1cnc(c2c1scc2c1ccc(cc1)NC(=O)Nc1ccc(cc1)C)N)C
CHEMBL1970317	-6.259	-11.288	O=C(Nc1cccc(c1)F)Nc1ccc(cc1)c1csc2c1c(N)ncc2c1cnn(c1)C
CHEMBL1970913	-3.51	-6.936	CCCC(=O)Nc1nn(c2c1cc1ccccc1n2)C(=O)CC
CHEMBL1971534	-7.502	-6.936	NC(=O)c1cc2c(s1)cncc2
CHEMBL1971947	-11.35	-11.016	O=C(Nc1cccc(c1)C)Nc1ccc(cc1)c1csc2c1c(N)ncc2C#Cc1cccnc1
CHEMBL1972152	-6.557	-6.936	O=C1C2=C(CSC2)[NH+]=c2[n+]1[nH]c(c2)c1ccco1
CHEMBL1972183	-6.588	-6.936	CN1CCC[C@H]1COc1cncc(c1)CCc1ccccc1
CHEMBL1972583	-8.193	-5.44	NC(=O)c1c[nH][n+]2c1nccc2c1ccccc1
CHEMBL1972659	-8.863	-6.936	O=C(Cc1cccc2c1cccc2)N/N=C/1\CCCc2c1ccc(c2C)O
CHEMBL1972820	-9.875	-6.936	OC(=O)c1ccc(cc1O)N1C(=O)c2c(C1=O)cccc2
CHEMBL1972840	-9.306	-7.208	N[C@H](Cc1c[nH]c2c1cccc2)COc1cncc(c1)c1sc2c(c1)cncc2
CHEMBL1973013	-5.915	-9.112	CC(Nc1ncc(c(n1)Nc1ncc(s1)C)Br)C
CHEMBL1973178	-8.883	-12.24	COc1ccc(c2c1onc2N)c1ccc(cc1)NC(=O)Nc1ccc(cc1)OC(F)(F)F
CHEMBL1973211	-11.323	-10.88	O=C(Nc1cccc(c1)C)Nc1ccc(cc1)c1csc2c1c(N)ncc2C#CCN1CCCC1
CHEMBL1973399	-7.153	-5.44	NC(=O)c1csc2c1NCCC2=O
CHEMBL1973483	-9.591	-7.48	O=C(Nc1ccnc2c1ccc(c2)C(F)(F)F)Nc1cccc(n1)C(F)(F)F
CHEMBL1973711	-7.989	-6.936	N#CC1=C(O)[NH+]C(=O)c2c1c1cc(Cl)ccc1oc2=N
CHEMBL1973720	-6.774	-8.296	N[C@@H]1CC[C@H](CC1)Nc1nc(Cl)cc(n1)c1c[nH]c2c1cccn2
CHEMBL1973793	-8.749	-7.616	O/N=C\1/c2cc(ccc2c2c1cccc2)NS(=O)(=O)c1cccc(c1)Br
CHEMBL1973795	-8.367	-5.44	O=C1NCc2c1cc(cc2)c1ccccc1
CHEMBL1973860	-7.041	-6.936	OCCNc1ncc2c(c1)cc(cc2)c1cscc1
CHEMBL1974157	-7.828	-6.936	N#C/C(=C/c1ccc(c(c1)O)O)/C(=O)NCc1ccccc1
CHEMBL1974254	-9.867	-11.424	CCOc1ccc(cc1)NC(=O)Nc1ccc(cc1)c1csc2c1c(N)ncc2c1cnn(c1)C
CHEMBL1974288	-9.08	-6.936	OC[C@@H](c1ccccc1)NC(=O)c1ccc(cc1)c1ccncc1
CHEMBL1974328	-7.074	-8.704	N[C@H]1CCCC[C@@H]1Nc1cnc(c(n1)Nc1cccc(c1)C)C(=O)N
CHEMBL1974365	-6.389	-9.656	Oc1ccccc1c1ccc2c(c1)[nH]c1ccccc1[nH]c2=O
CHEMBL1974617	-8.476	-6.936	OCc1noc(c1)c1ccc2c(c1)cn[nH]2
CHEMBL1974870	-7.569	-7.344	N[C@@H](Cc1cccc(c1)Cl)COc1cncc(c1)c1ccc2c(c1)c(C)n[nH]2
CHEMBL1974875	-7.769	-5.44	OC(=O)c1csc2c1NCCNC2=O
CHEMBL1974935	-8.832	-6.936	N[C@H](Cc1c[nH]c2c1cccc2)COc1cncc(c1)/C=C/c1ccncc1
CHEMBL1975503	-9.384	-5.984	O=C1NN[C@H]2[N+]1CCC[C@H]2c1ccc(cc1)N
CHEMBL1975534	-7.293	-6.936	NC[C@@H]([C@@H](Cn1cc(c2c1ncnc2N)I)O)O
CHEMBL1975903	-8.29	-8.16	COc1ccccc1c1ccnc(n1)Nc1cccc(c1)S(=O)(=O)C
CHEMBL1975927	-7.109	-9.656	COc1ccc(cc1)n1ccc2c1nc(nc2)Nc1cc(OC)c(c(c1)OC)OC
CHEMBL1976134	-10.351	-8.976	c1cc2c([nH]1)ncc(c2)c1ccc2c(c1)[nH]nc2
CHEMBL1976240	-9.712	-6.936	NC[C@@H](c1cccc(c1)OC)NC(=O)c1ccc(cc1)c1ccncc1
CHEMBL1976420	-9.402	-7.752	CCc1c([nH]c2c1nccn2)c1ccc(cc1)C(O)(C)C
CHEMBL1977148	-9.491	-11.56	OCCn1ncc(c1)c1cnc(c2c1scc2c1ccc(cc1)NC(=O)Nc1ccc(cc1)OC)N
CHEMBL1977619	-7.387	-5.576	OC(=O)c1nc2cc[nH][n+]2c(c1)c1cccs1
CHEMBL1977713	-8.447	-6.936	O=C(Nc1cccc2c1cn[nH]2)NCc1ccc(cc1)Cl
CHEMBL1977874	-7.512	-6.936	CC[N+]1C(=O)c2cc(C(=O)N)c(nc2[N+](C1=O)C1CC1)N
CHEMBL1978099	-8.969	-9.656	CNC(=O)COc1ccc(cc1)Nc1nc(ncc1F)Nc1ccc(c(c1)S(=O)(=O)N)C
CHEMBL1978166	-11.319	-11.424	NCCCCCCCCC#Cc1cnc(c2c1scc2c1ccc(cc1)NC(=O)Nc1cccc(c1)C)N
CHEMBL1978448	-6.043	-7.208	O=C1[NH+]=c2ccc(cc2=[N+]2C1=CC=C2)CN(S(=O)(=O)C)C1CC1
CHEMBL1978562	-7.153	-7.616	N#Cc1ccc2c(c1)c(cn2C)c1cc2c([nH]1)ncc(n2)Br
CHEMBL1978567	-5.274	-7.616	COc1cccc(c1)[C@@H](NC(=O)c1sc(nc1C)c1ccncc1)C
CHEMBL1978656	-7.384	-6.936	Cc1c(cccc1O)NC(=O)c1c[nH][n+]2c1nccc2c1ccccc1
CHEMBL1979176	-9.821	-8.84	COc1ccc2c(c1)nccc2NC(=O)Nc1nccc(c1)C(F)(F)F
CHEMBL1980297	-6.645	-12.24	OCCn1ncc(c1)c1cnc(c2c1scc2c1ccc(cc1)NC(=O)Nc1cccc(c1)F)N
CHEMBL1980329	-7.565	-10.744	Oc1ccc(cc1)c1ccc2c(c1)NC(=O)/C/2=C/c1[nH]ccc1
CHEMBL1980376	-6.603	-5.44	Cc1cccc(c1)c1cccc2c1c(N)no2
CHEMBL1980671	-6.519	-8.16	Nc1ncnc2c1c(=O)[nH]c1c([nH]2)cccc1
CHEMBL1981047	-8.947	-9.52	CO[C@H](C(=O)N1Cc2c(C1)[nH]nc2NC(=O)c1ccc(cc1)N1CCN(CC1)C)c1ccccc1
CHEMBL1981133	-8.98	-8.024	N[C@H](Cc1c[nH]c2c1cccc2)COc1cncc(c1)c1ccc2c(c1)ccnc2
CHEMBL1981183	-7.161	-8.432	C[C@H]1NN[C@@H]2[C@H]1C(=O)[N+]([C@H]1[C@@H]2CCCC1)C
CHEMBL1981215	-10.802	-7.888	O=C(Nc1ccnc2c1ccc(c2)OC(F)F)Nc1cccc(n1)C(F)(F)F
CHEMBL1981556	-7.198	-7.208	OC(=O)[C@@H](c1ccccc1)SC1=Nc2ccccc2C(=O)[N+]1C
CHEMBL1981720	-8.704	-7.48	O=C(Nc1ccnc2c1cccc2)Nc1cnccn1
CHEMBL1981782	-10.421	-6.936	O=C(Nc1ccc2c(c1)cn[nH]2)NCc1ccc(c(c1)Cl)Cl
CHEMBL1982135	-4.137	-7.888	O=C(Nc1ccccc1C)Nc1ccc2c(c1)CCc1c2c2c(N)ncnc2s1
CHEMBL1982465	-10.867	-11.56	O=C(Nc1cccc(c1)C)Nc1ccc(cc1)c1csc2c1c(N)ncc2C#CCN1CCOCC1
CHEMBL1982466	-5.946	-11.424	O=C(Nc1ccc(cc1)C)Nc1ccc(cc1)c1csc2c1c(N)ncc2c1cnn(c1)C
CHEMBL1982660	-9.98	-9.384	COc1ccc2c(c1)nccc2NC(=O)Nc1cccc(n1)C(F)(F)F
CHEMBL1982711	-9.333	-8.704	NC(=O)c1ccc(cc1)c1c[nH]c2c1c(Cl)ccn2
CHEMBL1982753	-6.236	-7.616	N[C@H]1CCCC[C@@H]1Nc1ccc(c(n1)Nc1cccc(c1)Cl)C(=O)N
CHEMBL1982957	-6.509	-9.112	NC(=O)c1cccc(c1)c1cnc2c(c1)c(c[nH]2)c1ccccc1
CHEMBL1983025	-10.902	-10.2	CCC(C#Cc1cnc(c2c1scc2c1ccc(cc1)NC(=O)Nc1cccc(c1)C)N)(CC)N
CHEMBL1983534	-7.665	-6.936	c1ccc(cc1)CNc1sc2c(n1)ccc(c2)c1ccncc1
CHEMBL1983715	-7.155	-10.336	CCNc1nc(c(s1)c1ccnc(n1)Nc1ccc(cc1)N1CCN(CC1)C(=O)C)C
CHEMBL1983932	-9.023	-10.336	COc1ccc2c(c1)nccc2NC(=O)Nc1cccc(n1)Br
CHEMBL1983945	-8.466	-7.208	O=C([C@@H](Cc1c[nH]c2c1cccc2)N)Nc1cncc(c1)/C=C/c1ccncc1
CHEMBL1983963	-11.453	-11.288	O=C(Nc1cccc(c1)C)Nc1ccc(cc1)c1coc2c1c(N)ncn2
CHEMBL1984162	-8.376	-11.016	COCCO[C@@H]1CC[C@H](CC1)n1nc(c2c1ncnc2N)c1ccc(cc1)Nc1nc2c(o1)c(C)cc(c2)C
CHEMBL1984363	-9.136	-10.472	O=C(Nc1ccc(c(c1)C)F)Cc1ccc(cc1)c1cccc2c1c(N)n[nH]2
CHEMBL1984432	-7.232	-6.936	Cc1ccc(c(c1)C)Cn1nnc(c1)c1ccc2c(c1)cn[nH]2
CHEMBL1984847	-7.53	-7.616	CC(=O)OCCN1N[C@H]([C@@H]2[C@H]1[NH+]C(=O)C[C@@H]2C(F)(F)F)c1cccc(c1)Br
CHEMBL1985311	-9.912	-11.016	OCc1ccc(c(c1)NC(=O)Nc1ccc(cc1)c1cccc2c1c(N)n[nH]2)F
CHEMBL1985367	-6.62	-7.888	Cc1ccnc(c1)Nc1cc(C)nc(n1)c1ccccc1
CHEMBL1985433	-6.633	-8.296	O/N=C\1/c2cc(ccc2c2c1cccc2)NS(=O)(=O)C
CHEMBL1985491	-10.415	-10.2	O=C(Nc1cc(C)ccc1F)Nc1ccc(cc1)c1cccc2c1c(N)nn2C
CHEMBL1985580	-8.237	-6.936	O=C([C@@H](Cc1cccc2c1cccc2)N)Nc1cncc(c1)/C=C/c1ccncc1
CHEMBL1985888	-12.577	-12.512	O=C(Nc1cccc(c1)C(F)(F)F)Nc1ccc(cc1)c1ccnc2c1c(N)nn2C
CHEMBL1986143	-8.551	-7.616	OCC[C@@H](c1ccccc1)NC(=O)c1ccc(cc1)c1ccncc1
CHEMBL1986588	-7.579	-5.576	NC(=O)c1cc2c(s1)n(nc2C)C
CHEMBL1986590	-8.497	-8.296	O=C1Nc2c(/C/1=C\c1c[nH]c3c1cccc3)cccc2
CHEMBL1986603	-9.928	-6.936	O=C(Nc1nc(c(s1)c1ccc(cc1)n1cccn1)C)NCCC(=O)Nc1noc(c1)C
CHEMBL1986684	-6.972	-5.44	Cc1nc2cc([nH][n+]2c(c1)C(=O)N)C(C)(C)C
CHEMBL1986851	-10.573	-12.24	OCCn1ncc(c1)c1cnc(c2c1scc2c1ccc(c(c1)F)NC(=O)Nc1cccc(c1)C)N
CHEMBL1986899	-8.414	-7.616	Cc1ccc(cc1)NCc1ccc(nc1)c1ccc(cc1)F
CHEMBL1986979	-10.314	-11.56	O=C(Nc1ccc(c(c1)C)F)Nc1ccc(c(c1)F)c1cccc2c1c(N)n[nH]2
CHEMBL1986996	-6.322	-7.344	CCn1/c(=C(/C(=O)O)\C#N)/s/c(=C/Nc2ccccc2)/c1=O
CHEMBL1987034	-8.537	-9.928	N#CCOc1ccc(cc1)Nc1nc(ncc1Br)Nc1cccc(c1)S(=O)(=O)N
CHEMBL1987054	-8.053	-10.336	COCCO[C@@H]1CC[C@H](CC1)n1nc(c2c1ncnc2N)c1ccc(cc1)Nc1nc2c(o1)c(Cl)cc(c2)C
CHEMBL1987359	-8.057	-6.936	OCCNCCn1c(=O)c2cccc3c2c(c1=O)ccc3NCCCC
CHEMBL1987430	-9.629	-7.616	CCCc1ccc2c(c1)c(ccn2)NC(=O)Nc1cccc(n1)C(F)(F)F
CHEMBL1987815	-7.763	-5.712	NC(=O)c1nc2cc[nH][n+]2c(c1)c1cccs1
CHEMBL1987910	-10.05	-8.16	O=C(Nc1ccccc1C(F)(F)F)Nc1ccc(cc1)c1csc2c1c(N)ncc2
CHEMBL1987982	-6.229	-6.936	FC(Oc1ccc(cc1)c1ccc2c(c1)c(c[nH]2)C1=CCNCC1)(F)F
CHEMBL1988038	-8.749	-8.296	O/N=C\1/c2cc(ccc2c2c1cccc2)NS(=O)(=O)c1ccccc1F
CHEMBL1988141	-8.702	-7.888	CCC(=O)Nc1ccc(c(c1)O)C(=O)N1CCNCC1
CHEMBL1988153	-7.802	-6.936	Cc1nnc(o1)c1sc2c(c1)c(cnc2)Oc1ccc(cc1)C(F)(F)F
CHEMBL1988300	-8.323	-9.928	Nc1ccc(cc1)c1csc2c1c(N)ncc2/C=C/c1nc2c([nH]1)cccc2
CHEMBL1988387	-6.689	-11.016	O=C(Nc1ccc(cc1)OC(F)F)Nc1ccc(cc1)c1csc2c1c(N)ncc2c1cnn(c1)C
CHEMBL1988437	-10.868	-11.424	CNC(=O)c1ccccc1Sc1ccc2c(c1)[nH]nc2/C=C/c1ccccn1
CHEMBL1988581	-7.558	-8.568	CN(Cc1cc[n+]2c(=NC(=CC2=O)C)c1O)C
CHEMBL1988608	-10.17	-6.936	CC(=O)Nc1cccc(c1)CNC1=C(C(=O)C1=O)Nc1ccc2c(c1)cn[nH]2
CHEMBL1988622	-6.384	-5.44	c1ccc(cc1)/C=C/c1ccc2n(n1)ccn2
CHEMBL1988692	-7.804	-9.112	CC(NC1=NNC(=O)/C/1=C\c1cc2c([nH]1)cccc2)C
CHEMBL1988778	-10.398	-10.744	O=C(Nc1cc(C)ccc1F)Nc1ccc(c(c1)F)c1cccc2c1c(N)n[nH]2
CHEMBL1989267	-8.863	-8.568	COc1cc(ccc1NC(=O)c1cc2c(n1C)cccc2)c1csc2c1c(N)ncc2/C=C/C(=O)NCCN(C)C
CHEMBL1989518	-8.126	-6.936	NCCOc1cncc(c1)/C=C/c1ccncc1
CHEMBL1989646	-6.093	-6.936	Nc1n[nH]c2c1cc(cc2)c1nnn(c1C)Cc1ccccc1
CHEMBL1989708	-10.458	-11.016	C[C@@H](Cn1ncc(c1)c1cnc(c2c1scc2c1ccc(cc1)NC(=O)Nc1cccc(c1)C)N)O
CHEMBL1989856	-8.062	-6.936	N#Cc1c(C)c(C=O)c([n+]2c1[nH]c1c2cccc1)O
CHEMBL1990223	-8.753	-7.616	OC(=O)C1CN(C1)Cc1ccc(cc1C)OCc1ccc(c(c1)Cl)Cl
CHEMBL1990415	-9.126	-6.936	O=C(c1ccncc1)Nc1n[nH]c2c1cc1ccccc1n2
CHEMBL1990583	-9.474	-8.16	O=C(Nc1cccc(c1)F)Nc1ccc(cc1)NC(=O)c1ccn2c1c(N)ncn2
CHEMBL1990590	-8.464	-7.616	Clc1ccc(cc1)c1cccc(c1)c1n[nH]c2c1c(C)cc(n2)O
CHEMBL1990821	-8.389	-6.936	Cc1cc(OCCCc2c([nH]c3c2cccc3c2ccccc2C)C(=O)O)c(c(c1)C)C
CHEMBL1990912	-8.605	-6.936	OCCNc1ncc2c(c1)cc(cc2)c1cccnc1
CHEMBL1991078	-8.429	-8.704	COc1cc(ccc1OC)C(=O)Nc1n[nH]c2c1cc(cc2)c1nnn(c1)Cc1ccccc1
CHEMBL1991095	-7.201	-5.44	Nc1c(cnc2[n+]1[nH]cc2Br)C#N
CHEMBL1991180	-5.966	-7.48	COCc1nnn(c1C(=O)N/N=C(/c1ccc(cc1O)O)\C)c1nonc1N
CHEMBL1991725	-7.859	-7.208	CN(CC(=O)N[C@H](Cc1c[nH]c2c1cccc2)COc1cncc(c1)c1ccc2c(c1)ccnc2)C
CHEMBL1991846	-7.993	-6.936	N[C@@H](Cc1ccccc1)COc1cncc(c1)/C=C/c1ccncc1
CHEMBL1991867	-8.129	-5.44	Clc1sc2c(n1)[nH]nc2N
CHEMBL1992125	-5.353	-8.296	COc1cc(Nc2ncnc(n2)N2CCCc3c2ccc(c3)C)cc(c1OC)OC
CHEMBL1992195	-6.952	-8.024	COc1cc2c(cc1O)Cc1c2[nH]nc1c1ccc(cc1)c1ccc(cc1)S(=O)(=O)CC
CHEMBL1992242	-10.565	-8.84	O=C(Nc1cc(C)cc(c1)C)Nc1ccc(cc1)c1cccc2c1cns2
CHEMBL1992323	-7.265	-6.936	Clc1ccc2c(c1)c1N=C[NH+]C(=O)c1o2
CHEMBL1992473	-7.825	-7.752	CN(c1c(cccc1c1nc2n(c1c1ccnc(n1)Nc1cccc(c1)N1CCOCC1)ccs2)NC(=O)c1c(F)cccc1F)C
CHEMBL1992581	-9.93	-9.792	O=C(Nc1ccc(cc1)SC(F)F)Cc1ccc(cc1)c1cccnc1
CHEMBL1993413	-8.378	-7.616	Clc1nc(NC(=O)c2ccccc2)cc(c1)c1c[nH]c2c1cccn2
CHEMBL1993424	-8.816	-9.792	NS(=O)(=O)c1cccc(c1)Nc1ncc2c(n1)n(cc2)Cc1ccccc1
CHEMBL1993510	-11.53	-11.56	O=C(Nc1cccc(c1)C(F)(F)F)Nc1ccc(cc1)n1cnc2c1cccc2
CHEMBL1993548	-6.628	-6.936	C[C@@H](COc1cnc(c(c1)/C=C/c1ccncc1)Cl)N
CHEMBL1993722	-10.287	-8.16	O=C(Nc1cc(ccc1F)C(=O)O)Nc1ccc(cc1)c1cccc2c1c(N)n[nH]2
CHEMBL1993877	-6.684	-9.112	C#Cc1cn(c2c1c(N)ncn2)C1CCCC1
CHEMBL1993941	-6.111	-11.424	CCCn1ncc(c1)c1cnc(c2c1scc2c1ccc(cc1)NC(=O)Nc1cccc(c1)F)N
CHEMBL1993966	-7.708	-8.432	COc1nc(ncc1C(F)(F)F)Nc1cc(OC)c(c(c1)OC)OC
CHEMBL1993996	-10.365	-11.968	O=C(Nc1ccc(c(c1)C)F)Nc1ccc(cc1)c1c(F)ccc2c1c(N)n[nH]2
CHEMBL1994321	-11.171	-11.016	O=C(Nc1cccc(c1)C)Nc1ccc(cc1)c1csc2c1c(N)ncc2C#CCNS(=O)(=O)C
CHEMBL1994361	-9.02	-6.936	N[C@H](Cc1c[nH]c2c1cccc2)COc1cncc(c1)c1ccc(c(c1)C(=O)c1ccccc1F)N
CHEMBL1994538	-8.899	-6.936	O=C(Nc1ccnc2c1cccc2C(F)(F)F)Nc1cnccn1
CHEMBL1994638	-10.294	-11.016	O=C(Nc1cccc(c1)C)Nc1ccc(c(c1)F)c1cccc2c1c(N)n[nH]2
CHEMBL1994693	-4.364	-8.568	O=C(Nc1ccccc1)Nc1ccc2c(c1)CCc1c2c2c(N)ncnc2s1
CHEMBL1994808	-7.019	-5.984	N#Cc1nc(C)nnc1c1ccccc1
CHEMBL1994830	-7.038	-6.936	Clc1ccc(cc1)Oc1cncc2c1cc(s2)c1nnc(o1)N
CHEMBL1995448	-7.906	-6.936	NCCOc1cccc(c1)Nc1ccnc(n1)N
CHEMBL1995740	-5.854	-6.936	COc1cc(ccc1O)c1ccc2c(c1)[nH]c1ccc(cc1[nH]c2=O)[N](=O)O
CHEMBL1995765	-8.157	-5.984	O=C1C[C@@H](N(N1)c1ccccn1)N
CHEMBL1995916	-7.504	-5.44	CNC(=O)c1n[nH]c(c1)c1ccccc1
CHEMBL1996255	-10.801	-11.016	O=C(Nc1cc(C)ccc1F)Nc1ccc(cc1)c1c(F)ccc2c1c(N)n[nH]2
CHEMBL1996390	-8.09	-6.936	OC(=O)c1sc2c(c1)c(cnc2)c1ccccc1
CHEMBL1996646	-6.61	-12.24	COc1cccc(c1CNc1nc(NC2CCCCC2)nc2c1cc(Cl)cc2)OC
CHEMBL1996649	-10.427	-12.104	CCN(CCCNC(=O)c1cnc(c2c1scc2c1ccc(cc1)NC(=O)Nc1cccc(c1)F)N)CC
CHEMBL1996702	-6.414	-8.568	COc1cc(ccc1O)c1ccc2c(c1)[nH]c1ccc(cc1[nH]c2=O)C(=O)NCCCN(C)C
CHEMBL1996817	-7.203	-8.296	CCCCOc1ncnc2c1c(c[nH]2)c1ccccc1
CHEMBL1996837	-7.468	-5.848	NC(=O)c1sc2c(c1N)c(nn2C)C
CHEMBL1997023	-8.101	-6.936	CN(c1cc2sncc2cc1NC(=O)C(=O)O)C
CHEMBL1997129	-8.922	-8.84	O=C1NCCc2c1cc([nH]2)c1ccnc(c1)/C=C/c1ccccc1
CHEMBL1997275	-5.394	-7.616	COc1ccc2c(c1)c(c[nH]2)/C=C\1/C(=O)Nc2c1cccc2
CHEMBL1997534	-8.851	-6.936	COc1cccc(c1)[C@@H](NC(=O)c1sc(c(c1)C)c1ccc2c(c1)c(C)n[nH]2)C
CHEMBL1997623	-13.451	-11.016	O=C(Nc1cccc(c1)C(F)(F)F)Nc1ccc(cc1)c1ccc2c(c1)[nH]nc2N
CHEMBL1997759	-7.931	-6.936	COc1cccc(c1)NC(=O)c1c[nH][n+]2c1nccc2c1ccccc1
CHEMBL1997872	-5.68	-8.296	O=C(c1cccc(c1)c1cnc2c(c1)cc[nH]2)N1CCOCC1
CHEMBL1998112	-7.44	-9.656	COc1cc(ccc1OC)c1nc(Nc2ccccc2C(=O)N)[n+]2c(c1)[nH]cc2
CHEMBL1998121	-6.921	-8.024	NCC[C@H](c1ccc(c(c1)Cl)Cl)C(=O)Nc1ccc2c(c1)cn[nH]2
CHEMBL1998470	-8.655	-7.616	CCCC(=O)Nc1nc(Cl)cc(c1)c1c[nH]c2c1cccn2
CHEMBL1998829	-7.828	-7.344	Clc1ccc(cc1)C(=O)Nc1cnc2c(c1)c(c[nH]2)c1ccccc1
CHEMBL1999120	-7.292	-5.44	CC(C1=CC(=O)[NH+]c2c1c(=O)[nH][nH]2)C
CHEMBL1999414	-10.715	-12.512	CCN(CCCNC(=O)c1cnc(c2c1scc2c1ccc(cc1)NC(=O)Nc1cccc(c1)C)N)CC
CHEMBL1999590	-9.286	-7.344	Cc1cc(n(n1)c1ncnc(c1)N/N=C/c1ccco1)c1ccccc1
CHEMBL1999718	-9.812	-6.936	N#Cc1ccc(nc1)NC(=O)Nc1ccnc2c1ccc(c2)C(F)(F)F
CHEMBL2000345	-8.138	-7.752	N#C/C(=C\c1cc(OC)c(cc1Br)O)/c1nc2c([nH]1)ccc(c2)C
CHEMBL2000481	-9.888	-6.936	NCCNS(=O)(=O)c1cccc(c1)C(=O)Nc1ccc(cc1)C1=N[NH+]C(=O)c2c1cccc2
CHEMBL2000568	-8.085	-8.296	CC(=O)c1cccc(c1)c1cnc2c(c1)cc[nH]2
CHEMBL2000879	-8.467	-5.984	c1ccc(cc1)[C@@H]1CCc2c(C1)cn[nH]2
CHEMBL2000934	-9.889	-7.616	CCc1ccc2c(c1)c(ccn2)NC(=O)Nc1cccc(n1)C(F)(F)F
CHEMBL2001224	-4.855	-6.936	N#Cc1ncc(nc1)NC(=O)Nc1cc(Cl)c(cc1OC1CCCC1)C
CHEMBL2001228	-7.719	-9.112	Clc1c(cccc1c1nc2n(c1c1ccnc(n1)Nc1cccc(c1)N1CCOCC1)ccs2)NC(=O)c1ccccc1F
CHEMBL2001257	-10.53	-10.472	CCN(CC#Cc1cnc(c2c1scc2c1ccc(cc1)NC(=O)Nc1cccc(c1)C)N)CC
CHEMBL2001485	-10.52	-10.064	O=C(Nc1ccc(cc1)C)Nc1ccc(cc1)c1csc2c1c(N)ncc2c1cnn(c1)[C@H](C(=O)N(C)C)C
CHEMBL2002099	-5.554	-7.616	N#CC[C@H](n1ncc(c1)c1ncnc2c1cc[nH]2)C1CCCC1
CHEMBL2002105	-8.084	-6.392	Brc1cnc2c(c1)c(N)n[nH]2
CHEMBL2002165	-6.804	-11.288	C[C@@H](Cn1ncc(c1)c1cnc(c2c1scc2c1ccc(cc1)NC(=O)Nc1cccc(c1)F)N)O
CHEMBL2002446	-7.885	-10.88	CN1CCN(CC1)Cc1ccc2c(c1)Cc1c2[nH]nc1c1csc(c1)C#CCOCC1CC1
CHEMBL2002649	-8.215	-8.16	COc1ccc2c(c1)/C(=C/c1c[nH]cn1)/C(=O)N2
CHEMBL2002702	-7.977	-9.52	O=C1Nc2c(/C/1=C\c1[nH]c(cc1C)C)cccc2
CHEMBL2004033	-6.456	-7.752	O=C1N[n+]2c([C@@H]1Br)cccc2
CHEMBL2004072	-6.698	-6.936	COC(=O)c1sc2c(c1)c(cnc2)c1cccc(c1)F
CHEMBL2004311	-12.797	-9.112	O=C(Nc1cc(C)cc(c1)C)Nc1ccc(c(c1)C)c1cccc2c1CNC2=O
CHEMBL2004438	-12.661	-10.064	O=C(Nc1cccc(c1)C(F)(F)F)Nc1ccc(cc1)c1ccc2c(c1N)nccn2
CHEMBL2004615	-7.402	-6.936	CSc1nn(c(c1C(=O)N)N)c1ccccn1
CHEMBL2004716	-11.738	-11.288	CCN(CCNC(=O)/C=C/c1cnc(c2c1scc2c1ccc(cc1)NC(=O)Nc1cccc(c1)C)N)CC
CHEMBL2004771	-10.714	-8.296	O=C1NCc2c1cccc2c1ccc(cc1)Nc1nc2c(o1)cccc2
CHEMBL2004871	-8.413	-6.936	OCCCn1cnc(c1c1ccncc1)c1ccc(cc1)F
CHEMBL2004934	-8.673	-6.936	COc1cccc(c1)[C@@H](NC(=O)c1ccc(c(c1)F)c1ccncc1)C
CHEMBL2005449	-6.498	-9.112	Clc1cc(NCc2ccccc2)nc(n1)Nc1n[nH]c(c1)C
CHEMBL2005478	-6.411	-7.616	COc1ccc2c(c1)c(cn2C)c1cc2c([nH]1)ncc(n2)Br
CHEMBL2005482	-5.542	-10.472	O=C(Nc1cc(ccc1Cl)c1nc2n(c1c1ccnc(n1)Nc1cccc(c1)N1CCOCC1)ccs2)Cc1ccccc1
CHEMBL2005528	-7.901	-7.072	CCOC(=O)c1ccc2c(c1)c1CCNC(=O)c1[nH]2
CHEMBL2005800	-7.764	-8.16	CCCS(=O)(=O)Nc1ccc2c(c1)/C(=N/O)/c1c2cccc1
CHEMBL2005828	-10.685	-10.336	O=C(Nc1ccc(cc1)C)Nc1ccc(cc1)c1coc2c1c(N)ncn2
CHEMBL2006580	-8.372	-6.936	Oc1ccc(cc1)Nc1ncnc2c1c(Cl)cs2
CHEMBL2006765	-6.302	-8.976	CCCNC(=O)c1ccc(cc1)Nc1nc(NCC(F)(F)F)c2c(n1)[nH]cc2
CHEMBL2006778	-8.945	-11.152	CNC(=O)/C=C/c1cnc(c2c1scc2c1cc(F)c2c(c1)cc([nH]2)C)N
CHEMBL2006785	-6.829	-6.936	N#Cc1sc2c(c1NC(=O)c1ccc(cc1)C)c(Cl)c(cc2)Cl
CHEMBL2006933	-7.219	-7.616	CSc1cnc2c(c1O)ccc1c2ccnc1
CHEMBL2007266	-9.741	-10.744	O=C(Nc1cc(C)ccc1F)Nc1ccc(cc1)c1ccc(c2c1c(N)n[nH]2)OCCCn1cccc1
CHEMBL2007375	-8.094	-7.616	CC#Cc1ccc2c(c1)c(ccn2)NC(=O)Nc1cccc(n1)C(F)(F)F
CHEMBL2007603	-10.537	-7.616	O=C(Nc1ccnc2c1cc(F)cc2)Nc1cccc(n1)C(F)(F)F
CHEMBL2029375	-7.384	-8.988	CC[C@@H](CN1N(c2ccccc2)C(=O)[C@H]([C@H]1C)C(=O)Nc1ccc(c(c1)F)Oc1ccnc2c1ccc(c2)OC)O
CHEMBL2031893	-6.56	-11.027	COc1cc2c(ccnc2cc1OC)Oc1ccc(cc1F)NC(=O)[C@@H]1[C@H](C)N(N(C1=O)c1ccccc1)C
CHEMBL2031896	-7.771	-10.091	CCc1cc2c(ccnc2cc1OC)Oc1ccc(cc1F)NC(=O)[C@@H]1[C@H](C)N(N(C1=O)c1ccccc1)C
CHEMBL2031899	-6.077	-8.369	COc1cc(ccc1NC(=O)[C@@H]1[C@@H](C)N(N(C1=O)c1ccccc1)C)Oc1ccnc2c1ccc(c2)OC
CHEMBL2031903	-7.813	-8.523	NC[C@@H]1[C@H](C(=O)Nc2ccc(c(c2)F)Oc2ccnc3c2ccc(c3)OC)C(=O)N(N1C)c1ccccc1
CHEMBL2031905	-6.374	-8.22	CCN(C[C@@H]1[C@H](C(=O)Nc2ccc(c(c2)F)Oc2ccnc3c2ccc(c3)OC)C(=O)N(N1C)c1ccccc1)C
CHEMBL2031906	-7.27	-8.001	COc1ccc2c(c1)nccc2Oc1ccc(cc1F)NC(=O)[C@@H]1[C@H](CN2CCCC2)N(N(C1=O)c1ccccc1)C
CHEMBL2032013	-8.671	-7.569	COc1ccc2c(c1)nccc2Oc1ccc(nc1)NC(=O)[C@H]1[C@@H](C2CCOCC2)N(N(C1=O)c1ccccc1)C
CHEMBL2032016	-4.395	-7.546	COc1ccc2c(c1)nccc2Oc1ccc(nc1)NC(=O)[C@H]1[C@@H](c2cccnc2)N(N(C1=O)c1ccccc1)C
CHEMBL2032017	-6.263	-7.242	COc1ccc2c(c1)nccc2Oc1ccc(nc1)NC(=O)[C@@H]1[C@@H](c2cnccn2)N(N(C1=O)c1ccccc1)C
CHEMBL2032018	-8.131	-8.568	COc1ccc2c(c1)nccc2Oc1ccc(nc1)NC(=O)[C@@H]1[C@H](c2noc(c2)C)N(N(C1=O)c1ccccc1)C
CHEMBL2032020	-6.883	-9.09	CCN1N(c2ccccc2)C(=O)[C@@H]([C@@H]1C)C(=O)Nc1ccc(c(c1)F)Oc1ccnc2c1ccc(c2)OC
CHEMBL2032021	-7.742	-8.792	CCN1N(c2ccccc2)C(=O)[C@@H]([C@@H]1C)C(=O)Nc1ccc(cn1)Oc1ccnc2c1ccc(c2)OC
CHEMBL2032022	-5.687	-8.854	CCCN1N(c2ccccc2)C(=O)[C@@H]([C@@H]1C)C(=O)Nc1ccc(cn1)Oc1ccnc2c1ccc(c2)OC
CHEMBL2032023	-7.212	-9.697	COc1ccc2c(c1)nccc2Oc1ccc(cc1F)NC(=O)[C@@H]1[C@H](C)N(N(C1=O)c1ccccc1)CC(=C)C
CHEMBL2032025	-6.401	-9.138	OCCN1N(c2ccccc2)C(=O)[C@@H]([C@H]1C)C(=O)Nc1ccc(c(c1)F)Oc1ccnc2c1ccc(c2)OC
CHEMBL2032028	-6.112	-8.962	COc1ccc2c(c1)nccc2Oc1ccc(cc1F)NC(=O)[C@@H]1[C@H](C)N(N(C1=O)c1ccccc1)C[C@@H](O)C
CHEMBL2032029	-5.791	-8.202	COc1ccc2c(c1)nccc2Oc1ccc(nc1)NC(=O)[C@@H]1[C@H](C)N(N(C1=O)c1ccccc1)C[C@@H](O)C
CHEMBL2032030	-5.811	-8.718	COc1ccc2c(c1)nccc2Oc1ccc(cc1F)NC(=O)[C@H]1[C@@H](C)N(N(C1=O)c1ccccc1)C[C@H](C(C)C)O
CHEMBL2163772	-7.699	-4.08	Oc1ccc2c(c1)c1c(o2)ncc(c1c1ccccc1)O
CHEMBL3288854	-7.593	-11.451	CN1CCN(CC1)CCC(=O)Nc1c(C)[nH]c(c1C)/C=C/1\C(=O)Nc2c1cc(F)cc2
CHEMBL3401979	-3.762	-7.341	Fc1cnc2c(c1)c(c[nH]2)c1ncc(c(n1)N[C@H]1[C@@H]2CC[C@H]([C@@H]1c1noc(c1)O)CC2)F
CHEMBL3401984	-6.556	-7.643	OC[C@@H]([C@H]1[C@@H]2CC[C@H]([C@@H]1Nc1nc(ncc1F)c1c[nH]c3c1cc(F)cn3)CC2)O
CHEMBL3401988	-3.101	-7.341	Fc1cnc2c(c1)c(c[nH]2)c1ncc(c(n1)N[C@H]1[C@@H]2CC[C@H]([C@@H]1c1onc(n1)C)CC2)F
CHEMBL3401989	-3.432	-7.341	Fc1cnc2c(c1)c(c[nH]2)c1ncc(c(n1)N[C@H]1[C@@H]2CC[C@H]([C@@H]1c1nnc(o1)C)CC2)F
CHEMBL3813969	-8.328	-9.784	O=C(c1ccccc1NCc1ccncc1)Nc1ccc(cc1)Cn1ncnc1
CHEMBL3889841	-8.794	-13.732	CN(c1ccc2c(c1)[nH]nc2/C=C/c1ccc2c(c1)OCO2)c1cccc(c1)NC(=O)c1ccccc1
CHEMBL3889849	-13.176	-11.927	O=C(c1ccc2c(c1)[nH]nc2c1nc2c([nH]1)nccc2)c1cccc(c1)NC(=O)c1ccccc1
CHEMBL3891135	-12.169	-13.6	O=C(c1ccc2c(c1)[nH]nc2/C=C/c1ccccn1)c1cccc(c1)NC(=O)c1n[nH]c(c1)C
CHEMBL3891895	-9.339	-13.902	Cc1nn(c(c1)C(=O)Nc1cccc(c1)C(=O)c1ccc2c(c1)[nH]nc2/C=C/c1ccccn1)C
CHEMBL3891951	-8.779	-11.601	O=C(C1CC1)Nc1cccc(c1)C(=O)c1ccc2c(c1)c(/C=C/c1ccccn1)n[nH]2
CHEMBL3891979	-12.253	-13.134	C/C=C/C(=O)Nc1cccc(c1)C(=O)c1ccc2c(c1)[nH]nc2/C=C/c1ccccn1
CHEMBL3892583	-11.758	-12.418	Clc1ccc(cc1)/C=C/c1n[nH]c2c1ccc(c2)Oc1cccc(c1)NC(=O)c1ccccc1
CHEMBL3893896	-11.338	-11.5	Nc1cccc(c1)Nc1ccc2c(c1)[nH]nc2/C=C/c1ccccc1
CHEMBL3896103	-8.24	-12.796	Cc1cnc(s1)C(=O)Nc1cccc(c1)N(c1ccc2c(c1)[nH]nc2/C=C/c1ccccc1)C
CHEMBL3896803	-9.782	-8.759	COc1cc(ccc1O)c1ccc2c(c1)[nH]nc2c1ccccc1
CHEMBL3897763	-9.187	-11.192	O=C(C(C)C)Nc1cccc(c1)C(=O)c1ccc2c(c1)[nH]nc2/C=C/c1ccccc1
CHEMBL3898428	-12.104	-11.774	Oc1ccc(cc1OCc1ccccc1)c1ccc2c(c1)[nH]nc2/C=C/c1ccccc1
CHEMBL3898789	-12.09	-14.311	Cc1cnc(s1)C(=O)Nc1cccc(c1)Oc1ccc2c(c1)[nH]nc2/C=C/c1ccccc1
CHEMBL3899067	-9.199	-10.446	CC(=O)Nc1cccc(c1)Sc1ccc2c(c1)[nH]nc2/C=C/c1ccccc1
CHEMBL3899200	-12.455	-13.134	O=C(c1ccc2c(c1)[nH]nc2/C=C/c1ccccn1)c1cccc(c1)NC(=O)c1ccc(s1)C(=O)C
CHEMBL3899567	-12.414	-12.184	O=C(c1ccc2c(c1)[nH]nc2/C=N/n1cnnc1)c1cccc(c1)NC(=O)c1ccccc1
CHEMBL3901827	-9.313	-9.52	CCCn1nc(cc1C(=O)Nc1cccc(c1)C(=O)c1ccc2c(c1)[nH]nc2/C=C/c1ccccn1)C
CHEMBL3904168	-9.446	-13.902	C=CCn1nc(cc1C(=O)Nc1cccc(c1)C(=O)c1ccc2c(c1)[nH]nc2/C=C/c1ccccn1)C
CHEMBL3904228	-9.4	-12.184	CN(c1ccc2c(c1)[nH]nc2/C=C/c1ccc2c(c1)OCO2)c1cccc(c1)NC(=O)c1cccc(c1)N(C)C
CHEMBL3906996	-8.843	-12.738	CN(c1ccc2c(c1)[nH]nc2/C=C/c1ccc2c(c1)OCO2)c1cccc(c1)NC(=O)c1cccc(c1)C(F)(F)F
CHEMBL3907378	-12.569	-12.468	Clc1cccc(n1)C(=O)Nc1cccc(c1)C(=O)c1ccc2c(c1)[nH]nc2/C=C/c1ccccc1
CHEMBL3907423	-11.411	-11.927	O=C(c1ccccc1Sc1ccc2c(c1)[nH]nc2/C=C/c1ccccn1)NC1CC1
CHEMBL3907574	-11.563	-12.35	O=C(c1ccccc1)Nc1cccc(c1)Oc1ccc2c(c1)[nH]nc2/C=C/c1ccco1
CHEMBL3912174	-12.914	-13.732	COc1nc(Cl)cc(c1)C(=O)Nc1cccc(c1)C(=O)c1ccc2c(c1)[nH]nc2/C=C/c1ccccn1
CHEMBL3912858	-11.617	-10.929	Oc1cccc(c1)Oc1ccc2c(c1)[nH]nc2/C=C/c1ccccc1
CHEMBL3913600	-11.327	-11.632	C#CCNC(=O)c1ccccc1Nc1ccc2c(c1)[nH]nc2/C=C/c1ccccn1
CHEMBL3914057	-9.693	-13.162	Cc1cnc(s1)C(=O)Nc1cccc(c1)C(=C)c1ccc2c(c1)[nH]nc2/C=C/c1ccccc1
CHEMBL3915544	-7.865	-14.141	O=C(c1ccccc1Sc1ccc2c(c1)[nH]nc2/C=C/c1ccccn1)NNC(=O)c1cccs1
CHEMBL3915607	-9.669	-14.311	CCn1nc(cc1C(=O)Nc1cccc(c1)C(=O)c1ccc2c(c1)[nH]nc2/C=C/c1ccccn1)C
CHEMBL3915626	-9.151	-13.191	O=C(c1ccc2c(c1)[nH]nc2/C=C/c1ccccn1)c1cccc(c1)NC(=O)c1cc(nn1C)C(C)(C)C
CHEMBL3918357	-12.114	-12.41	Cc1noc(c1)C(=O)Nc1cccc(c1)C(=O)c1ccc2c(c1)[nH]nc2/C=C/c1ccccn1
CHEMBL3919107	-11.517	-10.536	Nc1cccc(c1)C(=O)c1ccc2c(c1)[nH]nc2/C=C/c1ccccn1
CHEMBL3919791	-9.973	-12.184	NCC(=O)Nc1ccc(cc1)/C=C/c1n[nH]c2c1ccc(c2)c1ccc(c(c1)OC)O
CHEMBL3921873	-12.636	-12.971	O=C(c1ccccc1)Nc1cccc(c1)Oc1ccc2c(c1)[nH]nc2/C=C/c1ccccn1
CHEMBL3922242	-9.421	-13.108	O=C(c1ccc2c(c1)[nH]nc2/C=C/c1ccccn1)c1cccc(c1)NC(=O)c1ccc(cc1)C(C)(C)C
CHEMBL3922509	-9.579	-12.895	O=C(c1ccc2c(c1)[nH]nc2/C=C/c1ccccc1)c1cccc(c1)NC(=O)c1ccno1
CHEMBL3923888	-10.363	-12.157	COc1cc(ccc1OC)/C=C/c1n[nH]c2c1ccc(c2)c1ccc(c(c1)OC)O
CHEMBL3925855	-9.05	-14.551	O=C(c1nccn1C)Nc1cccc(c1)Oc1ccc2c(c1)[nH]nc2/C=C/c1ccccn1
CHEMBL3930218	-8.316	-11.962	O=C(Nc1cccc(c1)N(c1ccc2c(c1)[nH]nc2/C=C/c1ccccc1)C)OCc1ccccc1
CHEMBL3930504	-11.935	-11.339	Nc1cccc(c1)C(=C)c1ccc2c(c1)[nH]nc2/C=C/c1ccccc1
CHEMBL3931953	-12.367	-12.35	O=C(c1ccccc1Sc1ccc2c(c1)[nH]nc2/C=C/c1ccccn1)NNc1ccccn1
CHEMBL3933094	-9.229	-12.001	CN[C@@H](c1ccccc1)C(=O)Nc1cccc(c1)C(=O)c1ccc2c(c1)[nH]nc2/C=C/c1ccccc1
CHEMBL3934111	-11.012	-10.641	Nc1cccc(c1)N(c1ccc2c(c1)[nH]nc2/C=C/c1ccc2c(c1)OCO2)C
CHEMBL3935733	-10.21	-11.581	C=CCOc1cc(ccc1O)c1ccc2c(c1)[nH]nc2/C=C/c1ccc(c(c1)OC)OC
CHEMBL3938361	-12.866	-12.485	Cc1ccc2c(n1)ccc(c2)NC(=O)c1ccccc1Sc1ccc2c(c1)[nH]nc2/C=C/c1ccccn1
CHEMBL3938388	-12.45	-13.361	Cc1cccc(c1)C(=O)Nc1cccc(c1)Oc1ccc2c(c1)[nH]nc2c1cc2c([nH]1)cccc2
CHEMBL3939894	-11.252	-10.772	Nc1cccc(c1)N(c1ccc2c(c1)[nH]nc2/C=C/c1ccccc1)C
CHEMBL3941907	-12.687	-11.493	O=C(c1ccc2c(c1)[nH]nc2/C=C/c1ccccc1)c1cccc(c1)NC(=O)c1ccccc1
CHEMBL3944307	-11.496	-12.163	CC(=O)Nc1cccc(c1)Oc1ccc2c(c1)[nH]nc2/C=C/c1ccccc1
CHEMBL3944594	-11.659	-10.748	Nc1cccc(c1)C(=O)c1ccc2c(c1)[nH]nc2/C=C/c1ccccc1
CHEMBL3944638	-9.122	-11.192	O=C(Nc1cccc(c1)C(=O)c1ccc2c(c1)[nH]nc2/C=C/c1ccccc1)OCc1ccccc1
CHEMBL3947822	-9.209	-12.504	O=C(Nc1cccc(c1)C(=C)c1ccc2c(c1)[nH]nc2/C=C/c1ccccc1)OCc1ccccc1
CHEMBL3949546	-12.419	-13.6	O=C(c1nn(c(c1)C)C)Nc1cccc(c1)Oc1ccc2c(c1)[nH]nc2/C=C/c1ccccn1
CHEMBL3949835	-12.622	-11.326	O=C(c1ccc2c(c1)[nH]nc2/C=C/c1ccccc1)c1cccc(c1)NC(=O)c1ccncc1
CHEMBL3952496	-12.756	-14.059	O=C(c1ccc2c(c1)[nH]nc2/C=C/c1ccccn1)c1cccc(c1)NC(=O)c1ccccc1
CHEMBL3954085	-13.074	-12.86	O=C(c1ccc2c(c1)[nH]nc2c1nc2c([nH]1)cccc2)c1cccc(c1)NC(=O)c1ccccc1
CHEMBL3956824	-13.349	-13.253	O=C(c1ccc2c(c1)[nH]nc2/C=C/c1ccccc1)c1cccc(c1)NC(=O)c1cccc2c1cc[nH]2
CHEMBL3959310	-12.173	-13.544	O=C(c1ccc2c(c1)[nH]nc2/C=C/c1ccccn1)c1cccc(c1)NC(=O)c1ccccn1
CHEMBL3959357	-12.323	-13.6	O=C(c1ccccc1)Nc1cccc(c1)Oc1ccc2c(c1)[nH]nc2/C=C/c1c[nH]cn1
CHEMBL3959522	-12.071	-11.927	O=C(c1ccccc1)Nc1cccc(c1)Oc1ccc2c(c1)[nH]nc2/C=C/c1cccs1
CHEMBL3960830	-11.087	-13.544	CONC(=O)c1ccccc1Sc1ccc2c(c1)[nH]nc2/C=C/c1ccccn1
CHEMBL3961315	-11.57	-12.225	O=C(c1ccccc1)Nc1cccc(c1)Oc1ccc2c(c1)[nH]nc2/C=C/c1ccccc1
CHEMBL3963146	-10.891	-12.542	CCONC(=O)c1ccccc1Sc1ccc2c(c1)[nH]nc2/C=C/c1ccccn1
CHEMBL3965764	-9.418	-13.013	CCn1nc(cc1C(=O)Nc1cccc(c1)Oc1ccc2c(c1)[nH]nc2/C=C/c1c[nH]c(n1)C)C
CHEMBL3966821	-13.224	-13.134	Cc1ccc2c(n1)ccc(c2)NC(=O)c1ccccc1Sc1ccc2c(c1)[nH]nc2/C=C/c1ccccc1
CHEMBL3967940	-7.64	-13.544	Fc1cccc(c1)CNC(=O)c1ccccc1Sc1ccc2c(c1)[nH]nc2/C=C/c1ccccn1
CHEMBL3969393	-11.656	-10.904	Nc1cccc(c1)C(=O)c1ccc2c(c1)[nH]nc2/C=N/n1cccc1
CHEMBL3969695	-12.29	-14.009	Clc1ccc(s1)C(=O)Nc1cccc(c1)C(=O)c1ccc2c(c1)[nH]nc2/C=C/c1ccccn1
CHEMBL3972140	-7.122	-13.401	Clc1cccc(c1)NC(=O)c1ccccc1Sc1ccc2c(c1)[nH]nc2/C=C/c1ccccn1
CHEMBL3972427	-11.566	-11.012	O=C(c1ccccc1Sc1ccc2c(c1)[nH]nc2/C=C/c1ccccn1)NCC(F)(F)F
CHEMBL3975092	-10.258	-10.721	c1ccc(cc1)/C=C/c1n[nH]c2c1ccc(c2)Oc1ccccc1
CHEMBL3975705	-10.921	-10.824	O=C(c1ccc2c(c1)[nH]nc2/C=C/c1ccccc1)c1ccccc1
CHEMBL3978730	-9.373	-13.544	O=C(Cc1cc(F)cc(c1)F)Nc1cccc(c1)C(=O)c1ccc2c(c1)[nH]nc2/C=C/c1ccccn1
CHEMBL3980816	-10.441	-10.824	Brc1cccc(c1)Oc1ccc2c(c1)[nH]nc2/C=C/c1ccccc1
CHEMBL3982880	-12.805	-12.827	CCn1nc(cc1C(=O)Nc1cc(Nc2ccc3c(c2)[nH]nc3/C=C/c2ccccn2)c(cc1C)F)C
CHEMBL3984623	-7.95	-12.085	CN(c1ccc2c(c1)[nH]nc2/C=C/c1ccc2c(c1)OCO2)c1cccc(c1)NC(=O)c1cccc(c1)C(=O)C
CHEMBL4061297	-8.04	-7.466	Clc1ccc(cc1)CNc1nc(N)nc2c1c1cc(O)ccc1[nH]2
CHEMBL4084090	-7.543	-7.343	COc1cccc(c1)CNc1nc(N)nc2c1c1cc(O)ccc1[nH]2
CHEMBL4094157	-4.079	-7.23	Nc1nc(NCc2ccccc2)c2c(n1)[nH]c1c2cc(c(c1)C)O

## Sheet: 5ht2ar
Reference					Validation
ID	DS	EXP	SMILES		ID	DS	EXP	SMILES
CHEMBL42	-6.608	-10.88	CN1CCN(CC1)C1=Nc2cc(Cl)ccc2Nc2c1cccc2		CHEMBL51	-8.114	-12.478	Fc1ccc(cc1)C(=O)C1CCN(CC1)CC[N+]1C(=O)[NH+]c2c(C1=O)cccc2
CHEMBL49	-6.976	-7.889	O=C1CC2(CCCC2)CC(=O)N1CCCCN1CCN(CC1)c1ncccn1		CHEMBL85	-7.916	-12.618	Fc1ccc2c(c1)onc2[C@@H]1CCN(CC1)CCC1=C(C)N=C2[N+](C1=O)CCCC2
CHEMBL83	-7.849	-7.973	CC/C(=C(\c1ccccc1)/c1ccc(cc1)OCCN(C)C)/c1ccccc1		CHEMBL633	-6.98	-8.145	CCCCc1oc2c(c1C(=O)c1cc(I)c(c(c1)I)OCCN(CC)CC)cccc2
CHEMBL104	-4.822	-7.476	Clc1ccccc1C(n1cncc1)(c1ccccc1)c1ccccc1		CHEMBL1262	-7.326	-8.058	Clc1ccc(c(c1)Cl)CO/N=C(/c1ccc(cc1Cl)Cl)\Cn1cncc1
CHEMBL128	-6.521	-8.381	CNS(=O)(=O)Cc1ccc2c(c1)c(CCN(C)C)c[nH]2		CHEMBL6557	-6.838	-10.501	Cn1c2ccccc2c2c1CCNCC2
CHEMBL478	-6.509	-9.625	Clc1cccc(c1)N1CCNCC1		CHEMBL9446	-8.204	-10.023	Fc1ccc2c(c1)CC(=O)N2C1CCN(CC1)CCN1CCCc2c(C1=O)cccc2
CHEMBL564	-7.73	-11.117	CN(CCCN1c2ccccc2Sc2c1cccc2)C		CHEMBL9616	-7.978	-10.567	Fc1ccc(cc1)C(=O)C1CCN(CC1)CCN1CCCc2c(C1=O)cccc2
CHEMBL715	-7.556	-10.909	CN1CCN(CC1)C1=Nc2ccccc2Nc2c1cc(s2)C		CHEMBL10780	-7.521	-7.257	NCC(c1ccccc1)c1ccccc1
CHEMBL726	-8.752	-12.017	OCCN1CCN(CC1)CCCN1c2ccccc2Sc2c1cc(cc2)C(F)(F)F		CHEMBL14111	-7.807	-7.072	COc1cc2CCN(c2cc1C(F)(F)F)C(=O)Nc1ccc(c(c1)c1cnccc1C)C
CHEMBL728	-6.075	-11.825	CN1CCN(CC1)CCCN1c2ccccc2Sc2c1cc(Cl)cc2		CHEMBL14563	-7.376	-9.248	O=C(N1CCc2c1cc(Cl)c(c2)C)Nc1ccc(nc1)Oc1cccnc1C
CHEMBL809	-7.151	-8.304	CN[C@H]1CC[C@H](c2c1cccc2)c1ccc(c(c1)Cl)Cl		CHEMBL20771	-6.139	-9.384	CN1CCN(CC1)c1cc(ccc1C)NC(=O)c1ccc(c(c1)C)Br
CHEMBL1065	-7.502	-11.273	CC[C@H](NC(=O)[C@H]1CN(C)[C@H]2C(=C1)c1cccc3c1c(C2)cn3C)CO		CHEMBL21369	-6.342	-8.84	CN1CCN(CC1)c1cccc(c1)NC(=O)c1ccc(c(c1)C)Br
CHEMBL6393	-7.179	-8.265	N1CCn2c(C1)cc1c2cccc1		CHEMBL40699	-8.569	-7.208	CC(Sc1cc2CCN(c2cc1C(F)(F)F)C(=O)Nc1cccnc1)C
CHEMBL6437	-8.221	-10.749	CN1CCN2[C@@H](C1)c1ccccc1Cc1c2cccc1		CHEMBL43916	-7.142	-9.792	O=C(N1CCc2c1cc(Br)c(c2)C)Nc1cccnc1
CHEMBL8165	-6.255	-9.271	NCCc1c[nH]c2c1cc(OC)cc2		CHEMBL46523	-7.941	-10.471	c1ccc(cc1)CN1CCC[C@@H](C1)c1c([nH]c2c1cccc2)c1ccccc1
CHEMBL8642	-6.495	-7.572	COc1ccc(c(c1)C[C@H](N)C)OC		CHEMBL58273	-5.619	-9.06	COc1cc(Br)c(cc1CCN(C)C)OC
CHEMBL10602	-6.476	-6.981	CN(CC(c1ccccc1)c1ccccc1)C		CHEMBL60757	-7.223	-10.231	COc1ccc2c(c1)c(CCNCCCc1ccccc1)c[nH]2
CHEMBL12264	-6.461	-6.528	C[C@@H]1CCN(CC1)CC[C@H](N(S(=O)(=O)c1cccc(c1)C)C)C		CHEMBL74355	-7.35	-12.686	COc1cccc(c1OC)[C@@H](C1CCN(CC1)CCc1ccc(cc1)F)O
CHEMBL12624	-7.22	-7.208	C[C@@H]1CCN(CC1)CC[C@H]1CCCN1S(=O)(=O)c1cccc(c1)C		CHEMBL84888	-7.747	-7.072	O=C(N1CCCc2c1cc1ccn(c1c2)C)Nc1cccnc1
CHEMBL12713	-9.165	-12.43	Clc1ccc2c(c1)c(cn2c1ccc(cc1)F)C1CCN(CC1)CCN1CCNC1=O		CHEMBL89070	-6.347	-8.037	Cc1cc2CNCCn3c2c(c1)c1CCCCc31
CHEMBL13086	-5.711	-9.486	CN(CCc1c[nH]c2c1ccs2)C		CHEMBL91549	-7.291	-13.401	CCN(CCc1c([nH]c2c1cccc2)c1ccccc1)C
CHEMBL14352	-7.454	-8.16	COc1cc2CCN(c2cc1C(F)(F)F)C(=O)Nc1cccnc1		CHEMBL92656	-7.997	-8.976	C[C@H](Cn1ccc2c1cc(F)cc2)N
CHEMBL14726	-7.956	-9.52	COc1cc2CCN(c2cc1C(F)(F)F)C(=O)Nc1ccc(nc1)Oc1cccnc1		CHEMBL96312	-7.392	-9.792	C[C@H](Cn1ccc2c1c1cc(C)ccc1C2)N
CHEMBL14864	-8.288	-9.52	COc1cc2CCN(c2cc1C(F)(F)F)C(=O)Nc1cncc(c1)c1cnccc1C		CHEMBL101008	-6.674	-11.437	C[C@H](Cc1c2OCCc2c(c2c1CCO2)Br)N
CHEMBL17157	-9.129	-9.706	O[C@H](c1ccc(cc1)C(C)(C)C)CCCN1CC[C@H](CC1)C(c1ccccc1)(c1ccccc1)O		CHEMBL122761	-7.146	-10.602	Clc1ccc2c(c1)CCC1(C2=O)CCN(CC1)CCc1ccccc1
CHEMBL18786	-6.313	-10.501	CN(CCCSc1ccccc1NC(=O)/C=C/c1ccccc1)C		CHEMBL143352	-7.385	-9.52	COc1ccccc1N1CCN(CC1)CCCCNC(=O)c1ccc[n+]2c1cc[nH]2
CHEMBL18972	-6.62	-11.702	O[C@@H](c1ccccc1)C1CCN(CC1)CCc1ccccc1		CHEMBL146233	-6.895	-11.893	COc1ccc2c(c1)CCC1(O2)CCN(CC1)CCc1ccc(cc1F)F
CHEMBL19589	-7.216	-10.904	O=C(c1ccccc1)C1CCN(CC1)CCc1ccccc1		CHEMBL147077	-8.719	-6.151	CNC(=O)C1=C(C)NC(=C([C@@H]1c1ccc(cc1)[N](=O)O)C(=O)NCCCN1CC[C@](CC1)(C(=O)OC)c1ccccc1)C
CHEMBL21724	-7.715	-9.928	CN(CCOc1cc(NC(=O)c2ccc(cc2)c2ccc(cc2C)c2noc(n2)C)cc2c1OCC2)C		CHEMBL149024	-6.193	-14.141	C[C@H](Cc1c2occc2c(c2c1cco2)Br)N
CHEMBL21790	-7.547	-11.152	COc1ccc(cc1CCCN(C)C)NC(=O)c1ccc(cc1)c1ccc(cc1C)c1noc(n1)C		CHEMBL155124	-7.477	-8.174	O=C1C[C@@H](CN2CCN(CC2)c2ccccn2)Cc2c1cccc2
CHEMBL23038	-5.891	-7.942	Brc1nc(cc(c1)S(=O)(=O)c1ccc(cc1)N)N1CCCC1		CHEMBL183776	-6.655	-9.316	COc1ccccc1N1CCN(CC1)CCc1ccc2c(c1)nn[nH]2
CHEMBL26687	-5.93	-8.512	NCCc1cc(OC)c(c(c1)OC)OC		CHEMBL190584	-6.388	-10.018	C[C@@H]1CNC[C@@H]2N1c1c(C2)cccc1C
CHEMBL26759	-6.477	-6.8	OC[C@]12C[C@@H]2[C@H]([C@@H]([C@@H]1O)O)n1cnc2c1nc(Cl)nc2N		CHEMBL198192	-8.284	-6.8	OCCOc1cc(ccc1OC)N1CCN(C1=O)c1cccc(c1)F
CHEMBL27251	-6.977	-8.607	CN1CCc2c3[C@H]1Cc1cccc4c1c3c(cc2)[C@H]4N		CHEMBL198617	-6.469	-8.474	CN(CCCc1c[nH]c2c1c(O)ccc2)C
CHEMBL28607	-6.156	-6.8	COc1ccc(cc1)N1CCN(CC1)Cc1c[nH]c2c1cccn2		CHEMBL206748	-6.477	-8.492	O=S(=O)(C1(CCCN2CC[C@@H]3[C@@H](C2)CCCC3)CCC1)c1ccccc1
CHEMBL38742	-5.983	-8.137	COc1ccc2c(c1)n(CCN(C)C)cc2		CHEMBL223584	-7.32	-6.8	O=C1N2CCNC[C@@H]2c2c1c(ccc2)C(F)(F)F
CHEMBL40341	-6.926	-7.072	COC(=O)c1cc2CCN(c2cc1Cl)C(=O)Nc1cccnc1		CHEMBL246484	-7.326	-11.791	Fc1ccc2c(c1)onc2[C@@H]1CCN(CC1)C[C@@H]1CC(=O)c2c(C1)[nH]nc2
CHEMBL40584	-8.44	-12.661	c1ccc(cc1)CCN1CCC(CC1)c1c([nH]c2c1cccc2)c1ccccc1		CHEMBL251834	-8.086	-13.732	O=C(c1ccno1)N[C@H]1CCc2c1cc(CCN1CCN(CC1)c1nsc3c1cccc3)cc2
CHEMBL40879	-5.74	-8.028	Clc1ccc2c(c1)c(C)c1n2CCNC1		CHEMBL252201	-10.137	-12.27	O=C(N[C@H]1CCc2c1cc(CCN1CCN(CC1)c1nsc3c1cccc3)cc2)CCc1ccccc1
CHEMBL41347	-6.467	-7.208	O=C(N1CCc2c1c(Cl)c(cc2)Cl)Nc1cccnc1		CHEMBL252430	-8.118	-12.468	O=C(c1cccnc1)N[C@H]1CCc2c1ccc(c2)CCN1CCN(CC1)c1nsc2c1cccc2
CHEMBL41806	-6.39	-6.8	COc1ccc2c(c1)ccn2CCN(C)C		CHEMBL280465	-8.822	-7.888	COc1cc2CCN(c2cc1C(F)(F)F)C(=O)Nc1cc(F)c(c(c1)c1cccnc1)C
CHEMBL42257	-8.045	-7.344	COc1cc2CCN(c2cc1C(C(F)(F)F)(F)F)C(=O)Nc1cccnc1		CHEMBL285819	-6.168	-6.8	OC[C@H]1O[C@H]([C@@H]([C@@H]1O)O)n1cnc2c1nc(Cl)nc2N
CHEMBL42273	-6.015	-7.072	O=C(N1CCc2c1ccc(c2)[N](=O)O)Nc1cccnc1		CHEMBL288445	-5.986	-8.594	Clc1cccc2c1n1CCNCc1c2
CHEMBL42276	-5.268	-7.616	O=C(N1CCc2c1ccc(c2I)C)Nc1cccnc1		CHEMBL289063	-5.536	-8.432	O=C(N1CCc2c1ccc(c2Cl)Cl)Nc1cccnc1
CHEMBL42327	-6.786	-6.8	O=C(N1CCc2c1cccc2)Nc1cccnc1		CHEMBL289436	-7.841	-7.48	CCSc1cc2CCN(c2cc1C(F)(F)F)C(=O)Nc1cccnc1
CHEMBL42681	-6.536	-10.2	O=C(N1CCc2c1cc(Cl)c(c2Cl)C)Nc1cccnc1		CHEMBL290395	-7.269	-7.616	Clc1ccc2c(c1)CCN2C(=O)Nc1cccnc1
CHEMBL43929	-7.162	-9.52	O=C(N1CCc2c1cc(Cl)c(c2)I)Nc1cccnc1		CHEMBL292921	-6.638	-9.126	COc1ccc2c(c1)c(CCN1CCCCC1)c[nH]2
CHEMBL44206	-7.923	-7.344	CCOc1cc2CCN(c2cc1Cl)C(=O)Nc1cccnc1		CHEMBL293760	-6.757	-7.694	COc1ccc2c(c1)c(CCNCc1ccc(cc1)[N](=O)O)c[nH]2
CHEMBL52592	-8.363	-7.752	O=C(N1CCc2c1cc(c(c2)C)C(F)(F)F)Nc1ccc(nc1)OCCc1ccccn1		CHEMBL305275	-6.239	-11.224	C[C@H](Cc1c2OCCc2c(c2c1CCO2)Br)N
CHEMBL52783	-7.688	-7.208	O=C(N1CCc2c1cccc2Cl)Nc1ccc(nc1)OCc1ccccn1		CHEMBL310620	-6.89	-10.88	N1CCc2c(CC1)c1c([nH]2)cccc1
CHEMBL53939	-8.051	-8.16	Cc1cccc(n1)COc1ccc(cn1)NC(=O)N1CCc2c1cc(c(c2)C)C(F)(F)F		CHEMBL310844	-8.263	-9.317	Clc1cc2C[C@@H]3N(c2c(c1)c1ccccc1F)CCNCC3
CHEMBL54769	-6.317	-7.344	Brc1ccc2c(c1)CCN2C(=O)Nc1ccc(nc1)Oc1cccnc1C		CHEMBL315480	-6.565	-8.208	C1Cc2c(C1)n1c3c2cccc3CNCC1
CHEMBL54775	-5.926	-8.16	O=C(N1CCc2c1ccc(c2Br)C)Nc1ccc(nc1)Oc1cccnc1C		CHEMBL318018	-8.247	-7.752	Clc1ccc2c(c1)c(c(s2)C)S(=O)(=O)Nc1ccc2c(c1)c(ccn2)N1CCNCC1
CHEMBL55792	-7.753	-9.112	CCc1ncccc1Oc1ccc(cn1)NC(=O)N1CCc2c1cc(Cl)c(c2)C		CHEMBL329383	-6.404	-6.936	COc1ccc(cc1N1CCNCC1)S(=O)(=O)Nc1cc(Br)cc(c1Br)F
CHEMBL55914	-8.76	-10.064	O=C(N1CCc2c1cc(c(c2)C)C(F)(F)F)Nc1cnc(c(c1)C)OCc1ccccn1		CHEMBL333174	-8.345	-12.145	Fc1ccc2c(c1)onc2[C@@H]1CCN(CC1)C[C@H]1CC(=O)c2c(C1)[nH]c1c2cccc1
CHEMBL55969	-8.571	-9.52	O=C(N1CCc2c1cc(c(c2)C)C(F)(F)F)Nc1ccc(nc1)OCc1cncn1C		CHEMBL339980	-6.167	-8.16	CN(CCc1c(C)[nH]c2c1c(ccc2)NC(=O)c1ccc(cc1)F)C
CHEMBL56050	-6.833	-7.48	O=C(N1CCc2c1ccc(c2Cl)Cl)Nc1ccc(nc1)Oc1cccnc1C		CHEMBL345803	-6.72	-8.424	CN(CCSc1scc(n1)c1ccccc1)C
CHEMBL56232	-8.08	-6.8	O=C(N1CCc2c1cccc2)Nc1ccc(nc1)Oc1cccnc1C		CHEMBL376962	-8.647	-7.072	COc1ccc(cc1OCCN1CCC(CC1)(C)C)N1CC=C(C1=O)c1ccc(c(c1)Cl)Cl
CHEMBL58556	-6.485	-9.889	COc1cc(Br)c(cc1CCNCCCc1ccccc1)OC		CHEMBL386215	-7.836	-8.16	COc1ccc(cc1OCCN1CCCCC1)N1CC[C@H](C1=O)c1cccc(c1)Cl
CHEMBL58765	-7.784	-8.704	O=C(N1CCc2c1cc(c(c2)C)C(F)(F)F)Nc1ccc(nn1)Oc1cccnc1C		CHEMBL393539	-7.678	-7.752	O=C1COc2c(N1)c(F)c(cc2)CC1CCN(CC1)CCOc1cc(F)cc2c1ccc(n2)C
CHEMBL58845	-6.565	-8.891	COc1ccc2c(c1)c(CCNCc1ccc(cc1)N)c[nH]2		CHEMBL397543	-6.987	-10.023	Fc1ccc(cc1)C(=O)[C@@H]1CCN(CC1)C[C@@H]1CC(=O)c2c(C1)[nH]nc2
CHEMBL59097	-6.446	-6.8	Clc1ccc2c(c1)CCN2C(=O)Nc1ccc(nc1)Oc1cccnc1C		CHEMBL404372	-6.527	-8.962	C[C@@H]1NC(=Nc2c1c(Cl)ccc2)N
CHEMBL62919	-8.127	-13.148	Fc1ccc(cc1)C(=O)C1CCN(CC1)CC[N+]1C(=S)[NH+]c2c(C1=O)cccc2		CHEMBL427555	-7.809	-10.414	COc1cccc(c1)CN1CC[C@@H](C1)NC(=O)c1ccc(cc1)c1cccs1
CHEMBL71907	-7.208	-9.054	COc1ccc(cc1)N1CCN(CC1)CC[C@H]1OCCc2c1ccc(c2)C(=O)N		CHEMBL429202	-7.329	-9.697	Clc1ccc(cc1)OC1CCN(CC1)CCN1CCCc2c(C1=O)cccc2
CHEMBL73863	-6.58	-6.8	Fc1ccc(cc1)[C@@H](C1CCN(CC1)Cc1ccccc1I)O		CHEMBL429689	-7.153	-9.365	Fc1ccc2c(c1Cl)CCNCC2
CHEMBL75738	-7.579	-9.02	CCOc1cccc(c1)c1cc(Cl)cc2c1N1CCNCC[C@@H]1C2		CHEMBL463250	-6.747	-7.847	CC/N=C/1\N(C)C(=O)/C(=C\c2c[nH]c3c2cccc3)/N1C
CHEMBL76099	-7.637	-8.437	CCOc1ccccc1c1cccc2c1N1CCNCC[C@@H]1C2		CHEMBL498729	-7.928	-12.699	F[C@H]1CCNC[C@H]1c1c([nH]c2c1cccc2F)c1ccccc1
CHEMBL76781	-7.62	-10.113	C[C@@H](Cn1ccc2c1cc(Cl)c(c2)F)N		CHEMBL569251	-9.541	-11.831	O=C1Nc2c(C1)c1OC[C@@H](Oc1cc2)CNC[C@@H]1CCc2c(C1)c1cc(F)ccc1[nH]2
CHEMBL77234	-7.287	-11.134	Clc1c2ccccc2n2c1CCNCC2		CHEMBL585899	-8.249	-12.041	O=C(Nc1ccc(cc1)C)Nc1ccc(c(c1)c1ccnn1C)OCCN1CCCCC1
CHEMBL83081	-9.031	-11.05	NC[C@H]1c2ccc(cc2Cc2c1cccc2)OC		CHEMBL590077	-7.212	-7.757	O=C1N[C@@H]2CNCCN2c2c1cccc2
CHEMBL83894	-8.712	-13.361	Fc1ccc(cc1)N1CCN(CC1)CCCN1c2cccc3c2c(S1(=O)=O)ccc3		CHEMBL1201353	-6.791	-8.128	CN(CC[C@H](c1ccccn1)c1ccc(cc1)Cl)C
CHEMBL85882	-7.745	-12.085	NC[C@@H]1c2ccc(cc2Cc2c1cccc2)Br		CHEMBL1214731	-7.34	-11.436	O=C(c1ccc(cc1)F)CN1CCN(CC1)C(=O)c1nn(cc1Br)C
CHEMBL89497	-6.45	-7.898	C[C@H]1NCc2c3n(C1)c1CCCCc1c3ccc2		CHEMBL1224034	-6.504	-6.8	Fc1ccc2c(c1)[C@@H]1[C@H](CS2)CON1C(=O)NC1CCCCC1
CHEMBL90565	-9.402	-8.16	COc1cc(OC)c(cc1C(=O)CCCCN1CCC2(CC1)NC(=O)NC2=O)NS(=O)(=O)c1ccc(cc1)OC(F)(F)F		CHEMBL1257735	-7.563	-10.563	O=C1NCc2c1cc(OCCCCN1CCN(CC1)c1cccc3c1OCCC3)cc2
CHEMBL90997	-6.61	-8.16	Fc1ccc2c(c1)C[C@@H](C2)C[C@@H]1CN=CN1		CHEMBL1257968	-7.093	-10.813	O=C1NCc2c1cc(OCCCCN1CCN(CC1)c1cccc3c1CCOC3)cc2
CHEMBL91205	-8.027	-11.661	C1CCN(CC1)CCc1c([nH]c2c1cccc2)c1ccccc1		CHEMBL1258086	-7.736	-9.906	Fc1ccc2c(c1)cccc2N1CCN(CC1)CCCOc1cc2C(=O)NCc2cc1C
CHEMBL91588	-8.279	-7.359	COc1ccccc1N1CCN(CC1)CCC[N+]1C(=O)CC[N@@H+]2[C@H]1N[C@H]1[C@@H]2C(=O)[N+](C(=O)[N+]1C)C		CHEMBL1258314	-7.619	-11.243	Fc1ccc2c(c1)cccc2N1CCN(CC1)CCCOc1ccc2c(c1F)C(=O)NC2
CHEMBL91667	-7.533	-11.027	CN1CCC(CC1)c1c([nH]c2c1cccc2)c1ccccc1		CHEMBL1258425	-7.576	-11.281	C(COc1ccc2c(c1)CNC2)CCN1CCN(CC1)c1cccc2c1cccc2
CHEMBL92337	-8.496	-9.606	OCCN1CCN(CC1)C[C@@H]1C[C@H]2[C@H](O1)c1ccccc1Cc1c2cccc1		CHEMBL1278113	-9.254	-8.84	OC(=O)[C@H]1NCCN(C1)[C@H]1CC[C@@]2(C1)Cc1ccccc1Cc1c2cccc1
CHEMBL92667	-8.393	-10.422	CN(C[C@@H]1C[C@H]2[C@H](O1)c1ccccc1Cc1c2cccc1)C		CHEMBL1631532	-7.415	-9.112	COC(=O)Nc1cccc(c1)CCN1CCN(CC1)c1cccc2c1ccc(n2)C
CHEMBL92809	-8.18	-6.8	COc1cc(OC)c(cc1C(=O)CCCCN1CCC2(CC1)NC(=O)NC2=O)NS(=O)(=O)c1ccc(cc1)NC(=O)C		CHEMBL1632158	-7.103	-7.072	COC(=O)CCCCCN1CCC(CC1)CNC(=O)c1c2OCCCn2c2c1cccc2
CHEMBL93154	-8.135	-9.112	C[C@H](Cn1ccc2c1c1cc(F)ccc1C2)N		CHEMBL1684128	-7.642	-5.44	CCCN1CCc2c3[C@H]1Cc1cccc(c1c3ccc2)OCCCCN1CCN(CC1)c1ccccc1OC
CHEMBL93321	-7.443	-9.579	CN(C[C@H]1O[C@@H]2[C@H](C1)c1ccccc1OCc1c2cccc1)C		CHEMBL1774062	-9.013	-12.379	O=C1CCc2c(N1)nc(cc2)CCCCCN1CCN(CC1)c1cccc(c1Cl)Cl
CHEMBL93862	-9.133	-12.24	COc1ccc(cc1C(=O)CCCCN1CCC2(CC1)NC(=O)NC2=O)c1ccccc1		CHEMBL1774539	-7.099	-7.457	F[C@@H](CN1CCN(CC1)c1cccc(c1Cl)Cl)CCNC(=O)c1cc2c(s1)cccc2
CHEMBL96471	-8.649	-8.11	c1ccc(cc1)[C@@H]1CCN(CC1)C[C@@H]1C[C@H]2[C@H](O1)c1ccccc1Cc1c2cccc1		CHEMBL1834226	-6.624	-8.16	CCN/C(=N\S(=O)(=O)c1cccc(c1)Cl)/N1N=C[C@H](C1)CC
CHEMBL96732	-6.076	-9.508	CN(C[C@@H]1C[C@@H]2[C@H](O1)c1ccccc1Cc1c2cccc1)C		CHEMBL1940414	-7.169	-9.979	c1ccc(cc1)OCCCN1CCN(CC1)c1ccccc1
CHEMBL97158	-8.118	-7.616	Clc1ccc2c(c1)c(C)c(s2)S(=O)(=O)Nc1ccc2c(c1)c(ccn2)N1CCNCC1		CHEMBL1940417	-8.197	-10.388	Fc1ccc(cc1)OCCCN1CCN(CC1)c1ncccn1
CHEMBL98965	-8.115	-8.024	CCc1c2cc(Cl)ccc2sc1S(=O)(=O)Nc1ccc2c(c1)c(ccn2)N1CCNCC1		CHEMBL1957816	-8.605	-11.962	Fc1ccc(c(c1)F)CCN1CCN(CC1)C(=O)c1ccc[n+]2c1[nH]cc2
CHEMBL102347	-6.373	-7.44	NCCc1cc(OC)c(c2c1CCO2)OC		CHEMBL2179672	-8.465	-10.2	OCc1ccc(cc1)CCN1CCC(CC1)COc1nc2ccccc2c2c1cn(c2)C
CHEMBL103479	-7.743	-7.234	CN1CCC(CC1)c1c[nH]c2c1nc(cc2)NC(=O)c1ccc(cc1)F		CHEMBL2179696	-8.213	-8.16	O=C(c1nn(c2c1cccc2)C(C)C)NCC1CCN(CC1)Cc1ccccc1
CHEMBL104308	-8.493	-10.393	Nc1nc(SCCN2CCN(CC2)Cc2ccccc2Cl)nc(c1Cc1ccccc1O)N		CHEMBL2237153	-8.699	-9.836	CN1CN[C@H]2[C@@H]1C(=O)[N+](CCCN1CCN(CC1)C(c1ccccc1)c1ccccc1)C(=O)[N+]2C
CHEMBL104903	-7.38	-10.748	COc1ccc(cc1)Cc1c(N)nc(nc1N)SCCN1CCN(CC1)Cc1ccc(cc1)C		CHEMBL2326175	-7.4	-9.589	CN1CCC(CC1)c1cn(c2c1cc(cc2)c1ncn(n1)C)c1ccc(cc1)F
CHEMBL124444	-7.693	-8.104	COc1ccccc1N1CCN(CC1)CCCCNC(=O)c1cc2c(o1)cccc2		CHEMBL2331791	-6.489	-4.775	CCn1oc2c(c1=O)CCN(CC2)C
CHEMBL143027	-7.995	-10.986	Fc1ccc2c(c1)onc2[C@@H]1CCN(CC1)C[C@H]1CC(=O)c2c(C1)occ2		CHEMBL2331795	-5.432	-4.775	COc1noc2c1CCN(CC2)C
CHEMBL146448	-8.225	-7.751	O=C1NCCN1CCN1CCC(CC1)S(=O)(=O)c1ccccc1		CHEMBL2331804	-5.633	-4.775	Cn1oc2c(c1=O)CCNCC2
CHEMBL148418	-7.501	-10.602	c1ccc(cc1)CCN1CCC2(CC1)CCc1c(O2)cccc1		CHEMBL2331805	-5.668	-4.775	CCn1oc2c(c1=O)CCNCC2
CHEMBL149429	-7.806	-12.041	Clc1ccc(cc1)S(=O)(=O)C1CCN(CC1)CCc1ccc(cc1F)F		CHEMBL2397900	-7.593	-8.296	O=C1N2CCNC[C@H]2Cc2c1ccc(c2)C(F)(F)F
CHEMBL150161	-7.624	-9.247	Fc1ccc(cc1)C(=O)CCCN1CC[C@@](C1)(O)c1ccc(cc1)Cl		CHEMBL3104516	-8.125	-10.2	Fc1ccc2c(c1)onc2[C@@H]1CCN(CC1)C[C@H]1CC(=O)c2c(C1)cc(cc2)C(=O)C
CHEMBL150220	-8.07	-11.676	N#Cc1ccc(cc1)S(=O)(=O)C1CCN(CC1)CCc1ccc(cc1F)F		CHEMBL3220219	-7.998	-11.016	Fc1ccc2c(c1)[nH]cc2[C@@H]1CCN(CC1)C[C@H]1CC(=O)c2c(C1)nc(s2)N1CCCC1
CHEMBL155486	-8.019	-10.862	Fc1ccc2c(c1)onc2[C@@H]1CCN(CC1)C[C@@H]1CC(=O)c2c(C1)cccc2		CHEMBL3233149	-8.453	-11.5	COc1cc2[C@@H]3CN(CCCC(=O)c4ccc(cc4)F)CC[C@@H]3N3c2c(c1)N(C)CC3
CHEMBL157910	-6.548	-6.8	COc1ccc(cc1N1CCNCC1)S(=O)(=O)Nc1cc(Cl)cc(c1Cl)Cl		CHEMBL3233406	-7.776	-11.202	O=C(c1ccccc1)CCCN1CC[C@H]2[C@@H](C1)c1cccc3c1N2CCN3C
CHEMBL158329	-7.829	-7.341	C[N+](CC1c2ccccc2Cc2c1cccc2)(C)C		CHEMBL3233408	-8.268	-8.16	O=C(N1CCC(CC1)(F)F)CCCN1CC[C@H]2[C@@H](C1)c1cccc3c1N2CCN3C
CHEMBL158780	-8.481	-10.193	NCCCC1c2ccccc2Cc2c1cccc2		CHEMBL3233419	-8.688	-11.339	Fc1ccc(cc1)C(=O)CCCN1CC[C@@H]2[C@H](C1)c1cccc3c1N2CCN3C
CHEMBL160893	-8.23	-8.594	NCCC1c2ccccc2Cc2c1cccc2		CHEMBL3233429	-8.003	-11.611	Fc1ccc(cc1)C(=O)CCCN1CC[C@H]2[C@@H](C1)c1cccc3c1N2CC3
CHEMBL161846	-5.678	-8.16	CN(CCSc1nc2c(s1)cccc2)C		CHEMBL3289708	-7.719	-10.956	Cc1cccc(c1)S(=O)(=O)NCCN1CCN(CC1)c1nsc2c1cccc2
CHEMBL162102	-7.406	-11.05	Fc1ccc(c(c1)NS(=O)(=O)C)C(=O)CCCN1CC[C@H]2[C@@H](C1)c1cccc3c1N2CCCS3		CHEMBL3290008	-6.608	-12.542	Fc1ccc2c(c1)onc2C1CCN(CC1)CCCCNS(=O)(=O)c1ccc2c(c1)ccc(c2)Cl
CHEMBL162768	-7.631	-12.372	CC(=O)Nc1cc(F)ccc1C(=O)CCCN1CC[C@H]2[C@@H](C1)c1cccc3c1N2CCCS3		CHEMBL3321789	-7.81	-9.013	Fc1ccc(cc1)OCCCN1[C@@H]2CC[C@H]1C[C@](C2)(O)c1ccc(cc1)Cl
CHEMBL163261	-8.019	-11.572	O=C(c1ccccc1N)CCCN1CC[C@@H]2[C@H](C1)c1cccc3c1N2CCCC3		CHEMBL3321792	-7.886	-9.437	Clc1ccc(cc1)[C@]1(O)C[C@H]2CC[C@@H](C1)N2CCCSc1ccccc1F
CHEMBL164185	-7.11	-12.063	O=C(c1ccccc1N)CCCN1CC[C@H]2[C@@H](C1)c1cccc3c1N2CCCS3		CHEMBL3358512	-7.902	-11.591	O=C(c1ccccc1)NCCCCN1CCN(CC1)c1cccc2c1cccc2
CHEMBL164338	-8.565	-9.918	CCOC(=O)Nc1cc(F)ccc1C(=O)CCCN1CC[C@H]2[C@@H](C1)c1cccc3c1N2CCCS3		CHEMBL3358516	-6.511	-9.003	Cc1cccc(n1)N1CCN(CC1)CCCCNC(=O)c1ccccn1
CHEMBL164471	-8.756	-12.476	Fc1ccc2c(c1)onc2[C@@H]1CCN(CC1)CC[C@@H]1CCc2c(C1=O)cco2		CHEMBL3402658	-7.619	-8.104	CN([C@@H]1Cc2ccccc2[C@H](C1)c1ccccc1Br)C
CHEMBL166310	-9.314	-12.593	Fc1ccc(c(c1)N)C(=O)CCCN1CC[C@H]2[C@@H](C1)c1cccc3c1N2CCCS3		CHEMBL3402660	-7.568	-6.924	CN([C@H]1Cc2ccccc2[C@@H](C1)c1ccc(cc1)[N](=O)O)C
CHEMBL170854	-6.644	-8.391	NCCc1c(C)n2c3c1cccc3CCC2		CHEMBL3402675	-8.416	-10.061	Clc1cccc(c1)[C@H]1C[C@@H](Cc2c1cccc2)N(C)C
CHEMBL177416	-8.093	-12.913	Fc1ccc(c(c1)F)CCN1CCC(CC1)(F)S(=O)(=O)c1ccccc1F		CHEMBL3403335	-6.925	-6.122	O=S(=O)(N1C=Cc2c([C@@H]1c1c[nH]c3c1cccc3)cccc2)c1ccccc1
CHEMBL180010	-8.349	-9.799	O=C(c1ccc(cc1)c1ccccn1)NC/C=C/CN1CCN(CC1)c1cccc(c1Cl)Cl		CHEMBL3589595	-5.903	-11.533	COc1cc(Br)c(cc1CCNCc1cccc(c1F)OC)OC
CHEMBL187739	-6.85	-11.162	Clc1ccc2c(c1C)N1CCNC[C@H]1C2		CHEMBL3609174	-7.584	-9.016	Fc1ccc(cc1)Nc1nc(nc2c1cccc2)N1CCOCC1
CHEMBL190699	-5.676	-11.676	C[C@@H]1CNC[C@@H]2N1c1c(C2)ccc(c1C)Cl		CHEMBL3613880	-7.556	-12.504	Clc1c(Cl)cccc1N1CCN(CC1)CCCCc1nnn(c1)c1cc[n+]2c(c1)cc[nH]2
CHEMBL191054	-6.289	-10.241	C[C@@H]1CNC[C@H]2N1c1c(C2)ccc(c1C)Cl		CHEMBL3642703	-7.681	-11.378	CO[C@H]1CC[C@@H](C1)CC(=O)N[C@@H]1CC[C@H](CC1)CCN1CCN(CC1)c1nccc2c1ccs2
CHEMBL194312	-8.106	-13.253	CC1(C)CCNc2c1cccc2CCN1CCN(CC1)c1nsc2c1cccc2		CHEMBL3642724	-8.251	-10.507	O=C(c1ccc(cc1)C(F)(F)F)N[C@@H]1CC[C@H](CC1)CCN1CCN(CC1)c1nccc2c1CCO2
CHEMBL197170	-7.996	-7.616	COc1ccc(cc1OCCN(C)C)N1CCN(C1=O)c1cccc(c1)F		CHEMBL3642753	-6.503	-10.716	CC[C@@H](C(=O)N[C@@H]1CC[C@H](CC1)CCN1CCN(CC1)c1nccc2c1CCO2)C
CHEMBL197381	-7.681	-8.104	Clc1ccc(cc1)CN1CC[C@@H](C1)NC(=O)c1cccc(c1)c1cccs1		CHEMBL3642800	-6.283	-11.025	O=C(C(O)(C)C)N[C@@H]1CC[C@H](CC1)CCN1CCN(CC1)c1nccc2c1CCO2
CHEMBL198015	-7.914	-6.8	COc1ccc(cc1OCCN1CCCCC1)n1ccn(c1=O)c1cc(F)cc(c1)F		CHEMBL3664844	-6.654	-10.341	O=C(CC1(O)CCOCC1)N[C@@H]1CC[C@H](CC1)CCN1CC[C@H](CC1)c1cccc2c1OCO2
CHEMBL198463	-7.799	-12.132	CN1CCc2c(C1)sc1c2C(=O)[N+](C=N1)CCN1CCN(CC1)c1ccnc2c1cccc2		CHEMBL3664845	-5.344	-11.317	O=C(C(O)(C)C)N[C@@H]1CC[C@H](CC1)CCN1CC[C@H](CC1)c1cccc2c1OCO2
CHEMBL198599	-8.277	-12.992	O=C1C[C@H](C)c2c(N1)c(CCN1CCN(CC1)c1noc3c1cccc3)cc(c2)C		CHEMBL3664872	-7.806	-10.421	O=C([C@@H]1COc2c(C1)cccc2)N[C@@H]1CC[C@H](CC1)CCN1CC[C@H](CC1)c1cccc2c1OCO2
CHEMBL199177	-8.21	-7.072	COc1ccc(cc1OCCN1CCOCC1)N1CCN(C1=O)c1cccc(c1)F		CHEMBL3664878	-6.571	-11.432	O=C(C1(O)CCCCC1)N[C@@H]1CC[C@H](CC1)CCN1CC[C@H](CC1)c1cccc2c1OCO2
CHEMBL199186	-7.872	-10.414	O=C(c1ccc(cc1)c1cccs1)N[C@H]1CCN(C1)Cc1ccc(c(c1)Cl)Cl		CHEMBL3676857	-7.933	-11.007	O=C(CC(F)(F)F)N[C@@H]1CC[C@H](CC1)CCN1CC[C@H](CC1)c1coc2c1cccc2
CHEMBL199775	-6.119	-10.304	COc1ccc2c(c1)n(nc2)C[C@@H](N)C		CHEMBL3676859	-6.878	-11.207	O=C(C(C)C)N[C@@H]1CC[C@H](CC1)CCN1CC[C@H](CC1)c1coc2c1cccc2
CHEMBL200104	-6.096	-11.893	Cc1c(O)ccc2c1n(C[C@@H](N)C)nc2		CHEMBL3676862	-8.328	-11.189	O=C([C@@H]1CCOC1)N[C@@H]1CC[C@H](CC1)CCN1CC[C@H](CC1)c1coc2c1cccc2
CHEMBL201117	-7.57	-8.205	C[C@@H](Cn1ccc2c1c1cccnc1cc2)NCC1CCCCC1		CHEMBL3695354	-7.88	-11.108	CC(=O)N[C@@H]1CC[C@H](CC1)CCN1CC[C@H](CC1)c1cccc2c1cco2
CHEMBL202324	-5.353	-8.073	C=CCN[C@H](Cn1ccc2c1c1cccnc1cc2)C		CHEMBL3695357	-7.016	-10.942	O=C(N[C@@H]1CC[C@H](CC1)CCN1CC[C@H](CC1)c1cccc2c1cco2)CC1CCOCC1
CHEMBL202795	-6.992	-7.608	N#Cc1ccc2c(n1)N1[C@H](C)CNC[C@H]1C2		CHEMBL3695363	-7.745	-11.392	COCC(=O)N[C@@H]1CC[C@H](CC1)CCN1CC[C@H](CC1)c1cccc2c1cco2
CHEMBL203400	-6.453	-7.79	CCOC(=O)[C@@H]1CCCN(C1)CCCC(S(=O)(=O)c1ccccc1)(C)C		CHEMBL3695365	-7.256	-11.407	O=C(C[C@@H]1COCCO1)N[C@@H]1CC[C@H](CC1)CCN1CC[C@H](CC1)c1cccc2c1cco2
CHEMBL207386	-9.105	-11.611	Fc1ccc(c(c1)F)CCC1CCN(CC1)C(=O)c1cccc2c1nccc2		CHEMBL3695437	-6.747	-9.824	CC(=CC(=O)N[C@@H]1CC[C@H](CC1)CCN1CC[C@H](CC1)c1cccc2c1CCO2)C
CHEMBL210059	-7.647	-7.208	COc1ccc(cc1OCCN1CCCCC1)C1=CCN(C1=O)c1ccc(cc1)OC		CHEMBL3697971	-7.201	-10.355	CO[C@@H](CC(=O)N[C@@H]1CC[C@H](CC1)CCN1CCN(CC1)c1cccc2c1OCO2)C
CHEMBL210124	-8.365	-7.208	COc1ccc(cc1OCCN1CCC(CC1)(F)F)N1CC=C(C1=O)c1ccc(c(c1)Cl)Cl		CHEMBL3697976	-6.531	-11.1	CO[C@H](C(=O)N[C@@H]1CC[C@H](CC1)CCN1CCN(CC1)c1cccc2c1OCO2)C
CHEMBL210230	-7.041	-11.436	Fc1ccc(c(c1)F)CCC1CCN(CC1)C(=O)c1ccccc1F		CHEMBL3697997	-8.024	-10.686	O=C(c1ccnc2c1cccc2)N[C@@H]1CC[C@H](CC1)CCN1CCN(CC1)c1cccc2c1OCO2
CHEMBL210413	-8.073	-11.172	Fc1ccc(c(c1)F)CCC1CCN(CC1)S(=O)(=O)c1ccccc1Cl		CHEMBL3814821	-8.75	-9.388	COc1ccc(cc1OC)CCN(CCc1ccc2c(c1)OCO2)CCCc1cccc(c1)Cl
CHEMBL211980	-7.659	-8.16	O=C1[C@@H](CCN1c1ccc(c(c1)OCCN1CCCCC1)Cl)c1ccc(c(c1)Cl)Cl		CHEMBL3897499	-7.979	-6.8	CCCN1CC[C@@H]2[C@H]3[C@H]1CCC[C@@H]3[C@H](c1c2cc2ccc(cc2n1)C(F)(F)F)CC
CHEMBL213358	-8.371	-7.616	COc1ccc(cc1OCCN1CCCCC1)N1CC[C@H](C1=O)c1ccc(cc1)F		CHEMBL3913691	-6.995	-12.513	O=C(C(F)(F)F)N[C@@H]1CC[C@H](CC1)CCN1CCN(CC1)c1nsc2c1cccc2
CHEMBL213839	-8.643	-8.432	COc1ccc(cc1OCCN1CCCCC1)N1CC=C(C1=O)c1cccc(c1)F		CHEMBL3914241	-6.6	-11.535	CCOC(=O)N1CCC(CC1)CCN1CCN(CC1)c1nsc2c1cccc2
CHEMBL218607	-7.287	-9.464	CCCc1n(nnc1C(=O)NCCCCN1CCN(CC1)c1ccccc1OC)Cc1ccccc1		CHEMBL3915293	-7.578	-11.633	O=C(Cn1ccc(n1)C)N[C@@H]1CC[C@H](CC1)CCN1CC[C@H](CC1)c1noc2c1ccc(c2)F
CHEMBL220521	-6.575	-6.8	COc1ccc(c2c1C(=O)N1[C@H]2CNCC1)Cl		CHEMBL3935339	-8.36	-11.968	N1CCN2[C@H](C1)CCc1c2cccc1Cc1ccc2c(c1)OCO2
CHEMBL220789	-7.136	-6.8	O=C1N2CC(C)(C)NC[C@H]2c2c1c(ccc2)C(F)(F)F		CHEMBL3951793	-5.851	-10.501	CO[C@]1(C)CC[C@H](CC1)CC(=O)N[C@@H]1CC[C@H](CC1)CCN1CC[C@H](CC1)c1noc2c1ccc(c2)Cl
CHEMBL221866	-7.221	-11.553	COc1ccc(cc1)Cn1nnc(c1C)C(=O)NCCCCCN1CCN(CC1)c1cccc(c1Cl)Cl		CHEMBL3954263	-8.408	-11.557	Fc1ccc2c(c1)onc2[C@@H]1CCN(CC1)CC[C@@H]1CC[C@H](CC1)NC(=O)c1ccc(nn1)N1CCOCC1
CHEMBL223271	-7.709	-6.8	C[C@H]1NC[C@@H]2N(C1)C(=O)c1c2cccc1C(F)(F)F		CHEMBL3963228	-8.322	-10.729	COCCC(=O)N[C@@H]1CC[C@H](CC1)CCN1CC[C@H](CC1)c1noc2c1cc(F)c(c2)F
CHEMBL223440	-6.83	-7.214	CCc1cc2[C@@H]3CNCCN3C(=O)c2c(c1)Cl		CHEMBL3966657	-8.737	-11.709	Fc1ccc2c(c1)onc2[C@@H]1CCN(CC1)CC[C@@H]1CC[C@H](CC1)NC(=O)c1ccnc(c1)N1CCOCC1
CHEMBL223466	-6.556	-7.638	CCc1ccc(c2c1[C@@H]1CNCCN1C2=O)Cl		CHEMBL3967613	-7.013	-6.8	CCOC(=O)[C@]12C[C@@H]2[C@H]([C@@H]([C@@H]1O)O)n1cnc2c1nc(Cl)nc2N(C)C
CHEMBL230069	-8.373	-9.384	CN1CCc2c(CC1)ccc(c2)NS(=O)(=O)c1ccc(c(c1)C)c1ccc(cc1)Cl		CHEMBL3983143	-8.198	-6.8	CC(=O)NCCCNC(=O)[C@@]12C[C@@H]1[C@H]([C@@H]([C@@H]2O)O)n1cnc2c1nc(Cl)nc2NC(C1CC1)C1CC1
CHEMBL231349	-6.667	-10.608	CN1CCc2c(CC1)cc(c(c2)NS(=O)(=O)c1ccc(cc1)c1ccc(cc1)Cl)OC(C)C		CHEMBL4062602	-8.505	-11.654	Fc1ccc2c(c1)onc2C1CCN(CC1)CCCN1C(=O)COc2c1cccc2
CHEMBL233440	-8.375	-6.8	COc1ccc(cc1OCCN1CC[C@H](CC1)C)N1C(=O)c2c([C@H]1O)n(c1c2cccc1)C		CHEMBL4112661	-7.436	-10.716	CO[C@@H]1CC[C@H](C1)CC(=O)N[C@@H]1CC[C@H](CC1)CCN1CC[C@H](CC1)c1noc2c1cc(F)c(c2)F
CHEMBL233692	-6.623	-7.888	COc1ccc(cc1OCCN1CCC(CC1)C)N1Cc2c(C1=O)cccc2Cl
CHEMBL233898	-7.14	-8.16	COc1ccc(cc1OCCN1CCC(CC1)C)N1Cc2c(C1=O)ccc(c2)Cl
CHEMBL233899	-7.184	-8.296	COc1ccc(cc1OCCN1CCC(CC1)C)N1Cc2c(C1=O)cc(cc2)Cl
CHEMBL234006	-7.535	-7.072	COc1ccc(cc1OCCN1CCC(CC1)C)N1Cc2c(C1=O)c(C)ccc2
CHEMBL234313	-8.136	-7.072	COc1ccc(cc1OCCN1CCCCC1)N1Cc2c(C1=O)c(OC)ccc2
CHEMBL234492	-8.455	-8.024	COc1ccc(cc1OCCN1CCC[C@H](C1)C)N1Cc2c(C1=O)c(Cl)cc(c2)Cl
CHEMBL234493	-8.029	-7.344	COc1ccc(cc1OCCN1CCCC[C@@H]1C)N1Cc2c(C1=O)c(Cl)cc(c2)Cl
CHEMBL234948	-7.42	-9.248	COc1ccc(cc1OCCN1CCCCC1)N1Cc2c(C1=O)c1c(n2C)ccc(c1)Cl
CHEMBL238519	-7.679	-7.344	O=C1COc2c(N1)c(F)c(cc2)CC1CCN(CC1)CCOc1cc(Cl)cc2c1ccc(n2)C
CHEMBL238520	-7.833	-7.752	O=C1COc2c(N1)cc(c(c2)F)CC1CCN(CC1)CCOc1cc(F)cc2c1ccc(n2)C
CHEMBL238732	-7.412	-7.48	O=C1COc2c(N1)cc(cc2F)CC1CCN(CC1)CCOc1cc(Cl)cc2c1ccc(n2)C
CHEMBL238760	-9.453	-11.5	Fc1ccc(c(c1)F)/C=C/c1ccc(cn1)[S@@](=O)c1ccccc1F
CHEMBL240665	-8.473	-11.676	Fc1ccccc1/C=C/c1ccc(cn1)S(=O)(=O)c1ccccc1F
CHEMBL240773	-5.516	-6.259	CCCN1CCC[C@H]2[C@H]1Cc1cn[nH]c1C2
CHEMBL240886	-8.645	-11.034	Fc1ccc(cc1)/C=C/c1ccc(cn1)[S@@](=O)c1ccccc1
CHEMBL240887	-9.116	-10.851	Fc1ccc(c(c1)F)/C=C/c1ccc(cn1)[S@@](=O)c1ccccc1
CHEMBL241973	-8.029	-9.033	COc1ccccc1N1CCN(CC1)CCCCNC(=O)c1ccc(cc1)c1ccccn1
CHEMBL244989	-8.261	-9.768	COc1ccccc1N1CCN(CC1)C/C=C/CNC(=O)c1ccc2c(c1)Cc1c2cccc1
CHEMBL252031	-7.1	-13.059	CCC(=O)N[C@H]1CCc2c1ccc(c2)CCN1CCN(CC1)c1nsc2c1cccc2
CHEMBL252230	-7.77	-12.712	O=C(C1CC1)N[C@H]1CCc2c1ccc(c2)CCN1CCN(CC1)c1nsc2c1cccc2
CHEMBL252429	-8.818	-11.944	Fc1ccc(cc1)C(=O)N[C@H]1CCc2c1ccc(c2)CCN1CCN(CC1)c1nsc2c1cccc2
CHEMBL253233	-9.363	-11.32	O=C(c1ccccc1)N[C@H]1CCc2c1cc(CCN1CCN(CC1)c1nsc3c1cccc3)cc2
CHEMBL253439	-8.713	-13.6	Clc1ccc(cc1)C(=O)N[C@H]1CCc2c1cc(CCN1CCN(CC1)c1nsc3c1cccc3)cc2
CHEMBL253708	-6.453	-6.8	Oc1ccc(cc1)[C@@]1(C)C(=O)Nc2c(C1=O)c(Cl)cc(c2)Cl
CHEMBL255229	-8.433	-9.714	CCCN1CCc2c3[C@H]1Cc1cccc(c1c3ccc2)OC(=O)C
CHEMBL257503	-7.799	-9.589	C[C@@H](Cn1ncc2c1ccc(c2)F)N
CHEMBL260994	-8.594	-10.549	O=C1Nc2c([C@@H]1CCCCN1CCN(CC1)c1ccc(cc1)Cl)cccc2
CHEMBL263881	-6.761	-11.54	CCN(C(=O)[C@H]1CN(C)[C@H]2C(=C1)c1cccc3c1c(C2)c[nH]3)CC
CHEMBL264172	-7.175	-10.936	C[C@@H](Cn1ncc2c1c(Cl)c(Cl)cc2)N
CHEMBL265991	-6.384	-7.616	CSc1cc2CCN(c2cc1Cl)C(=O)Nc1cccnc1
CHEMBL267930	-8.935	-11.787	Fc1ccc(cc1)C(=O)CCCN1CCC2(CC1)C(=O)NCN2c1ccccc1
CHEMBL268258	-7.316	-8.16	COc1cccc2c1CCC[C@H]2CN(CCc1ccc2c(c1)occ2)C
CHEMBL273345	-8.36	-8.976	COc1cc2CCN(c2cc1C(F)(F)F)C(=O)Nc1cccc(c1)c1cnccc1C
CHEMBL274692	-8.236	-6.8	COc1cc2CCN(c2cc1C(F)(F)F)C(=O)Nc1ccc(cc1)c1ccncc1
CHEMBL275451	-7.441	-10.2	Fc1ccc(cc1)OC1CCN(CC1)CCN1CCCc2c(C1=O)cccc2
CHEMBL275475	-7.982	-8.935	O=C1N(CCCc2c1cccc2)CCN1CCC(CC1)n1nnc2c1cccc2
CHEMBL278685	-9.237	-6.8	COc1cc2CCN(c2cc1C(F)(F)F)C(=O)Nc1cncc(c1)c1c(F)cccc1F
CHEMBL282199	-7.989	-7.209	C[C@@H]1CCN(CC1)CC[C@H]1CCCN1S(=O)(=O)c1cccc(c1)O
CHEMBL282829	-6.954	-8.436	CCc1ccc(cc1)N1CCN(CC1)Cc1c[nH]c2c1cccn2
CHEMBL282971	-8.302	-8.024	COc1ccc(cc1N1CCN2[C@@H](C1)CCC2)NS(=O)(=O)c1sc2c(c1C)cc(cc2)Cl
CHEMBL284092	-6.959	-7.399	O=C1CC(C)(C)CC(=O)N1CCCCN1CCN(CC1)c1ncccn1
CHEMBL286739	-7.071	-6.8	OC[C@]12C[C@@H]2[C@H]([C@@H]([C@@H]1O)O)n1cnc2c1nc(Cl)nc2NC
CHEMBL291510	-7.441	-9.248	O=C(N1CCc2c1cc(cc2)C(F)(F)F)Nc1ccc(nc1)Oc1cccnc1C
CHEMBL292692	-5.686	-11.001	COc1cc(Br)c(cc1CCNCc1ccccc1)OC
CHEMBL292759	-6.017	-8.024	COc1ccc(cc1N1CCN(CC1)C)NS(=O)(=O)c1ccc(cc1)Br
CHEMBL294490	-6.358	-8.956	COc1ccc2c(c1)c(CCNCc1ccc(cc1)I)c[nH]2
CHEMBL294902	-5.88	-12.24	COc1cc(Br)c(cc1CCNCc1ccc(cc1)Br)OC
CHEMBL295020	-7.336	-7.616	CSc1cc2c(cc1Br)CCN2C(=O)Nc1cccnc1
CHEMBL296189	-7.497	-9.248	O=C(N1CCc2c1cc(c(c2)Cl)C(F)(F)F)Nc1cccnc1
CHEMBL297784	-8.012	-7.81	O=C(N1CCc2c1cc1ccn(c1c2)C)Nc1cccnc1
CHEMBL299506	-8.652	-8.432	COc1cc2CCN(c2cc1C(F)(F)F)C(=O)Nc1cnc(cc1C)Oc1cccnc1C
CHEMBL301012	-5.963	-9.384	O=C(N1CCc2c1cc(Cl)c(c2)C)Nc1cnc(c(c1)Cl)Oc1cccnc1C
CHEMBL308480	-7.67	-10.822	Fc1ccc(cc1)C(=O)[C@@H]1CCN(CC1)C[C@@H]1CC(=O)c2c(C1)cccc2
CHEMBL309570	-8.046	-8.664	Clc1cc2C[C@H]3N(c2c(c1)c1ccc(cc1Cl)Cl)CCNCC3
CHEMBL309689	-5.96	-4.775	Oc1noc2c1CCNCC2
CHEMBL310984	-7.19	-8.325	COc1ccc(cc1c1cc(Cl)cc2c1N1CCNCC[C@@H]1C2)Cl
CHEMBL312742	-6.509	-10.772	Cc1c2ccccc2n2c1CCNCC2
CHEMBL321785	-6.342	-9.409	CC(Oc1ccccc1Cc1c(N)nc(nc1N)SCCN1CCN(CC1)Cc1cccc(c1)C(F)(F)F)C
CHEMBL323356	-7.489	-7.072	O=C(Nc1snc(c1)C)Nc1ccc2c(c1)ccn2C
CHEMBL329685	-9.36	-9.946	CNC[C@H]1C[C@H]2[C@H](O1)c1ccccc1Cc1c2cccc1
CHEMBL330303	-7.162	-13.221	CCN(CCc1c([nH]c2c1cccc2)c1cc(cc(c1)C(F)(F)F)C(F)(F)F)C
CHEMBL344677	-8.358	-8.307	COc1ccccc1N1CCN(CC1)CCCCNC(=O)c1cccc2[n+]1[nH]cc2
CHEMBL346389	-6.8	-7.854	O=C1COc2c(N1)ccc(c2)CN1CCN(CC1)c1ccc(cc1)Cl
CHEMBL349151	-6.922	-11.392	Fc1ccc(c(c1)N)C(=O)CCCN1CC[C@@H]2[C@H](C1)c1cccc3c1N2CCCS3
CHEMBL350567	-7.588	-11.653	O=C(c1ccccc1)CCCN1CC[C@H]2[C@@H](C1)c1cccc3c1N2CCCS3
CHEMBL352194	-8.771	-12.451	O=C(c1ccccc1N)CCCN1CC[C@H]2[C@@H](C1)c1cccc3c1N2CCCC3
CHEMBL352648	-7.594	-11.699	Fc1ccc(cc1)C(=O)CCCN1CC[C@H]2[C@@H](C1)c1cccc3c1N2CCCS3
CHEMBL354951	-6.97	-7.072	O=C(Nc1onc(c1)C)Nc1ccc2c(c1)ccs2
CHEMBL355202	-6.771	-8.84	O=C1NCN([C@@]21CCN(CC2)[C@@H]1Cc2c3c1cccc3ccc2)c1ccccc1
CHEMBL356359	-7.527	-8.16	CCCCN1CCC(CC1)CNC(=O)c1c2OCCCn2c2c1cccc2
CHEMBL357807	-7.421	-12.843	COc1ccc2c(c1)CCC1(O2)CCN(CC1)CCCC(=O)c1ccc(cc1)F
CHEMBL357995	-7.343	-8.629	O=C(c1ccccc1)O[C@H](COc1cccc2c1cc([nH]2)C)CNC(C)(C)C
CHEMBL358075	-7.704	-12.752	Fc1ccc(cc1)S(=O)(=O)C1CCN(CC1)CCc1ccc(cc1F)F
CHEMBL360328	-6.78	-7.965	Clc1ccc2c(c1)[C@@H](C)CNCC2
CHEMBL360457	-7.233	-10.9	CCN1CCN(CC1)c1nc2CC[C@H](O)CCCc2c(c1)c1ccc(cc1)F
CHEMBL361929	-7.526	-8.891	OCc1ccc2c(c1)N1[C@H](C)CNC[C@H]1C2
CHEMBL366164	-8.979	-11.962	CN(C[C@H]1C[C@H]2[C@H](O1)c1cc(F)ccc1Sc1c2cccc1)C
CHEMBL367045	-7.224	-12.184	CN1CCN(CC1)C1=Cn2cccc2Sc2c1cccc2
CHEMBL368816	-7.869	-11.653	N#Cc1ccc(cc1)S(=O)(=O)C1(F)CCN(CC1)CCc1ccc(cc1F)F
CHEMBL370128	-8.097	-7.103	COc1ccc(cc1N1CCN(CC1)C)NC(=O)N1CCN(CC1)c1ccccc1Cl
CHEMBL370780	-6.947	-9.538	CCOC(=O)c1ccc2c(c1)n(o2)C[C@@H]1C[C@@H]2[C@H](O1)c1cc(Br)ccc1Oc1c2cccc1
CHEMBL370859	-7.524	-9.403	CN(CCc1c(C)[nH]c2c1c(O)ccc2)C
CHEMBL371289	-7.618	-13.134	O=C1C[C@H](C)c2c(N1)c(ccc2)CCN1CCN(CC1)c1nsc2c1cccc2
CHEMBL371899	-6.617	-6.815	CN1CCN(CC1)CCc1c[nH]c2c1c(O)ccc2
CHEMBL373032	-8.531	-7.142	O=C(c1cccc(c1)c1cccs1)N[C@H]1CCN(C1)Cc1ccc(cc1)OC(F)(F)F
CHEMBL374463	-7.228	-8.137	Clc1cc2[C@@H]3CNCCN3C(=O)c2c(c1)C(F)(F)F
CHEMBL376456	-6.697	-7.458	COc1cccc2c1C(=O)N1[C@H]2CNCC1
CHEMBL378669	-7.392	-12.302	CN1CCN(CC1)C1=Nc2cc(Cl)ccc2N(c2c1cccc2)NC(=O)c1c(N)cccc1Cl
CHEMBL379238	-6.266	-8.16	O=S(=O)(C(CCCN1CCC[C@@H](C1)c1cnco1)(C)C)c1ccccc1
CHEMBL382618	-6.991	-8.713	C[C@@H](c1ccc2c(n1)N1[C@H](C)CNC[C@H]1C2)O
CHEMBL383042	-7.526	-7.894	COc1ccccc1CN[C@H](Cn1ccc2c1c1cccnc1cc2)C
CHEMBL383694	-6.088	-9.842	Brc1ccc2c(n1)N1[C@H](C)CNC[C@@H]1C2
CHEMBL391984	-7.337	-10.05	Fc1ccc(cc1)C(=O)[C@@H]1CCN(CC1)C[C@@H]1CC(=O)c2c(C1)onc2C
CHEMBL395072	-7.478	-8.432	COc1ccc(cc1OCCN1CCCCCC1)N1Cc2c(C1=O)c(Cl)cc(c2)Cl
CHEMBL397112	-8.677	-11.893	Fc1ccc(c(c1)Cl)/C=C/c1ccc(cn1)S(=O)(=O)c1ccccc1F
CHEMBL398525	-7.763	-12.494	O=C(C(C)C)N[C@H]1CCc2c1ccc(c2)CCN1CCN(CC1)c1nsc2c1cccc2
CHEMBL398618	-8.409	-11.591	Cc1ccc(cc1)C(=O)N[C@H]1CCc2c1cc(CCN1CCN(CC1)c1nsc3c1cccc3)cc2
CHEMBL398619	-6.901	-12.27	O=C(c1cccnc1)N[C@H]1CCc2c1cc(CCN1CCN(CC1)c1nsc3c1cccc3)cc2
CHEMBL402164	-9.201	-12.451	Fc1ccc(cc1)Cc1nc2CCNCCc2c(n1)c1ccc(cc1)F
CHEMBL403764	-8.064	-10.942	Fc1ccc(cc1)c1nc(Cc2ccccc2)nc2c1CCNC2
CHEMBL403927	-7.792	-9.918	CCc1cc2c(o1)ccc1c2n(C[C@@H](N)C)nc1CC
CHEMBL404065	-5.66	-8.052	COc1ccc2c(c1Cl)n(nc2)C[C@@H](N)C
CHEMBL404352	-7.009	-6.8	Oc1cccc(c1)[C@@]1(C)C(=O)Nc2c(C1=O)c(Cl)cc(c2)Cl
CHEMBL404581	-7.657	-10.956	Fc1ccc(cc1)c1nc(Cc2ccccc2)nc2c1CCCNC2
CHEMBL404582	-7.602	-9.929	Fc1ccc(cc1)c1nc(nc2c1CNCC2)c1ccccc1
CHEMBL404969	-6.378	-10.567	C[C@@H](Cn1nc(c2c1c1ccoc1cc2)C)N
CHEMBL407909	-7.038	-10.725	CCc1oc2c(c1)c1c(cc2)cnn1C[C@@H](N)C
CHEMBL408579	-6.857	-12.387	C[C@@H](Cn1ncc2c1c1cc(oc1cc2)C)N
CHEMBL409662	-6.928	-10.489	CC[C@]1(CCCCN2CCN(CC2)c2ccc(cc2)Cl)C(=O)Nc2c1ccc(c2)F
CHEMBL411663	-8.585	-9.873	O=C1Nc2c([C@@H]1CCCCN1CCN(CC1)c1ccccc1)cc(cc2)F
CHEMBL416806	-7.358	-7.888	COc1cc2CCN(c2cc1Br)C(=O)Nc1cccnc1
CHEMBL417957	-6.561	-9.842	COc1ccc(cc1)CNCCc1c[nH]c2c1cc(OC)cc2
CHEMBL422923	-6.652	-7.072	O=C(Nc1onc(c1)C)Nc1ccc2c(c1)ccn2C
CHEMBL426684	-8.827	-8.704	COc1ccc(cc1OCCN1CCCCC1)C1=C(C)CN(C1=O)c1ccc(cc1)Cl
CHEMBL431298	-7.725	-7.715	COc1ccc(cc1N1CCNCC1)NS(=O)(=O)c1sc2c(c1C)cc(cc2)Cl
CHEMBL438980	-7.71	-13.253	O=C1C[C@H](c2ccccc2)c2c(N1)c(ccc2)CCN1CCN(CC1)c1nsc2c1cccc2
CHEMBL440389	-8.393	-13.445	O=C1C[C@H](C)c2c(N1)c(CCN1CCN(CC1)c1nsc3c1cccc3)ccc2C
CHEMBL445106	-5.574	-9.381	COc1cc(Br)c2c3c1C[C@H](N)C[C@@H]3CO2
CHEMBL452861	-6.589	-8.526	O[C@H](COc1cccc2c1cccc2)CNC(C)C
CHEMBL458002	-9.132	-11.791	ClC1=C(C=N[N+](C1=O)Cc1ccc(c(c1)NC(=O)c1ccc(cc1)c1ccccc1)C)N1CCNCC1
CHEMBL458220	-8.852	-9.901	ClC1=C(C=N[N+](C1=O)Cc1cccc(c1C)NC(=O)c1ccc(cc1)c1ccccc1)N1CCNCC1
CHEMBL459930	-7.963	-10.989	CCOC(=O)c1oc2c(c1C)C(=O)C[C@H](C2)CN1CC[C@H](CC1)c1noc2c1ccc(c2)F
CHEMBL467736	-6.598	-8.988	NC[C@H]1C[C@@H]1c1ccccc1Br
CHEMBL472774	-5.573	-6.815	CC(=O)O[C@]12C[C@H](C)[C@H](C(=C1)C)[C@H]1[C@H]2C(=O)N(C1=O)CCCCN1CCN(CC1)Cc1ccccc1
CHEMBL472775	-5.184	-7.44	C[C@H]1C[C@]2(C)CC(=O)[C@H]1[C@H]1[C@H]2C(=O)N(C1=O)CCCCN1CCN(CC1)c1ncccn1
CHEMBL472811	-4.8	-7.965	COc1ccccc1N1CCN(CC1)CCCON1C(=O)[C@@H]2[C@@H](C1=O)[C@@]1(OC)CC[C@@H]2C=C1
CHEMBL472983	-6.529	-7.724	C[C@H]1C[C@@]2(C)CC(=O)[C@@H]1[C@@H]1[C@@H]2C(=O)N(C1=O)CCCCN1CCN(CC1)Cc1ccccc1
CHEMBL473197	-4.683	-9.465	Clc1cccc(c1)N1CCN(CC1)CCCON1C(=O)[C@@H]2[C@@H](C1=O)[C@@]1(C)C[C@@H]([C@@H]2C(=O)C1)C
CHEMBL473564	-5.04	-8.184	CC(=O)O[C@@]12C[C@H](C)[C@@H](C(=C1)C)[C@H]1[C@H]2C(=O)N(C1=O)CCCCN1CCN(CC1)c1ccccn1
CHEMBL473985	-7.11	-8.119	CC(=O)O[C@@]12C[C@H](C)[C@@H](C(=C1)C)[C@@H]1[C@@H]2C(=O)N(C1=O)OCCCN1CCN(CC1)c1ccccc1F
CHEMBL473988	-7.916	-8.869	C[C@H]1C[C@@]2(C)CC(=O)[C@@H]1[C@@H]1[C@@H]2C(=O)N(C1=O)OCCCN1CCN(CC1)c1ccccc1
CHEMBL473996	-6.682	-7.554	CCO[C@]12CC[C@H](C(=O)C1)[C@@H]1[C@@H]2C(=O)N(C1=O)CCCCN1CCN(CC1)c1ccccc1OC
CHEMBL474174	-6.443	-8.389	COc1ccccc1N1CCN(CC1)CCCON1C(=O)[C@@H]2[C@H](C1=O)[C@@]1(OC(=O)C)C[C@@H]([C@@H]2C(=C1)C)C
CHEMBL474372	-6.241	-7.804	CC(=O)O[C@@]12C[C@H](C)[C@@H](C(=C1)C)[C@@H]1[C@@H]2C(=O)N(C1=O)OCCCN1CCN(CC1)c1ccccn1
CHEMBL478043	-9.099	-6.8	CCCN1CCc2c3[C@H]1Cc1cccc(c1c3ccc2)OC(=O)CNC(=O)OCc1ccccc1
CHEMBL481153	-6.618	-7.643	O=C(N1c2ccccc2Sc2c1cccc2)OCCN1CCCC1
CHEMBL483388	-4.068	-9.667	CCCCCCc1ccc(cc1)CCN
CHEMBL483750	-7.089	-7.722	C[C@@H]1CN(C(=O)O1)Cc1ccc(cc1)c1ccc(c(c1)Cl)F
CHEMBL484538	-6.353	-9.407	CN1CCc2c([C@@H](C1)c1cccc(c1)C)cc(c(c2c1cccc(c1)C)O)O
CHEMBL484956	-7.946	-7.492	C[C@H]1OC(=O)N(C1)Cc1ccc(nc1)c1ccc(cc1F)OC(F)(F)F
CHEMBL494947	-6.778	-9.643	Clc1cccc(c1)COc1cncc(n1)N1CCNCC1
CHEMBL496860	-9.378	-13.108	Fc1ccc2c(c1)[nH]c(c2[C@@H]1CNCC[C@@H]1F)c1ccc2c(c1)cccc2
CHEMBL497064	-7.811	-13.662	F[C@H]1CCNC[C@H]1c1c([nH]c2c1ccc(c2)F)C(=O)Nc1ccccc1
CHEMBL497157	-9.037	-7.975	NC[C@H]1c2cc(OC)ccc2Cc2c1cccc2
CHEMBL497963	-7.519	-7.616	Cc1ccc2c(n1)cccc2OCCN1CCC(CC1)Cc1cccc(c1)NS(=O)(=O)C
CHEMBL498048	-7.89	-11.748	F[C@H]1CCNC[C@H]1c1c([nH]c2c1ccc(c2)Cl)c1ccccc1
CHEMBL507727	-7.823	-10.857	COC(=O)c1[nH]c2c(c1[C@@H]1CNCC[C@@H]1F)ccc(c2)F
CHEMBL509451	-7.359	-6.8	CCCN1CCc2c3[C@H]1Cc1ccc(cc1c3ccc2)OC(=O)CCCC(=O)Oc1cccc2c1c1cccc3c1[C@H](C2)N(CCC)CC3
CHEMBL511879	-7.641	-5.44	Brc1ccc2c(c1)[nH]cc2/C=C\1/NC(=N)N(C1=O)C
CHEMBL514848	-8.749	-11.855	Fc1ccc(cc1)C(=O)CCCN1CC[C@H](C1)c1sc(nc1c1ccc(cc1)F)N
CHEMBL519809	-6.19	-6.8	CNC(=O)[C@H]1O[C@H]([C@@H]([C@@H]1O)O)n1cnc2c1ncnc2N
CHEMBL566356	-7.682	-7.813	Fc1ccc2c(c1)c1C[C@H](CCc1[nH]2)CN1C[C@H]2C[C@@H]1CN2c1cccc2c1oc(=O)[nH]2
CHEMBL567246	-7.629	-12.752	OC1CCN(CC1)CCOc1ccc(cc1c1ccnn1C)NC(=O)Nc1ccc(cc1)Cl
CHEMBL567672	-8.848	-12.343	O=C(Nc1ccc(cc1)F)Nc1ccc(c(c1)c1ccnn1C)OCCN1CCCCC1
CHEMBL568109	-7.132	-11.861	O=C(Nc1ccc(cc1)O)Nc1ccc(c(c1)c1c(Br)cnn1C)OCCN1CCCC1
CHEMBL569484	-7.531	-12.343	O=C(Nc1ccc(cc1)Cl)Nc1ccc(c(c1)c1ccnn1C)OCCN1CCCC[C@@H]1C
CHEMBL569519	-8.206	-13.361	O=C(Nc1ccc(cc1F)F)Nc1ccc(c(c1)c1c(Cl)cnn1C)OCCN1CCOCC1
CHEMBL572721	-7.601	-9.506	CSc1ncc2c(n1)C[C@@H](CC2=O)CN1CC[C@H](CC1)C(=O)c1ccc(cc1)F
CHEMBL585142	-7.872	-12.296	O=C(Nc1cc(F)cc(c1)F)Nc1ccc(c(c1)c1ccnn1C)OCCN1CCCCC1
CHEMBL590331	-6.52	-8.462	Cc1ccc2c(c1)N1CCNC[C@@H]1NC2=O
CHEMBL591223	-7.088	-12.648	COc1ccc(cc1c1c(Br)cnn1C)NC(=O)Nc1ccc(cc1)Cl
CHEMBL595457	-7.358	-9.464	CC(NCCc1cccc2c1c(c[nH]2)S(=O)(=O)c1ccccc1)C
CHEMBL596753	-8.737	-12.24	COc1ccc(cc1c1c(Cl)cnn1C)NC(=O)Nc1cc(cc(c1)C(F)(F)F)C(F)(F)F
CHEMBL598172	-7.556	-12.571	COc1ccc(cc1c1c(Br)cnn1C)NC(=O)Nc1ccc(cc1F)F
CHEMBL598173	-7.697	-12.512	COc1ccc(cc1c1c(Cl)cnn1C)NC(=O)Nc1ccc(cc1F)F
CHEMBL599429	-6.702	-11.696	COc1ccc(cc1c1c(Br)cnn1C)NC(=O)Nc1cccc(c1)C(=O)C
CHEMBL602064	-6.568	-12.92	COc1ccc(cc1c1c(Br)cnn1C)NC(=O)Nc1cccc(c1)F
CHEMBL606178	-6.823	-13.192	COc1ccc(cc1c1c(Br)cnn1C)NC(=O)Nc1ccc(cc1Cl)Cl
CHEMBL608151	-6.632	-9.248	CCOC[C@@H]1[C@@H]2[C@]1(CNC2)c1ccc(c(c1)Cl)Cl
CHEMBL608689	-6.652	-8.077	CN(CCCC(c1ccccc1)c1ccccc1)C
CHEMBL609579	-7.216	-6.8	NCCC(c1ccccc1)c1ccccc1
CHEMBL610739	-6.926	-7.869	CN(CCC(c1ccccc1)c1ccccc1)C
CHEMBL1079460	-9.15	-12.364	Fc1ccc2c(c1)[nH]cc2C1=CCN(CC1)CCN1c2cccc3c2N(S1(=O)=O)CCC3
CHEMBL1080907	-8.418	-6.8	C[C@H]1CN(CCN1C(=O)c1ccc2c(c1)[nH]cc2)C(=O)c1ccc(cc1)c1ccccc1C
CHEMBL1081212	-8.506	-6.8	COc1ccccc1c1ccc(cc1)C(=O)N1CCN([C@H](C1)C)C(=O)c1ccc2c(c1)[nH]cc2
CHEMBL1081254	-7.532	-6.8	COc1ccc(cc1)c1ccc(cc1)C(=O)N1CCN([C@H](C1)C)C(=O)c1ccc2c(c1)[nH]cc2
CHEMBL1082473	-6.873	-10.272	COc1cccc(c1)C(=O)Nc1ccc(c(c1)c1ccnn1C)OCCN1CCN(CC1)S(=O)(=O)C
CHEMBL1082474	-8.126	-11.893	OCCNCCOc1ccc(cc1c1ccnn1C)NC(=O)c1cccc(c1)OC
CHEMBL1083751	-7.138	-11.278	Fc1cccc(c1)C(=O)Nc1ccc(c(c1)c1ccnn1C)OCCN1CCOCC1
CHEMBL1084132	-5.913	-7.616	C1CC[C@H](NC1)CN1CCN(C1)c1ccccc1
CHEMBL1084617	-7.559	-11.301	COc1cccc(c1)C(=O)Nc1ccc(c(c1)c1ccnn1C)OCCN1CCOCC1
CHEMBL1085628	-7.853	-11.774	Fc1cccc(c1)C(=O)Nc1ccc(c(c1)c1c(Cl)cnn1C)OCCN1CCN(CC1)C(=O)C
CHEMBL1085854	-7.377	-11.352	COc1cccc(c1)C(=O)Nc1ccc(c(c1)c1ccnn1C)OCCN1CCN(CC1)C(=O)C
CHEMBL1086555	-8.279	-11.378	CC(=O)N1CCN(CC1)CCOc1ccc(cc1c1ccnn1C)NC(=O)c1cccc(c1)C(F)(F)F
CHEMBL1172812	-7.503	-9.196	CCN1C(=O)/C(=C\c2c[nH]c3c2ccc(c3)F)/N(C1=N)C
CHEMBL1201203	-7.725	-11.093	CN1[C@@H]2CC[C@H]1C[C@H](C2)OC(c1ccccc1)c1ccccc1
CHEMBL1201756	-7.858	-12.295	Clc1ccc2c(c1)[C@@H]1CN(C[C@H]1c1c(O2)cccc1)C
CHEMBL1209158	-7.324	-8.16	COc1cccc(c1OC1CN(C1)Cc1cnn(c1C)c1ccccc1)F
CHEMBL1214729	-8.003	-6.8	Cn1cc(c(n1)C(=O)N1CCN(CC1)CCC1=C(C)N=C2[N+](C1=O)CCCC2)Br
CHEMBL1214809	-7.422	-7.626	CO/N=C(\c1ccc(cc1)F)/CN1CCN(CC1)C(=O)c1nn(cc1Br)C
CHEMBL1214950	-7.223	-11.352	O=C(c1ccc(cc1)F)CN1CCN(CC1)C(=O)c1nn(cc1I)C
CHEMBL1215727	-7.806	-11.483	O=C(c1nn(cc1Br)C)N1CCN(CC1)CCc1ccc(cc1)F
CHEMBL1222623	-8.525	-7.208	OC(=O)C(CN1CCCN(CC1)C1=Cc2ccccc2Cn2c1ncc2)(C)C
CHEMBL1222626	-8.111	-8.296	OC(=O)[C@@H]1C[C@H](C1)N1CCN(CC1)C1=Cc2ccccc2Cn2c1ncc2
CHEMBL1224104	-5.713	-6.8	O=C(N1OC[C@@H]2[C@H]1c1ccccc1OC2)NC(C)(C)C
CHEMBL1224105	-4.885	-6.8	CCCCNC(=O)N1OC[C@@H]2[C@H]1c1ccccc1OC2
CHEMBL1242923	-7.351	-8.143	O=C(Cc1ccccc1)NC1CCN(CC1)CCCN1C(=O)COc2c1cccc2
CHEMBL1257492	-6.845	-9.891	O=C1NCc2c1cc(OCCCCN1CCN(CC1)c1cccc3c1CCO3)cc2
CHEMBL1257616	-7.978	-11.444	O=C1NCc2c1c(C)c(cc2)OCCCCN1CCN(CC1)c1cccc2c1c(F)ccc2
CHEMBL1257969	-7.425	-11.772	O=C1NCc2c1c(F)c(cc2)OCCCN1CCN(CC1)c1cccc2c1cccc2
CHEMBL1258223	-6.447	-7.821	CCCCN1CCC(CC1)COC(=O)c1cc(Cl)c(c2c1OCCO2)NC
CHEMBL1258452	-5.688	-6.8	CCCCN1CCC(CC1)COC(=O)c1ccc(c(c1)OC)N
CHEMBL1258533	-7.229	-10.644	O=C1NCc2c1cc(OCCCN1CCN(CC1)c1cccc3c1cccc3)cc2
CHEMBL1258650	-8.166	-11.658	Fc1ccc2c(c1)c(ccc2)N1CCN(CC1)CCCOc1cc2C(=O)NCc2cc1F
CHEMBL1258671	-6.178	-6.8	CCCCN1CCC(CC1)COC(=O)c1cc(F)c(c2c1OCCO2)N
CHEMBL1277216	-7.326	-8.84	OC(=O)[C@@H]1CCN(CC1)[C@H]1CC[C@@]2(C1)Cc1ccccc1Oc1c2cccc1
CHEMBL1278114	-9.25	-9.248	OC(=O)CCN[C@H]1CC[C@@]2(C1)Cc1ccccc1Cc1c2cccc1
CHEMBL1278115	-9.223	-7.752	OC(=O)CCN[C@H]1CC[C@]2(C1)Cc1ccccc1Cc1c2cccc1
CHEMBL1403281	-8.112	-10.681	CC(C[C@H]1C(=O)N2CCC[C@H]2[C@]2(N1C(=O)[C@@](O2)(NC(=O)[C@H]1CN(C)[C@H]2C(=C1)c1cccc3c1c(C2)c[nH]3)C(C)C)O)C
CHEMBL1439099	-7.203	-8.883	CCN(CCOC(=O)[C@@H](Cc1cccc2c1cccc2)C[C@@H]1CCCO1)CC
CHEMBL1580288	-8.954	-8.86	CCS(=O)(=O)c1sc(c(n1)S(=O)(=O)c1ccc(cc1)Cl)N1CCc2c(C1)cccc2
CHEMBL1631540	-8.798	-8.16	Cc1ccc2c(n1)cccc2N1CCN(CC1)CCc1cccc(c1)N1CCNC1=O
CHEMBL1643900	-8.632	-7.1	Fc1cccc(c1)CCN[C@H]1[C@H]2[C@H]3[C@H]4[C@@H]1[C@H]1C[C@@H]2[C@@H](C3)[C@@H]41
CHEMBL1684028	-8.093	-9.193	CCCN1CCc2c3[C@H]1Cc1cccc(c1c3ccc2)OCc1nnn(c1)CCCCN1CCN(CC1)c1ccccc1OC
CHEMBL1765684	-7.565	-8.088	COc1ccc(cc1)c1c(C)c(nn1c1ccccc1Br)C(=O)NC1(C#N)CCCCC1
CHEMBL1774068	-9.342	-10.208	O=C1CCc2c(N1)nc(cc2)OCCCCN1CCN(CC1)c1cccc(c1Cl)F
CHEMBL1774083	-8.575	-10.787	O=C1CCc2c(N1)nc(cc2)OCCCCN1CCN(CC1)c1ccc(c2c1cccc2)F
CHEMBL1774084	-7.924	-11.535	O=C1CCc2c(N1)nc(cc2)OCCCCN1CCN(CC1)c1cccc2c1cccc2F
CHEMBL1774086	-7.949	-12.992	O=C1CCc2c(N1)nc(cc2)OCCCCN1CCN(CC1)c1cccc2c1cc(F)cc2
CHEMBL1774385	-7.915	-7.234	COc1ccccc1N1CCN(CC1)C[C@@H](CCNC(=O)c1cc2c(o1)cccc2)F
CHEMBL1788231	-7.474	-7.616	C[C@@H]1CCN(CC1)CC[C@H]1CCCCN1S(=O)(=O)c1cccc2c1cccc2
CHEMBL1802360	-8.617	-11.56	Fc1ccc(cc1)OCCCN1CCC(CC1)n1c(=O)[nH]c2c1cccc2
CHEMBL1806870	-8.768	-7.751	CCCN1CCc2c3[C@H]1Cc1cccc(c1c3ccc2)OC(=O)NCc1ccccc1
CHEMBL1940402	-7.71	-8.867	Fc1ccc(cc1)CCCCN1CCC(CC1)(O)c1ccc(cc1)Cl
CHEMBL1946124	-7.744	-8.684	Clc1ccc(cc1)N1CCCN(CC1)CC[C@@H]1Cc2c(C1=O)ccc(c2)F
CHEMBL1946253	-7.167	-8.557	Fc1ccc(cc1)CCCCN1CCCN(CC1)c1ccc(cc1)Cl
CHEMBL1957810	-8.501	-11.378	Fc1ccc(c(c1)F)CCN1CCN(CC1)C(=O)c1[nH]c2[n+](c1)cccc2
CHEMBL1957817	-8.463	-11.927	Fc1ccc(c(c1)F)CCN1CCN(CC1)C(=O)c1ccc[n+]2c1[nH]c(c2)Br
CHEMBL2011865	-7.249	-6.484	Clc1ccc2c(c1)C(C(=O)N2)(c1c[nH]c2c1cccc2)c1c[nH]c2c1cccc2
CHEMBL2012686	-6.897	-6.8	O[C@@H]1[C@H](O)[C@H]2[C@@H]([C@H]1n1cnc3c1nc(Cl)nc3NC(C1CC1)C1CC1)C2
CHEMBL2022154	-6.284	-9.061	CCN(CCOC(=O)[C@@H](Cc1cccc2c1cccc2)C[C@@H]1CCCO1)CC
CHEMBL2022155	-8.652	-7.989	CCN(CCOC(=O)[C@H](Cc1cccc2c1cccc2)C[C@@H]1CCCO1)CC
CHEMBL2022156	-8.52	-7.699	CCN(CCOC(=O)[C@H](Cc1cccc2c1cccc2)C[C@H]1CCCO1)CC
CHEMBL2022277	-8.192	-8.903	Clc1ccc2c(c1)N=C(NC1CCN(CC1)Cc1ccccc1)c1c(O2)nccc1
CHEMBL2037432	-8.102	-7.304	Clc1ccc(cc1)C1(O)CCN(CC1)CCCCc1nc2c(s1)cccc2
CHEMBL2037520	-8.232	-7.898	Clc1ccc2c(c1)[nH]c(=O)n2C1CCN(CC1)CCCCC(=O)c1nc2c(s1)cccc2
CHEMBL2037524	-7.452	-7.752	Clc1ccc(cc1)N1CCN(CC1)CCCC(=O)c1nc2c(s1)cccc2
CHEMBL2037526	-7.874	-7.384	O=C(c1nc2c(s1)cccc2)CCCCN1CCC2(CC1)C(=O)NCN2c1ccccc1
CHEMBL2037527	-8.824	-6.8	O=C(c1nc2c(s1)cccc2)CCCCN1Cc2c(C1)cccc2
CHEMBL2037531	-7.61	-11.517	O=C(c1nc2c(s1)cccc2)CCCCN1CCC(CC1)c1ccccc1
CHEMBL2115252	-8.116	-9.52	C[C@H](Cn1ccc2c1cc(F)c(c2)F)N
CHEMBL2165137	-7.414	-12.542	Clc1cccc(c1Cl)C1CCN(CC1)CCCCOc1ccc2c(c1)ncs2
CHEMBL2179222	-6.471	-7.649	COc1ccc(cc1NC1CCN(CC1)C)S(=O)(=O)n1cc(c2c1ncc(c2)Cl)C
CHEMBL2179673	-8.607	-8.296	Cn1cc2c(c1)c(OCC1CCN(CC1)CCc1ccccc1C(=O)O)nc1c2cccc1
CHEMBL2179675	-7.473	-8.976	Cn1cc2c(c1)c1ccccc1nc2OCC1CCN(CC1)CCc1ccc(cc1)N
CHEMBL2179676	-8.583	-6.8	Cn1cc2c(c1)c1ccccc1nc2OCC1CCN(CC1)CCN1CCOCC1
CHEMBL2179677	-8.468	-9.52	CC(n1cc2c(c1)c(OCC1CCN(CC1)CCc1ccccc1)nc1c2cccc1)C
CHEMBL2179679	-7.154	-8.16	CCCCN1CCC(CC1)COc1nc2ccccc2c2c1cn(c2)C
CHEMBL2179698	-6.795	-8.16	O=C(c1nn(c2c1cccc2)C(C)C)NC[C@@H]1CC[N@+](CC1)(C)CCc1ccccc1
CHEMBL2181168	-6.438	-7.805	CCCN1CCC(CC1)COc1nc2c(I)cccc2c2c1cccn2
CHEMBL2181170	-5.924	-6.8	CCCN1CCC(CC1)COc1nc2c(F)cccc2c2c1cccn2
CHEMBL2204360	-7.565	-9.173	Cc1ccc(c(c1)C)Sc1ccccc1N1CCNCC1
CHEMBL2237152	-9.031	-8.856	CN1[C@@H](NCCCN2CCN(CC2)C(c2ccccc2)c2ccccc2)N[C@@H]2[C@@H]1C(=O)[N+](C(=O)[N+]2C)C
CHEMBL2237154	-9.16	-8.67	C[N+]1[C@@H]2N[C@@H]3N([C@@H]2C(=O)[N+](C1=O)C)CCCN3CCCN1CCN(CC1)c1ccccc1
CHEMBL2237157	-7.737	-6.192	O=C1CCN2[C@H](N1CCCN1CCN(CC1)c1ncccn1)N[C@H]1[C@@H]2C(=O)[N+](C(=O)[N+]1C)C
CHEMBL2237158	-7.565	-5.999	O=C1CCCN2[C@@H](N1CCCN1CCN(CC1)c1ncccn1)N[C@H]1[C@@H]2C(=O)[N+](C(=O)[N+]1C)C
CHEMBL2237161	-8.096	-8.5	COc1ccccc1N1CCN(CC1)CCCN1CCCCN2[C@@H]1N[C@H]1[C@H]2C(=O)[N+](C(=O)[N+]1C)C
CHEMBL2331792	-5.461	-4.775	COc1noc2c1CCNCC2
CHEMBL2331793	-5.899	-5.44	CCOc1noc2c1CCNCC2
CHEMBL2331796	-5.379	-4.775	CCOc1noc2c1CCN(CC2)C
CHEMBL2331806	-6.422	-5.44	CCCn1oc2c(c1=O)CCNCC2
CHEMBL2331808	-6.095	-4.775	CN1CCc2c(CC1)c(=O)n(o2)C
CHEMBL2337102	-7.822	-8.014	COc1ccc(c(c1)C(F)(F)F)c1cc2CCCN3c2c(c1)[C@@H]1CNCC[C@H]31
CHEMBL2337104	-6.587	-7.477	O=C1N[C@H]2CNC[C@@H]2c2c1c(C)cc(c2)C1CC1
CHEMBL2337488	-7.556	-8.818	CCc1cc2[C@H]3CNC[C@@H]3N(C(=O)c2c(c1)C(F)(F)F)C
CHEMBL2337495	-7.03	-6.935	O=C1N[C@H]2CNC[C@@H]2c2c1cccc2
CHEMBL2337498	-6.848	-7.279	CCCc1cc2[C@H]3CNC[C@@H]3NC(=O)c2c(c1)Cl
CHEMBL2391541	-2.73	-7.666	COc1ccc2c(c1)c(CCN(CC=C)CC=C)c[nH]2
CHEMBL2397877	-7.627	-9.616	Clc1ccc2c(c1)C(=O)N1[C@H](C2)CNCC1
CHEMBL2397895	-7.025	-7.571	N#Cc1cccc2c1C(=O)N1[C@H](C2)CNCC1
CHEMBL2397897	-8.155	-9.458	CCc1ccc2c(c1)C(=O)N1[C@H](C2)CNCC1
CHEMBL2397901	-6.54	-8.707	Clc1ccc2c(c1)C[C@H]1N(C2=O)CCNC1
CHEMBL2397906	-7.632	-6.8	O=C1N2CCNC[C@H]2Cc2c1cccc2C(F)(F)F
CHEMBL2436555	-6.213	-7.996	Clc1ccc2c(c1)CNC(=N2)N
CHEMBL3092753	-7.715	-8.16	NC(=NC(=O)c1ccc2c(c1)Cc1c2cccc1)N
CHEMBL3093186	-7.533	-6.8	Fc1cccc2c1nc(OCC1CCN(CC1)CCC(F)(F)F)c1c2nccc1
CHEMBL3104519	-8.896	-10.826	Fc1ccc2c(c1)onc2[C@@H]1CCN(CC1)CC[C@@H]1CCc2c([C@H]1O)cc(cc2)[N](=O)O
CHEMBL3104522	-8.835	-11.125	Fc1ccc2c(c1)onc2[C@@H]1CCN(CC1)CC[C@@H]1CCc2c([C@H]1O)cc(cc2)N
CHEMBL3216126	-8.456	-9.656	Nc1ccc(cc1)CCN1CCC(CC1)CNC(=O)c1nn(c2c1cccc2)C(C)C
CHEMBL3217984	-7.327	-11.832	CN1CC[C@H]2[C@@H](C1)c1cccc3c1N2c1ccccc1CS3
CHEMBL3233412	-8.022	-11.699	Fc1ccc2c(c1)onc2CCCN1CC[C@H]2[C@@H](C1)c1cccc3c1N2CCN3C
CHEMBL3233416	-7.494	-8.369	Cc1cc[n+]2c(=NC(=C(C2=O)CCN2CC[C@H]3[C@@H](C2)c2cccc4c2N3CCN4C)C)c1
CHEMBL3233417	-9.028	-8.16	O=C1N(CCCCN2CC[C@H]3[C@@H](C2)c2cccc4c2N3CCN4C)C(=O)[C@@H]2[C@H]1CCCC2
CHEMBL3233423	-8.296	-11.927	Fc1ccc(cc1)C(=O)CCCN1CC[C@H]2[C@@H](CC1)c1c3N2CCN(c3ccc1)C
CHEMBL3233424	-8.023	-10.567	Fc1ccc(cc1)C(=O)CCCN1CC[C@@H]2[C@H](CC1)c1c3N2CCN(c3ccc1)C
CHEMBL3233431	-7.946	-12.085	Fc1ccc(cc1)C(=O)CCCN1CC[C@H]2[C@@H](C1)c1cccc3c1N2CCS3
CHEMBL3260335	-7.226	-9.041	Clc1ccc(c(c1)OC1CNC1)OCc1csc(n1)C
CHEMBL3260795	-9.411	-7.492	O=C1C[C@@H](CN1c1cnc2c(c1)cccc2N1CCNCC1)c1ccccc1
CHEMBL3287395	-6.553	-10.414	CCOC(=O)c1[nH][n+]2c(c1)cc(cc2)OCCCCN1CCN(CC1)c1cccc(c1Cl)Cl
CHEMBL3287397	-7.451	-9.003	O=Cc1c[nH][n+]2c1cc(OCCCCN1CCN(CC1)c1cccc(c1Cl)Cl)cc2
CHEMBL3287403	-7.864	-11.197	O/N=C/c1c[nH][n+]2c1cc(OCCCCN1CCN(CC1)c1cccc(c1Cl)Cl)cc2
CHEMBL3289944	-7.694	-12.781	Cc1cccc(c1)S(=O)(=O)NCCCCN1CCN(CC1)c1nsc2c1cccc2
CHEMBL3289946	-7.355	-10.772	Clc1ccc(cc1Cl)S(=O)(=O)NCCCCN1CCN(CC1)c1nsc2c1cccc2
CHEMBL3289951	-7.57	-11.233	O=S(=O)(c1cccs1)NCCCCN1CCN(CC1)c1nsc2c1cccc2
CHEMBL3289955	-7.85	-10.725	Clc1ccc2c(c1)ccc(c2)S(=O)(=O)NCCCN1CCN(CC1)c1nsc2c1cccc2
CHEMBL3289969	-7.178	-8.891	Clc1ccc(cc1Cl)S(=O)(=O)NCCCN1CCN(CC1)c1noc2c1cccc2
CHEMBL3289997	-7.508	-11.451	Fc1ccc2c(c1)onc2C1CCN(CC1)CCCNS(=O)(=O)c1ccc(cc1)OC(F)(F)F
CHEMBL3290000	-7.08	-10.91	Fc1ccc2c(c1)onc2C1CCN(CC1)CCCCNS(=O)(=O)c1cccs1
CHEMBL3290004	-8.28	-11.893	Fc1ccc2c(c1)onc2C1CCN(CC1)CCNS(=O)(=O)c1ccc2c(c1)cccc2
CHEMBL3290007	-7.944	-11.572	Fc1ccc2c(c1)onc2C1CCN(CC1)CCCNS(=O)(=O)c1ccc2c(c1)ccc(c2)Cl
CHEMBL3290009	-8.44	-11.962	Fc1ccc2c(c1)onc2C1CCN(CC1)CCCNS(=O)(=O)c1csc2c1cccc2
CHEMBL3321788	-7.715	-8.839	Fc1ccc(cc1)CCCCN1[C@@H]2CC[C@H]1C[C@](C2)(O)c1ccc(cc1)Cl
CHEMBL3321791	-7.181	-8.559	Clc1ccc(cc1)[C@]1(O)C[C@H]2CC[C@@H](C1)N2CCCSc1cccc(c1)F
CHEMBL3325901	-7.294	-8.16	CN1CCc2c([C@H](C1)c1ccccc1)cc(c(c2)N)O
CHEMBL3343670	-7.567	-8.16	NC(=NC(=O)c1ccc2c(c1)[C@@]1(CCCO1)c1c2cccc1)N
CHEMBL3350300	-7.226	-9.384	COc1ccc2c(c1)c1n(ccc1C2)C[C@H](N)C
CHEMBL3358101	-7.97	-10.061	O=C(c1ncc2c(c1)cccc2)NCCCCN1CCN(CC1)c1ccccc1
CHEMBL3358102	-6.284	-8.85	COc1cccc(c1)N1CCN(CC1)CCCCNC(=O)c1cc2c(n1C)cccc2
CHEMBL3358492	-7.404	-10.061	COc1cccc(c1)N1CCN(CC1)CCCCNC(=O)c1cc2c(o1)cccc2
CHEMBL3358494	-7.718	-8.713	O=C(c1cc2c(o1)cccc2)NCCCCN1CCN(CC1)c1ccccc1
CHEMBL3358498	-7.906	-10.824	Fc1cccc(c1)N1CCN(CC1)CCCCNC(=O)c1ncc2c(c1)cccc2
CHEMBL3358500	-8.41	-10.567	Oc1ccc(cc1)N1CCN(CC1)CCCCNC(=O)c1ncc2c(c1)cccc2
CHEMBL3358504	-7.882	-9.739	O=C(c1ccc2c(n1)cccc2)NCCCCN1CCN(CC1)c1ccccn1
CHEMBL3358510	-6.662	-9.63	Cc1cccc(n1)N1CCN(CC1)CCCCNC(=O)c1ccccc1
CHEMBL3402656	-7.753	-10.471	CN([C@H]1C[C@H](C2CCCCC2)c2c(C1)cccc2)C
CHEMBL3402664	-7.054	-9.822	CN([C@H]1Cc2ccccc2[C@@H](C1)c1ccc(cc1)Br)C
CHEMBL3402668	-8.024	-9.722	CN([C@H]1Cc2ccccc2[C@@H](C1)c1ccc(cc1)F)C
CHEMBL3402671	-9.115	-9.652	CN([C@@H]1Cc2ccccc2[C@H](C1)c1cccc(c1)C(F)(F)F)C
CHEMBL3402672	-6.186	-8.005	CN([C@H]1Cc2ccccc2[C@@H](C1)c1cccc(c1)C(F)(F)F)C
CHEMBL3402678	-7.42	-8.833	Fc1cccc(c1)[C@@H]1C[C@H](Cc2c1cccc2)N(C)C
CHEMBL3403330	-7.76	-6.434	Brc1ccc(s1)S(=O)(=O)Nc1ccn(n1)Cc1cccc2c1cccc2
CHEMBL3403333	-7.013	-6.223	Fc1ccc(cc1)S(=O)(=O)N1CC=c2c(=C1c1c[nH]c3c1cccc3)cccc2
CHEMBL3403334	-7.057	-7.025	Nc1c2c(sc1S(=O)(=O)c1ccccc1)nc(cc2c1ccccc1)c1ccccc1
CHEMBL3403338	-8.061	-6.449	Clc1ccc(cc1)S(=O)(=O)Nc1ccccc1c1nccc2c1cccc2
CHEMBL3403341	-7.673	-6.791	Clc1ccc2c(c1)c(Nc1ccc(cc1)C)c(cn2)S(=O)(=O)c1ccccc1
CHEMBL3403344	-5.966	-7.179	COCCn1c(C)c(c(c1N)S(=O)(=O)c1ccc(cc1)Cl)C
CHEMBL3409037	-5.971	-7.708	O=C([C@@H]1CCCN1C(=O)CCCCCCN1CCN(CC1)c1ccccc1C(C)C)N1CCCCC1
CHEMBL3577342	-8.651	-6.932	CCCCn1nnc(c1)CCCOc1ccc(cc1OC)C(=O)NCCCCN([C@H]1COC(=CC1)C#C)CCC
CHEMBL3577344	-8.853	-7.403	CCCCn1nnc(c1)CCCOc1ccc(cc1OC)C(=O)NCCCCN(CCc1ccc(c2c1C=CC(=O)[NH+]2)O)CCC
CHEMBL3589580	-6.04	-11.927	COc1cc(Br)c(cc1CCNCc1cccc2c1scc2)OC
CHEMBL3589583	-6.587	-11.03	COc1cc(Br)c(cc1CCNCc1cccc2c1[nH]cn2)OC
CHEMBL3589591	-5.937	-11.574	COc1cc(Br)c(cc1CCNCc1cccc(c1OC)OC)OC
CHEMBL3589596	-6.747	-13.192	COc1cc(Br)c(cc1CCNCc1cccc(c1O)OC)OC
CHEMBL3590081	-8.245	-8.513	CCCN(C1Cc2c(C1)cccc2)CCCCNC(=O)/N=N/c1ccc(cc1)F
CHEMBL3597635	-10.054	-12.895	O=C(c1cnc2c(c1)cccc2)NCCCCN1CCN(CC1)c1cccc2c1cccc2
CHEMBL3609162	-6.443	-7.979	OCCN1CCN(CC1)c1nc(Nc2ccc(cc2)OC)c2c(n1)cccc2
CHEMBL3613874	-8.201	-11.099	O=Cc1c[nH][n+]2c1cc(cc2)n1nnc(c1)CCCN1CCN(CC1)c1cccc(c1Cl)Cl
CHEMBL3613879	-8.086	-11.255	Clc1cccc(c1Cl)N1CCN(CC1)CCCc1nnn(c1)c1cc[n+]2c(c1)cc[nH]2
CHEMBL3639415	-6.301	-10.936	CC(=O)N[C@@H]1CC[C@H](CC1)CCN1CCN(CC1)c1nccc2c1cco2
CHEMBL3642680	-7.64	-11.144	CO[C@@H]1CC[C@H](C1)CC(=O)N[C@@H]1CC[C@H](CC1)CCN1CCN(CC1)c1nccc2c1cco2
CHEMBL3642689	-6.914	-11.611	O=C(C1CCOCC1)N[C@@H]1CC[C@H](CC1)CCN1CCN(CC1)c1nccc2c1cco2
CHEMBL3642691	-6.432	-11.365	O=C(C1CC1)N[C@@H]1CC[C@H](CC1)CCN1CCN(CC1)c1nccc2c1cco2
CHEMBL3642693	-7.697	-11.535	CC(=O)N[C@@H]1CC[C@H](CC1)CCN1CCN(CC1)c1nccc2c1ccs2
CHEMBL3642694	-6.97	-10.976	CCS(=O)(=O)N[C@@H]1CC[C@H](CC1)CCN1CCN(CC1)c1nccc2c1cco2
CHEMBL3642702	-6.606	-11.927	O=C(C1CCOCC1)N[C@@H]1CC[C@H](CC1)CCN1CCN(CC1)c1nccc2c1ccs2
CHEMBL3642708	-7.235	-11.611	CCS(=O)(=O)N[C@@H]1CC[C@H](CC1)CCN1CCN(CC1)c1nccc2c1ccs2
CHEMBL3642714	-6.368	-10.898	O=C(C[C@@H]1COCCO1)N[C@@H]1CC[C@H](CC1)CCN1CCN(CC1)c1nccc2c1CCO2
CHEMBL3642722	-7.913	-10.818	Fc1ccc(cc1)C(=O)N[C@@H]1CC[C@H](CC1)CCN1CCN(CC1)c1nccc2c1CCO2
CHEMBL3642730	-7.055	-11.146	O=C([C@@H]1CCCOC1)N[C@@H]1CC[C@H](CC1)CCN1CCN(CC1)c1nccc2c1CCO2
CHEMBL3642738	-6.368	-10.782	O=C(C[C@@H]1COCCO1)N[C@@H]1CC[C@H](CC1)CCN1CCN(CC1)c1nccc2c1CCO2
CHEMBL3642744	-6.945	-11.001	O=C(C[C@H]1COCCO1)N[C@@H]1CC[C@H](CC1)CCN1CCN(CC1)c1nccc2c1CCO2
CHEMBL3642770	-8.329	-10.348	CC(CCC(=O)N[C@@H]1CC[C@H](CC1)CCN1CCN(CC1)c1nccc2c1CCO2)C
CHEMBL3642772	-6.46	-10.239	O=C(N[C@@H]1CC[C@H](CC1)CCN1CCN(CC1)c1nccc2c1CCO2)CCC(F)(F)F
CHEMBL3642774	-6.057	-10.327	O=C(C1CCOCC1)N[C@@H]1CC[C@H](CC1)CCN1CCN(CC1)c1nc(C)cc2c1cco2
CHEMBL3642775	-7.646	-9.683	O=C(N[C@@H]1CC[C@H](CC1)CCN1CCN(CC1)c1nc(C)cc2c1cco2)CC1CCOCC1
CHEMBL3642781	-6.616	-11.215	O=C(C1CCOCC1)N[C@@H]1CC[C@H](CC1)CCN1CCN(CC1)c1ncc(c2c1cco2)C
CHEMBL3642794	-5.386	-11.35	CN1CCN(CC1)c1ccc(cc1)C(=O)N[C@@H]1CC[C@H](CC1)CCN1CCN(CC1)c1nccc2c1CCO2
CHEMBL3642808	-7.778	-10.422	Clc1ccc(c(c1)Cl)C(=O)N[C@@H]1CC[C@H](CC1)CCN1CCN(CC1)c1nccc2c1CCO2
CHEMBL3664834	-6.021	-10.613	O=C(CC1(O)CCCCC1)N[C@@H]1CC[C@H](CC1)CCN1CC[C@H](CC1)c1cccc2c1OCO2
CHEMBL3664837	-6.182	-10.261	CC(CC(=O)N[C@@H]1CC[C@H](CC1)CCN1CC[C@H](CC1)c1cccc2c1OCO2)C
CHEMBL3664846	-6.85	-10.25	CO[C@H](C(=O)N[C@@H]1CC[C@H](CC1)CCN1CC[C@H](CC1)c1cccc2c1OCO2)C
CHEMBL3664854	-6.185	-10.742	O=C(C[C@H]1CCCCO1)N[C@@H]1CC[C@H](CC1)CCN1CC[C@H](CC1)c1cccc2c1OCO2
CHEMBL3664864	-7.051	-11.343	O=C([C@@H]1CCS(=O)(=O)C1)N[C@@H]1CC[C@H](CC1)CCN1CC[C@H](CC1)c1cccc2c1OCO2
CHEMBL3664866	-6.697	-10.569	O=C(C1CCC1)N[C@@H]1CC[C@H](CC1)CCN1CC[C@H](CC1)c1cccc2c1OCO2
CHEMBL3664883	-7.375	-9.769	Fc1ccc(cc1)S(=O)(=O)N[C@@H]1CC[C@H](CC1)CCN1CC[C@H](CC1)c1cccc2c1OCO2
CHEMBL3676847	-8.522	-11.335	COCCC(=O)N[C@@H]1CC[C@H](CC1)CCN1CC[C@H](CC1)c1coc2c1cccc2
CHEMBL3676851	-8.125	-11.524	COCC(=O)N[C@@H]1CC[C@H](CC1)CCN1CC[C@H](CC1)c1coc2c1cccc2
CHEMBL3676868	-7.346	-11.186	N#CCC(=O)N[C@@H]1CC[C@H](CC1)CCN1CC[C@H](CC1)c1coc2c1cccc2
CHEMBL3676870	-6.788	-11.271	O=C(CC1CC1)N[C@@H]1CC[C@H](CC1)CCN1CC[C@H](CC1)c1coc2c1cccc2
CHEMBL3676874	-7.037	-11.241	O=C(C[C@@H]1CCCO1)N[C@@H]1CC[C@H](CC1)CCN1CC[C@H](CC1)c1coc2c1cccc2
CHEMBL3676880	-8.484	-10.899	O=C(C[C@H](C(F)(F)F)O)N[C@@H]1CC[C@H](CC1)CCN1CC[C@H](CC1)c1coc2c1cccc2
CHEMBL3676881	-7.244	-11.241	CS(=O)(=O)N[C@@H]1CC[C@H](CC1)CCN1CC[C@H](CC1)c1coc2c1cccc2
CHEMBL3676886	-8.116	-10.929	Cc1noc(c1)C(=O)N[C@@H]1CC[C@H](CC1)CCN1CC[C@H](CC1)c1coc2c1cccc2
CHEMBL3676888	-8.128	-11.364	CN(S(=O)(=O)N[C@@H]1CC[C@H](CC1)CCN1CC[C@H](CC1)c1coc2c1cccc2)C
CHEMBL3676892	-6.824	-10.936	CC[C@@H](CC(=O)N[C@@H]1CC[C@H](CC1)CCN1CC[C@H](CC1)c1coc2c1cccc2)O
CHEMBL3676898	-7.451	-10.899	CC(=CC(=O)N[C@@H]1CC[C@H](CC1)CCN1CC[C@H](CC1)c1coc2c1cccc2)C
CHEMBL3676900	-7.649	-11.02	CC#CC(=O)N[C@@H]1CC[C@H](CC1)CCN1CC[C@H](CC1)c1coc2c1cccc2
CHEMBL3676905	-6.638	-11.456	O=C(c1ccc(cc1)C(C)(C)C)N[C@@H]1CC[C@H](CC1)CCN1CC[C@H](CC1)c1coc2c1cccc2
CHEMBL3676906	-7.297	-10.636	Cc1onc(n1)c1ccc(cc1)C(=O)N[C@@H]1CC[C@H](CC1)CCN1CC[C@H](CC1)c1coc2c1cccc2
CHEMBL3676912	-7.61	-10.997	O=C(c1cnc(cn1)N1CCOCC1)N[C@@H]1CC[C@H](CC1)CCN1CC[C@H](CC1)c1coc2c1cccc2
CHEMBL3676914	-8.052	-11.277	Cc1ccc(cn1)C(=O)N[C@@H]1CC[C@H](CC1)CCN1CC[C@H](CC1)c1coc2c1cccc2
CHEMBL3676915	-6.465	-11.193	N#Cc1ccc(cc1)C(=O)N[C@@H]1CC[C@H](CC1)CCN1CC[C@H](CC1)c1coc2c1cccc2
CHEMBL3676920	-5.884	-11.023	O=C(c1ccc(s1)S(=O)(=O)C)N[C@@H]1CC[C@H](CC1)CCN1CC[C@H](CC1)c1coc2c1cccc2
CHEMBL3676927	-7.138	-11.201	O=C(c1ccc(cc1)C1CCCCC1)N[C@@H]1CC[C@H](CC1)CCN1CC[C@H](CC1)c1coc2c1cccc2
CHEMBL3695366	-6.701	-10.152	CCC(=O)N[C@@H]1CC[C@H](CC1)CCN1CC[C@H](CC1)c1cccc2c1CCO2
CHEMBL3695376	-6.805	-10.474	CC(C(=O)N[C@@H]1CC[C@H](CC1)CCN1CC[C@H](CC1)c1cccc2c1CCO2)C
CHEMBL3695379	-6.539	-10.459	O=C(C1CCC1)N[C@@H]1CC[C@H](CC1)CCN1CC[C@H](CC1)c1cccc2c1CCO2
CHEMBL3695382	-6.75	-10.373	O=C(C1CC1)N[C@@H]1CC[C@H](CC1)CCN1CC[C@H](CC1)c1cccc2c1CCO2
CHEMBL3695403	-6.992	-9.604	Fc1ccc(cc1)S(=O)(=O)N[C@@H]1CC[C@H](CC1)CCN1CC[C@H](CC1)c1cccc2c1CCO2
CHEMBL3695422	-7.375	-9.879	Cc1onc(n1)c1ccc(cc1)C(=O)N[C@@H]1CC[C@H](CC1)CCN1CC[C@H](CC1)c1cccc2c1CCO2
CHEMBL3695424	-6.848	-10.259	O=C(c1ccc(cc1)C(C)(C)C)N[C@@H]1CC[C@H](CC1)CCN1CC[C@H](CC1)c1cccc2c1CCO2
CHEMBL3695425	-7.259	-9.861	O=C(CC(O)(C)C)N[C@@H]1CC[C@H](CC1)CCN1CC[C@H](CC1)c1cccc2c1CCO2
CHEMBL3695428	-6.978	-9.707	CC(CCC(=O)N[C@@H]1CC[C@H](CC1)CCN1CC[C@H](CC1)c1cccc2c1CCO2)C
CHEMBL3695440	-7.212	-9.478	O=CN[C@@H]1CC[C@H](CC1)CCN1CC[C@H](CC1)c1cccc2c1CCO2
CHEMBL3695441	-5.759	-10.021	O=C(c1ccc(cc1)OC(C)(C)C)N[C@@H]1CC[C@H](CC1)CCN1CC[C@H](CC1)c1cccc2c1CCO2
CHEMBL3695444	-8.33	-10.27	O=C(c1ccc(cc1)c1ccccc1)N[C@@H]1CC[C@H](CC1)CCN1CC[C@H](CC1)c1cccc2c1CCO2
CHEMBL3697968	-7.402	-10.347	CC(CC(=O)N[C@@H]1CC[C@H](CC1)CCN1CCN(CC1)c1cccc2c1OCO2)C
CHEMBL3697970	-7.228	-10.299	O=C([C@H]1CC1(F)F)N[C@@H]1CC[C@H](CC1)CCN1CCN(CC1)c1cccc2c1OCO2
CHEMBL3697972	-7.643	-10.488	O=C(N[C@@H]1CC[C@H](CC1)CCN1CCN(CC1)c1cccc2c1OCO2)CC1COC1
CHEMBL3697973	-6.84	-10.293	CO[C@@H]1CC[C@H](C1)CC(=O)N[C@@H]1CC[C@H](CC1)CCN1CCN(CC1)c1cccc2c1OCO2
CHEMBL3697975	-6.083	-10.158	CO[C@@H](C(=O)N[C@@H]1CC[C@H](CC1)CCN1CCN(CC1)c1cccc2c1OCO2)C
CHEMBL3697979	-6.067	-11.029	O=C(C1(O)CC1)N[C@@H]1CC[C@H](CC1)CCN1CCN(CC1)c1cccc2c1OCO2
CHEMBL3697986	-6.869	-11.464	O=C(C1(O)CCCC1)N[C@@H]1CC[C@H](CC1)CCN1CCN(CC1)c1cccc2c1OCO2
CHEMBL3697987	-6.393	-11.327	O=C(C1(O)CCCCC1)N[C@@H]1CC[C@H](CC1)CCN1CCN(CC1)c1cccc2c1OCO2
CHEMBL3697994	-8.044	-10.757	O=C([C@@H]1CCCO1)N[C@@H]1CC[C@H](CC1)CCN1CCN(CC1)c1cccc2c1OCO2
CHEMBL3697995	-4.982	-9.423	O=C(c1ccc(cc1)N1CCOCC1)N[C@@H]1CC[C@H](CC1)CCN1CCN(CC1)c1cccc2c1OCO2
CHEMBL3697998	-7.812	-10.802	O=C(c1cccnc1)N[C@@H]1CC[C@H](CC1)CCN1CCN(CC1)c1cccc2c1OCO2
CHEMBL3698008	-6.313	-10.616	O=C(C1(C)COC1)N[C@@H]1CC[C@H](CC1)CCN1CCN(CC1)c1cccc2c1OCO2
CHEMBL3698012	-5.952	-11.156	COC1(CC1)C(=O)N[C@@H]1CC[C@H](CC1)CCN1CCN(CC1)c1cccc2c1OCO2
CHEMBL3698021	-6.364	-9.987	O=C(N(C)C)N[C@@H]1CC[C@H](CC1)CCN1CCN(CC1)c1cccc2c1OCO2
CHEMBL3735434	-7.329	-8.21	COc1ccc(c(c1)CCCN(CCc1ccc2c(c1)OCO2)CCc1ccc(c(c1)OC)OC)OC
CHEMBL3735643	-7.272	-7.685	COc1ccc(cc1OC)CCN(Cc1ccc2c(c1)OCO2)CCCc1cc(OC)c(c(c1)OC)OC
CHEMBL3745975	-6.911	-7.772	Fc1cccc(c1)S(=O)(=O)N(C1CCN(CC1)CCOc1ccccc1C(C)(C)C)C
CHEMBL3746771	-6.996	-8.506	Cn1ncc(c1)S(=O)(=O)N(C1CCN(CC1)CCOc1ccccc1C(C)(C)C)C
CHEMBL3746806	-5.748	-8.026	CN(S(=O)(=O)c1ccccc1)C1CCN(CC1)CCOc1ccccc1C(C)(C)C
CHEMBL3752900	-3.775	-7.186	C=CCN(CC=C)CCc1c[nH]c2c1cc(Cl)cc2
CHEMBL3769968	-6.841	-7.89	C=CCOc1cc(F)c(cc1[C@H]1C[C@@H]1CN)F
CHEMBL3770342	-5.367	-9.079	Brc1cccc(c1)NC1=NC(=NC2(N1)CCCCC2)N
CHEMBL3770981	-6.875	-7.905	CCOC(=O)c1cccc(c1)NC1=NC(=NC2(N1)CCCCC2)N(C)C
CHEMBL3771331	-6.039	-7.999	CCNC(=O)c1cccc(c1)NC1=NC(=NC2(N1)CCCCC2)N
CHEMBL3814485	-8.116	-9.052	COc1cc(CCN(CCc2ccc3c(c2)OCO3)CCCc2ccc(cc2)Br)ccc1OC
CHEMBL3817898	-6.95	-7.604	COc1ccc(cc1)C(=O)CCCN1CCc2c(C1)cccc2
CHEMBL3818710	-7.418	-7.82	Fc1ccc(cc1)[S@](=O)CCCN1CCc2c(C1)cccc2
CHEMBL3819403	-8.43	-8.116	Fc1ccc(cc1)C(c1ccc(cc1)F)N1CCN(CC1)CCCCC(=O)c1nc2c(s1)cccc2
CHEMBL3890841	-7.182	-7.792	c1ccc2c(c1)CN(CC2)CCC1=Cc2c(C1)cccc2
CHEMBL3902496	-7.009	-12.184	CCC(=O)N[C@@H]1CC[C@H](CC1)CCN1CCN(CC1)c1nsc2c1cccc2
CHEMBL3904817	-6.712	-6.8	CCC(Nc1nc(Cl)nc2c1ncn2[C@H]1[C@H](O)[C@@H]([C@]2([C@@H]1C2)CO)O)CC
CHEMBL3910962	-6.47	-11.022	O=C(C1CCOCC1)N[C@@H]1CC[C@H](CC1)CCN1CC[C@H](CC1)c1noc2c1cc(F)c(c2)F
CHEMBL3914002	-6.876	-6.8	Clc1cccc(c1)CNc1nc(Cl)nc2c1nc[nH]2
CHEMBL3928983	-6.85	-6.8	O[C@H]1[C@H](n2cnc3c2nc(Cl)nc3NC(C2CC2)C2CC2)[C@@H]2[C@]([C@H]1O)(C2)C(=O)O
CHEMBL3931423	-7.153	-11.768	CC(=O)N[C@@H]1CC[C@H](CC1)CCN1CC[C@H](CC1)c1noc2c1ccc(c2)F
CHEMBL3931747	-6.294	-6.8	OC[C@@]12C[C@@H]1[C@H]([C@@H]([C@@H]2O)O)n1cnc2c1nc(Cl)nc2N[C@H](C1CC1)C1CCC1
CHEMBL3933256	-7.125	-11.004	O=S(=O)(c1cccnc1)N[C@@H]1CC[C@H](CC1)CCN1CCN(CC1)c1nsc2c1cccc2
CHEMBL3934933	-7.221	-11.023	O[C@@H]1CC[C@H](CC1)CC(=O)N[C@@H]1CC[C@H](CC1)CCN1CC[C@H](CC1)c1noc2c1cc(F)c(c2)F
CHEMBL3938210	-6.605	-12.971	O=C(c1ccc[nH]1)N[C@@H]1CC[C@H](CC1)CCN1CCN(CC1)c1nsc2c1cccc2
CHEMBL3940712	-7.827	-12.296	O=C(N[C@@H]1CC[C@H](CC1)CCN1CCN(CC1)c1nsc2c1cccc2)NCc1ccccc1
CHEMBL3947276	-7.574	-11.152	CCCc1cccc2c1CC[C@@H]1N2CCNC1
CHEMBL3947704	-6.862	-10.436	C[C@@H]1O[C@H](C)CN(C1)c1ccc(cc1)C(=O)N[C@@H]1CC[C@H](CC1)CCN1CC[C@H](CC1)c1noc2c1ccc(c2)F
CHEMBL3955519	-7.19	-6.8	CCOC(=O)[C@]12C[C@@H]2[C@H]([C@@H]([C@@H]1O)O)n1cnc2c1nc(Cl)nc2NC(C1CC1)C1CC1
CHEMBL3956720	-7.296	-12.86	O=C(C1CC1)N[C@@H]1CC[C@H](CC1)CCN1CCN(CC1)c1nsc2c1cccc2
CHEMBL3962525	-7.36	-12.322	CCCC(=O)N[C@@H]1CC[C@H](CC1)CCN1CCN(CC1)c1nsc2c1cccc2
CHEMBL3964426	-6.396	-10.989	O=C(N[C@@H]1CC[C@H](CC1)CCN1CC[C@H](CC1)c1noc2c1ccc(c2)Cl)CC1CCC2(CC1)OCCO2
CHEMBL3965582	-7.25	-11.711	Fc1ccc2c(c1)onc2[C@@H]1CCN(CC1)CC[C@@H]1CC[C@H](CC1)NC(=O)c1ccc(cc1)n1cccc1
CHEMBL3966201	-7.367	-11.653	Fc1ccc2c(c1)onc2[C@@H]1CCN(CC1)CC[C@@H]1CC[C@H](CC1)NC(=O)c1ccc(nc1)N1CCOCC1
CHEMBL3966842	-7.135	-12.951	O=S(=O)(c1cccs1)N[C@@H]1CC[C@H](CC1)CCN1CCN(CC1)c1nsc2c1cccc2
CHEMBL3970041	-6.392	-6.8	COC(=O)[C@]12C[C@@H]2[C@H]([C@@H]([C@@H]1O)O)n1cnc2c1nc(Cl)nc2NC(C1CC1)C1CC1
CHEMBL3973600	-6.018	-11.918	Fc1ccc2c(c1)onc2[C@@H]1CCN(CC1)CC[C@@H]1CC[C@H](CC1)NC(=O)c1ccc(cc1)OC(C)(C)C
CHEMBL3976121	-6.222	-6.8	CNC(=O)[C@]12C[C@@H]2[C@H]([C@@H]([C@@H]1O)O)n1cnc2c1nc(Cl)nc2NC(C1CC1)C1CC1
CHEMBL3980954	-5.896	-11.703	Fc1ccc2c(c1)onc2[C@@H]1CCN(CC1)CC[C@@H]1CC[C@H](CC1)NC(=O)c1ccc(cc1)N1CCS(=O)(=O)CC1
CHEMBL3985712	-7.856	-6.8	CNC(=O)[C@]12C[C@@H]2[C@H]([C@@H]([C@@H]1O)O)n1cnc2c1nc(C#Cc1ccc(s1)Cl)nc2N(C)C
CHEMBL3986005	-7.838	-11.922	Fc1ccc2c(c1)onc2[C@@H]1CCN(CC1)CC[C@@H]1CC[C@H](CC1)NC(=O)c1ccc2c(c1)OCO2
CHEMBL4060403	-7.034	-11.153	O=Cc1c[nH][n+]2c1cc(cc2)NC(=O)CCCN1CCN(CC1)c1cccc(c1Cl)Cl
CHEMBL4064186	-8.008	-10.076	O=C1CCc2c(N1)cc(cc2)OCCCCN1CCN(CC1)c1ccc(c2c1cccn2)O
CHEMBL4064742	-7.587	-7.751	O=C1CCc2c(N1)cc(cc2)OCCCCN1CCCN(CC1)c1ccc(c2c1OCC(=O)N2)O
CHEMBL4065797	-6.711	-7.387	CCCN1CCCN(CC1)c1ccc(c2c1OCC(=O)N2)O
CHEMBL4068561	-6.935	-6.788	O/N=C/c1c[nH][n+]2c1cc(OCCCCN1CCN(CC1)c1ccc(c3c1C=CC(=O)[NH+]3)O)cc2
CHEMBL4068702	-6.666	-7.921	CCCCn1nnc(c1)CCCOc1ccc(cc1OC)C(=O)NCCCCN1CCCN(CC1)c1ccc(c2c1C=CC(=O)[NH+]2)O
CHEMBL4068850	-7.747	-6.8	OCc1cc2cn(c3c2c(o1)ccc3)S(=O)(=O)c1cccc2c1cccc2
CHEMBL4070091	-7.346	-8.731	COc1ccccc1N1CCN(CC1)CCCC(=O)Nc1cc[n+]2c(c1)c(C#N)c[nH]2
CHEMBL4072785	-6.41	-6.391	O=C1COc2c(N1)c(O)ccc2N1CCNCCC1
CHEMBL4079301	-8.044	-8.687	COc1ccccc1N1CCN(CC1)CCCCOc1cc[n+]2c(c1)cc([nH]2)C#N
CHEMBL4082456	-7.845	-8.899	Clc1c(Cl)cccc1N1CCN(CC1)CCC1CCN(CC1)S(=O)(=O)c1cccc2c1cccn2
CHEMBL4083239	-9.655	-7.694	O=C1CCc2c(N1)cc(cc2)OCCCCN1CCN(CC1)c1ccc(c2c1C=CC(=O)[NH+]2)O
CHEMBL4084690	-7.798	-7.668	O=C1CCc2c(N1)cc(cc2)OCCCCN1CCCN(CC1)c1ccc(c2c1ccc(=O)o2)O
CHEMBL4087217	-6.294	-6.391	CCCN1CCN(CC1)c1ccc(c2c1OCC(=O)N2)O
CHEMBL4089427	-8.33	-9.257	Fc1ccc(cc1)N1CCN(CC1)CCC1CCN(CC1)S(=O)(=O)c1cncc2c1cccc2
CHEMBL4091507	-9.228	-6.862	O=C1C=Cc2c([NH+]1)c(O)ccc2N1CCCN(CC1)CCCCOc1cc[n+]2c(c1)cc[nH]2
CHEMBL4095881	-7.336	-8.16	O=Cc1c[nH][n+]2c1cc(OCCCCN1CCN(CC1)c1ccc(c3c1OCCO3)O)cc2
CHEMBL4102628	-8.042	-7.437	O=C1CCc2c(N1)cc(cc2)OCCCCN1CCCN(CC1)c1ccc(c2c1C=CC(=O)[NH+]2)O

## Sheet: a2ar
Reference					Validation
ID	DS	EXP	SMILES		ID	DS	EXP	SMILES
CHEMBL81	-9.816	-8.06	Oc1ccc2c(c1)sc(c2C(=O)c1ccc(cc1)OCCN1CCCCC1)c1ccc(cc1)O		CHEMBL193	-4.589	-5.463	COC(=O)C1=C(C)NC(=C([C@@H]1c1ccccc1[N](=O)O)C(=O)OC)C
CHEMBL104	-8.814	-6.999	Clc1ccccc1C(n1cncc1)(c1ccccc1)c1ccccc1		CHEMBL7327	-8.664	-8.005	Oc1ccc(cc1)c1nnc2[n+](c1O)c1ccccc1[nH]2
CHEMBL113	-7.994	-6.419	CN1CN[C@@H]2[C@@H]1C(=O)[N+](C(=O)[N+]2C)C		CHEMBL16677	-8.634	-10.68	CCC[N+]1[C@H]2N[C@@H](N[C@H]2C(=O)[N+](C1=O)CCC)c1ccc(cc1)OCC(=O)Nc1ccccc1
CHEMBL183	-8.721	-8.952	CCC[N+]1[C@@H]2N[C@@H](N[C@@H]2C(=O)[N+](C1=O)CCC)C1CCCC1		CHEMBL16687	-10.483	-12.386	Clc1ccc2c(c1)c1[nH]c(n[n+]1c(n2)N)c1ccco1
CHEMBL190	-7.517	-6.79	O=C1[N+](C)[C@@H]2NCN[C@H]2C(=O)[N+]1C		CHEMBL16867	-10.498	-12.904	N[C@@H]1N[C@@H]2NN(C[C@@H]2[C@H]2[N@@H+]1N[C@H](N2)c1ccco1)CCc1ccccc1
CHEMBL945	-6.859	-6.865	NC(=N)NC(=O)c1nc(Cl)c(nc1N)N		CHEMBL17003	-9.799	-7.864	CCC[N+]1[C@@H]2N[C@@H](N[C@@H]2C(=O)[N+](C1=O)CCC)c1ccc(cc1)OCC(=O)Nc1ccc(cc1)Br
CHEMBL7334	-8.324	-7.42	Oc1ccc(cc1O)c1nnc2[n+](c1O)c1ccccc1[nH]2		CHEMBL17127	-9.914	-11.947	N[C@@H]1N[C@H]2N(NC[C@@H]2[C@H]2[N@@H+]1N[C@@H](N2)c1ccco1)CCc1ccccc1
CHEMBL7909	-8.458	-6.8	CN1[C@H]2NN[C@@H](C(=O)[N+]2[C@@H]2[C@H]1CCCC2)c1ccccc1		CHEMBL32750	-7.124	-8.16	O=C(Nc1cc(n(n1)C)[C@H]1N[C@@H]2[C@H](N1)C(=O)[N+](C(=O)[N+]2C)C)Cc1ccccc1
CHEMBL16931	-8.313	-10.076	CCC[N+]1[C@@H]2N[C@H](N[C@H]2C(=O)[N+](C1=O)CCC)c1ccc(cc1)OCC(=O)Nc1ccc(cc1)C(=O)O		CHEMBL65747	-6.579	-7.473	Brc1nc2c([nH]1)c(N)ncn2
CHEMBL20445	-11.108	-10.414	CS[C@@H]1N(CCCc2ccccc2)N[C@@H]2[C@@H]1[C@@H]1N[C@H](N[N@@H+]1[C@@H](N2)N)c1ccco1		CHEMBL78659	-9.186	-8.085	OC[C@@H](Nc1[nH+]c(nc2c1c(C)c([nH]2)C)c1ccccc1)CC(C)C
CHEMBL21541	-11.349	-9.257	CN1CCN(CC1)[C@H]1N(C)N[C@@H]2[C@H]1[C@@H]1N[C@H](N[N@@H+]1[C@@H](N2)N)c1ccco1		CHEMBL96617	-8.049	-6.8	Cc1ccc2c(n1)nc(cc2N1CCNCC1)c1ccccc1
CHEMBL21654	-10.215	-7.423	Clc1ccc(cc1)[C@H]1N[N@H+]2[C@@H](N1)[C@H]1CNN([C@H]1N[C@H]2N)CCc1ccccc1		CHEMBL97344	-7.684	-6.8	Cc1ccc2c(n1)nc(cc2)c1ccccc1
CHEMBL22202	-11.026	-13.492	OCCN(c1ccc(cc1)CCN1NC[C@H]2[C@@H]1N[C@@H](N)[N@@H+]1[C@H]2N[C@H](N1)c1ccco1)CCO		CHEMBL98958	-7.375	-5.44	CCCCCCCCCCn1ncc(c1)c1nc(N)c2c(n1)n(cn2)[C@@H]1O[C@@H]([C@H]([C@H]1O)O)CO
CHEMBL22241	-9.646	-12.24	O[N](=O)c1ccc(cc1)CCCN1NC[C@H]2[C@@H]1N[C@@H](N)[N@@H+]1[C@H]2N[C@H](N1)c1ccco1		CHEMBL112773	-10.022	-11.831	COC[C@H]1CCCN1C(=O)c1cc(N)[n+]2c(c1)nc([nH]2)c1ccc(o1)Br
CHEMBL22500	-9.857	-11.314	CC(=O)Nc1ccc(cc1)CCN1NC[C@H]2[C@@H]1N[C@@H](N)[N@@H+]1[C@H]2N[C@H](N1)c1ccco1		CHEMBL113468	-10.537	-9.682	CCN(C(=O)c1cc(N)c2[n+](c1)nc([nH]2)c1ccc(o1)Br)CCc1ccccn1
CHEMBL23745	-10.758	-12.081	N[C@@H]1N[C@H]2N(NC[C@@H]2[C@H]2[N@@H+]1N[C@@H](N2)c1ccco1)CCc1ccc(cc1)S(=O)(=O)N		CHEMBL164381	-8.368	-9.321	CCN1C[C@H]2[C@@H](N1)N[C@H]([N@H+]1[C@@H]2N[C@H](N1)c1ccco1)NC(=O)Nc1cccc(c1)OC
CHEMBL32229	-9.64	-8.16	CCC[N+]1[C@H]2N[C@H](N[C@@H]2C(=O)[N+](C1=O)CCC)c1cc(nn1C)NC(=O)Cc1ccc(cc1)OCc1ccccc1C(F)(F)F		CHEMBL166939	-9.229	-9.731	COc1cccc(c1)c1n[nH]c(n1)Cc1ccc(c(c1)F)F
CHEMBL32289	-8.099	-8.16	CCC[N+]1[C@@H]2N[C@H](N[C@H]2C(=O)[N+](C1=O)CCC)c1cc(nn1C)NC(=O)Cc1ccc(cc1)F		CHEMBL167001	-8.175	-8.371	Oc1ccccc1c1n[nH]c(n1)c1ccccc1
CHEMBL32478	-8.51	-8.16	CCC[N+]1[C@@H]2N[C@@H](N[C@@H]2C(=O)[N+](C1=O)CCC)c1cc(nn1C)NC(=O)Cc1ccc(cc1)C(F)(F)F		CHEMBL168334	-9.511	-10.88	S/C(=N\N=C\c1cc(ccc1O)[N](=O)O)/Cc1ccccc1
CHEMBL32591	-6.748	-8.16	CCC[N+]1[C@H]2N[C@H](N[C@@H]2C(=O)[N+](C1=O)CCC)c1cc(nn1C)NC(=O)Cc1ccc2c(c1)OCO2		CHEMBL190472	-7.35	-8.16	CCC[N+]1C(=O)[C@@H]2N3C[C@@H](N[C@@H]3N[C@@H]2[N+](C1=O)Cc1ccccc1)c1ccc(cc1)c1ccccc1
CHEMBL32598	-8.699	-8.16	CCC[N+]1[C@@H]2N[C@H](N[C@H]2C(=O)[N+](C1=O)CCC)c1ccc(cc1)N		CHEMBL190612	-9.629	-8.16	c1ccc(cc1)CNc1nc2ccccc2c2c1cn(n2)c1ccccc1
CHEMBL32697	-9.298	-8.16	O=C(Nc1ccc(cc1)F)COc1cc(n(n1)C)[C@@H]1N[C@H]2[C@@H](N1)C(=O)[N+](C(=O)[N+]2CC(C)C)CC(C)C		CHEMBL193421	-7.292	-7.615	OC[C@H]1O[C@H]([C@@H]([C@@H]1O)O)n1cnc2c1ncnc2N[C@H]1C[C@H]1c1ccccc1
CHEMBL32757	-6.89	-8.16	CCC[N+]1[C@H]2N[C@@H](N[C@@H]2C(=O)[N+](C1=O)CCC)c1cc(nn1C)NC(=O)Cc1ccc(cc1)O		CHEMBL195410	-8.285	-11.034	COc1ccc(cc1)Cn1cnc2c1nc(N)nc2c1ccco1
CHEMBL34097	-8.602	-8.16	CCC[N+]1[C@@H]2N[C@@H](N[C@@H]2C(=O)[N+](C1=O)CCC)c1cc(nn1C)NC(=O)Cc1ccc(cc1)OCc1ccc(cc1)[N](=O)O		CHEMBL198191	-9.551	-8.201	COCCC[N+]1[C@@H]2C[C@@H](N[C@@H]2C(=O)[N+](C1=O)CC)c1ccc(cc1)OCC(=O)O
CHEMBL36734	-8.965	-6.755	CCNC(=O)[C@H]1O[C@H]([C@@H]([C@@H]1O)O)n1cnc2c1nc(NC(=O)CCC1CCCC1)nc2N		CHEMBL199326	-9.08	-10.05	CCC[N+]1[C@H]2[C@@H](Cl)[C@H](N[C@H]2C(=O)[N+](C1=O)CCC)c1ccc(cc1)OCC(=O)Nc1ccc(cc1)F
CHEMBL42442	-7.769	-8.26	COC(=O)Nc1[nH]c2c(n1)cc(cc2)[S@@](=O)c1ccccc1		CHEMBL200279	-8.055	-7.689	O=C([C@H]1S[C@H]([C@@H]([C@@H]1O)O)n1cnc2c1nc(Cl)nc2NCc1cccc(c1)I)NCC1CC1
CHEMBL52735	-8.678	-6.8	COC(=O)C1=c2ccn(cc2c2n(C1)nc(n2)c1ccccc1)C		CHEMBL200480	-7.38	-6.8	Cc1nc2c([nH]1)c1nc([nH]c1c1c2[nH]c(n1)C)C
CHEMBL63783	-8.553	-5.44	Nc1ncnc2c1ncn2C1CCCCC1		CHEMBL202359	-9.24	-10.472	CCC[N+]1[C@H]2[C@@H](Br)[C@@H](N[C@H]2C(=O)[N+](C1=O)CCC)c1ccc(cc1)OCC(=O)Nc1ccc(cc1)F
CHEMBL65271	-8.718	-8.136	CCN1C[C@@H]2[C@H](N1)N[C@@H]([N@H+]1[C@@H]2N[C@H](N1)c1ccco1)NC(=O)Nc1ccc(cc1)OC		CHEMBL204366	-5.403	-8.1	OCCCCC#Cc1nc(NCC)c2c(n1)n(cn2)[C@@H]1O[C@@H]([C@H]([C@H]1O)O)C(=O)NCC
CHEMBL81863	-8.097	-8.284	Cc1[nH]c2c(c1C)c(NCc1ccncc1)nc(n2)c1ccccc1		CHEMBL207824	-8.722	-9.873	C1CCC(C1)c1nc2c([nH]1)[nH+]c(nc2c1ccccc1)c1ccccc1
CHEMBL87496	-7.733	-5.59	CCOC(=O)c1sc(c2c1CCCC2=O)SCc1ccccc1		CHEMBL219361	-6.702	-8.052	CCNC(=O)[C@H]1O[C@H]([C@@H]([C@@H]1O)O)n1cnc2c1ncnc2NNC(=O)c1ccc(o1)Br
CHEMBL94538	-7.916	-7.603	NNc1cc(nc2c1ccc(n2)C)c1ccccc1		CHEMBL220287	-8.824	-8.891	COc1cccc(c1)c1nc(NCc2ccc(cc2)F)nc(c1)C(F)(F)F
CHEMBL95384	-8.461	-8.821	Cc1ccc2c(n1)nc(cc2O)c1ccccc1F		CHEMBL223456	-5.792	-6.572	CONc1nc(C#Cc2ccc(cc2)C)nc2c1ncn2[C@@H]1O[C@@H]([C@H]([C@H]1O)O)C(=O)NC
CHEMBL97037	-8.245	-6.983	Oc1cc(nc2c1cccn2)c1ccccc1		CHEMBL235935	-8.529	-8.438	O=C(N[C@H]1N[C@H]2CCCC[C@@H]2[N+]2[N@H+]1N[C@@H](C2=O)c1ccccc1)Nc1cccc(c1)Cl
CHEMBL97760	-8.198	-9.063	Clc1ccc2c(n1)nc(cc2O)c1ccccc1		CHEMBL240277	-7.64	-5.44	OC[C@H]1O[C@H]([C@@H]([C@@H]1O)O)n1cnc2c1ncnc2N[C@@H]1CCN(C1)C(=O)OC(C)(C)C
CHEMBL97904	-9.227	-6.8	Oc1ccc2c(n1)nc(cc2O)c1ccccc1		CHEMBL240278	-8.814	-5.44	OC[C@H]1O[C@H]([C@@H]([C@@H]1O)O)n1cnc2c1ncnc2N[C@@H]1CCN(C1)C(=O)OCc1ccccc1
CHEMBL98023	-7.976	-5.44	CCCNC(=O)Cn1ncc(c1)c1nc(N)c2c(n1)n(cn2)[C@@H]1O[C@@H]([C@H]([C@H]1O)O)CO		CHEMBL252171	-8.159	-11.831	CN1CCN(CC1)CC(=O)Nc1nc(nc(c1)n1nc(cc1C)C)c1ccco1
CHEMBL98849	-9.621	-5.44	OC[C@H]1O[C@H]([C@@H]([C@@H]1O)O)n1cnc2c1nc(nc2N)c1c[nH]nc1		CHEMBL256382	-7.698	-12.24	COc1ccc(cc1)CC(=O)Nc1nc(nc(c1)c1nccs1)c1ccccn1
CHEMBL98973	-10.536	-5.44	CCCc1c(C)nn(c1C)c1nc(N)c2c(n1)n(cn2)[C@@H]1O[C@@H]([C@H]([C@H]1O)O)CO		CHEMBL259164	-8.871	-10.567	Nc1nc(c2ccccc2)c2c(n1)n(cn2)C(=O)NCc1ccccc1
CHEMBL99169	-9.691	-8.731	CCNC(=O)c1cnn(c1)c1nc(N)c2c(n1)n(cn2)[C@@H]1O[C@@H]([C@H]([C@H]1O)O)CO		CHEMBL259323	-8.12	-11.802	CCc1nc2ccsc2c(n1)c1scc(n1)C
CHEMBL99554	-9.109	-5.44	CCNC(=O)Cn1ncc(c1)c1nc(N)c2c(n1)n(cn2)[C@@H]1O[C@@H]([C@H]([C@H]1O)O)CO		CHEMBL259337	-8.32	-10.725	CCc1nc2ccsc2c(n1)c1ccccn1
CHEMBL100347	-8.85	-6.645	CCC[N+]1[C@H]2NN(N[C@@H]2C(=O)[N+](C1=O)CCC)C1CCCC1		CHEMBL260331	-8.539	-8.16	CCC[N+]1[C@@H]2N[C@H](N[C@H]2C(=O)[N+](C1=O)CCC)c1cc(nn1C)OCC(=O)Nc1ccc2c(c1)OCO2
CHEMBL100389	-7.573	-4.899	O=C1[C@@H]2NN(N[C@H]2[N+](C(=O)[N+]1C)C)C1CCCCC1		CHEMBL265212	-8.008	-8.953	CCC[N+]1C(=O)[C@@H]2N[C@H](N[C@@H]2[N+](C1=O)CC)c1cnn(c1)Cc1ccccc1
CHEMBL100513	-11.113	-5.44	OC[C@H]1O[C@H]([C@@H]([C@@H]1O)O)n1cnc2c1nc(nc2N)c1cnn(c1)CC(=O)N(C)C		CHEMBL278805	-9.681	-12.552	ClCCN(S(=O)(=O)c1ccc(cc1)CCN1NC[C@H]2[C@@H]1N[C@@H](N)[N@@H+]1[C@H]2N[C@H](N1)c1ccco1)CCCl
CHEMBL100810	-8.007	-5.817	CN1N[C@H]2[C@@H](N1)C(=O)[N+](C(=O)[N+]2C)C		CHEMBL278812	-11.056	-12.184	OCCN(c1ccc(cc1)CCCN1NC[C@H]2[C@@H]1N[C@@H](N)[N@@H+]1[C@H]2N[C@H](N1)c1ccco1)CCO
CHEMBL100909	-7.6	-4.807	O=C1[C@@H]2N(NN[C@@H]2[N+](C(=O)[N+]1C)C)C1CCCC1		CHEMBL289982	-10.547	-7.263	OC[C@H]1O[C@H]([C@@H]([C@@H]1O)O)n1cnc2c1nc(NC(=O)CCc1ccccc1)nc2N
CHEMBL100992	-9.398	-5.44	OC[C@H]1O[C@H]([C@@H]([C@@H]1O)O)n1cnc2c1nc(nc2N)c1cnn(c1)CC(=O)OC		CHEMBL294223	-8.875	-7.412	CCC[N+]1[C@H]2C[C@H](N[C@H]2C(=O)[N+](C1=O)C)c1ccc(cc1)OCC(=O)N1CCC(CC1)(c1ccccc1)c1ccccc1
CHEMBL101391	-6.604	-7.272	O=C1[C@@H]2N(NN[C@H]2[N+](C(=O)[N+]1C)C)[C@H]1C[C@H]2C[C@@H]1CC2		CHEMBL302376	-8.641	-8.675	NC[C@H]1O[C@H]([C@@H]([C@@H]1O)O)n1cnc2c1ncnc2N
CHEMBL101525	-8.872	-5.762	O=C1[C@@H]2NN(N[C@H]2[N+](C(=O)[N+]1C)C)C1CCCC1		CHEMBL317052	-9.567	-4.997	OC[C@H]1O[C@H]([C@@H]([C@@H]1O)O)n1cnc2c1nc(nc2N)n1ncc(c1)C(=O)NC
CHEMBL102035	-7.36	-7.711	CCCCCn1ncc(c1)c1nc(N)c2c(n1)n(cn2)[C@@H]1O[C@@H]([C@H]([C@H]1O)O)CO		CHEMBL322250	-10.664	-9.417	CCC[N+]1C(=O)c2[n+]3ccccc3[nH]c2[N+](C1=O)Cc1ccccc1
CHEMBL102491	-8.363	-6.8	Oc1cc(nc2c1ccc(n2)N1CCOCC1)c1ccccc1		CHEMBL324735	-7.211	-8.73	CN1C[C@H]2[C@@H](N1)N[C@@H]([N@@H+]1[C@H]2N[C@@H](N1)c1ccco1)NC(=O)Nc1ccccc1
CHEMBL104115	-8.933	-7.371	C1CCC(CC1)Nc1nc2ccccc2c2c1nn(c2)c1ccccc1		CHEMBL342059	-10.19	-11.632	CN1N[C@@H]2[C@H](C1)[C@@H]1N[C@H](N[N@@H+]1[C@@H](N2)N)c1ccco1
CHEMBL112897	-9.614	-10.061	CCN(C(=O)[C@@H]1CCCN(C1)C(=O)c1cc(N)c2[n+](c1)nc([nH]2)c1ccc(o1)Br)CC		CHEMBL374151	-8.057	-8.569	OC[C@H]1O[C@H]([C@@H]([C@@H]1O)O)n1cnc2c1nc(OCCCc1ccccc1)nc2N
CHEMBL113142	-9.621	-11.275	Oc1ccc(cc1)CCNc1nc(N)[n+]2c(n1)nc([nH]2)c1ccco1		CHEMBL378959	-9.641	-9.765	c1ccc(cc1)c1nc2nc([nH]c2c(n1)c1ccccc1)c1ccccc1
CHEMBL113376	-8.54	-10.293	O=C(c1cc(N)c2[n+](c1)nc([nH]2)c1ccc(o1)Br)N1CCCCC1		CHEMBL382234	-8.563	-9.248	COc1cc(ccc1OCC(=O)NCc1ccc(cc1)Cl)[C@H]1N[C@H]2[C@@H](C1)[N+](C)C(=O)[N+](C2=O)C
CHEMBL116827	-10.308	-8.132	COc1ccc(cc1)N1N[C@H]2[N+](C1=O)[C@H]1CCC[C@H]([C@H]1N[C@H]2N)N		CHEMBL388458	-9.825	-8.586	COc1cccc(c1)n1nc2c(c1)c1ccccc1nc2N
CHEMBL118923	-7.2	-9.501	CN1C[C@@H]2[C@H](N1)N[C@@H]([N@H+]1[C@@H]2N[C@H](N1)c1ccco1)NC(=O)Nc1ccncc1		CHEMBL391030	-7.532	-5.44	OC[C@H]1O[C@H]([C@@H]([C@@H]1O)O)n1cnc2c1ncnc2N[C@@H]1CCN(C1)C(=O)C
CHEMBL119709	-7.181	-7.875	CNC(=O)[C@H]1O[C@H]([C@@H]([C@@H]1O)O)n1cnc2c1ncnc2NCc1cccc(c1)I		CHEMBL402071	-8.817	-12.24	COc1ccc(cc1)CC(=O)Nc1nc(nc(c1)n1nc(cc1C)C)c1ccccn1
CHEMBL124345	-8.596	-10.272	N#Cc1c(SCc2ncc[nH]2)nc(c(c1c1ccccc1)C#N)N		CHEMBL405027	-8.171	-7.968	O=C(c1nc(nc2c1scc2)C(F)(F)F)c1ccncc1
CHEMBL130830	-9.917	-13.6	CCNC(=O)[C@H]1O[C@H]([C@@H]([C@@H]1O)O)n1cnc2c1nc(N[C@@H]1CCC[C@H]1O)nc2N		CHEMBL407650	-7.872	-11.962	CCc1nc2ccsc2c(n1)c1nccs1
CHEMBL132629	-6.57	-9.869	OC[C@H]1O[C@H]([C@@H]([C@@H]1N)O)n1cnc2c1ncnc2NCc1cccc(c1)I		CHEMBL409460	-6.155	-12.001	CN(C[C@@H]1CCCN(C1)CC(=O)Nc1nc(nc(c1)n1nc(cc1C)C)c1ccc(o1)C)C
CHEMBL135719	-6.67	-9.873	O=C(Cc1cccc2c1cccc2)N[C@H]1N[C@H]2NN(C[C@@H]2[C@H]2[N@@H+]1N[C@@H](N2)c1ccco1)CCc1ccccc1		CHEMBL409915	-10.181	-12.24	Nc1nc(c2ccco2)c2c(n1)n(cn2)C(=O)NCc1cccs1
CHEMBL136689	-9.789	-11.524	COc1ccc(cc1)CCCN1NC[C@H]2[C@@H]1N[C@@H](N)[N@@H+]1[C@H]2N[C@H](N1)c1ccco1		CHEMBL410445	-7.268	-8.744	Nc1nc(c2ccco2)c2c(n1)n(cn2)Cc1ccc(cc1)[N](=O)O
CHEMBL137879	-10.501	-11.851	CCN1N[C@@H]2[C@H](C1)[C@@H]1N[C@H](N[N@@H+]1[C@@H](N2)N)c1ccco1		CHEMBL411685	-7.845	-7.611	O[C@@H](c1cc(nc2c1cccc2C(F)(F)F)C(F)(F)F)[C@@H]1CCCCN1
CHEMBL137950	-7.645	-9.482	O=C(N[C@@H]1N[C@@H]2NN(C[C@@H]2[C@H]2[N@@H+]1N[C@H](N2)c1ccco1)CCc1ccccc1)Nc1cccc(c1)Cl		CHEMBL415697	-8.547	-6.8	CC[n+]1c(cc(=O)c2c1[nH]c(C)cc2)c1ccccc1
CHEMBL142562	-8.397	-8.984	O=C(N[C@H]1N[C@H]2NNC[C@H]2[C@@H]2[N@H+]1N[C@@H](N2)c1ccco1)Nc1cccc(c1)Cl		CHEMBL426565	-8.76	-8.809	CC(=O)Nc1cc(nc(n1)c1ccccc1)c1ccccc1
CHEMBL142926	-8.87	-8.145	COc1ccc(cc1)NC(=O)N[C@@H]1N[C@@H]2NN(C[C@@H]2[C@H]2[N@@H+]1N[C@H](N2)c1ccco1)CC=C(C)C		CHEMBL431770	-10.141	-9.88	COc1cc(/C=C/[C@@H]2N[C@@H]3[C@H](N2C)C(=O)[N+](C(=O)[N+]3CC)CC)ccc1OC
CHEMBL147582	-8.84	-7.473	CC(=O)Nc1nc(nc2[n+]1cc([nH]2)c1ccccc1)c1ccccc1		CHEMBL447192	-9.23	-10.501	N#Cc1c(N)nc(cc1c1ccco1)c1ccccc1
CHEMBL164647	-7.203	-9.352	CCN1N[C@H]2[C@@H](C1)[C@H]1N[C@@H](N[N@H+]1[C@H](N2)NC(=O)Nc1ccccc1OC)c1ccco1		CHEMBL447623	-6.82	-5.44	OCCCn1cnc2c1c(N)ncn2
CHEMBL164685	-7.125	-9.822	CCN1C[C@@H]2[C@H](N1)N[C@@H]([N@H+]1[C@@H]2N[C@@H](N1)c1ccco1)NC(=O)Nc1ccc(cc1)F		CHEMBL456287	-8.323	-11.392	CC(=O)Nc1cc(nc(n1)n1nc(cc1C)C)N1CCc2c(C1)cccc2
CHEMBL165083	-8.146	-8.486	CCN1C[C@H]2[C@@H](N1)N[C@@H]([N@@H+]1[C@H]2N[C@@H](N1)c1ccco1)NC(=O)Nc1ccc2c(c1)OCO2		CHEMBL457580	-7.07	-7.791	CN1CCN(CC1)c1cc(NC(=O)C)nc(n1)n1nc(cc1C)C
CHEMBL165620	-8.249	-9.929	CCCCN1N[C@@H]2[C@H](C1)[C@@H]1N[C@H](N[N@@H+]1[C@@H](N2)NC(=O)Nc1ccc(cc1)F)c1ccco1		CHEMBL458558	-8.121	-5.44	Cc1cc2[nH]c3c(c2c(c1O)C)ccnc3
CHEMBL166301	-6.78	-8.399	CCCN1C[C@@H]2[C@H](N1)N[C@H]([N@H+]1[C@@H]2N[C@H](N1)c1ccco1)NC(=O)Nc1ccc2c(c1)OCO2		CHEMBL464859	-8.423	-9.916	CCNC(=O)[C@H]1O[C@H]([C@@H]([C@@H]1O)O)n1cnc2c1ncnc2N
CHEMBL167025	-6.887	-7.186	COc1cccc(c1)c1n[nH]c(n1)CN1CCCCC1		CHEMBL472147	-7.327	-5.44	CC(Cn1cnc2c1c(N)ncn2)C
CHEMBL167703	-7.728	-8.052	S/C(=N\N=C\c1ccc2c(n1)cccc2)/Cc1ccccc1		CHEMBL475456	-7.289	-5.44	C[C@@H](Cn1cnc2c1c(N)ncn2)O
CHEMBL168912	-8.831	-8.16	COc1cccc(c1)c1n[nH]c(n1)CCc1ccc(c(c1)Cl)Cl		CHEMBL475617	-8.047	-8.104	C[C@@H](Cn1c(Br)nc2c1ncnc2N)O
CHEMBL174850	-10.305	-11.091	Nc1nc(cc2[n+]1[nH]c(n2)c1ccco1)c1ccccc1		CHEMBL477445	-7.574	-7.705	ClC[C@H]1O[C@H]([C@@H]([C@@H]1O)O)n1cnc2c1nc(Cl)nc2NC1CCCC1
CHEMBL181400	-9.121	-7.209	CCC[N+]1[C@@H]2N[C@@H](N[C@@H]2C(=O)[N+](C1=O)CCC)c1ccc(cc1)OCc1onc(n1)c1ccccc1C		CHEMBL480568	-7.878	-12.001	COCCOc1ccc(cc1)N1CCN(CC1)CCSc1nc(N)[n+]2c(c1)[nH]c(n2)c1ccco1
CHEMBL188343	-9.175	-6.8	C1CCC(CC1)Nc1nc(Nc2ccc(cc2)N2CCOCC2)nc2c1nc[nH]2		CHEMBL480756	-9.241	-11.699	COCCOc1ccc(cc1)N1CCN(CC1)CCN(c1nc(N)[n+]2c(c1)[nH]c(n2)c1ccco1)C
CHEMBL188482	-7.181	-7.455	CCCNc1nc(nc2c1ncn2[C@H]1O[C@@H]([C@H]([C@H]1O)O)CO)n1ncc(c1)c1ccc(cc1)OC		CHEMBL481737	-9.556	-11.632	COc1ccc(cc1)CCOc1nc(N)[n+]2c(c1)[nH]c(n2)c1ccco1
CHEMBL188506	-6.846	-8.16	CCC[N+]1C(=O)[N+](Cc2ccccc2)[C@H]2[C@H](C1=O)N1[C@@H](N2)N[C@H]([C@H]1C)C		CHEMBL489226	-6.926	-5.44	Clc1nc(NC2CCCC2)c2c(n1)n(cn2)[C@@H]1O[C@@H]([C@H]([C@]1(C)O)O)CSc1ccccc1F
CHEMBL192198	-8.734	-6.8	Fc1ccc(cc1)C1=N[N+]2[N+](C1=O)c1ccccc1[NH+]C2=O		CHEMBL506888	-8.079	-8.346	C=CCn1c(Br)nc2c1ncnc2N
CHEMBL192615	-8.769	-6.8	Cc1ccc(cc1)C1=N[N+]2[N+](C1=O)c1cc(Cl)ccc1[NH+]C2=O		CHEMBL513030	-9.89	-11.162	N[C@@H]1N[C@H]2N(NC[C@@H]2[C@H]2[N@@H+]1N[C@@H](N2)c1ccco1)CCN1CCc2c(C1)cncn2
CHEMBL193761	-10.594	-11.108	Nc1nc(c2ccco2)c2c(n1)n(CCCc1ccccc1)cn2		CHEMBL513135	-8.669	-9.356	O=C(N1CCN(CC1)c1ccccc1)OCc1ccc(cc1)[C@@H]1N[C@@H]2[C@H](C1)[N+](C)C(=O)[N+](C2=O)C
CHEMBL194704	-8.76	-8.739	C[C@@H]1CC[C@@H](CC1)NC(=O)c1cnc2c(c1O)ccc(n2)C		CHEMBL521029	-7.36	-11.591	CC(=O)Nc1cc(nc(n1)n1nc(cc1C)C)c1cncc(c1)N1CCOCC1
CHEMBL195503	-8.917	-11.572	Nc1nc(c2ccco2)c2c(n1)n(cn2)Cc1ccccc1CS(=O)(=O)c1ccccc1		CHEMBL521223	-9.699	-11.861	OC1CCN(CC1)c1cccc(n1)c1cc(NC(=O)C)nc(n1)n1nc(cc1C)C
CHEMBL196306	-7.496	-8.546	Clc1ccc(cc1)CNC(=O)c1cnc2c(c1O)ccc(n2)N		CHEMBL522152	-7.543	-8.6	CNC(=O)[C@H]1S[C@H]([C@@H]([C@@H]1O)O)n1cnc2c1ncnc2NCc1cccc(c1)I
CHEMBL197148	-9.447	-10.962	Nc1nc(c2ccco2)c2c(n1)n(cn2)Cc1ccc(c(c1)F)C(F)(F)F		CHEMBL534489	-8.59	-9.261	CN1C[C@H]2[C@H](N1)N[C@H]([N@@H+]1[C@H]2N[C@H](N1)c1ccco1)NC(=O)Nc1cccnc1
CHEMBL197669	-9.323	-11.056	CCCCc1nc(N)c2c(n1)n(C)c(n2)n1nccn1		CHEMBL549563	-6.719	-7.399	O[C@@H]1CO[C@H]([C@@H]1O)n1cnc2c1nc(Cl)nc2NCc1cccc(c1)Cl
CHEMBL197963	-7.404	-6.8	COc1ccc2c(c1)nc([nH]2)c1cnc2c(n1)cccc2		CHEMBL577357	-10.683	-8.783	Brc1cc(Br)c(c(c1)Br)CCN1N[C@@H]2[C@H](C1)[C@@H]1N[C@H](N[N@@H+]1[C@@H](N2)N)c1ccco1
CHEMBL198345	-9.373	-7.33	CCC[N+]1C(=O)[C@H]2N[C@H](C[C@H]2[N+](C1=O)C)c1ccc(cc1)OCC(=O)O		CHEMBL592246	-8.673	-9.031	OC[C@@H](Nc1nc(N)c2c(n1)n(cn2)[C@@H]1C[C@@H]([C@H]([C@H]1O)O)n1ncc(c1)C)Cc1ccccc1
CHEMBL198779	-7.975	-8.268	Cc1cccc2c1nc([nH]2)c1cnc2c(n1)cccc2		CHEMBL593508	-9.148	-10.942	Cc1cccc(c1)c1nc(N)nc(c1)C(=O)NCc1ncccc1C
CHEMBL199354	-8.555	-8.867	COc1cc(ccc1OCC(=O)Nc1ccccc1)[C@H]1N[C@H]2[C@H](C1)[N+](C)C(=O)[N+](C2=O)C		CHEMBL593975	-9.072	-10.942	Fc1cccc(c1)c1nc(N)nc(c1)C(=O)NCc1ncccc1C
CHEMBL199583	-7.185	-9.738	CCC[N+]1[C@@H]2C[C@H](N[C@H]2C(=O)[N+](C1=O)CCC)c1ccc(cc1)OCC(=O)Nc1ccc(cc1)c1ccccc1		CHEMBL596460	-6.192	-9.239	CNc1ncnc2c1ncn2[C@@H]1S[C@@H]([C@H]([C@H]1O)O)C(=O)NC1CC1
CHEMBL199611	-8.502	-9.955	O=C([C@@H](Oc1ccc(cc1)[C@@H]1N[C@H]2[C@@H](C1)[N+](C)C(=O)[N+](C2=O)C)C)Nc1ccccc1		CHEMBL600818	-9.321	-5.44	O=C(N1CCc2c(C1)sc1c2c(N)ncn1)CN1CSCC1=O
CHEMBL200012	-8.826	-7.385	CCOC(=O)COc1ccc(cc1OC)[C@@H]1C[C@@H]2[C@H](N1)C(=O)[N+](C(=O)[N+]2C)C		CHEMBL601207	-9.539	-5.44	Fc1ccc(cc1)NC(=O)c1sc2c(c1N)cc1c(n2)C2CCN1CC2
CHEMBL200230	-6.528	-7.209	CCC[N+]1[C@@H]2N[C@@H](N[C@H]2C(=O)[N+](C1=O)CCC)c1cnn(c1)Cc1noc(n1)c1ccc(cc1)OC		CHEMBL601224	-8.64	-5.44	Fc1ccc(cc1)Nc1nc(CSc2n[nH]c3[n+]2cccc3)nc(n1)N
CHEMBL200370	-7.502	-7.619	CCC[N+]1[C@H]2N[C@H](N[C@H]2C(=O)[N+](C1=O)CCC)c1cnn(c1)Cc1onc(n1)c1ccccc1Cl		CHEMBL602467	-8.93	-5.44	Nc1ccc(cc1)c1[nH]c2c(n1)c(N)ccc2
CHEMBL200451	-8.257	-7.847	CCC[N+]1[C@H]2N[C@@H](N[C@H]2C(=O)[N+](C1=O)CCC)c1cnn(c1)Cc1noc(c1)c1ccc(cc1)C(F)(F)F		CHEMBL602480	-10.181	-5.44	Cc1ccc2c(c1)c1cc(nc(c1c(=N)o2)N)c1ccc2c(c1)OCO2
CHEMBL200732	-8.038	-9.046	CNC(=O)[C@H]1S[C@H]([C@@H]([C@@H]1O)O)n1cnc2c1nc(Cl)nc2NCc1cccc(c1)I		CHEMBL602843	-8.612	-7.154	CNC(=O)[C@]12C[C@H]1[C@H]([C@@H]([C@@H]2O)O)n1cnc2c1nc(C#CCCCCc1nnn(c1)c1ccc(cc1)N)nc2NCc1cccc(c1)Cl
CHEMBL200747	-6.718	-7.209	CCC[N+]1[C@@H]2N[C@@H](N[C@@H]2C(=O)[N+](C1=O)CCC)c1cnn(c1)Cc1noc(c1)c1cccc(c1)OC		CHEMBL604536	-10.369	-9.822	N#Cc1c(N)nc2c(c1c1ccccc1)oc1c2cccc1
CHEMBL200779	-7.307	-8.104	CCC[N+]1[C@@H]2N[C@H](N[C@@H]2C(=O)[N+](C1=O)CCC)c1cnn(c1)Cc1onc(n1)c1ccccc1		CHEMBL1081971	-6.881	-9.005	O=C(C1CC1)Nc1ccc(c(n1)c1ccco1)c1ccncn1
CHEMBL201028	-8.551	-9.969	CCC[N+]1[C@H]2C[C@@H](N[C@H]2C(=O)[N+](C1=O)CCC)c1ccc(cc1)O[C@H](C(=O)NCc1ccc(cc1)Cl)C		CHEMBL1087189	-9.321	-11.407	Nc1nc2c3cc(ccc3C(=O)c2c(n1)c1ccccc1)CN1CCCC1
CHEMBL201127	-8.839	-9.765	CCC[N+]1C(=O)[C@H]2N[C@H](C[C@H]2[N+](C1=O)C)c1ccc(cc1)OCC(=O)Nc1ccc(cc1)F		CHEMBL1087710	-10.459	-11.483	Fc1ccc(cc1)c1nc(N)nc2c1C(=O)c1c2c(ccc1)CN1CCCC1
CHEMBL201329	-8.991	-8.826	CCC[N+]1[C@H]2C[C@@H](N[C@H]2C(=O)[N+](C1=O)CCC)c1ccc(cc1)OCC(=O)Nc1ncccc1O		CHEMBL1088261	-9.236	-10.703	CCN(CCNC(=O)c1ccc2c(c1)c1nc(N)nc(c1C2=O)c1ccccc1)CC
CHEMBL201594	-8.229	-9.588	CCC[N+]1[C@H]2C[C@H](N[C@@H]2C(=O)[N+](C1=O)CCC)c1ccc(cc1)OCC(=O)Nc1cc(OC)nc(n1)OC		CHEMBL1089903	-10.604	-7.961	COc1ccc(cc1)[C@@H]1N[N@H+]2[C@@H](N1)[C@H]1CN(N[C@H]1N[C@H]2N)CCc1ccccc1
CHEMBL201679	-9.173	-8.99	CCC[N+]1[C@H]2[C@@H](Cl)[C@@H](N[C@H]2C(=O)[N+](C1=O)CCC)c1ccc(cc1)OCC(=O)Nc1cccc(c1)F		CHEMBL1090241	-8.896	-5.44	CN1N[C@H]2[C@@H](C1)[C@H]1N[C@@H](N[N@H+]1[C@H](N2)NC(=O)c1ccccc1)c1ccc(cc1)Br
CHEMBL201749	-9.062	-9.656	CCC[N+]1[C@H]2C[C@H](N[C@H]2C(=O)[N+](C1=O)CCC)c1ccc(cc1)OCC(=O)Nc1ccc(cc1)C(C)(C)C		CHEMBL1095822	-9.387	-11.611	Nc1nc2c3cc(ccc3C(=O)c2c(n1)c1ccccc1)N1CCOCC1
CHEMBL201750	-8.338	-7.222	COc1cc(OCC(=O)Nc2ccc(cc2)Br)ccc1[C@@H]1N[C@@H]2[C@H](C1)[N+](C)C(=O)[N+](C2=O)C		CHEMBL1170134	-7.877	-9.682	CCN(c1ccc(c2c1sc(n2)NC(=O)c1ccc(cc1)C(=O)N1CCOCC1)OC)C(=O)C
CHEMBL202767	-8.173	-10.078	CCC[N+]1[C@H]2C[C@H](N[C@@H]2C(=O)[N+](C1=O)CCC)c1ccc(cc1)O[C@H](C(=O)Nc1ccc(cc1)OC)C		CHEMBL1171165	-6.932	-11.591	CCN(c1ccc(c2c1sc(n2)NC(=O)c1cnn(c1)Cc1cccc(c1)F)OC)C(=O)C
CHEMBL202828	-8.723	-8.99	O=C(N[C@@H](c1ccccc1)C)COc1ccc(cc1)[C@H]1N[C@H]2[C@H](C1)[N+](C)C(=O)[N+](C2=O)C		CHEMBL1221505	-7.37	-9.557	CCn1nnc(n1)c1sc(nc1c1ccccc1)NC(=O)c1ccco1
CHEMBL205225	-7.1	-7.214	CCNc1nc(C#Cc2ccc(cc2)OC)nc2c1ncn2[C@@H]1O[C@@H]([C@H]([C@H]1O)O)C(=O)NCC		CHEMBL1270115	-7.967	-11.699	COCCCn1c(NC(=O)c2cccc(c2)C#N)nc2c1nc(cc2)C(=O)N(C(C)C)C
CHEMBL208238	-5.893	-8.388	CCCCC[C@H](C#Cc1nc(NCC)c2c(n1)n(cn2)[C@@H]1O[C@@H]([C@H]([C@H]1O)O)C(=O)NCC)O		CHEMBL1270415	-8.351	-9.954	COCCCn1c(NC(=O)c2cccc(c2)C#N)nc2c1ccc(c2)C(=O)N1CCCCC1
CHEMBL209217	-8.109	-8.492	CCC[N+]1[C@H]2N[C@H](N[C@H]2C(=O)[N+](C1=O)CCC)c1cnn(c1)CCc1ccccc1		CHEMBL1650380	-9.592	-7.609	CCC(=O)Nc1cc(nc(n1)c1ccc2c(c1)OCO2)c1ccc2c(c1)OCO2
CHEMBL217179	-7.908	-8.12	CCC[N+]1[C@@H]2N[C@@H](N[C@H]2C(=O)[N+](C1=O)CCC)[C@]12CC[C@](CC1)(CC2)C(=O)O		CHEMBL1671920	-6.707	-8.871	O=C(C(C)C)Nc1ccc(cc1)C(=O)Nc1nccs1
CHEMBL217541	-7.223	-9.356	CCC[N+]1[C@@H]2N[C@@H](N[C@H]2C(=O)[N+](C1=O)CCC)[C@]12CC[C@](CC1)(CC2)C(=O)NCCN(C)C		CHEMBL1762624	-8.534	-10.962	N[C@@H]1N[C@@H]2N(NC[C@@H]2[C@H]2[N+]1C(=O)N(N2)Cc1ccccc1)CCN1CCC2(CC1)OCCO2
CHEMBL218837	-6.569	-7.209	CCNC(=O)[C@H]1O[C@H]([C@@H]([C@@H]1O)O)n1cnc2c1ncnc2NNC(=O)c1ccc(cc1)Cl		CHEMBL1762636	-7.952	-10.739	N[C@H]1N[C@@H]2N(NC[C@@H]2[C@@H]2[N+]1C(=O)N(N2)Cc1ccccc1)CCN1CCN(CC1)c1cnccn1
CHEMBL221343	-9.288	-9.028	CC(c1nc2c([nH]1)nc(cc2c1ccccc1)c1ccccc1)C		CHEMBL1927442	-9.231	-10.075	Clc1ccc(cc1)CC(=O)N1CCN(CC1)c1nc(N)[n+]2c(n1)[nH]c(n2)c1ccco1
CHEMBL222384	-7.612	-9.445	CCCC(=O)Nc1cc(nc(n1)c1ccccc1)c1ccccc1		CHEMBL1955919	-7.413	-8.16	CCC[N+]1[C@@H]2N[C@@H](N[C@@H]2C(=O)[N+](C1=O)CCC)c1onc(c1)OCc1[nH]c2c(n1)cc(c(c2)F)Cl
CHEMBL223451	-7.355	-7.966	CCCNc1c(cnc2c1cnn2C[C@H](c1ccccc1)Cl)C(=O)OCCC		CHEMBL2030706	-10.751	-10.61	O=C1[C@@H](NN[C@@H]2[N+]1[C@@H]1CCCC[C@@H]1N2CCc1ccccc1)c1ccco1
CHEMBL224874	-6.774	-11.831	CCNC(=O)[C@H]1O[C@H]([C@@H]([C@@H]1O)O)n1cnc2c1nc(C#C[C@H](c1ccccc1)O)nc2N		CHEMBL2071040	-7.988	-7.209	CC(NC(=O)N1CCC(CC1)NC(=O)N[C@@H]1N[C@@H]2NN(C[C@@H]2[C@H]2[N@@H+]1N[C@@H](N2)c1ccco1)C)C
CHEMBL225459	-9.314	-9.281	OC[C@H]1O[C@H]([C@@H]([C@@H]1O)O)n1cnc2c1nc(OCCc1c[nH]c3c1ccc(c3)Br)nc2N		CHEMBL2096798	-6.524	-11.562	COc1ccc(cc1)C[C@H](Nc1nc(N)c2c(n1)n(cn2)[C@@H]1O[C@@H]([C@H]([C@H]1O)O)c1nnn(n1)CC)C
CHEMBL231677	-7.764	-7.209	OC[C@H]1O[C@H]([C@@H]([C@@H]1O)O)n1cnc2c1nc(nc2NC)n1ncc(c1)c1ccc(cc1)OC		CHEMBL2112095	-8.758	-5.44	OC[C@@H]1[C@@H](O)[C@H]([C@]2([C@@H]1C2)n1cnc2c1ncnc2N)O
CHEMBL232512	-8.085	-7.209	CCNC(=O)c1cnn(c1)c1nc(Nc2ccc(cc2)C)c2c(n1)n(cn2)[C@@H]1O[C@@H]([C@H]([C@H]1O)O)CO		CHEMBL2165802	-9.904	-12.649	Nc1nc2c3cc(ccc3C(=O)c2c(n1)c1ccccc1)C(=O)c1cccnc1
CHEMBL235295	-7.52	-6.8	COc1ccc(cc1)C(=O)N[C@@H]1N[C@H]2CCCC[C@H]2[N+]2[N@H+]1N[C@@H](C2=O)c1ccccc1		CHEMBL2181975	-6.903	-6.8	COc1ccc(cc1)c1nsc(n1)NC(=O)C
CHEMBL235296	-5.459	-6.8	COc1ccc(cc1)C(=O)N[C@H]1N[C@H]2CCCC[C@@H]2[N+]2[N@H+]1N[C@@H](C2=O)c1ccc(cc1)Cl		CHEMBL2313292	-9.564	-8.16	CN1[C@@H]2[C@@H]([C@H]3[C@@H]1CC[C@H](C3)OCc1ccccc1)[N+](C)C(=O)[N+](C2=O)C
CHEMBL235512	-9.43	-6.8	Cc1ccc(cc1)[C@@H]1N[N@H+]2[N+](C1=O)[C@@H]1CCCC[C@@H]1N[C@@H]2NC(=O)c1cccc(c1)Cl		CHEMBL2313294	-8.866	-8.715	COc1cccc(c1)/C=C/[C@@H]1C[C@H]2[C@@H](N1C)C(=O)[N+](C(=O)[N+]2C)C
CHEMBL239809	-9.542	-12.184	Fc1cc(F)c(c(c1)F)N1CCN(CC1)CCN1NC[C@H]2[C@@H]1N[C@@H](N)[N@@H+]1[C@H]2N[C@H](N1)c1ccco1		CHEMBL2391836	-8.619	-6.585	O=C(c1ccco1)Nc1sc(c(n1)c1ccccc1)c1nc(N)c2c(n1)sc1c2CCCC1
CHEMBL240030	-10.763	-12.085	Oc1ccc(cc1)N1CCN(CC1)CCN1NC[C@H]2[C@@H]1N[C@@H](N)[N@@H+]1[C@H]2N[C@@H](N1)c1ccco1		CHEMBL2391838	-10.637	-5.44	O=C(c1ccco1)Nc1nc(c(s1)C1=Nc2c(C(=O)[NH+]1)c(c(s2)C)C)c1ccccc1
CHEMBL240487	-7.627	-5.44	OC[C@H]1O[C@H]([C@@H]([C@@H]1O)O)n1cnc2c1ncnc2N[C@@H]1C[C@@H]2N([C@H]1CC2)C(=O)OCc1ccccc1		CHEMBL2419145	-9.424	-11.667	N#Cc1sc(=S)n(c1/N=C/c1ccc(cc1)F)CCc1ccccc1
CHEMBL240625	-9.25	-12.542	OCCOc1ccc(cc1)N1CCN(CC1)CCN1NC[C@H]2[C@H]1N[C@@H](N)[N@@H+]1[C@H]2N[C@H](N1)c1ccco1		CHEMBL3088333	-7.471	-5.44	CN1CCN(CC1)c1ncnc2c1nc(s2)Nc1ccc(cc1)Cl
CHEMBL240647	-9.459	-11.774	C[S@@](=O)COc1ccc(cc1)N1CCN(CC1)CCN1NC[C@H]2[C@H]1N[C@@H](N)[N@@H+]1[C@H]2N[C@H](N1)c1ccco1		CHEMBL3088346	-7.578	-5.44	C1CCN(CC1)C1CCN(CC1)c1ncnc2c1nc(s2)Nc1ccccc1
CHEMBL240846	-9.594	-12.542	COCCCOc1ccc(cc1)N1CCN(CC1)CCN1NC[C@H]2[C@H]1N[C@@H](N)[N@@H+]1[C@H]2N[C@H](N1)c1ccco1		CHEMBL3114161	-6.929	-5.44	O=C(N(C(=O)c1ccccc1)c1nc(Cl)c2c(n1)nn(c2)CC(C)(C)C)c1ccccc1
CHEMBL241110	-9.411	-12.041	N[C@@H]1N[C@@H]2N(CCN3CCN(CC3)c3ccc(c(c3)F)F)NC[C@@H]2[C@H]2[N@@H+]1N[C@@H](N2)c1ccco1		CHEMBL3114167	-6.979	-5.44	CCOC(=O)c1nc(NC(=O)c2ccc(cc2)C(F)(F)F)nc2c1cn(n2)CC(C)(C)C
CHEMBL245646	-10.301	-11.339	N[C@@H]1N[C@H]2N(CN[C@H]2[C@@H]2[N@@H+]1N[C@@H](N2)c1ccco1)Cc1ccccc1Br		CHEMBL3222069	-8.697	-9.66	CCc1ccc(o1)c1nc(N)c2c(n1)sc(c2)CN1CCOCC1
CHEMBL245847	-10.493	-11.927	N[C@@H]1N[C@H]2N(CN[C@H]2[C@@H]2[N@@H+]1N[C@@H](N2)c1ccco1)Cc1ccccc1Cl		CHEMBL3222070	-8.758	-10.334	CCc1ccc(o1)c1nc(N)c2c(n1)sc(c2)CN1[C@H](C)CCC[C@@H]1C
CHEMBL246053	-9.384	-12.451	Fc1ccc(c(c1)F)N1CCN(CC1)CCN1CN[C@H]2[C@@H]1N[C@@H](N)[N@@H+]1[C@H]2N[C@H](N1)c1ccco1		CHEMBL3222092	-7.851	-9.003	Nc1nc(nc2c1cc(s2)CN1CCC=CC1)c1ncco1
CHEMBL246261	-9.125	-12.781	Clc1cccc(c1)N1CCN(CC1)CCN1CN[C@H]2[C@@H]1N[C@@H](N)[N@@H+]1[C@H]2N[C@H](N1)c1ccco1		CHEMBL3317560	-9.794	-9.073	COc1ccccc1Cc1nc2cn(nc2c(n1)N)c1ccccc1
CHEMBL251873	-7.428	-7.371	CC[N+]1C(=O)[NH+][C@@H]2[C@H](C1=O)N[C@@H](N2)c1cnn(c1)Cc1ccccc1		CHEMBL3317575	-9.26	-9.269	COc1ccccc1CCCc1nc(N)c2c(n1)cn(n2)c1ccccc1
CHEMBL251875	-7.585	-7.209	CC[N+]1C(=O)[NH+][C@@H]2[C@H](C1=O)N[C@@H](N2)c1cnn(c1)Cc1cccc(c1)F		CHEMBL3342770	-7.807	-6.8	OC(=O)[C@@H]1CC[C@@H](CC1)OC1CCN(CC1)c1ccc(cn1)c1nc2c([nH]1)ccc(c2)F
CHEMBL252272	-7.816	-7.209	CCC[N+]1C(=O)[NH+][C@H]2[C@@H](C1=O)N[C@H](N2)c1cnn(c1)Cc1noc(c1)c1ccccc1		CHEMBL3400161	-7.56	-7.045	O=C(Nc1ccc(cc1)C(=O)Nc1nccs1)C[C@@H]1CCCN1
CHEMBL252345	-7.425	-11.962	O=C(Nc1cc(nc(n1)c1ccco1)n1cccn1)CN1CCOCC1		CHEMBL3581305	-6.945	-8.16	CN1C[C@H]2[C@@H](N1)N[C@H]([N@@H+]1[C@H]2N[C@H](N1)c1ccco1)N=C(Nc1ccc(cc1)[N](=O)O)Nc1ccc(cc1)[N](=O)O
CHEMBL253317	-6.435	-12.951	COc1cc(OCC(=O)Nc2nc(nc(c2)n2nc(cc2C)C)c2ccc(o2)C)ccc1CN(C)C		CHEMBL3596517	-6.972	-12.041	COc1cccc2c1nc(N)[n+]1c2nc([nH]1)CN1CCN(C[C@H]1C)c1sc(nc1C)C
CHEMBL253753	-7.567	-8.715	Clc1nc2ccsc2c(n1)c1cccs1		CHEMBL3677920	-8.499	-9.714	Fc1ccc2[n+](c1)c(c[nH]2)n1nnc2c1ccc(c2)C(=O)N1CCCCCC1
CHEMBL254693	-6.96	-5.44	CNC(=O)OC[C@H]1O[C@H]([C@]([C@@H]1O)(C)O)n1cnc2c1nc(Cl)nc2N[C@H]1COCC1		CHEMBL3679386	-8.09	-7.375	OC[C@H]1O[C@H]([C@@H]([C@@H]1O)O)n1cnc2c1ncnc2N[C@H]1CCC[C@H]1OCc1ccc(cc1)C(C)C
CHEMBL255859	-8.103	-10.824	O=C(Nc1nc(nc(c1)c1nccs1)c1ccc(o1)C)COc1cccc(c1)F		CHEMBL3739476	-6.524	-5.031	CCCCCCN1C[C@H]2N(C1=N)Cc1c(C2)cccc1
CHEMBL255939	-8.841	-7.726	Nc1nc(c2ncc[nH]2)c2c(n1)n(nc2)Cc1ccccc1F		CHEMBL3740152	-8.908	-5.031	Oc1ccc(cc1)C[C@@H]1NC(=N)N(C1)Cc1ccccc1
CHEMBL255951	-7.719	-12.372	O=C(Nc1nc(nc(c1)n1nc(cc1C)C)c1ccc(o1)C)Cc1ccc(cc1)CN1CCOCC1		CHEMBL3740229	-7.825	-5.031	C[C@H]1CN(C(=N)N1)Cc1ccccc1
CHEMBL256124	-8.165	-12.951	CCN(Cc1cccc(c1)OCC(=O)Nc1nc(nc(c1)n1nc(cc1C)C)c1ccc(o1)C)C		CHEMBL3740794	-7.543	-5.031	N=C1N(CCN2CCOCC2)C[C@H]2N1Cc1ccccc1C2
CHEMBL256153	-8.619	-9.417	Nc1nc(c2ccco2)c2c(n1)n(nc2)Cc1ccc(cc1)[N](=O)O		CHEMBL3740939	-9.159	-7.386	CCn1nnc(n1)[C@H]1O[C@H]([C@@H]([C@@H]1O)O)n1cnc2c1nc(nc2N)N(C)C
CHEMBL256467	-8.552	-10.468	OC[C@H]1O[C@H]([C@@H]([C@@H]1O)O)n1cnc2c1nc(nc2NCC(c1ccccc1)c1ccccc1)C(=O)NCCN1CCCCC1		CHEMBL3741118	-8.416	-5.031	N=C1N(CCc2ccccn2)C[C@H]2N1Cc1ccccc1C2
CHEMBL256755	-7.925	-12.132	O=C(Nc1nc(nc(c1)n1nc(cc1C)C)c1ccc(o1)C)COc1ccccc1CCN1CCOCC1		CHEMBL3741891	-8.558	-5.031	N=C1N[C@H](CN1Cc1ccccc1)Cc1ccccc1
CHEMBL257982	-10.018	-10.772	Nc1nc(c2ccccn2)c2c(n1)n(nc2)Cc1ccccc1F		CHEMBL3764249	-9.814	-9.242	Nc1nc(C(=O)NCCc2ccccc2)c2c(n1)c(F)ccc2
CHEMBL257984	-8.112	-7.995	Nc1nc(c2ccco2)c2c(n1)n(nc2)Cc1cccc(c1)C(=O)O		CHEMBL3764397	-10.346	-10.339	Nc1nc(C(=O)NCc2cccc3c2nc[nH]3)c2c(n1)c(F)ccc2
CHEMBL258006	-9.083	-10.942	Nc1nc(c2cccs2)c2c(n1)n(nc2)Cc1ccccc1F		CHEMBL3764613	-10.847	-11.244	Nc1nc(C(=O)NCc2ccccc2)c2c(n1)c(F)ccc2
CHEMBL258181	-9.737	-11.421	Nc1cccc(c1)Cn1ncc2c1nc(N)nc2c1ccco1		CHEMBL3798766	-10.037	-11.247	COc1ccccc1Cn1nc2c(c1)nc(nc2N)c1ccco1
CHEMBL258836	-7.712	-9.508	Cc1nc(c2ccco2)c2c(n1)n(cn2)C(=O)NCc1ccccc1		CHEMBL3828479	-7.26	-9.508	COc1cc(Nc2sc3c(n2)c(ncn3)N2CCCC2)cc(c1OC)OC
CHEMBL259177	-6.775	-8.16	CCC[N+]1[C@H]2N[C@H](N[C@H]2C(=O)[N+](C1=O)CCC)c1cc(n(n1)CC(=O)Nc1ccc(cc1)Br)C		CHEMBL3828675	-7.73	-5.44	Clc1ncnc2c1nc(s2)NCCN1CCOCC1
CHEMBL259392	-8.707	-8.799	O=C(C1CCCC1)Nc1cc(nc(n1)c1ccccc1)c1ccc2c(c1)OCO2		CHEMBL3916315	-10.274	-12.085	Nc1ncc(c(n1)c1ccccc1)c1ccc(c(c1)Cl)O
CHEMBL259442	-8.539	-11.125	CN(c1nc2ccsc2c(n1)c1sc(c(n1)C)C)C		CHEMBL3960148	-9.218	-13.191	COc1cccc2c1nc(N)nc2C(=O)NCc1cccc(n1)C1CCC1
CHEMBL259532	-9	-9.735	CCCC(=O)Nc1nc(nc(c1C#N)c1ccccc1)c1ccccc1		CHEMBL3969553	-10.183	-12.085	Oc1ccc(cc1)c1cnc(nc1c1ccccc1)N
CHEMBL259704	-7.407	-9.246	N#Cc1c(nc(nc1c1ccccc1)NC(=O)C1CCCC1)c1ccccc1		CHEMBL4068032	-6.86	-10.969	COc1ccc(c2c1nc(s2)NC(=O)C(Oc1ccc(cc1)F)(C)C)N1CCOCC1
CHEMBL260146	-10.488	-12.24	Nc1nc(c2ccco2)c2c(n1)n(nc2)C(=O)NCc1ccccc1		CHEMBL4078896	-6.718	-11.103	COc1ccc(c2c1nc(s2)NC(=O)C(Oc1ccc(cc1)C)(C)C)N1CCOCC1
CHEMBL260180	-9.149	-8.473	CCC[N+]1[C@H]2C[C@H](N[C@H]2C(=O)[N+](C1=O)CCC)c1ccc(cc1)OCC(=O)N1CC[C@H](CC1)c1ccccc1		CHEMBL4079464	-7.407	-6.777	ClC[C@H]1O[C@H]([C@@H]([C@@H]1O)O)n1cnc2c1ncnc2N[C@H]1COCC1
CHEMBL260490	-8.472	-9.025	CC[N+]1C(=O)[C@H]2N[C@H](N[C@H]2[N+](C1=O)C)c1cnn(c1)Cc1cccc(c1)F		CHEMBL4097464	-9.698	-7.996	N[C@@H]1N[C@H](C)C[N+]2[C@@H]1NN(C2=O)c1ccc(cc1)O
[truncated: 558 more rows]

## Sheet: cb1
Reference					Validation
ID	DS	EXP	SMILES		ID	DS	EXP	SMILES
[truncated: 529 more rows]

## Sheet: m1r
Reference					Validation
ID	DS	EXP	SMILES		ID	DS	EXP	SMILES
[truncated: 469 more rows]

[truncated: 1 more sheets: rrna]
