# Supplementary material for: Incorporating structural similarity into a scoring function to enhance the prediction of binding affinities
Source: J Cheminform. 2021 Feb 15;13:11. doi: 10.1186/s13321-021-00493-4 (PMC7884591; doi:10.1186/s13321-021-00493-4)
Supplement: Supplementary file 3 — Additional file 3: Table S2B. AutoDock Vina docking scores (kcal/mol) and experimental energies (kcal/mol) of selected compounds for all 11 targets in reference set and validation set. [file 13321_2021_493_MOESM3_ESM.xlsx]

## Sheet: cfx
Table S2B. AutoDock Vina docking scores (kcal/mol) and experimental binding free energies (kcal/mol) of compounds in the reference and validation sets for all 11 targets.
ID	DS	EXP	SMILES		ID	DS	EXP	SMILES
CHEMBL422321	-8.4	-9.365	O=C1/C(=C/c2ccc(cc2)C(=N)N)/CCCCC/C/1=C/c1ccc(cc1)C(=N)N		CHEMBL83324	-8.9	-7.694	O=C([C@H](c1cccc(c1)Oc1nc(Oc2cccc(c2)C(=N)N)c(c(c1F)C)F)O)N(C)C
CHEMBL378916	-9.3	-7.573	NC(=O)NCc1ccc(c(c1)c1cccc(c1O)c1nc2c([nH]1)ccc(c2)C(=N)N)O		CHEMBL283293	-9.8	-13.191	CC(=N)N1CCC(CC1)Oc1ccc2c(c1[N](=O)O)nc(n2Cc1ccc2c(c1)cc(cc2)C(=N)N)C(C)C
CHEMBL420070	-7.4	-5.793	CCOC(=O)c1cc2c(n1Cc1ccc(cc1)C(=N)N)cccc2		CHEMBL326959	-9.8	-7.596	O=C1N(CC[C@@H]1NS(=O)(=O)c1ccc(cc1)c1nccn1C)Cc1cccc(c1)C(=N)N
CHEMBL463179	-10	-8.569	OC(=O)COc1cc(ccc1CCNS(=O)(=O)c1cc(ccc1O)C(=N)N)c1ccccc1S(=O)(=O)C		CHEMBL2391193	-9.5	-5.44	CCOC(=O)[C@@H]1CCN(CC1)c1ccc(cc1)N1C[C@H](OC1=O)CNC(=O)c1ccc(cc1)C(=N)N
CHEMBL420369	-10.9	-11.289	O=C(c1ccc(cc1)c1cccc(c1)C(=O)N)NC/C=C/c1cc(ccc1O)C(=N)N		CHEMBL92988	-9	-9.557	COC(=O)C[C@]1(ON=C(C1)c1cccc(c1)C(=N)N)C(=O)Nc1ccc(cc1)C(=N)N
CHEMBL156367	-7.7	-7.552	COC(=O)C[C@@H](c1cccc(c1)C(=N)N)CCc1cccc(c1)C(=N)N		CHEMBL607013	-10.2	-7.102	CC(=O)N[C@@H](C(=O)N1CCC[C@H]1C(=O)N[C@H](*1O[C@H]2[C@](O1)(C)[C@H]1C[C@@H](C2)C1(C)C)CCCNc1ccccn1)Cc1ccccc1
CHEMBL3099589	-10.1	-8.871	Fc1ccc(cc1)S(=O)(=O)Nc1ccc(nc1Oc1ccc(cc1)C(=N)N)Oc1ccc(cc1)C(=N)N		CHEMBL34067	-9.7	-6.934	O=C(NCc1ccc(c(c1)Cl)Cl)CNC(=O)Nc1ccc(cc1)C(=N)N
CHEMBL385756	-10.4	-11.653	CN(Cc1ccccc1c1ccc(cc1)N1CCc2c(C1=O)n(nc2C(F)(F)F)c1ccccc1C(=O)N)C		CHEMBL24780	-9.9	-11.774	CCc1nc2c(n1Cc1ccc(cc1)c1cccc(c1)C(=N)N)cc(cc2)OC1CCN(CC1)C(=N)C
CHEMBL160996	-10.4	-8.052	Clc1ccc2c(c1)sc(c2)S(=O)(=O)N1CCN(C(=O)C1)Cc1[nH]c2c(c1)[nH+]ccc2		CHEMBL1221851	-10.8	-10.471	O=C([C@H]1CN(C[C@@H]1C(=O)Nc1ccc(cn1)Cl)S(=O)(=O)C)Nc1ccc(cc1F)[N+]1C=CC=CC1=O
CHEMBL359695	-10.7	-12.289	O=C(c1ccc(c(c1)F)NC(=O)c1cc(nn1c1ccc2c(c1)c(N)no2)C(F)(F)F)N1CCCC1		CHEMBL291062	-8.3	-5.031	Cc1cc(OCCCN=C(N)N)cc(c1)OS(=O)(=O)c1ccccc1Cl
CHEMBL73193	-9.2	-13.566	OC(=O)CN(c1c(F)c(Oc2cccc(c2)C2=NCCN2C)nc(c1F)Oc1cc(ccc1O)C(=N)N)C		CHEMBL231940	-11	-12.085	O=C(c1ccc2c(c1)[nH]cc2Cl)N[C@@H]1CCCC[C@@H]1NCc1ccc(cc1)[N+]1C=CC=CC1=O
CHEMBL397124	-10.8	-12.477	CNCc1ccccc1N1CCC(CC1)NC(=O)c1cc(nn1c1ccc2c(c1)c(N)no2)C(F)(F)F		CHEMBL1270555	-7.6	-6.522	Oc1ccc(cc1)C[C@H](C(=O)OC(C)(C)C)NC(=O)c1cccc(c1)C(=N)N
CHEMBL389960	-8.8	-13.732	NCc1ccc(cc1CNC(=O)[C@@H]1CCCN1C(=O)[C@H](NS(=O)(=O)CC(=O)O)CC[C@@H]1CCCCN1O)Cl		CHEMBL419651	-8.7	-11.962	CN(C(=O)c1cccc(c1)Oc1nc(Oc2cc(ccc2O)C(=N)N)c(c(c1F)C)F)C
CHEMBL24012	-9.5	-11.289	CCc1nc2c(n1Cc1ccc3c(c1)cc(cc3)C(=N)N)ccc(c2N(C)C)OC1CCN(CC1)C(=N)C		CHEMBL251762	-11.5	-12.001	Nc1noc2c1cc(cc2)n1nc(cc1C(=O)N1CCc2c1ccc(c2)c1ccccc1S(=O)(=O)C)C(F)(F)F
CHEMBL2373367	-7.6	-8.322	NCCCC[C@@H](*1O[C@H]2[C@](O1)(C)[C@H]1C[C@@H](C2)C1(C)C)NC(=O)Cn1nc(nc1Cc1ccccc1)CCC(=O)OC(C)(C)C		CHEMBL83779	-8.3	-7.209	CCOC(=O)c1ccc(cc1Oc1nc(Oc2cccc(c2)C(=N)N)c(c(c1F)C)F)N(C)C
CHEMBL342806	-10	-10.363	Clc1ccc(cc1)NC(=O)c1cccc(c1NC(=O)c1sc2c(c1Cl)cccc2)Cl		CHEMBL3398642	-9.7	-7.921	COC(=O)Nc1ccc(cc1)c1c[nH]c(n1)[C@H](Cc1ccccc1)NC(=O)/C=C/c1cc(Cl)ccc1n1cnnn1
CHEMBL554257	-8.9	-9.682	C#CC[N+](c1ccc(cc1)CNC(=O)c1cc2c(n1Cc1cccc(c1)C(=N)N)ccc(c2)F)(C)C		CHEMBL228285	-8.6	-12.322	COC(=O)C(=O)N[C@@H](C(=O)N1CCC[C@H]1C(=O)NCc1cc(Cl)ccc1CN)CC[C@H]1CCCCN1O
CHEMBL205904	-9.5	-6.723	CSc1sc(cc1S(=O)(=O)c1cc(Br)c2c(c1)ncn2Cc1cc(F)ccc1F)C(=N)N		CHEMBL355969	-8.3	-9.464	O=C1/C(=C\c2ccc(cc2)C(=N)N)/CCCCCCC/C/1=C/c1ccc(cc1)C(=N)N
CHEMBL3660191	-9.2	-8.256	O=C([C@@H](NC(=O)[C@H](NS(=O)(=O)Cc1ccccc1)CCCc1ccncc1)CCC1CCNCC1)NCc1ccc(cc1)C(=N)N		CHEMBL351100	-11	-8.052	Clc1ccc2c(c1)sc(c2)S(=O)(=O)N1CCN(C(=O)C1)Cc1cc2c([nH]1)cc[nH+]c2O
CHEMBL430367	-10.3	-11.591	COC(=O)[C@@H]1C[C@@H]([C@@H](C1)NC(=O)c1ccc2c(c1)[nH]cc2Cl)NC(=O)c1ccc(cc1)[N+]1C=CC=CC1=O		CHEMBL353712	-9.6	-7.102	CC(=O)N[C@@H](C(=O)N1CCC[C@H]1C(=O)N[C@H](*1O[C@H]2[C@](O1)(C)[C@@H]1C[C@H](C2)C1(C)C)CCCn1ccnc1N)Cc1ccccc1
CHEMBL3660186	-9.6	-8.104	O=C([C@@H](NC(=O)[C@H](NS(=O)(=O)Cc1ccccc1)CCCc1ccccc1)CCC1CCNCC1)NCc1ccc(cc1)C(=N)N		CHEMBL289951	-8.3	-5.162	Cc1cc(OCCN(c2ccncc2)C)cc(c1)OS(=O)(=O)c1ccccc1Cl
CHEMBL606699	-9.4	-12.372	CCN([C@H](c1ccc(c(c1)F)N1CC[C@@H](C1=O)NS(=O)(=O)c1ccc2c(c1)ccc(c2)Cl)C)C		CHEMBL1083499	-8.3	-7.455	NC(=N)NOCCNC(=O)C[N+]1C(=CN=C(C1=O)NCC(c1ccccc1)(F)F)C
CHEMBL174330	-11.2	-14.852	OC(=O)C1CCN(CC1)c1ccccc1c1ccc(cc1)C(=O)Nc1ccc(cc1C(=O)Nc1ccc(cn1)Cl)Cl		CHEMBL72820	-9.4	-9.842	O=C(c1ccc(cc1)c1ncc[nH]1)NCCCc1cc(ccc1O)C(=N)N
CHEMBL419704	-9.5	-10.942	NC(=N)c1cccc(c1)CNC(=O)c1n(Cc2cccc(c2)C(=N)N)c2c(c1Cl)cccc2		CHEMBL21027	-11.4	-11.517	Clc1ccc2c(c1)ccc(c2)n1nc(cc1C(=O)Nc1ccc(cc1F)c1ccccc1S(=O)(=O)N)C
CHEMBL1689019	-10.8	-10.88	Clc1ccc2c(c1)ccc(c2)S(=O)(=O)N[C@H]1CCN(C1=O)c1ccc2c(c1)CNCC2		CHEMBL122222	-9.5	-6.8	COC(=O)c1cc(ccc1OCc1ccccc1)[C@H](NC(=O)CNC(=O)Nc1ccc(cc1)C(=N)N)C
CHEMBL589526	-6.5	-5.44	COC(=O)[C@@H](Oc1cccc2c1cc(s2)C(=N)N)C		CHEMBL561318	-10.1	-10.88	O=C(Nc1ccc(cc1F)[N+]1C=CC=CC1=O)CN1C[C@@H]([C@H](C1)O)NC(=O)c1ccc(s1)Cl
CHEMBL345990	-8.3	-7.209	COC(=O)[C@@H]1C/C(=C\c2ccc(cc2)C(=N)N)/C(=O)/C(=C/c2ccc(cc2)C(=N)N)/C1		CHEMBL144707	-9.5	-10.442	CCOC(=O)[C@H](c1ccc(cc1)OC1CCN(CC1)C(=N)c1ccc(cc1)OC)Oc1ccc2c(c1)CN(CC2)C(=N)N
CHEMBL146207	-10.5	-11.748	Clc1ccc(nc1)NC(=O)c1cc(C)ccc1NC(=O)c1sc2c(c1Cl)cccc2		CHEMBL594516	-9.1	-10.14	CNC(=O)c1ccc(c(c1)F)N1CC[C@@H](C1=O)NS(=O)(=O)/C=C/c1ccc(s1)Cl
CHEMBL41876	-9.6	-5.88	Cc1cc(OCC2CCN(CC2)C(=N)N)cc(c1)OS(=O)(=O)c1ccccc1Cl		CHEMBL51413	-9.2	-9.365	O=C([C@@H]1ON=C(C1)c1ccc(c(c1)N)Cl)Nc1ccc(cc1)c1ccccc1S(=O)(=O)N
CHEMBL1614790	-10.1	-10.942	Clc1ccc2c(c1)ccc(c2)S(=O)(=O)N[C@H]1CCN(C1=O)c1ccc2c(c1)CC[C@H]2N(C)C		CHEMBL422365	-10.3	-11.012	NC(=O)Cn1c(CN2CCN(CC2=O)S(=O)(=O)c2cc3c(s2)cc(cc3)Cl)cc2c1ccnc2
CHEMBL597758	-8.8	-8.271	CN(Cc1ccccc1NC(=O)OC[C@H](c1ccccc1)Oc1cccc2c1cc(s2)C(=N)N)C		CHEMBL494128	-9.7	-6.744	NCCC(=O)Nc1cccc(c1)S(=O)(=O)N[C@H](C(=O)N1CCCC[C@@H]1C(=O)O)Cc1cccc(c1)C(=N)N
CHEMBL2334302	-8.8	-8.104	CNC(=O)[C@]1(C)C[C@H]([N+]2C1=C(Cl)N=C(C2=O)NC1CCC1)C(=O)NCc1ccc(cc1)C(=N)N		CHEMBL151093	-9.6	-7.209	O=C1/C(=C/c2ccc(cc2)C(=O)N)/CCCC/C/1=C/c1ccc(cc1)C(=O)N
CHEMBL2334323	-9.2	-6.561	O=C([C@@H]1CC(C2=C(N=C(C(=O)[N+]12)NC1CCC1)Cl)(C)C)NCc1ccc(cc1)C(=N)N		CHEMBL246737	-9.5	-9.569	O=C1C[C@H](CCN1c1ccccc1S(=O)(=O)C)NC(=O)c1cc(nn1c1ccc2c(c1)c(N)no2)C(F)(F)F
CHEMBL223787	-8.7	-11.289	O=C1[C@H](CCN1[C@H](C(=O)N1CCOCC1)C)NS(=O)(=O)c1cnc(s1)c1ccc(s1)Cl		CHEMBL2334312	-9.7	-6.561	O=C([C@@H]1CC(C2=C(N=C(C(=O)[N+]12)NCC1CCCCC1)Cl)(C)C)NCc1ccc(cc1)C(=N)N
CHEMBL256573	-10.3	-12.184	Clc1ccc(nc1)NC(=O)c1ccccc1NCc1ccc(cc1)[N+]1C=CC=CC1=O		CHEMBL279091	-10.8	-12.184	Cc1cc(n(n1)c1cc2ccccc2cc1S(=O)(=O)C)C(=O)Nc1ccc(cc1F)c1ccccc1S(=O)(=O)N
CHEMBL382278	-8.5	-7.531	C#Cc1cc(OC2CCOCC2)cc(c1)[C@H](C(=O)O)Nc1ccc(cc1)C(=N)N		CHEMBL150138	-9	-7.209	O=C1/C(=C\c2ccc(cc2)C(=O)N)/CCCC/C/1=C/c1ccc(cc1)C(=O)N
CHEMBL295046	-9.2	-8.052	O=C(CN1CCN(CC1=O)S(=O)(=O)c1cc2c(s1)cc(cc2)Cl)NCCCn1cncc1		CHEMBL402892	-9.1	-8.346	Clc1cc(Cl)cc(c1)S(=O)(=O)N[C@@H]1CCCN(C1=O)c1ccc(cc1F)c1ccccc1S(=O)(=O)C
CHEMBL1202120	-8.8	-5.204	O=C([C@H](NC(=O)[C@@H]1CCCN1C(=O)[C@@H](C(c1ccccc1)c1ccccc1)N)CCCN=C(N)N)CCC(=O)N1CCCCC1		CHEMBL158939	-9.1	-7.751	OC[C@H](C(=O)N1CCC[C@@H]1C(=O)NCc1ccc(cc1)C(=N)N)NS(=O)(=O)Cc1ccccc1
CHEMBL3780548	-10.7	-8.338	O=C(N[C@@H]1CN(CC2CCN(CC2)Cc2ccccc2)C(=O)N(C1)c1cccc(c1)C(=N)N)Cc1ccccc1		CHEMBL398518	-11.8	-7.961	O[C@H]1CCN(c2c1cc(cc2)c1ccccc1S(=O)(=O)C)C(=O)c1cc(nn1c1ccc2c(c1)c(N)no2)C(F)(F)F
CHEMBL111013	-7.5	-5.031	CCCS(=O)(=O)NC1=CC=C([N+](C1=O)CC(=O)N[C@@H]1CCc2c(C1)sc(n2)N)C		CHEMBL603671	-8.3	-8.891	COc1cccc(c1)NC(=O)[C@H](c1ccccc1)Oc1cccc2c1cc(s2)C(=N)N
CHEMBL221092	-10.6	-10.772	N#Cc1cccc(c1)n1nc(c2c1C(=O)N(CC2)c1ccc(cc1)c1ccccc1CN(C)C)C(F)(F)F		CHEMBL431745	-10	-8.581	O=C([C@@H]1ON=C(C1)c1ccc2c(c1)OCO2)Nc1ccc(cc1)c1ccccc1S(=O)(=O)N
CHEMBL282260	-9.8	-10.157	CCc1nc2c(n1Cc1cccc(c1)c1cccc(c1)C(=N)N)cc(cc2)OC1CCN(CC1)C(=N)C		CHEMBL92928	-8.7	-9.929	COc1cc(cc(c1OC)OCCc1ccc(cc1Cl)Cl)C(=O)NCC1CCN(CC1)c1ccncc1
CHEMBL3628955	-10.9	-8.549	Cc1ccc2[n+](c1)[nH]c1c2C[C@](CC1)(C)NC(=O)c1ccc(cc1Cl)n1cnc2c1ccc(c2)C(=O)O		CHEMBL2391189	-10.6	-5.44	OC(=O)[C@@H]1CCN(CC1)c1ccc(cc1)N1C[C@H](OC1=O)CNC(=O)c1ccc(cc1)c1noc(=O)[nH]1
CHEMBL232566	-9.3	-12.001	Clc1ccc(s1)C(=O)NCCNC(=O)c1ccc(cc1)[N+]1C=CC=CC1=O		CHEMBL296532	-9.3	-10.032	NC(=O)c1cc(Oc2cccc(c2)C(=N)N)nc(c1)Oc1cccc(c1)C(=N)N
CHEMBL260369	-10.5	-13.083	COc1cc(Cl)cc(c1NC(=O)c1ccc(nc1)[N+]1C=CC=CC1=O)C(=O)Nc1ccc(cn1)Cl		CHEMBL111122	-9.4	-5.031	O=C(C[N+]1C(=CC=C(C1=O)NS(=O)(=O)Cc1ccccc1)C)N[C@@H]1CCc2c(C1)sc(=N)n2N
CHEMBL192818	-9	-7.927	COc1ccc(cc1OCCc1ccc(cc1Cl)Cl)C(=O)NC[C@@H]1CCN(CC1)C1CCN(CC1)O		CHEMBL212577	-8.6	-6.06	NCC[C@@H]1CCN(CC1)C(=O)[C@@H](NS(=O)(=O)c1cccc(c1)NC(=O)CN)Cc1cccc(c1)C(=N)N
CHEMBL64654	-9.3	-5.793	NC(=N)Nc1ccc(cn1)NC(=O)c1cc2cc3ccccc3cc2cc1O		CHEMBL91917	-9.8	-7.006	O=C(c1cc2c(n1Cc1cccc(c1)C(=N)N)cccc2O)NNS(=O)(=O)c1ccccc1
CHEMBL260160	-10.8	-15.369	COc1cc(Cl)cc(c1NC(=O)c1ccc(cc1F)[N+]1C=CC=CC1=O)C(=O)Nc1ccc(cn1)Cl		CHEMBL75544	-9.6	-11.289	Clc1cc(CNC(=O)c2cc3c(n2Cc2cccc(c2)C(=N)N)cccc3O)cc(c1)Cl
CHEMBL3628954	-10.6	-8.472	Cc1cccc(c1)[C@]1(CCc2c(C1)c1ccc(c[n+]1[nH]2)C)NC(=O)c1c(Cl)cc(cc1Cl)n1cnc(n1)C		CHEMBL64097	-8.3	-8.619	Cc1cc(I)c(c(c1)C(=O)Nc1ccc(cc1)C(=N)N)O
CHEMBL3114854	-8.6	-6.924	CCOc1cc(ccc1OC(C)C)[C@@H](C(=O)NCc1cccc(c1)S(=O)(=O)N)Nc1ccc2c(c1)ccnc2N		CHEMBL230024	-8.4	-9.111	CCOC(=O)CC(=O)N[C@H](C(=O)NCC(=O)NCc1cc(Cl)ccc1CN)CC[C@@H]1CCCCN1O
CHEMBL517748	-8.8	-10.824	COC(=O)NC1(CC1)c1ccc(cc1)N1CCc2c(C1=O)n(nc2C(F)(F)F)c1ccc(cc1)OC		CHEMBL8079	-9.1	-5.44	NCc1scc(c1)CNC(=O)[C@@H]1CCCN1C(=O)[C@@H](C(c1ccccc1)c1ccccc1)NS(=O)(=O)C
CHEMBL220788	-8.2	-9.224	O=C1[C@H](CCN1[C@H](C(=O)N1CCOCC1)C)NS(=O)(=O)c1sc2c(c1)sc(c2)Cl		CHEMBL455919	-7.9	-7.387	CCOC(=O)CN(S(=O)(=O)c1cc(ccc1O)/C(=N/O)/N)CCc1ccc(cc1)C(C)C
CHEMBL351830	-10.7	-10.91	O=C(c1c(noc1C(F)(F)F)c1cccc(c1)C(=N)N)Nc1ccc(cc1)c1ccccc1S(=O)(=O)N		CHEMBL343946	-10.2	-7.552	Cc1nn(c(c1)C(=O)Nc1ccc(cc1)c1ccccc1S(=O)(=O)N)c1ccc2c(c1)n[nH]c2N
CHEMBL276782	-9.3	-11.202	CC(OC(=O)[C@@H]1CN(C[C@H]1c1cccc(c1)C(=N)N)Cc1ccc(cc1)c1ccccc1S(=O)(=O)N)C		CHEMBL408928	-10.3	-11.392	COC(=O)C[C@]1(ON=C(C1)c1cccc(c1)C(=N)N)C(=O)Nc1ccc(cc1F)c1ccccc1S(=O)(=O)N
CHEMBL272115	-10.8	-10.316	O=C1[C@@H](CCCN1c1ccc(cc1F)c1ccccc1S(=O)(=O)C)NS(=O)(=O)c1ccc(s1)c1ccon1		CHEMBL358275	-9.9	-10.501	Cc1ccc(c(c1)C(=O)Nc1ccccc1)NC(=O)c1sc2c(c1Cl)cccc2
CHEMBL344281	-9.3	-10.231	CCOC(=O)[C@H](c1ccc(cc1)OC1CCN(CC1)C(=N)C)Oc1ccc2c(c1)CN(CC2)C(=N)N		CHEMBL157131	-8	-5.44	OC[C@H](C(=O)NCC(=O)NCc1ccc(cc1)C(=N)N)NS(=O)(=O)c1cc(C(C)C)c(c(c1)C(C)C)C(C)C
CHEMBL2441042	-9.5	-6.042	Nc1cccc(c1)COc1cccc(c1)NC(=O)C1CCN(CC1)c1ccncc1		CHEMBL3781626	-10.1	-8.038	CO[C@@H]1CN(CC2CCN(CC2)Cc2ccccc2)C(=O)N(C1)c1cccc(c1)C(=N)N
CHEMBL398776	-11.6	-12.343	O=C(c1ccc(cc1)[N+]1C=CC=CC1=O)N[C@H]1Cc2c([C@H]1NC(=O)c1ccc3c(c1)[nH]cc3Cl)cccc2		CHEMBL3355669	-9.1	-6.919	CCOC(=O)Cc1cccc(c1)c1c[nH]c(n1)[C@H](Cc1ccccc1)NC(=O)[C@@H]1CC[C@H](CC1)CN
CHEMBL376791	-8	-14.443	COc1cc(Cl)cc(c1NC(=O)c1scc(c1Cl)CN(CCCN(C)C)C)C(=O)Nc1ccc(cn1)Cl		CHEMBL270431	-8.8	-10.588	F[C@@H]1CCN(C1)Cc1nccn1c1ccc(c(c1)F)N1CC[C@H](C1=O)NS(=O)(=O)/C=C/c1ccc(s1)Cl
CHEMBL408933	-8.4	-10.652	CN(Cc1ccn(n1)c1ccc(c(c1)F)N1CC[C@H](C1=O)NS(=O)(=O)/C=C(/c1ccc(s1)Cl)\C)C		CHEMBL367954	-9.6	-13.287	CNCc1nccn1c1ccc(c(c1)F)NC(=O)c1cc(nn1c1ccc2c(c1)c(N)no2)C(F)(F)F
CHEMBL397661	-9.7	-10.942	Clc1ccc(cc1)NC(=O)c1cc(Cl)ccc1NC(=O)c1sc2c(c1CN(C)C)cccc2		CHEMBL295263	-9.5	-9.412	NC(=N)c1cccc(c1)Oc1nc(ccc1NC(=O)c1ccccc1)Oc1cccc(c1)C(=N)N
CHEMBL96433	-8.5	-9.667	Oc1c(cccc1c1cc2c([nH]1)ccc(c2)C(=N)N)c1ccccc1		CHEMBL3780434	-10.1	-9.111	COC[C@@H]1CN(CC2CCN(CC2)Cc2ccccc2)C(=O)N(C1)c1cccc(c1)C(=N)N
CHEMBL151522	-10.8	-9.812	O=C(c1cc(nn1c1ccccc1CNCc1ccccc1)C(F)(F)F)Nc1ccc(cc1F)c1ccccc1S(=O)(=O)C		CHEMBL393815	-10.2	-12.085	O=C(c1ccc(cc1)[N+]1C=CC=CC1=O)NCC(NC(=O)c1ccc2c(c1)[nH]cc2Cl)(C)C
CHEMBL2373555	-8.5	-7.102	NCCCC[C@@H](*1O[C@H]2[C@](O1)(C)[C@H]1C[C@@H](C2)C1(C)C)NC(=O)Cn1nc(nc1Cc1ccccc1)CC(=O)OC		CHEMBL3594305	-10.6	-6.862	O=C1CCCc2ccc(cc2)[C@H](C(=O)NCc2cc(N1)ccc2)Nc1ccc2c(c1)ccnc2N
CHEMBL433369	-10.2	-9.748	COC(=O)C[C@]1(ON=C(C1)c1cccc(c1)C(=N)N)C(=O)Nc1ccc(cc1)c1cccc(c1)S(=O)(=O)N		CHEMBL380220	-9.4	-7.668	NC(=N)NCC[C@@H]1CCN(CC1)C(=O)[C@@H](NS(=O)(=O)c1ccc(cc1)Cc1ccncc1)Cc1cccc(c1)C(=N)N
CHEMBL80017	-8.1	-8.052	Fc1c(Oc2cccc(c2)N(C)C)nc(c(c1C)F)Oc1cc(ccc1C)C(=N)N		CHEMBL222079	-11.2	-12.249	CN(Cc1ccccc1c1ccc(cc1)N1CCc2c(C1=O)n(nc2C(F)(F)F)c1cccc(c1)C(=O)N)C
CHEMBL254620	-10.5	-10.316	O=C1CCCCN1c1ccc(c(c1)F)c1ccc2c(c1F)n(nc2C)c1ccc2c(c1)c(N)no2		CHEMBL228612	-9.2	-12.626	NCc1ccc(cc1CNC(=O)[C@@H](NC(=O)[C@@H](NS(=O)(=O)Cc1ccccc1)CC[C@@H]1CCCCN1O)CCC(=O)O)Cl
CHEMBL2391184	-8.5	-6.177	CCOC(=O)[C@H]1CCCCN1c1ccc(cc1)N1C[C@@H](OC1=O)CNC(=O)c1cnc(s1)N		CHEMBL49510	-9.4	-10.442	O=C(CN1CCN(CC1=O)S(=O)(=O)c1cc2c(s1)cc(cc2)Cl)NCCc1c[nH]cn1
CHEMBL380256	-10.3	-9.793	Clc1ccc2c(c1)ccc(c2)S(=O)(=O)N[C@H]1CCN(C1=O)CC(=O)N1CCCCC1		CHEMBL2373475	-8.6	-7.102	NCCCC[C@@H](*1O[C@H]2[C@](O1)(C)[C@H]1C[C@@H](C2)C1(C)C)NC(=O)Cn1nc(nc1Cc1ccccc1)C[S@](=O)C
CHEMBL34887	-8.6	-6.8	COc1cccc(c1)[C@@H](NC(=O)CNC(=O)Nc1ccc(cc1)C(=N)N)C		CHEMBL468894	-10.1	-7.882	NCC[C@@H]1CCN(CC1)C(=O)[C@@H](NS(=O)(=O)c1cccc(c1)c1ccncc1)Cc1cccc(c1)C(=N)N
CHEMBL3134466	-9.1	-8.315	CCOC(=O)[C@@H]1CCN(CC1)c1ccc(cc1)N1C[C@@H](OC1=O)CNC(=O)c1ccc(s1)Cl		CHEMBL420334	-7.4	-5.44	O=C(OC(C)(C)C)N[C@@H](C(=O)N1CCC[C@H]1C(=O)NCc1csc(n1)N)C(C1CCCCC1)C1CCCCC1
CHEMBL552115	-10.2	-8.018	O=C(Nc1ccc(cc1F)[N+]1C=CC=CC1=O)CN1CC[C@@H](C1)NC(=O)c1ccc(s1)Cl		CHEMBL109999	-8.9	-5.281	O=C(C[N+]1C(=CC=C(C1=O)NS(=O)(=O)Cc1ccc(cc1)F)C)N[C@@H]1CCc2c(C1)sc(=N)n2N
CHEMBL398795	-9.7	-11.748	CN(Cc1nccn1c1ccc(cc1)C(=O)N[C@H]1CCCC[C@H]1NC(=O)c1ccc2c(c1)[nH]cc2Cl)C		CHEMBL436026	-8.2	-8.411	COC(=O)C[C@H](c1cccc(c1)C(=N)N)CCc1ccc(cc1)NS(=O)(=O)C
CHEMBL492342	-8.9	-6.917	NCCC(=O)Nc1cccc(c1)S(=O)(=O)N[C@H](C(=O)N1CC[C@H](CC1)CCCC(=O)N)Cc1cccc(c1)C(=N)N		CHEMBL1160791	-10.7	-10.157	O=C1N(CCCCN1c1cccc(c1)C(=N)N)C1CCN(CC1)S(=O)(=O)c1ccccc1N
CHEMBL209483	-11.5	-12.542	CN(Cc1ccccc1c1ccc(cc1)N1CC=Cc2c(C1=O)n(nc2C(F)(F)F)c1ccc2c(c1)c(N)no2)C		CHEMBL3114848	-8.4	-7.531	COC(=O)Nc1ccc(c(c1)[C@H]1CCCN1C(=O)[C@@H](c1cccc(c1)OC(F)F)Nc1ccc2c(c1)ccnc2N)S(=O)(=O)C(C)C
CHEMBL79258	-8.9	-9.242	CN(C(=O)c1cc(cc(c1)C(=O)N(C)C)Oc1nc(Oc2cccc(c2)C(=N)N)c(c(c1F)C)F)C		CHEMBL3099583	-8.5	-8.871	NCCCNC(=O)c1ccc(nc1Oc1ccc(cc1)C(=N)N)Oc1ccc(cc1)C(=N)N
CHEMBL213927	-8.9	-5.44	NCCCC[C@@H](C(=O)c1noc(n1)Cc1ccc(cc1)C(=O)NC1Cc2c(C1)cccc2)NC(=O)OCc1ccccc1		CHEMBL373570	-8.3	-11.591	Clc1ccc2c(c1)ccc(c2)S(=O)(=O)N[C@H]1CCN(C1=O)[C@H](C(=O)N(C(C)C)CCCNS(=O)(=O)C)C
CHEMBL398517	-11.8	-8.569	O=C1CCN(c2c1cc(cc2)c1ccccc1S(=O)(=O)C)C(=O)c1cc(nn1c1ccc2c(c1)c(N)no2)C(F)(F)F		CHEMBL39078	-10.3	-5.61	O/N=C(/c1cccc(c1)CN(C(=O)N1CCCCCC1)NS(=O)(=O)c1ccc2c(c1)cccc2)\N
CHEMBL217914	-9	-10.641	Clc1ccc2c(c1)sc(c2)S(=O)(=O)N[C@H]1CCN(C1=O)[C@H](C(=O)N1CCOCC1)C		CHEMBL93480	-9.6	-6.97	O=C1N(CCCCN1c1ccc(cc1)C(=N)N)C1CCN(CC1)Cc1ccccc1
CHEMBL427952	-10.6	-11.723	O=C(c1ccc(cc1)C1(CC1)CN1CCCC1)N[C@H]1CCC[C@H]1NC(=O)c1ccc2c(c1)[nH]cc2Cl		CHEMBL460144	-9	-5.373	CCOC(=O)C(=O)N(c1ccc2c(c1)O[C@](CN2C)(C)COc1ccc(cc1)C(=N)N)Cc1ccccc1
CHEMBL152276	-11.1	-12.699	Cc1nn(c(c1)C(=O)Nc1ccc(cc1)c1ccccc1F)c1cccc(c1)C(=N)N		CHEMBL122796	-10.2	-10.725	NCc1cccc(c1)n1nnnc1C(=O)Nc1ccc(cc1)c1ccccc1S(=O)(=O)N
CHEMBL275901	-10.5	-12.24	O=C([C@@H]1CC[C@@H]2N1C(=O)CN(C2)S(=O)(=O)C(c1ccccc1)c1ccccc1)NCc1ccc(cc1)C(=N)N		CHEMBL244461	-11	-12.27	Clc1ccc(c(c1)C(=O)Nc1ccc(cc1)Cl)NC(=O)c1sc2c(c1Cl)ccc(c2)C
CHEMBL1270853	-11.4	-11.591	Fc1ccc(c(c1)S(=O)(=O)C)N1CCN(CC1)C(=O)[C@@H](c1ccccc1)NC(=O)c1ccc2c(c1)c(N)ncc2		CHEMBL76987	-9.9	-9.361	Cc1cccc(c1)CNC(=O)c1cc2c(n1Cc1cccc(c1)C(=N)N)cccc2O
CHEMBL331666	-9.6	-9.281	COc1nccc(n1)c1ccc(s1)S(=O)(=O)N[C@H]1CCN(C1=O)Cc1cccc(c1)C(=N)N		CHEMBL607012	-9.1	-7.102	CC(=O)N[C@@H](C(=O)N1CCC[C@H]1C(=O)N[C@H](*1O[C@H]2[C@](O1)(C)[C@@H]1C[C@H](C2)C1(C)C)CCCNc1ncccn1)Cc1ccccc1
CHEMBL309879	-9.9	-11.012	OC(=O)c1cc(Oc2cccc(c2)n2ccnc2C)nc(c1)Oc1cc(ccc1O)C(=N)N		CHEMBL226827	-9.3	-14.96	COc1cc(Cl)cc(c1NC(=O)c1scc(c1Cl)Cn1ccnc1C)C(=O)Nc1ccc(cn1)Cl
CHEMBL385487	-11.1	-13.253	O[C@@H]1CCN(C1)Cc1ccccc1c1ccc(cc1)[N+]1[C@@H](C)N[C@@H]2[C@H](C1=O)N(N[C@@H]2C(F)(F)F)c1ccc2c(c1)c(N)no2		CHEMBL49958	-8.9	-9.532	Fc1c(C)c(F)c(nc1N(c1cccc(c1)C(=N)N)C)N(c1cccc(c1)C(=N)N)C
CHEMBL3629113	-9.3	-8.129	Cc1ccc2c(c1)c(C(=O)O)c1n2C[C@@](CC1)(NC(=O)c1c(Cl)cc(cc1Cl)n1cnnn1)c1ccccc1		CHEMBL3134464	-9.1	-10.417	CCOC(=O)[C@@H]1CCN(C(=O)C1)c1ccc(cc1)N1C[C@@H](OC1=O)CNC(=O)c1ccc(s1)Cl
CHEMBL1684179	-8.7	-11.421	CN([C@H]1CCc2c1ccc(c2)N1CC[C@@H](C1=O)NS(=O)(=O)/C=C/c1ccc(s1)Cl)C		CHEMBL24907	-9.8	-11.421	CCc1nc2c(n1Cc1ccc3c(c1)cc(cc3)C(=N)N)ccc(c2)OC1CCN(CC1)C(=N)C
CHEMBL425311	-8.6	-13.036	COCCN(C1=NCCO1)Cc1csc(c1Cl)C(=O)Nc1c(OC)cc(cc1C(=O)Nc1ccc(cn1)Cl)Cl		CHEMBL1271161	-11.1	-12.302	CN1CCC(CC1)[C@@H]1CCN(CC1)C(=O)[C@@H](c1ccccc1)NC(=O)c1ccc2c(c1)[nH]cc2C
CHEMBL93854	-10.1	-11.591	COc1ccc2c(c1)cc(cc2)S(=O)(=O)N[C@H]1CCN(C1=O)Cc1cc(ccc1O)C(=N)N		CHEMBL467576	-9.4	-12.552	COc1ccc(cc1)n1nc(c2c1C(=O)N(CC2)c1ccc(cc1)C1(CC1)CC(=O)N)C(F)(F)F
CHEMBL331908	-9.1	-5.031	O=C(N1CCC[C@H]1C(=O)NCc1ccncc1)[C@H](NS(=O)(=O)Cc1ccccc1)Cc1ccc(c(c1)Cl)Cl		CHEMBL98240	-9.6	-9.105	Fc1ccc(cc1)CCOc1cc(ccc1F)C(=O)NCC1CCN(CC1)c1ccncc1
CHEMBL342964	-9.9	-7.209	Clc1ccc(cc1)NC(=O)c1cc(ccc1NC(=O)c1sc2c(c1Cl)cccc2)N1CCCC1		CHEMBL256820	-10	-13.6	NC(=O)CN(S(=O)(=O)c1cc2c(s1)nc(cc2)Cl)[C@@H]1CCCN(C1=O)c1ccc(cc1)[N+]1C=CC=CC1=O
CHEMBL230981	-9.3	-11.535	O=C(CNC(=O)[C@H](NS(=O)(=O)Cc1ccccc1)CC[C@H]1CCCCN1O)NCc1cccc(c1)Cl		CHEMBL3114857	-8.8	-7.813	CCOc1cc(ccc1OC(C)C)[C@@H](C(=O)NCc1cccc(c1)N)Nc1ccc2c(c1)ccnc2N
CHEMBL2375178	-8.7	-7.102	NCCCC[C@@H](*1O[C@H]2[C@](O1)(C)[C@H]1C[C@@H](C2)C1(C)C)NC(=O)Cn1nc(nc1Cc1ccccc1)CC#N		CHEMBL3219077	-10.7	-8.093	NCC[C@@H]1CCN(CC1)C(=O)[C@@H](NS(=O)(=O)c1cccc(c1)c1ccc(cc1)F)Cc1cccc(c1)C(=N)N
CHEMBL158207	-7.8	-7.867	CCOC(=O)C[C@H](c1ccc(cc1)C(=N)N)CCc1cccc(c1)C(=N)N		CHEMBL3127482	-9.6	-6.561	CN(Cc1ccc(c(c1)C(=O)O)c1cccc(c1)[C@H]1Nc2ccc(cc2[C@@](C1)(C)c1ccccc1)C(=N)N)C
CHEMBL297371	-10.1	-10.471	COC(=O)[C@H](Cc1cccc(c1)C(=N)N)CNC(=O)c1ccc(cc1)c1ccccc1		CHEMBL389210	-9.2	-14.551	COc1cc(Cl)cc(c1NC(=O)c1scc(c1Cl)CN(c1[nH]ccn1)C)C(=O)Nc1ccc(cn1)Cl
CHEMBL3355665	-9.3	-6.919	NC[C@@H]1CC[C@H](CC1)C(=O)N[C@H](c1[nH]cc(n1)c1ccc(cc1)C#N)Cc1ccccc1		CHEMBL541656	-9.2	-8.005	C[n+]1ccc(cc1)CCNC(=O)c1cc2c(n1Cc1cccc(c1)C(=N)N)cccc2
CHEMBL54615	-9.2	-7.209	Fc1c(Oc2cccc(c2)C(=N)N)nc(c(c1C)F)NC1CCCCC1		CHEMBL233992	-9.5	-12.738	Clc1ccc(s1)C(=O)N[C@@H]1CCC[C@@H]1NC(=O)c1ccc(cc1)[N+]1C=CC=CC1=O
CHEMBL119249	-10	-8.731	O=C1N(CC[C@@H]1NS(=O)(=O)c1ccc(cc1)Oc1ccccc1)Cc1cccc(c1)C(=N)N		CHEMBL330075	-10.2	-8.038	NC(=N)c1cccc(c1)CNC(=O)c1cn(c2c1cccc2)Cc1cccc(c1)C(=N)N
CHEMBL48864	-9.2	-9.365	Clc1cc(Cl)c(nc1Oc1cccc(c1)C(=N)N)Oc1cccc(c1)C(=N)N		CHEMBL303970	-8.4	-6.645	COc1c(O)c(cc2c1cc1ccccc1c2)C(=O)Nc1ccc(cc1)NC(=N)N
CHEMBL62397	-8.7	-5.137	Oc1c(cccc1c1[nH]c2c(n1)cc(c(c2)C(=N)N)F)OC[C@H]1CCCN1		CHEMBL497307	-8.6	-8.815	CC[C@@H]([C@H](C(=O)N[C@H](C(=O)NCc1ccc(cc1)C(=N)N)CCC(=O)N)NS(=O)(=O)Cc1ccccc1)C
CHEMBL1808954	-9.1	-7.102	CCOC(=O)C(=O)N(c1ccc2c(c1)N(C)C[C@@](O2)(C)COc1ccc(cc1)C(=N)N)Cc1cc(F)cc(c1)F		CHEMBL251939	-10	-11.301	CN(CCN(c1ccc(c(c1)F)c1ccc2c(c1F)n(nc2C(=O)N)c1ccc2c(c1)c(N)no2)c1ccncc1)C
CHEMBL160575	-10.7	-12.357	O=C(c1scnc1c1cccc(c1)C(=N)N)Nc1ccc(cc1)c1ccccc1S(=O)(=O)N		CHEMBL351435	-10.7	-8.043	Clc1ccc2c(c1)sc(c2)S(=O)(=O)N1CCN(C(=O)C1)Cc1cc2c(o1)ccnc2
CHEMBL328805	-9.4	-11.255	CCS(=O)(=O)C[C@@]1(ON=C(C1)c1cccc(c1)C(=N)N)C(=O)Nc1ncc(cn1)c1ccccc1S(=O)(=O)N		CHEMBL1684192	-8.8	-11.591	O=C1[C@H](CCN1c1ccc(cc1F)[C@H]1CCCN1)NS(=O)(=O)/C=C/c1ccc(s1)Cl
CHEMBL210244	-7.5	-7.531	NC(=NCCC(=O)N1CCN(CC1)C(=O)[C@@H](NS(=O)(=O)c1c(cc(cc1C(C)C)C(C)C)C(C)C)Cc1cccc(c1)C(=N)N)N		CHEMBL345710	-8.2	-6.273	OC(=O)[C@@H]1C/C(=C/c2ccc(cc2)C(=N)N)/C(=O)/C(=C/c2ccc(cc2)C(=N)N)/C1
CHEMBL2391040	-9	-5.378	CCOC(=O)[C@@H]1CCN(CC1)c1ccc(cc1)N1C[C@H](OC1=O)CNC(=O)c1cnc(s1)N		CHEMBL91915	-11.3	-7.732	NC(=N)c1cccc(c1)Cn1c(cc2c1cccc2O)C(=O)NCc1ccc2c3c1ccc1c3c(cc2)ccc1
CHEMBL238301	-9.3	-10.904	COc1ccc(cc1)n1nc(c2c1C(=O)N(CC2)c1ccc(cc1)c1ccccc1CN1CC[C@H](C1)O)NC(=O)OC(C)(C)C		CHEMBL3114853	-8.7	-7.327	CCOc1cc(ccc1OC(C)C)[C@@H](C(=O)NCc1cccc(c1)NS(=O)(=O)N)Nc1ccc2c(c1)ccnc2N
CHEMBL431419	-9.4	-10.107	Clc1ccc(c(c1)Cl)CCOc1cc(ccc1C)C(=O)NCC1CCN(CC1)c1ccncc1		CHEMBL212165	-9.7	-10.061	Clc1ccc2c(c1)ccc(c2)S(=O)(=O)N[C@@H]1CCN(C1=O)[C@@H](C(=O)N1CCCCC1)C
CHEMBL409260	-9.8	-8.912	CCOc1ccc2c(c1)cc(cc2)S(=O)(=O)N[C@H]1CCN(C1=O)Cc1cccc(c1)C(=N)N		CHEMBL2391203	-10.7	-5.504	OC(=O)[C@@H]1CCN(CC1)c1ccc(cc1)N1C[C@@H](OC1=O)CNC(=O)c1ccc(c(c1)c1noc(=O)[nH]1)Cl
CHEMBL328937	-7.3	-7.312	CCOC(=O)c1cc2c(n1Cc1cccc(c1)C(=N)N)cccc2		CHEMBL151629	-9.1	-6.151	COc1ccccc1n1nc(cc1C(=O)Nc1ccc(cc1)c1ccccc1S(=O)(=O)N)C
CHEMBL221951	-8.9	-9.453	Clc1ccc2c(c1)nc(s2)S(=O)(=O)N[C@H]1CCN(C1=O)[C@H](C(=O)N1CCOCC1)C		CHEMBL252649	-9.5	-10.772	COc1ccc(cc1)n1nc(cc1C(=O)Cc1ccc(cc1)c1ccccc1S(=O)(=O)N)C(F)(F)F
CHEMBL105980	-9.3	-5.446	O=C(C[N+]1C(=CC=C(C1=O)NS(=O)(=O)Cc1ccccc1)C)N[C@H]1CCc2c(C1)c[nH]n2		CHEMBL493094	-9.3	-6.081	O=C(Nc1ccc2c(c1)O[C@](CN2C)(C)COc1ccc(cc1)C(=N)N)CCC(=O)O
CHEMBL151113	-7.7	-7.209	CN(C(=N)c1ccc(cc1)/C=C/1\CCCC/C(=C\c2ccc(cc2)C(=N)N(C)C)/C1=O)C		CHEMBL3115900	-9.2	-6.932	OC(=O)CN[C@@H](C(=O)N[C@H](C(=O)NCc1ccc(cc1)C(=N)N)Cc1ccc(cc1)O)CC1CCCCC1
CHEMBL358910	-9	-9.929	O=C1/C(=C\c2ccc(cc2)C(=N)N)/CCCC/C/1=C/c1ccc(cc1)C(=O)N		CHEMBL3114833	-8.9	-7.164	COC(=O)Nc1ccc(c(c1)[C@H]1CCCN1C(=O)[C@@H](c1cc(C)ccc1F)Nc1ccc2c(c1)ccnc2N)S(=O)(=O)C(C)C
CHEMBL234590	-10	-12.27	Clc1ccc(s1)C(=O)N[C@@H]1CCCC[C@@H]1NC(=O)c1ccc(cc1)C1(CC1)CN1CCCC1		CHEMBL331896	-10.5	-8.979	CNc1ccc2c(c1)cc(cc2)S(=O)(=O)N[C@H]1CCN(C1=O)Cc1cccc(c1)C(=N)N
CHEMBL121032	-10.3	-7.011	O=C1N(CCCC[C@@H]1NS(=O)(=O)c1ccc2c(c1)cccc2)Cc1cccc(c1)C(=N)N		CHEMBL191937	-8.9	-7.352	COc1ccc(cc1OCCc1ccc(cc1Cl)Cl)C(=O)N1CCN(CC1)Cc1ccc(cc1)F
CHEMBL426394	-8.5	-10.414	Clc1ccc2c(c1)ccc(c2)S(=O)(=O)N[C@H]1CCN(C1=O)[C@H](C(=O)N(C(C)C)C)C		CHEMBL419023	-9.4	-5.105	O=C(C[N+]1C(=CC=C(C1=O)NS(=O)(=O)Cc1ccc(cc1)F)C)N[C@H]1CCc2c(C1)sc(n2)N
CHEMBL52065	-9.7	-7.112	Clc1cccc(c1)C1=NO[C@H](C1)C(=O)Nc1ccc(cc1)c1ccccc1S(=O)(=O)N		CHEMBL1221793	-10.2	-10.157	Clc1ccc(cc1)NC(=O)[C@H]1CN(C[C@@H]1C(=O)Nc1ccc(cc1F)[N+]1C=CC=CC1=O)Cc1ccncc1
CHEMBL378092	-11.8	-13.361	Nc1noc2c1cc(cc2)n1nc(c2c1C(=O)N(CC2)c1ccc(cc1)c1ccccc1CN1CCCC1)C(F)(F)F		CHEMBL435012	-9.8	-5.44	O=C([C@@H]1CCCN1C(=O)[C@H](NS(=O)(=O)Cc1ccccc1)Cc1ccc(c(c1)Cl)Cl)NCc1csc(n1)N
CHEMBL79996	-9	-7.961	Fc1c(Oc2cccc(c2)C(=O)N2CCOCC2)nc(c(c1C)F)Oc1cccc(c1)C(=N)N		CHEMBL48161	-9.2	-9.141	CCOC(=O)c1ccc(nc1Oc1cccc(c1)C(=N)N)Oc1cccc(c1)C(=N)N
CHEMBL604500	-8.6	-11.676	CCOC(=O)c1nccn1c1ccc(cc1)NC(=O)[C@H](c1ccccc1)Oc1cccc2c1cc(s2)C(=N)N		CHEMBL211209	-10.9	-8.005	O=C([C@@H](NS(=O)(=O)c1ccc(cc1)C1CCCCC1)Cc1cccc(c1)C(=N)N)N1CCN(CC1)C(=N)N
CHEMBL513339	-8.6	-5.732	NCC[C@@H]1CCN(CC1)C(=O)[C@@H](NS(=O)(=O)c1cccc(c1)NC(=O)CCO)Cc1cccc(c1)C(=N)N		CHEMBL415497	-8.8	-9.609	CCOc1cc(cc(c1Br)OCCc1ccc(cc1Cl)Cl)C(=O)NCC1CCN(CC1)c1ccncc1
CHEMBL398516	-12.2	-7.751	Nc1noc2c1cc(cc2)n1nc(cc1C(=O)N1CCCc2c1ccc(c2)c1ccccc1S(=O)(=O)C)C(F)(F)F		CHEMBL492334	-9	-5.299	NCCC(=O)Nc1cccc(c1)S(=O)(=O)N[C@H](C(=O)N1CCCC[C@H]1C(=O)OC)Cc1cccc(c1)C(=N)N
CHEMBL492333	-9.2	-9.52	NCCC(=O)Nc1cccc(c1)S(=O)(=O)N[C@H](C(=O)N1CCCC[C@@H]1C(=O)OC)Cc1cccc(c1)C(=N)N		CHEMBL327404	-10	-11.72	COC(=O)C[C@]1(ON=C(C1)c1cccc(c1)C(=N)N)C(=O)Nc1ccc(cn1)c1ccccc1S(=O)(=O)N
CHEMBL361520	-10.4	-9.722	CC[C@H](c1csc2c1cc(cc2)C(=N)N)C(=O)Nc1ccc(cc1)n1cnc2c1cccc2		CHEMBL430164	-11.3	-10.602	Clc1ccc2c(c1)sc(c2)C(=O)N[C@@H]1CCCC[C@@H]1NC(=O)c1ccc(cc1)[N+]1C=CC=CC1=O
CHEMBL95148	-9.4	-10.062	Clc1ccc(cc1)CCOc1cc(ccc1F)C(=O)NCC1CCN(CC1)c1ccncc1		CHEMBL82456	-9	-10.388	CN(C(=O)c1cccc(c1)Oc1nc(Oc2cc(cc(c2O)O)C(=N)N)c(c(c1F)C)F)C
CHEMBL86114	-10.4	-11.152	COc1ccc2c(c1)cc(cc2)S(=O)(=O)N[C@@H]1CCN(C1=O)Cc1cc(ccc1N)C(=N)N		CHEMBL209376	-11.5	-12.877	CNCc1ccccc1c1ccc(cc1)N1CCc2c(C1=O)n(nc2C(F)(F)F)c1ccc2c(c1)c(N)no2
CHEMBL455932	-10	-11.289	OC(=O)COc1cc(ccc1CCNS(=O)(=O)c1cc(ccc1O)C(=N)N)c1ccccc1S(=O)(=O)C		CHEMBL275957	-9.8	-12.132	Nc1cc(ccc1Cl)C1=NO[C@@](C1)(CNS(=O)(=O)c1ccsc1)C(=O)Nc1ccc(cn1)c1ccccc1S(=O)(=O)N
CHEMBL345731	-9.6	-11.451	NCc1cc(OC)ccc1n1nc(cc1C(=O)Nc1ccc(cc1)c1ccccc1S(=O)(=O)N)C		CHEMBL344305	-9.4	-9.873	CC(=N)N1CCC(CC1)Oc1ccc(cc1)[C@@H](C(=O)O)Oc1ccc2c(c1)CN(CC2)C(=N)N
CHEMBL3627894	-9.7	-7.771	COc1cc2nc([nH]c2cc1Cl)[C@H](c1cccc(c1)F)CNC(=O)c1c(Cl)cc(cc1Cl)n1cnc(n1)C		CHEMBL230880	-8.8	-7.356	O=C(CNC(=O)[C@H](NS(=O)(=O)Cc1ccccc1)CC[C@H]1CCCCN1O)NCCc1ccncc1
CHEMBL1221489	-10.4	-10.414	O=C([C@H]1CN(C[C@@H]1C(=O)Nc1ccc(cc1)Cl)S(=O)(=O)C)Nc1ccc(cc1C)[N+]1C=CC=CC1=O		CHEMBL49358	-9.7	-8.379	NC(=O)CNC(=O)c1ccc(nc1Oc1cccc(c1)C(=N)N)Oc1cccc(c1)C(=N)N
CHEMBL213180	-10	-6.151	O=C([C@H](Cc1ccccc1)O)NCc1cccc(c1)c1cccc(c1O)c1cc2c([nH]1)cc[nH+]c2		CHEMBL460055	-9.8	-9.884	COc1ccc(cc1)n1nc(c2c1C(=O)N(CC2)c1ccc(cc1)C1(CC1)C(=O)N1CCC(CC1)O)C(F)(F)F
CHEMBL2337676	-9	-7.917	CCOC(=O)C(=O)N(c1ccc2c(c1)OC[C@@H](O2)COc1ccc(cc1)C(N)N)Cc1ccccc1		CHEMBL550102	-9.9	-9.55	OC[C@@H]1C[C@H](CN1CC(=O)Nc1ccc(cc1F)[N+]1C=CC=CC1=O)NC(=O)c1ccc(s1)Cl
CHEMBL2431615	-8.8	-7.011	CCOc1cc(ccc1OC(C)C)[C@@H](C(=O)NS(=O)(=O)c1cccc(c1)S(=O)(=O)NC)Nc1ccc2c(c1)ccnc2		CHEMBL50649	-8.9	-12.451	OC(=O)CCCc1cc(Br)c(c(c1)c1[nH]c2c(c1Cc1ccccc1)cc(cc2)C(=N)N)O
CHEMBL48361	-9.5	-7.648	OC(=O)CCN(C(=O)c1ccc2c(c1)nc(n2C)CNc1ccc(cc1)C(=N)N)c1ccccn1		CHEMBL328772	-7.9	-10.018	NC(=N)c1ccc2c(c1)cc([nH]2)c1cccc(c1O)Br
CHEMBL356112	-10.3	-11.893	Clc1ccc(cc1)NC(=O)c1cc(Cl)cc(c1NC(=O)c1sc2c(c1Cl)cccc2)C		CHEMBL426676	-8.6	-5.201	OC(=O)Cc1cc(c2nc3c([nH]2)ccc(n3)N)c(c(c1)c1cccc(c1)[N](=O)O)O
CHEMBL150547	-8.5	-8.569	O=C1/C(=C/c2ccc(cc2)C(=N)N)/CCCC/C/1=C\c1ccc(cc1)C(=O)N		CHEMBL1221791	-9.5	-9.979	O=C([C@H]1CN(C[C@@H]1C(=O)Nc1ccc(cc1)Cl)CC1CC1)Nc1ccc(cc1F)[N+]1C=CC=CC1=O
CHEMBL250560	-11.1	-11.723	NC(=O)c1cc(n(n1)c1ccc2c(c1)c(N)no2)C(=O)N1CCc2c1ccc(c2)N1CCCCC1=O		CHEMBL402761	-10.7	-11.233	Clc1ccc(nc1)NS(=O)(=O)c1ccccc1NC(=O)c1ccc(cc1)[N+]1C=CC=CC1=O
CHEMBL594313	-9.5	-11.831	Clc1ccc2c(c1)ccc(c2)S(=O)(=O)N[C@H]1CCN(C1=O)c1ccc(cc1F)[C@H](N(C)C)C		CHEMBL162357	-10.6	-8.052	Clc1ccc2c(c1)sc(c2)S(=O)(=O)N1CCN(C(=O)C1)Cc1nc2c([nH]1)c[nH+]cc2
CHEMBL398444	-12.1	-8.104	NC(=O)c1cc(n(n1)c1ccc2c(c1)c(N)no2)C(=O)N1CCc2c1cc(cc2)N1CCCCCC1=O		CHEMBL395777	-8.7	-12.001	OCCOCCN(Cc1csc(c1Cl)C(=O)Nc1ccc(cc1C(=O)Nc1ccc(cc1)Cl)Cl)C
CHEMBL337923	-8.2	-5.162	O=C(OC(C)(C)C)N[C@H](C(c1ccccc1)c1ccccc1)C(=O)N1CCC[C@H]1C(=O)NCc1c(C)cc(nc1C)N		CHEMBL211410	-11.1	-14.141	CN(Cc1ccccc1c1ccc(cc1)N1CCc2c(C1=O)n(nc2C(F)(F)F)c1ccc2c(c1)c(N)no2)C
CHEMBL460355	-9.2	-6.494	OC(=O)C(=O)N(c1ccc2c(c1)O[C@](CN2C)(C)COc1ccc(cc1)C(=N)N)Cc1ccccc1		CHEMBL146184	-10.5	-10.316	Clc1ccc(cc1)NC(=O)c1ccc(cc1NC(=O)c1sc2c(c1Cl)cccc2)Cl
CHEMBL316334	-8	-9.667	Brc1cc(cc(c1O)c1cc2c([nH]1)ccc(c2)C(=N)N)[N](=O)O		CHEMBL592400	-9.8	-11.831	CN(Cc1nccn1c1ccc(cc1)N1CCc2c(C1=O)n(nc2C(F)(F)F)c1cccc(c1)c1n[nH]c(=O)[nH]1)C
CHEMBL415479	-9.1	-6.882	CNc1ccc(cc1)C#CC[C@@H](C(=O)N(C1CCCC1)C)NS(=O)(=O)c1ccc2c(c1)cccc2		CHEMBL466585	-9.2	-5.793	NCC[C@@H]1CCN(CC1)C(=O)[C@H](NS(=O)(=O)c1cccc(c1)c1ccc(cc1)OC)Cc1cccc(c1)CN
CHEMBL399593	-9.7	-12.001	O=C1CCCCN1c1ccc(cc1)C(=O)N[C@H]1CCC[C@H]1NC(=O)c1ccc(s1)Cl		CHEMBL302064	-10	-10.091	O=C(c1ccc(cc1)c1cccnc1)NCCCc1cc(ccc1O)C(=N)N
CHEMBL3907376	-8.6	-6.8	O=C1OC[C@H](C)c2ccc(cc2C)[C@H](C(=O)N(Cc2cc(N1)ccc2)C)Nc1ccc2c(c1)ccnc2N		CHEMBL300677	-9.2	-6.151	O=C([C@@H]1ON=C(C1)c1c(O)ccc2c1cccc2)Nc1ccc(cc1)c1ccccc1S(=O)(=O)N
CHEMBL461668	-9.1	-12.418	N#Cc1nn(c2c1CCN(C2=O)c1ccc(cc1)C1(CCN2CCOCC2)CC1)c1ccc(cc1)OC		CHEMBL237707	-11.1	-11.676	O=C(c1ccc(cc1)[N+]1C=CC=CC1=O)N[C@H]1COC[C@H]1NC(=O)c1ccc2c(c1)[nH]cc2Cl
CHEMBL549688	-8	-10.061	NC(=N)c1cccc(c1)Cn1c2ccccc2c(c1C(=O)NCc1ccc(cc1)[N+](C)(C)C)Cl		CHEMBL92345	-9.8	-8.731	O=C1N(CC[C@@H]1NS(=O)(=O)c1ccc2c(c1)ccnc2)Cc1cccc(c1)C(=N)N
CHEMBL300627	-8.1	-6.151	O=C([C@@H]1ON=C(C1)c1cc(I)c(c(c1)I)O)Nc1ccc(cc1)c1ccccc1S(=O)(=O)N		CHEMBL423656	-9.6	-13.6	CC(=N)N1CCC(CC1)Oc1ccc(cc1C(F)(F)F)NC/C=C/c1cc(ccc1O)C(=N)N
CHEMBL3355664	-9	-6.919	NC[C@@H]1CC[C@H](CC1)C(=O)N[C@H](c1[nH]cc(n1)c1ccccc1)Cc1ccccc1		CHEMBL212014	-8.6	-6.308	NCCCC(=O)Nc1cccc(c1)S(=O)(=O)N[C@H](C(=O)N1CC[C@H](CC1)CCN)Cc1cccc(c1)C(=N)N
CHEMBL433179	-8.2	-6.522	Cc1ccc(c(c1)c1nc2c([nH]1)ccc(c2)C(=N)N)O		CHEMBL139063	-10.1	-11.153	COC(=O)C[C@]1(ON=C(C1)c1cccc(c1)C(=N)N)C(=O)Nc1ccc(cc1)c1ccccc1S(=O)(=O)N
CHEMBL3780437	-9.9	-6.247	C[C@@H]1CN(C2CCN(CC2)Cc2ccccc2)C(=O)N(C1)c1ccc(cc1)C(=N)N		CHEMBL146592	-8.7	-9.082	Cc1ccc(c(c1)C(=O)Nc1ccc(cc1)Cl)NC(=O)c1sc(nc1C)C
CHEMBL82006	-9.4	-11.182	OC(=O)c1cc(Oc2cccc(c2)C(=N)N)nc(c1)Oc1cc(ccc1O)C(=N)N		CHEMBL360192	-7.8	-8.692	N#Cc1c(C(=O)NC2CCN(CC2)C(C)C)n(c2c1cccc2C)Cc1cccc(c1)OC
CHEMBL250985	-10.4	-9.722	Nc1noc2c1cc(cc2)n1nc(cc1C(=O)N1CCOc2c1ccc(c2)c1ccccc1S(=O)(=O)C)C(F)(F)F		CHEMBL83175	-8.8	-9.242	COc1c(cc(cc1O)C(=N)N)Oc1nc(Oc2cccc(c2)C(=O)N(C)C)c(c(c1F)C)F
CHEMBL174558	-10.5	-13.6	Clc1ccc(c(c1)C(=O)Nc1ccc(cn1)Cl)NC(=O)c1ccc(cc1)CN(C(=N)N)C		CHEMBL3355671	-8.9	-6.919	NC[C@@H]1CC[C@H](CC1)C(=O)N[C@H](c1[nH]cc(n1)c1ccc(cc1)C(=O)O)Cc1ccccc1
CHEMBL352144	-10.3	-10.032	Cc1ccc(cc1)CNC(=O)[C@@H](c1ccccc1)NC(=O)c1cccc(c1)C(=N)N		CHEMBL257319	-9.5	-8.747	Fc1cc(ccc1N1CCC[C@H](C1=O)NS(=O)(=O)c1ccccc1)c1ccccc1S(=O)(=O)C
CHEMBL1160793	-10.1	-9.111	O=C1N(CCCCN1c1cccc(c1)C(=N)N)C1CCN(CC1)Cc1ccncc1		CHEMBL270592	-8.9	-11.192	CN(Cc1nccn1c1ccc(c(c1)F)N1CC[C@H](C1=O)NS(=O)(=O)c1ccc2c(c1)c(Cl)c[nH]2)C
CHEMBL312592	-8.9	-8.949	CN(C(=O)c1cccc(c1)Oc1nc(Oc2cccc(c2)C(=N)N)cc(c1)C(=O)O)C		CHEMBL3127479	-10.5	-7.121	CC(=O)Nc1ccc(c(c1)C(=O)O)c1cccc(c1)[C@H]1Nc2ccc(cc2[C@@](C1)(C)c1ccccc1)C(=N)N
CHEMBL52122	-9.4	-8.371	COc1ccc(cc1)C1=NO[C@H](C1)C(=O)Nc1ccc(cc1)c1ccccc1S(=O)(=O)N		CHEMBL46708	-9.6	-12.562	COC(=O)[C@@H]([C@H](NC(=O)c1ccc(cc1)[C@H]1CCCCN1O)C)Cc1cccc(c1)C(=N)N
CHEMBL232528	-9.3	-9.207	COc1ccc(cc1)C(=O)N[C@@H]1CCC[C@@H]1NC(=O)c1ccc(cc1)[N+]1C=CC=CC1=O		CHEMBL176640	-9.6	-11.632	CCCCc1nc2c(n1Cc1ccc3c(c1)cc(cc3)C(=N)N)ccc(c2)OC1CCN(CC1)C(=N)C
CHEMBL46041	-9.7	-8.797	O=C(CN1CCN(CC1=O)S(=O)(=O)c1cc2c(s1)cc(cc2)Cl)NCCc1nc[nH]c1C		CHEMBL315645	-9.4	-8.683	Nc1ccc(cc1)CCOc1cc(ccc1Cl)C(=O)NCC1CCN(CC1)c1ccncc1
CHEMBL213636	-9.8	-12.132	COc1ccc(cc1)N1N[C@H]([C@H]2[C@H]1C(=O)[N+](CN2)c1ccc(cc1F)c1ccccc1S(=O)(=O)N)C(=O)N		CHEMBL227121	-9.6	-12.316	CN1CCN(CC1)Cc1csc(c1Cl)C(=O)Nc1ccc(cc1C(=O)Nc1ccc(cc1)Cl)Cl
CHEMBL3219081	-10.9	-8.482	NCC[C@@H]1CCN(CC1)C(=O)[C@@H](NS(=O)(=O)c1cccc(c1)c1cccc(c1Cl)Cl)Cc1cccc(c1)C(=N)N		CHEMBL82925	-8.5	-11.591	Fc1c(Oc2cccc(c2)N(C)C)nc(c(c1C)F)Oc1cc(ccc1O)C(=N)N
CHEMBL135198	-9	-6.882	CCOC(=O)[C@H](Cc1ccc(cc1)C(=N)N)NC(=O)CNS(=O)(=O)c1ccc(cc1)C#N		CHEMBL428749	-9.5	-11.927	O=C(c1cc(nn1c1ccc2c(c1)c(N)no2)C(F)(F)F)NC1CCN(CC1)c1ccccc1S(=O)(=O)C
CHEMBL148972	-9.8	-8.701	OC(=O)[C@H](c1ccc(cc1)OC1CCN(CC1)C(=O)C)Oc1ccc2c(c1)CN(CC2)C(=N)N		CHEMBL119966	-9.4	-11.591	O=C1N(CC[C@@H]1NS(=O)(=O)c1ccc(s1)c1nocc1)Cc1cc(ccc1O)C(=N)N
CHEMBL404449	-11	-12.895	Clc1ccc(c(c1)C(=O)Nc1ccc(cn1)Cl)NC(=O)c1ccc(cc1)N1CCCCC1=O		CHEMBL326316	-10.4	-8.104	O=C1N(CC[C@@H]1NS(=O)(=O)c1ccc(cc1)Cc1ccccc1)Cc1cccc(c1)C(=N)N
CHEMBL279212	-10.1	-12.951	Clc1ccc2c(c1)ccc(c2)n1nc(cc1C(=O)Nc1ccc(cc1)N1CCOCC1=O)C		CHEMBL316902	-8.9	-9.132	COc1cc(CNC(=O)c2cc3c(n2Cc2cccc(c2)C(=N)N)cccc3O)cc(c1)OC
CHEMBL164418	-8.3	-10.602	CCOC(=O)c1ccc(cc1)CCOC(=O)N[C@@H](C(=O)NCC(=O)N[C@H]1CCCN([C@H]1O)C(=N)N)CC1CCN(CC1)C(=N)N		CHEMBL402980	-10.8	-14.805	COc1cc(Cl)cc(c1NC(=O)c1ccc(cc1)[N+]1C=CC=CC1=O)C(=O)Nc1ccc(cn1)Cl
CHEMBL293045	-8.9	-10.018	OC(=O)CCc1ccc(cc1OCCNC(=O)C1CCN(CC1)c1ccncc1)C(=N)N		CHEMBL568067	-8.9	-5.318	NC(=N)NCCC[C@@H](C(=O)NCC1CCN(CC1)C(=N)N)NC(=O)[C@H](C(C)C)NC(=O)[C@@H](NC(=O)Cc1ccccc1)CCCNC(=N)N
CHEMBL432391	-9.2	-10.092	Clc1ccc(nc1)CCOc1cc(ccc1F)C(=O)NCC1CCN(CC1)c1ccncc1		CHEMBL361607	-10.9	-12.513	O=C([C@@H](c1c[nH]c2c1cc(cc2)C(=N)N)Cc1ccccc1)Nc1ccc(cc1)c1ccccc1S(=O)(=O)N
CHEMBL214368	-8.3	-5.241	NCCCC[C@@H](C(=O)c1noc(n1)Cc1ccc(cc1)C(=O)NC1Cc2c(C1)cccc2)NC(=O)OCC		CHEMBL375112	-9	-9.582	Clc1ccc2c(c1)cc([nH]2)S(=O)(=O)N[C@H]1CCN(C1=O)[C@H](C(=O)N1CCOCC1)C
CHEMBL152611	-9.1	-7.722	O=C(C(C)C)Cc1cccc(c1)Oc1nc(Oc2cccc(c2)C(=N)N)c(c(c1F)C)F		CHEMBL350657	-7.7	-5.384	OC[C@@H](C(=O)NCC(=O)NCc1ccc(cc1)C(=N)N)NC(=O)OC(C)(C)C
CHEMBL399418	-8.8	-12.796	COC(=O)[C@@H]1C[C@@H]([C@@H](C1)NC(=O)c1ccc(s1)Cl)NC(=O)c1ccc(cc1)[N+]1C=CC=CC1=O		CHEMBL275375	-9.6	-9.954	O=C([C@@H]1CC[C@@H]2N1C(=O)CN(C2)S(=O)(=O)CC(c1ccccc1)c1ccccc1)NCc1ccc(nc1C)N
CHEMBL221239	-7.9	-12.24	NC(=O)CN(S(=O)(=O)c1ccc2c(c1)ccc(c2)Cl)[C@H]1CCN(C1=O)[C@H](C(=O)N(C(C)C)CCN1CCCCC1)C		CHEMBL1952404	-9.3	-6.453	Fc1cccc(c1)CN(C(=O)C(=O)O)c1ccc2c(c1)N(C)C[C@](O2)(C)COc1ccc(cc1)C(=N)N
CHEMBL597557	-8.6	-8.479	CC(CNCc1ccccc1NC(=O)OC[C@H](c1ccccc1)Oc1cccc2c1cc(s2)C(=N)N)C		CHEMBL272959	-10	-9.998	Fc1ccc(cc1)S(=O)(=O)N[C@@H]1CCCN(C1=O)c1ccc(cc1F)c1ccccc1S(=O)(=O)C
CHEMBL468783	-9.2	-13.492	OCCN(C1(CC1)c1ccc(cc1)N1CCc2c(C1=O)n(nc2C(F)(F)F)c1ccc(cc1)OC)C		CHEMBL97678	-9.5	-6.8	CC(=O)Nc1ccc(cc1)COc1cc(ccc1F)C(=O)NCC1CCN(CC1)c1ccncc1
CHEMBL209835	-9.6	-11.632	COC(=O)[C@@H]1NN([C@@H]2[C@H]1NC[N+](C2=O)c1ccc(cc1)c1ccccc1S(=O)(=O)N)c1ccc(cc1)OC		CHEMBL198735	-9.8	-12.132	Clc1ccc(c(c1)Cc1oc2c(n1)c(ncc2)NCC([C@H]1CCCCN1)(F)F)n1cncn1
CHEMBL462710	-8.9	-12.593	CNCCC1(CC1)c1ccc(cc1)N1CCc2c(C1=O)n(nc2C(F)(F)F)c1ccc(cc1)OC		CHEMBL256941	-8.8	-9.028	NC(=N)NOCCNC(=O)C[N+]1C(=CC=C(C1=O)NS(=O)(=O)c1cccc(c1)C)C
CHEMBL355376	-9.8	-11.365	NC(=N)NCCC[C@H](C(=O)c1nccs1)NC(=O)CN1CCN(CC1=O)S(=O)(=O)c1cccc2c1nccc2
CHEMBL563458	-9.9	-9.563	O=C(Nc1ccc(cc1F)[N+]1C=CC=CC1=O)CN1C[C@@H](C[C@H]1C(=O)NCC1CC1)NC(=O)c1ccc(s1)Cl
CHEMBL79986	-8.6	-10.681	CN(C(=O)c1cccc(c1)Oc1nc(Oc2cc(ccc2N)C(=N)N)c(c(c1F)C)F)C
CHEMBL94696	-9.4	-9.257	Clc1ccc(c(c1)Cl)CCOc1cc(ccc1I)C(=O)NCC1CCN(CC1)c1ccncc1
CHEMBL201843	-9.1	-11.591	COc1cc(F)cc2c1nc([nH]2)Cc1nc2c([nH]1)ccc(c2)C(=N)N
CHEMBL404448	-10.9	-13.221	Cc1ccc(c(c1)C(=O)Nc1ccc(cn1)Cl)NC(=O)c1ccc(cc1)N1CCCCC1=O
CHEMBL426255	-9.6	-8.32	Clc1ccc(s1)c1onc(c1)Cn1c(cc2c1cccc2)C(=O)NC1CCN(CC1)C(=O)C
CHEMBL333958	-11.3	-8.645	O=C1N(CC[C@@H]1NS(=O)(=O)c1cccc(c1)c1ccccc1)Cc1cccc(c1)C(=N)N
CHEMBL271687	-9.7	-12.24	CN(Cc1nccn1c1ccc(c(c1)F)N1CC[C@H](C1=O)NS(=O)(=O)c1ccc2c(c1)[nH]cc2Cl)C
CHEMBL295802	-9.4	-9.832	O=C(CN1CCN(CC1=O)S(=O)(=O)c1cc2c(s1)cc(cc2)Cl)NCCc1ccncc1
CHEMBL2441038	-9	-6.738	COc1ccc(cc1)COc1cccc(c1)NC(=O)C1CCN(CC1)c1ccncc1
CHEMBL64096	-8	-7.668	Cc1ccc(c(c1)O)C(=O)Nc1ccc(cc1)C(=N)N
CHEMBL64578	-7.6	-5.197	NC(=N)Nc1ccc(cc1)NC(=O)c1cc(C)cc(c1O)Br
CHEMBL597376	-9.3	-8.005	O=C(Nc1cccc(c1)F)OC[C@@H](c1ccccc1)Oc1cccc2c1cc(s2)C(=N)N
CHEMBL126012	-10	-7.079	O=C(N[C@H](c1ccc2c(c1)cccc2)C)CNC(=O)Nc1ccc(cc1)C(=N)N
CHEMBL218420	-9	-11.289	N#CCCN(C(=O)[C@@H](N1CC[C@@H](C1=O)NS(=O)(=O)c1ccc2c(c1)ccc(c2)Cl)C)C(C)C
CHEMBL384526	-9.3	-12.184	COc1ccc(cc1)N1N[C@H]([C@H]2[C@@H]1C(=O)[N+](CN2)c1ccc(cc1)c1ccccc1CN1CCCC1)C(=O)N
CHEMBL147171	-9.4	-10.272	CNCc1ccccc1n1nc(cc1C(=O)Nc1ccc(cc1F)c1ccccc1S(=O)(=O)C)C(F)(F)F
CHEMBL1684180	-9.5	-11.591	Clc1ccc2c(c1)ccc(c2)S(=O)(=O)N[C@H]1CCN(C1=O)c1ccc2c(c1)CC[C@@H]2N(C)C
CHEMBL2431603	-8.8	-6.932	CCOc1cc(ccc1OC(C)C)[C@@H](C(=O)NS(=O)(=O)c1ccc(cc1)O)Nc1ccc2c(c1)ccnc2N
CHEMBL598383	-8.2	-8.462	CCOC(=O)COc1cccc(c1)c1ccc2c(c1)cc(s2)C(=N)N
CHEMBL20240	-9.8	-11.95	OC(=O)CS(=O)(=O)N(c1ccc(cc1)OC1CCN(CC1)C(=N)C)Cc1ccc2c(c1)cc(cc2)C(=N)N
CHEMBL232323	-11	-10.293	Clc1ccc2c(c1)ccc(c2)C(=O)N[C@@H]1CCC[C@@H]1NC(=O)c1ccc(cc1)[N+]1C=CC=CC1=O
CHEMBL48233	-8.1	-6.726	O=C1/C(=C/c2ccc(cc2)C(=N)N)/CCCC/C/1=C\c1ccc(cc1)C(=N)N
CHEMBL147631	-8.9	-10.231	CCOC(=O)[C@H](c1ccc(cc1)OC1CCN(CC1)C(=N)CC)Oc1ccc2c(c1)CN(CC2)C(=N)N
CHEMBL382559	-11.2	-12.485	Fc1cc(ccc1NC(=O)c1cc(nn1c1ccc2c(c1)c(N)no2)C(F)(F)F)c1ccccc1Cn1ccnc1
CHEMBL606951	-9.5	-7.102	CCCCS(=O)(=O)N[C@@H](C(=O)N1CCC[C@H]1C(=O)N[C@H](*1O[C@H]2[C@](O1)(C)[C@@H]1C[C@H](C2)C1(C)C)CCCNc1cc(Cl)nc(n1)N)Cc1ccccc1
CHEMBL300235	-9.3	-6.636	O=C([C@@H]1ON=C(C1)c1ccc2c(c1)OCCO2)Nc1ccc(cc1)c1ccccc1S(=O)(=O)N
CHEMBL563960	-10.5	-10.824	O=C(Nc1ccc(cc1F)[N+]1C=CC=CC1=O)Cn1nnc(n1)NC(=O)c1ccc(s1)Cl
CHEMBL208586	-8.7	-7.122	CC(c1cc(C(C)C)c(c(c1)C(C)C)S(=O)(=O)N[C@H](C(=O)N1CCCN(CC1)C(=O)C1CCNCC1)Cc1cccc(c1)C(=N)N)C
CHEMBL193012	-9.1	-6.8	COc1ccc(cc1OCCc1ccc(cc1Cl)Cl)C(=O)NCC1CCN(CC1)c1cncnc1
CHEMBL424589	-9.6	-12.992	OC(=O)CCC(=O)N(c1ccc(c(c1)C(F)(F)F)OC1CCN(CC1)C(=N)C)C/C=C/c1cccc(c1)C(=N)N
CHEMBL148458	-9	-9.884	COc1c(Br)csc1C(=O)Nc1ccc(cc1C(=O)Nc1ccc(cc1)Cl)C
CHEMBL456931	-8.7	-11.301	COc1ccc(cc1)n1nc(c2c1C(=O)N(CC2)c1ccc(cc1)C1(CC1)C1=NCCN1S(=O)(=O)C)C(F)(F)F
CHEMBL442293	-11.4	-9.652	Clc1ccc2c(c1)ccc(c2)S(=O)(=O)N[C@H]1CCN(C1=O)c1ccc(cn1)c1ccccc1
CHEMBL593584	-8.5	-11.831	CN([C@@H](c1ccc(c(c1)F)N1CC[C@@H](C1=O)NS(=O)(=O)/C=C/c1ccc(s1)Cl)C)C
CHEMBL307846	-9.8	-8.951	Clc1cccc(c1)CNC(=O)c1cc2c(n1Cc1cccc(c1)C(=N)N)cccc2O
CHEMBL120749	-9.7	-9.173	COc1ccc2c(c1)cc(cc2)S(=O)(=O)N[C@H]1CCN(C1=O)Cc1coc(c1)C(=N)N
CHEMBL354996	-10.7	-10.316	Clc1ccc2c(c1)nc([nH]2)CN1CCN(C(=O)C1)Cc1ccc2c(c1)ncnc2N
CHEMBL461655	-10.8	-7.164	NCC[C@@H]1CCN(CC1)C(=O)[C@@H](NS(=O)(=O)c1cccc(c1)c1ccccc1)Cc1cccc(c1)C(=N)N
CHEMBL18767	-9.2	-12.085	COC(=O)CN(c1cccc(c1)C(=N)N)CCCc1ccc(cc1)c1ccccc1S(=O)(=O)N
CHEMBL176494	-10.5	-12.426	CCc1nccn1c1ccc(c(c1)F)NC(=O)c1cc(nn1c1ccc2c(c1)c(N)no2)C(F)(F)F
CHEMBL81852	-8.7	-7.209	Fc1c(Oc2cccc(c2)C(=N)N)nc(c(c1C)F)Oc1ccccc1
CHEMBL297965	-8.6	-7.327	O=C([C@@H]1ON=C(C1)c1ccc(cc1)Br)Nc1ccc(cc1)c1ccccc1S(=O)(=O)N
CHEMBL303335	-7.5	-5.417	NC(=N)Nc1ccc(cc1)NC(=O)c1ccccc1O
CHEMBL491673	-9.1	-5.303	O=C(C1CCNCC1)Nc1ccc(cc1)OCc1ccc(cc1)c1ccccc1
CHEMBL456763	-9.1	-10.293	Oc1ccc(cc1S(=O)(=O)NCCc1ccc(cc1)C(C)(C)C)C(=N)N
CHEMBL50961	-9.8	-9.141	O=C1NCC(=N[C@H]1Oc1cccc(c1)C(=N)N)Oc1cccc(n1)C(=N)N
CHEMBL333639	-10.2	-9.464	COc1ccc2c(c1)cc(cc2)S(=O)(=O)N[C@H]1CCN(C1=O)Cc1ccnc(c1)C(=N)N
CHEMBL93681	-10.9	-9.412	Nc1ccc2c(c1)cc(cc2)S(=O)(=O)N[C@H]1CCN(C1=O)Cc1cccc(c1)C(=N)N
CHEMBL92609	-9.9	-11.407	O=C([C@@]1(C)ON=C(C1)c1cccc(c1)C(=N)N)Nc1ccc(cn1)c1ccccc1S(=O)(=O)N
CHEMBL238356	-9.4	-11.927	Clc1ccc(s1)C(=O)N[C@@H]1CN(C[C@@H]1NC(=O)c1ccc(cc1)[N+]1C=CC=CC1=O)C(=O)C(C)(C)C
CHEMBL47654	-9.9	-9.321	O=C(CN1CCN(CC1=O)S(=O)(=O)c1cc2c(s1)cc(cc2)Cl)NCCc1ccnc(c1)N
CHEMBL1271368	-9.8	-12.593	COC[C@@H]1ON=C([C@H]1C(=O)Nc1ccc(cc1)c1ccccc1S(=O)(=O)N)c1cccc(c1)C(=N)N
CHEMBL45267	-9.8	-11.831	COC(=O)[C@@H]([C@H](NC(=O)c1ccc(cc1)c1ccc(cc1)C(=O)N)C)Cc1cccc(c1)C(=N)N
CHEMBL605842	-9.3	-8.27	O=C(NCc1ccccc1)OC[C@@H](c1ccccc1)Oc1cccc2c1cc(s2)C(=N)N
CHEMBL326704	-10.3	-9.365	C[n+]1ccc(cc1)c1ccc(cc1)S(=O)(=O)N[C@H]1CCN(C1=O)Cc1cccc(c1)C(=N)N
CHEMBL53478	-9.4	-10.88	Brc1cc(cc(c1O)c1[nH]c2c(c1Cc1ccccc1)cc(cc2)C(=N)N)c1n[nH]nn1
CHEMBL362294	-11	-9.722	Clc1ccc(s1)c1onc(c1)Cn1c(cc2c1cccc2)C(=O)N[C@@H]1CCN(CC1)C1CCCC1
CHEMBL52479	-8.9	-10.193	CN(C(=O)c1ccc(nc1Oc1cccc(c1)C(=N)N)Oc1cccc(c1)C(=N)N)C
CHEMBL118361	-9.8	-10.824	COc1ccc2c(c1)cc(cc2)S(=O)(=O)N[C@H]1CCN(C1=O)Cc1csc(c1)C(=N)N
CHEMBL384682	-9.3	-11.632	COc1ccc(cc1)N1N[C@@H]([C@H]2[C@@H]1C(=O)[N+](N[C@H]2C)c1ccc(cc1)c1ccccc1CN1CCCC1)C(F)(F)F
CHEMBL123759	-8.4	-6.601	O=C([C@@H]1CCCN1C(=O)[C@H](NS(=O)(=O)Cc1ccccc1)Cc1ccc(c(c1)Cl)Cl)NCc1ccccc1
CHEMBL279721	-9.6	-9.281	CCc1nc2c(n1Cc1cccc(c1)c1ccc(cc1)C(=N)N)cc(cc2)OC1CCN(CC1)C(=N)C
CHEMBL233332	-11.7	-10.471	Clc1ccc2c(c1)ccc(c2)C(=O)N[C@@H]1CCCC[C@@H]1NC(=O)c1ccc(cc1)[N+]1C=CC=CC1=O
CHEMBL121661	-7.9	-5.44	O=C(OC(C)(C)C)N[C@H](C(c1ccccc1)c1ccccc1)C(=O)N1CCC[C@H]1C(=O)NCc1csc(n1)N
CHEMBL421272	-8	-6.213	O=C(OC(C)(C)C)N[C@@H](C(=O)N1CCC[C@H]1C(=O)NCc1csc(c1)N)C(C1CCCCC1)C1CCCCC1
CHEMBL218659	-11.2	-11.831	O=C1N(CCc2c1n(nc2C(F)(F)F)c1ccccc1C(=O)N)c1ccc(cc1)c1ccccc1S(=O)(=O)C
CHEMBL350963	-10.4	-10.388	O=C1CN(CCN1Cc1cc2c([nH]1)cc[nH+]c2)S(=O)(=O)c1ccc(s1)c1ccc(s1)Cl
CHEMBL3343304	-8.6	-7.019	OC[C@H]1O[C@@H](OCCCOc2cccc(c2N)OCc2noc(c2)c2ccc(s2)Cl)[C@@H]([C@H]([C@@H]1O)O)O
CHEMBL122488	-8.3	-5.031	O=C(OC(C)(C)C)N[C@@H](C(=O)N1CCC[C@H]1C(=O)NCc1ccc(nc1)N)C(c1ccccc1)c1ccccc1
CHEMBL1952403	-9.5	-6.962	OC(=O)CN(c1ccc2c(c1)N(C)C[C@](O2)(C)COc1ccc(cc1)C(=N)N)Cc1cccc(c1)F
CHEMBL185301	-11.2	-14.551	Fc1cc(ccc1NC(=O)c1cc(nn1c1cccc(c1)C(=N)N)C(F)(F)F)n1cnc2c1cccn2
CHEMBL173419	-9.7	-8.797	NC(=N)c1ccc(cc1)n1ccc2c1cc(NCc1cccc(c1)C(=N)N)cc2
CHEMBL94439	-9	-8.462	COc1ccc(cc1OCCc1ccc(cc1Cl)Cl)C(=O)N1CCN(CC1)Cc1ccncc1
CHEMBL211386	-9.3	-12.001	COc1ccc(cc1)N1N[C@H]([C@H]2[C@@H]1C(=O)[N+](CN2)c1ccc(cc1)c1ccccc1CN1CC[C@H](C1)O)C(=O)N
CHEMBL94530	-8.7	-8.947	COc1ccc(cc1OCCc1ccc(cc1Cl)Cl)C(=O)NCC1CCN(CC1)c1ccnc(n1)Cl
CHEMBL90741	-10.1	-10.212	O=C1N(CC[C@@H]1NS(=O)(=O)c1cc2c(s1)ccc(n2)Cl)Cc1cccc(c1)C(=N)N
CHEMBL277424	-8.9	-12.992	CN1CCC(CC1)Oc1ccc(cc1C(F)(F)F)N(C(=O)CCC(=O)O)C/C=C/c1cc(ccc1O)C(=N)N
CHEMBL179410	-10.6	-12.626	N#Cc1cc(ccc1NC(=O)c1cc(nn1c1ccc2c(c1)c(N)no2)C(F)(F)F)n1ccnc1C
CHEMBL212310	-9.6	-6.645	NC(=N)NCC[C@@H]1CCN(CC1)C(=O)[C@@H](NS(=O)(=O)c1cccc2c1cccc2)Cc1cccc(c1)C(=N)N
CHEMBL209963	-8.8	-7.175	NCCC(=O)N1CCCN(CC1)C(=O)[C@@H](NS(=O)(=O)c1c(cc(cc1C(C)C)C(C)C)C(C)C)Cc1cccc(c1)C(=N)N
CHEMBL518648	-9	-14.112	COc1ccc(cc1)n1nc(c2c1C(=O)N(CC2)c1ccc(cc1)C1(CNC(C)C)CC1)C(F)(F)F
CHEMBL1221536	-10.9	-10.272	O=C([C@H]1CN(C[C@@H]1C(=O)Nc1ccc(cc1)Cl)C(=O)C)Nc1ccc(cc1F)[N+]1C=CC=CC1=O
CHEMBL270221	-9.6	-14.805	CN(CCN(C(=O)CN(S(=O)(=O)c1cc2c(s1)nc(cc2)Cl)[C@@H]1CCCN(C1=O)c1ccc(cc1F)[N+]1C=CC=CC1=O)C)C
CHEMBL1221417	-9.8	-8.615	COc1ccc(cc1)NC(=O)[C@H]1CN(C[C@@H]1C(=O)Nc1ccc(cc1F)[N+]1C=CC=CC1=O)S(=O)(=O)C
CHEMBL318890	-9.1	-10.88	COc1cc(cc(c1Cl)OCCc1ccc(cc1Cl)Cl)C(=O)NCC1CCN(CC1)c1ccncc1
CHEMBL2334305	-8.1	-6.561	CCNC1=NC(=C2[N+](C1=O)[C@@H](CC2(C)C)C(=O)NCc1ccc(cc1)C(=N)N)Cl
CHEMBL252651	-8	-12.24	COc1ccc(cc1)n1nc(cc1C(=O)Cc1ccc(cc1)N1CCCCC1=O)C(F)(F)F
CHEMBL79344	-8.7	-7.209	Fc1c(Oc2cccc(c2)C(=N)N)nc(c(c1C)F)Oc1cc(ccc1C)N(C)C
CHEMBL7626	-9.1	-9.643	O=C([C@]1(ON=C(C1)c1ccc(c(c1)N)Cl)CNS(=O)(=O)C)Nc1ccc(cn1)c1ccccc1S(=O)(=O)N
CHEMBL314969	-10.5	-8.837	NC(=N)c1cccc(c1)Cn1c(cc2c1cccc2O)C(=O)NCCNc1cccc2c1cccc2
CHEMBL3349045	-9.3	-11.572	COCCC[C@H](*1O[C@H]2[C@](O1)(C)[C@@H]1C[C@H](C2)C1(C)C)NC(=O)[C@@H]1CCCN1C(=O)[C@@H](Cc1ccccc1)NC(=O)OCc1ccccc1
CHEMBL463385	-9.3	-11.921	O=C(CN(c1cccc(c1)C(=N)N)Cc1cccc(c1)OCC(=O)O)Nc1ccc(cc1)C1CCN(CC1)C(=N)C
CHEMBL442980	-9.7	-5.556	O=C([C@@H]1CCCN1C(=O)[C@@H](C(c1ccccc1)c1ccccc1)N)NC[C@@H]1CCc2c(C1)c[nH]n2
CHEMBL110419	-9.9	-12.302	NCc1cccc(c1)c1ccc(cc1)C(=O)N[C@@H]([C@@H](C(=O)OC)Cc1cccc(c1)C(=N)N)C
CHEMBL149410	-9.2	-7.455	O=C1/C(=C/c2ccc(cc2)C(=N)N)/C[C@H](C/C/1=C\c1ccc(cc1)C(=N)N)c1ccccc1
CHEMBL289331	-9.8	-5.423	ONC(=N)c1cccc(c1)CN(C(=O)N1CCCCCC1)NS(=O)(=O)c1ccc2c(c1)ccc(c2)OC
CHEMBL526453	-8	-9.242	CSCC[C@@H](C(=O)NCc1ccc(cc1)C(=N)N)NC(=O)[C@@H]([C@H](CC)C)NS(=O)(=O)Cc1ccccc1
CHEMBL1615104	-10.9	-12.085	Clc1ccc2c(c1)ccc(c2)S(=O)(=O)N[C@H]1CCN(C1=O)c1ccc2c(c1F)CCNC2
CHEMBL461667	-8.3	-13.998	COc1ccc(cc1)N1N=C([C@@H]2[C@H]1C(=O)N(CC2)c1ccc(cc1)C1(CC1)CN(C)C)S(=O)(=O)C
CHEMBL165196	-9.5	-5.378	O=C(N1CCC[C@H]1C(=O)NC[C@@H]1CCc2c(C1)cncn2)[C@H](NS(=O)(=O)Cc1ccccc1)CC1CCCCC1
CHEMBL3219097	-9.5	-8.052	NCCC(=O)Nc1cccc(c1)S(=O)(=O)N[C@H](C(=O)N1CC[C@H](CC1)NC(=O)NC1CCCCC1)Cc1cccc(c1)C(=N)N
CHEMBL422533	-8.8	-5.241	OC[C@H](C(=O)NCC(=O)NCc1ccc(cc1)C(=N)N)NC(=O)OCc1ccccc1
CHEMBL118989	-9.7	-8.005	COc1ccc2c(c1)cc(cc2)S(=O)(=O)N[C@H]1CCN(C1=O)Cc1cc(ccc1OCC(=O)O)C(=N)N
CHEMBL459941	-9.2	-6.116	OC(=O)C(=O)N(c1ccc2c(c1)N(C)C[C@@](O2)(C)COc1ccc(cc1)C(=N)N)Cc1ccccc1
CHEMBL159162	-8.6	-8.797	COC(=O)OC[C@H](C(=O)NCC(=O)NCc1ccc(cc1)C(=N)N)NS(=O)(=O)Cc1ccccc1
CHEMBL347307	-10.4	-15.369	Cc1cc(n(n1)c1cccc(c1)C(=N)N)C(=O)Nc1ccc(cc1F)c1ccccc1S(=O)(=O)N
CHEMBL3114855	-8.8	-7.082	CCOc1cc(ccc1OC(C)C)[C@@H](C(=O)NCc1cccc(c1)NC(=O)OC)Nc1ccc2c(c1)ccnc2N
CHEMBL94490	-8.3	-7.174	COc1c(OC)ccc2c1cc(n2Cc1cccc(c1)C(=N)N)C(=O)NCc1ccncc1
CHEMBL595475	-9.9	-13.191	Clc1ccc(s1)/C=C/S(=O)(=O)N[C@H]1CCN(C1=O)c1ccc(cc1F)c1ccccc1S(=O)(=O)C
CHEMBL204092	-9.3	-11.182	NC(=N)c1ccc2c(c1)nc([nH]2)Cc1[nH]c2c(n1)cc(c(c2)F)F
CHEMBL17928	-11.4	-9.652	O=C([C@@H]1CC[C@@H]2N1C(=O)CN(C2)C(=O)CC(c1ccccc1)c1ccccc1)NCC1CCN(CC1)C(=N)N
CHEMBL285285	-9.8	-12.132	O=C(N[C@H](C(=O)N1CCC[C@H]1C(=O)N[C@@H](*1O[C@H]2[C@](O1)(C)[C@@H]1C[C@H](C2)C1(C)C)Cc1ccccc1)Cc1ccccc1)OCc1ccccc1
CHEMBL399331	-11	-11.301	Nc1noc2c1cc(cc2)n1nc(cc1C(=O)N1CCc2c1ccc(c2)c1ccccc1CN1CCCC1)C(F)(F)F
CHEMBL461210	-8.9	-6.522	CCOC(=O)C(=O)N(c1ccc2c(c1)N(C)C[C@@](O2)(C)COc1ccc(cc1)C(=N)N)Cc1ccccc1
CHEMBL2431616	-8.7	-6.994	CCOc1cc(ccc1OC(C)C)[C@@H](C(=O)NS(=O)(=O)c1cccc(c1)S(=O)(=O)N(C)C)Nc1ccc2c(c1)ccnc2
CHEMBL146609	-10.8	-8.569	Clc1ccc(cc1)NC(=O)c1cc(ccc1NC(=O)c1sc2c(c1Cl)cccc2)[N](=O)O
CHEMBL295515	-9	-8.442	O=C(CN1CCN(CC1=O)S(=O)(=O)c1cc2c(s1)cc(cc2)Cl)NCCc1csc(n1)N
CHEMBL94563	-9.8	-7.813	O=C(C[C@H]1ON=C(C1)c1cccc(c1)C(=N)N)Nc1cccc(c1)C(=N)N
CHEMBL92598	-9.9	-8.222	O=C(N1CCc2c(C1)n(Cc1cccc(c1)C(=N)N)c1c2cccc1)c1ccc(cc1)C(=N)N
CHEMBL536972	-9.4	-5.201	NCCCC[C@@H](C(=O)c1noc(n1)Cc1ccc(cc1)OCCc1ccc(c(c1)Cl)Cl)NC(=O)c1ccc(c(c1)F)F
CHEMBL220050	-7.7	-11.421	C[C@H](N1CC[C@@H](C1=O)NS(=O)(=O)/C=C/c1ccc(s1)Cl)C(=O)N1CCOCC1
CHEMBL236439	-9.4	-9.028	Clc1ccc(s1)C(=O)N[C@@H]1[C@H](NC(=O)c2ccc(cc2)[N+]2C=CC=CC2=O)Cc2c1cccc2
CHEMBL91962	-8.6	-9.082	Brc1cc(c2cc3c([nH]2)ccc(c3)C(=N)N)c(c(c1)c1ccccc1)O
CHEMBL243182	-9.3	-12.041	OC[C@@H](CN(Cc1csc(c1Cl)C(=O)Nc1ccc(cc1C(=O)Nc1ccc(cc1)Cl)Cl)C)O
CHEMBL593585	-9.2	-11.831	CCN[C@H](c1ccc(c(c1)F)N1CC[C@@H](C1=O)NS(=O)(=O)c1ccc2c(c1)ccc(c2)Cl)C
CHEMBL327562	-9.7	-9.138	Fc1cc(CNC(=O)c2cc3c(n2Cc2cccc(c2)C(=N)N)cccc3O)cc(c1)F
CHEMBL178134	-8.7	-6.673	COc1cc([C@H](C(=O)N[C@@H](c2ccccc2)C(=O)O)Nc2ccc(cc2)C(=N)N)c(cc1OCc1ccccc1)S(=O)(=O)c1ccccc1
CHEMBL96434	-8.9	-10.533	COc1ccc(cc1OCCc1ccc(cc1Cl)Cl)C(=O)NCC1CCN(CC1)c1ccncc1
CHEMBL139121	-9.4	-9.117	Cc1nn(c(c1)C(=O)Nc1ccc(cc1)c1ccccc1S(=O)(=O)N)c1ccccc1
CHEMBL358488	-9.4	-8.222	Oc1ccc(cc1)n1nc(cc1C(=O)Nc1ccc(cc1)c1ccccc1S(=O)(=O)N)C
CHEMBL2441037	-8.5	-8.456	COc1cc(COc2cccc(c2)NC(=O)C2CCN(CC2)c2ccncc2)ccc1OC
CHEMBL37637	-7.7	-6.334	NC(=NOCCCOc1cc(C)cc(c1)OS(=O)(=O)c1ccccc1S(=O)(=O)C)N
CHEMBL451242	-8.7	-7.209	O=C([C@@H]1CCCN1C(=O)[C@@H](C1CCCCC1)NS(=O)(=O)C)NCc1ccc(cc1)C(=N)N
CHEMBL310857	-10.3	-7.209	O=C(c1cccc(c1)Oc1nc(Oc2cccc(c2)C(=N)N)c(c(c1F)C)F)Nc1ccccc1
CHEMBL3355673	-8.5	-6.919	NC[C@@H]1CC[C@H](CC1)C(=O)N[C@H](c1[nH]cc(n1)c1ccc(cc1)C(=O)N(C)C)Cc1ccccc1
CHEMBL119773	-9.5	-9.941	O=C1N(CC[C@@H]1NS(=O)(=O)c1ccc(s1)c1nocc1)Cc1cccc(c1)C(=N)N
CHEMBL376716	-8.4	-11.591	Clc1ccc2c(c1)ccc(c2)S(=O)(=O)N[C@H]1CCN(C1=O)[C@H](C(=O)N(C(C)C)CCS(=O)(=O)N)C
CHEMBL288862	-10	-5.659	O=C(N(NS(=O)(=O)c1ccc2c(c1)cccc2)Cc1ccc(cc1)C(=N)N)N1CCCCCC1
CHEMBL136986	-10.3	-12.451	O=C(Cc1c[nH]c2c1cc(cc2)C(=N)N)Nc1ccc(cc1Cl)c1ccccc1S(=O)(=O)N
CHEMBL380187	-10	-8.397	CC[C@@H](C(=O)N1CCCCC1)N1CC[C@@H](C1=O)NS(=O)(=O)c1ccc2c(c1)ccc(c2)Cl
CHEMBL363310	-9.6	-7.745	O=C([C@@H](c1csc2c1cc(cc2)C(=N)N)Cc1ccccc1)Nc1ccc(cc1)n1cnc(c1)c1ccccc1
CHEMBL147573	-8.9	-10.414	CCOC(=O)COc1cccc(c1NC(=O)c1sc2c(c1Cl)cccc2)C(=O)Nc1ccc(cc1)Cl
CHEMBL352197	-10.6	-11.517	O=C(c1c(N)onc1c1cccc(c1)C(=N)N)Nc1ccc(cc1)c1ccccc1S(=O)(=O)N
CHEMBL1808957	-9.5	-7.921	CCOC(=O)CN(c1ccc2c(c1)O[C@](CN2C)(C)COc1ccc(cc1)C(=N)N)Cc1ccc(c(c1)F)F
CHEMBL3114843	-8.4	-6.994	CCOc1cc(ccc1OC(C)C)[C@@H](C(=O)NCc1cc(ccc1S(=O)(=O)CC)NC(=O)C)Nc1ccc2c(c1)ccnc2N
CHEMBL468792	-8.7	-13.953	CNCC1(CC1)c1ccc(cc1)N1CCc2c(C1=O)n(nc2C(=O)N)c1ccc(cc1)OC
CHEMBL204126	-8.2	-5.61	NC(=N)c1ccc2c(c1)nc([nH]2)Cc1ccccn1
CHEMBL244048	-8.3	-10.88	COCCOCCOCc1csc(c1Cl)C(=O)Nc1ccc(cc1C(=O)Nc1ccc(cc1)Cl)Cl
CHEMBL254745	-10.3	-11.182	Clc1ccc(s1)/C=C/S(=O)(=O)N[C@H]1CCN(C1=O)c1ccc(cn1)c1ccccc1C(F)(F)F
CHEMBL256451	-9.6	-14.551	CN(CCN(C(=O)CN(S(=O)(=O)c1ccc2c(c1)ccc(c2)Cl)[C@@H]1CCCN(C1=O)c1ccc(cc1F)[N+]1C=CC=CC1=O)C)C
CHEMBL1907779	-8.1	-5.522	NCCCSC[C@@H](C(=O)N1CC[C@H](CC1)CCO)NS(=O)(=O)c1cccc2c1NCC(C2)(C)C
CHEMBL73774	-9.2	-9.16	Oc1nnc2c(c1)sc(c2)C(=O)NC/C=C/c1cc(ccc1O)C(=N)N
CHEMBL54093	-7.9	-8.052	Cc1cc(C)c(c(c1)c1[nH]c2c(c1)cc(cc2)C(=N)N)O
CHEMBL602082	-7.7	-7.649	CNCc1n(C)nc(c1NC(=O)OC[C@H](c1ccccc1)Oc1cccc2c1cc(s2)C(=N)N)C
CHEMBL446437	-10.7	-9.486	Clc1ccc(s1)c1onc(c1)Cn1c(cc2c1cccc2)C(=O)N[C@@H]1CCN(CC1)C1CCCCC1
CHEMBL331179	-9.3	-5.44	Nc1scc(c1)CNC(=O)[C@@H]1CCCN1C(=O)[C@H](NS(=O)(=O)Cc1ccccc1)Cc1ccc(c(c1)Cl)Cl
CHEMBL196733	-9.6	-11.074	ON1CCCC[C@H]1C(CNc1nc(C)cc2c1nc(o2)Cc1ccccc1n1cncn1)(F)F
CHEMBL362640	-8.6	-9.412	COC(=O)[C@@H]1CCCC[C@H]1NC(=O)[C@@H](c1csc2c1cc(cc2)C(=N)N)Cc1ccccc1
CHEMBL236021	-10	-12.582	Clc1ccc(s1)C(=O)N[C@@H]1CN(C[C@@H]1NC(=O)c1ccc(cc1)[N+]1C=CC=CC1=O)C(=O)N(C)C
CHEMBL3980787	-8.2	-7.356	CCOP(=O)(c1ccc2cc1CN(C)C(=O)[C@H](Nc1ccc3c(c1)ccnc3N)c1ccc([C@H](COC(=O)N2)C)c(c1)C)OCC
CHEMBL209334	-9.2	-5.285	NC(=N)NCCC(=O)N1CCN(CC1)C(=O)[C@@H](NS(=O)(=O)Cc1ccc2c(c1)cccc2)Cc1cccc(c1)C(=N)N
CHEMBL395371	-10.3	-13.059	COc1ccc(cc1)n1nc(c2c1C(=O)N(CC2)c1ccc(cc1)c1ccccc1CN1CC[C@H](C1)O)Cn1ncnc1
CHEMBL2315247	-11.6	-6.896	O=C1CCN2CCCN(CC2)CCC(=O)Nc2ccc(C[C@H](C(=O)N[C@@H](Cc3ccc(N1)cc3)C(=O)NCc1ccc(cc1)C(=N)N)NS(=O)(=O)Cc1ccccc1)cc2
CHEMBL3660192	-9.2	-7.643	O=C([C@@H](NC(=O)[C@H](NS(=O)(=O)Cc1ccccc1)CCCn1cnnn1)CCC1CCNCC1)NCc1ccc(cc1)C(=N)N
CHEMBL194316	-9.9	-11.591	ON1CCCC[C@@H]1C(CNc1nccc2c1nc(o2)Cc1cccc(c1)Cl)(F)F
CHEMBL364771	-11.3	-10.501	NC(=N)c1ccc2c(c1)c(c[nH]2)[C@H](C(=O)Nc1ccc(cc1)n1cnc2c1cccc2)Cc1ccc(cc1)NS(=O)(=O)c1ccccc1
CHEMBL404218	-9.9	-12.184	Clc1ccc2c(c1)ccc(c2)S(=O)(=O)N[C@H]1CCN(C1=O)c1ccc(cc1F)c1nccn1C
CHEMBL468143	-10	-5.245	CN1C(=O)[C@H](Oc2c1ccc(c2)N(C(=O)CC(=O)O)Cc1ccccc1)Cc1ccc(cc1)C(=N)N
CHEMBL1222020	-9.9	-6.476	O=C([C@H]1CN(C[C@@H]1C(=O)Nc1ccc(cc1)OC(F)(F)F)S(=O)(=O)C)Nc1ccc(cc1F)[N+]1C=CC=CC1=O
CHEMBL341920	-9.5	-12.542	O=C(Cc1c[nH]c2c1cc(cc2)C(=N)N)Nc1ccc(cc1I)c1ccccc1S(=O)(=O)N
CHEMBL270829	-9.8	-12.184	CCN(CCN(C(=O)N(S(=O)(=O)c1ccc2c(c1)ccc(c2)Cl)[C@H]1CCCN(C1=O)c1ccc(cc1F)c1ccccc1S(=O)(=O)C)C)CC
CHEMBL329525	-9.2	-10.725	COc1cc(cc(c1C)OCCc1ccc(cc1Cl)Cl)C(=O)NCC1CCN(CC1)c1ccncc1
CHEMBL603670	-8.2	-9.281	NC(=N)c1cc2c(s1)cccc2O[C@H](C(=O)Nc1ccccc1)c1ccccc1
CHEMBL438647	-10.4	-13.287	CN(Cc1ccccc1c1ccc(cc1)[N+]1[C@@H](C)N[C@@H]2[C@H](C1=O)N(N[C@@H]2C(F)(F)F)c1ccc2c(c1)c(N)no2)C
CHEMBL263806	-9.5	-5.031	FCC[C@@H]1CCN(CC1)C(=O)[C@@H](NS(=O)(=O)c1cc(CCC(=O)N2CCN(CC2)CC(=O)N2CCOCC2)cc2c1NCC(C2)(C)C)Cc1nc2c(s1)cccc2
CHEMBL429741	-10.7	-10.602	Clc1ccc2c(c1)ccc(c2)S(=O)(=O)N[C@H]1CCCN(C1=O)c1ccc(cc1F)N1CCCCC1
CHEMBL3594310	-11.2	-7.473	CCS(=O)(=O)c1ccc2cc1CNC(=O)[C@H](Nc1ccc3c(c1)ccnc3N)c1ccc(CCCC(=O)N2)cc1
CHEMBL332121	-9.8	-11.012	COC(=O)COc1ccc(cc1CN1CC[C@@H](C1=O)NS(=O)(=O)c1ccc2c(c1)cc(cc2)OC)C(=N)N
CHEMBL2016865	-8.6	-10.032	NC(=N)NCc1cccc(c1)C[C@@H](C(=O)NCc1ccc(cc1)C(=N)N)NC(=O)[C@H](NS(=O)(=O)Cc1cccc(c1)C(=O)O)CCCc1ccccc1
CHEMBL3355672	-9	-6.919	NC[C@@H]1CC[C@H](CC1)C(=O)N[C@H](c1[nH]cc(n1)c1ccc(cc1)C(=O)NC)Cc1ccccc1
CHEMBL606956	-9.8	-7.102	CC(=O)N[C@@H](C(=O)N1CCC[C@H]1C(=O)N[C@H](*1O[C@H]2[C@](O1)(C)[C@@H]1C[C@H](C2)C1(C)C)CCCn1ncnc1N)Cc1ccccc1
CHEMBL296046	-9.5	-12.649	COC(=O)[C@@H]([C@H](NC(=O)c1ccc(cc1)c1ccncc1)C)Cc1cccc(c1)C(=N)N
CHEMBL2391185	-9.2	-6.008	CCOC(=O)[C@@H]1CCN(C(=O)C1)c1ccc(cc1)N1C[C@@H](OC1=O)CNC(=O)c1cnc(s1)N
CHEMBL550095	-8.7	-9.667	Fc1ccc2c(c1)cc(n2Cc1cccc(c1)C(=N)N)C(=O)NCc1ccc(cc1)[N+](C)(C)C
CHEMBL422716	-10.6	-8.052	Clc1cnc2c(c1)sc(c2)S(=O)(=O)N1CCN(C(=O)C1)Cc1cc2c([nH]1)cc[nH+]c2
CHEMBL513954	-9.4	-12.582	COc1ccc(cc1)n1nc(c2c1C(=O)N(CC2)c1ccc(cc1)C1(CC1)C1=NCCO1)C(=O)N
CHEMBL51482	-9.8	-9.832	CNC(=O)Nc1ccc(nc1Oc1cccc(c1)C(=N)N)Oc1cccc(c1)C(=N)N
CHEMBL211939	-8.9	-5.602	NCC[C@@H]1CCN(CC1)C(=O)[C@@H](NS(=O)(=O)c1ccc2c(c1)cccc2)Cc1cccc(c1)C(=N)N
CHEMBL3314454	-9.7	-13.811	COc1ccc(cc1)n1nc(c2c1C(=O)N(CC2)c1ccc(cc1)C(N1CCCC1)(C)C)C(=O)N
CHEMBL157374	-9.7	-8.284	CN1CC(N=C1c1cccc(c1)Oc1nc(cc(c1)C(=O)O)Oc1cc(ccc1O)C(=N)N)(C)C
CHEMBL110565	-9.2	-5.406	O=C(C[N+]1C(=CC=C(C1=O)NS(=O)(=O)Cc1ccccc1)C)NC[C@@H]1CCc2c(C1)sc(n2)N
CHEMBL159418	-10.5	-12.206	O=C([C@]1(ON=C(C1)c1cccc(c1)C(=N)N)Cn1cnnn1)Nc1ccc(cc1)c1ccccc1S(=O)(=O)N
CHEMBL159147	-10.2	-8.052	O=C1CN(CCN1Cc1[nH]c2c(c1)c[nH+]cc2)S(=O)(=O)c1sc2c(c1)nccc2
CHEMBL596764	-8.9	-8.292	COc1ccc(cc1)NC(=O)OC[C@@H](c1ccccc1)Oc1cccc2c1cc(s2)C(=N)N
CHEMBL359371	-9.7	-7.209	Clc1ccc(cc1)NC(=O)c1c(C)cccc1NC(=O)c1sc2c(c1Cl)cccc2
CHEMBL498875	-8.7	-7.092	NCCC(=O)Nc1cccc(c1)S(=O)(=O)N[C@H](C(=O)N1CC[C@H](CC1)CCCC(=O)OC)Cc1cccc(c1)C(=N)N
CHEMBL404707	-9.7	-10.621	Clc1ccc2c(c1)ccc(c2)S(=O)(=O)N[C@H]1CCN(C1=O)c1ccc(cc1F)c1ncn(c1)C
CHEMBL292300	-8.6	-5.067	O=C(c1cccc(c1O)c1ccccc1)Nc1ccc(cc1)C(=N)N
CHEMBL236642	-9.9	-6.751	Clc1ccc(s1)C(=O)N[C@H]1Cc2c([C@H]1NC(=O)c1ccc(cc1)[N+]1C=CC=CC1=O)cccc2
CHEMBL1221580	-10.8	-10.414	COC(=O)N1C[C@@H]([C@H](C1)C(=O)Nc1ccc(cc1)Cl)C(=O)Nc1ccc(cc1F)[N+]1C=CC=CC1=O
CHEMBL382408	-9.4	-8.492	O=C(c1cc(O)c(c(c1)O)O)O[C@@H]1O[C@H](COC(=O)c2cc(O)c(c(c2)O)O)[C@H]([C@@H]([C@H]1OC(=O)c1cc(O)c(c(c1)O)O)OC(=O)c1cc(O)c(c(c1)O)O)OC(=O)c1cc(O)c(c(c1)O)O
CHEMBL26400	-9.6	-10.517	CC(=O)N1CCC(CC1)Oc1ccc(cc1C(F)(F)F)NC/C=C/c1cc(ccc1O)C(=N)N
CHEMBL104331	-8.1	-8.871	N/C=N/CCC[C@@H](*(O)O)NC(=O)CN(C(=O)CCc1ccccc1)CC1(CC1)c1ccccc1
CHEMBL1809213	-8.9	-11.653	NC(=N)NCCCC[C@H](C(=O)N1CCC[C@H]1C(=O)NCc1ccc(cc1)C(=N)N)NS(=O)(=O)Cc1ccccc1
CHEMBL540900	-8.1	-9.822	Nc1ccc2c(c1)cc(n2Cc1cccc(c1)C(=N)N)C(=O)NCc1ccc(cc1)[N+](C)(C)C
CHEMBL402109	-8.1	-12.69	CN(Cc1nccn1c1ccc(c(c1)F)N1CC[C@@H](C1=O)NS(=O)(=O)/C=C/c1ccc(s1)Cl)C
CHEMBL604887	-9.7	-12.372	Clc1ccc2c(c1)ccc(c2)S(=O)(=O)N[C@H]1CCN(C1=O)c1ccc(cc1F)[C@@H](N1CCC1)C
CHEMBL328721	-9.9	-9.596	O=C1N(CC[C@@H]1NS(=O)(=O)c1cc2c(s1)nccc2)Cc1cccc(c1)C(=N)N
CHEMBL387656	-9.2	-15.092	COc1cc(Cl)cc(c1NC(=O)c1scc(c1Cl)Cn1ccnc1NC(C)C)C(=O)Nc1ccc(cn1)Cl
CHEMBL209022	-8.9	-5.308	NC(=O)NCc1cccc(c1)c1cccc(c1O)c1cc2c([nH]1)cc[nH+]c2
CHEMBL176636	-10.2	-11.611	CC(=N)N1CCC(CC1)Oc1ccc2c(c1)n(cn2)Cc1ccc2c(c1)cc(cc2)C(=N)N
CHEMBL457774	-8.9	-13.802	COc1ccc(cc1)n1nc(c2c1C(=O)N(CC2)c1ccc(cc1)C1(CC1)CS(=O)(=O)C)C(=O)N
CHEMBL605294	-9.6	-11.831	CN[C@H](c1ccc(c(c1)F)N1CC[C@@H](C1=O)NS(=O)(=O)c1ccc2c(c1)ccc(c2)Cl)C
CHEMBL291026	-8.9	-12.562	CCCCC[C@H](*1O[C@H]2[C@](O1)(C)[C@@H]1C[C@H](C2)C1(C)C)NC(=O)[C@@H]1CCCN1C(=O)[C@H](Cc1ccccc1)NC(=O)OCc1ccccc1
CHEMBL237705	-9.5	-11.676	Clc1ccc(s1)C(=O)N[C@@H]1COC[C@@H]1NC(=O)c1ccc(cc1)[N+]1C=CC=CC1=O
CHEMBL254411	-9.7	-7.023	NCc1cccc(c1)n1nc(c2c1cc(cc2)c1ccc(cc1)N1CCCCC1=O)C
CHEMBL223683	-8.8	-7.392	Clc1cnc2c(c1)sc(c2)S(=O)(=O)N[C@H]1CCN(C1=O)[C@H](C(=O)N1CCOCC1)C
CHEMBL4083729	-9.2	-7.552	O=C1OCCc2c(C)cc(cc2C)[C@H](C(=O)N(Cc2cc(N1)ccc2S(=O)(=O)C1CC1)C)Nc1ccc2c(c1)C(=O)[NH+]C=C2
CHEMBL211549	-9	-5.572	NC(=N)NCCC(=O)N1CCN(CC1)C(=O)[C@@H](NS(=O)(=O)CCc1cccc2c1cccc2)Cc1cccc(c1)C(=N)N
CHEMBL192853	-9.7	-6.8	CC(=O)Nc1ccc(cc1)CCOc1cc(ccc1Cl)C(=O)NCC1CCN(CC1)c1ccncc1
CHEMBL2448441	-9.2	-15.472	N/N=C(/CCC[C@H](*1O[C@H]2[C@](O1)(C)[C@@H]1C[C@H](C2)C1(C)C)NC(=O)[C@@H]1CCCN1C(=O)[C@H](Cc1ccccc1)NC(=O)OCc1ccccc1)\S
CHEMBL596740	-9.1	-10.175	COC(=O)C[C@@H](c1ccc(cc1)Cl)Oc1cccc(c1)c1ccc2c(c1)cc(s2)C(=N)N
CHEMBL48206	-9.4	-8.462	NC(=O)c1ccc(nc1Oc1cccc(c1)C(=N)N)Oc1cccc(c1)C(=N)N
CHEMBL327403	-9.1	-11.611	CCCOC[C@@]1(ON=C(C1)c1cccc(c1)C(=N)N)C(=O)Nc1ccc(cc1)c1ccccc1S(=O)(=O)N
CHEMBL2441059	-10.1	-5.708	Nc1ccc(cc1)N1CCC(CC1)C(=O)Nc1cccc(c1)OCc1ccc(cc1)F
CHEMBL176140	-10.3	-13.229	NCc1cccc(c1)n1nc(cc1C(=O)Nc1ccc(cc1F)c1ccccc1S(=O)(=O)C)C(F)(F)F
CHEMBL419116	-8.9	-7.272	CN(C(=O)c1cccc(c1O)Oc1nc(Oc2cccc(c2)C(=N)N)c(c(c1F)C)F)C
CHEMBL363885	-11.9	-10.533	NC(=N)c1ccc2c(c1)c(c[nH]2)[C@H](C(=O)Nc1ccc(cc1)n1cnc2c1cccc2)Cc1ccc(cc1)NC(=O)c1ccccc1
CHEMBL161432	-10.7	-10.091	ON1CC[C@@H]2[C@@H](C1)C[C@@H](N2)CN1CCN(CC1=O)S(=O)(=O)c1sc2c(c1)ccc(c2)Cl
CHEMBL22566	-9.2	-9.412	NCCCC[C@@H](C(=O)C(=O)Nc1ccc(cc1)Oc1cccc(c1)N)NC(=O)CN(C(=O)c1ccccc1Sc1ccccc1C#N)C
CHEMBL514567	-8.8	-12.932	CNC1(CC1)c1ccc(cc1)N1CCc2c(C1=O)n(nc2C#N)c1ccc(cc1)OC
CHEMBL19666	-9	-9.542	O=C(C[N+]1C(=CC=C(C1=O)NS(=O)(=O)Cc1ccccc1)C)NCc1ccc(s1)C(=N)N
CHEMBL93255	-9.8	-10.401	NC(=N)c1cccc(c1)CNC(=O)c1cc2c(n1Cc1cccc(c1)C(=N)N)cccc2
CHEMBL163312	-11.2	-9.939	O=C([C@@H]1Cc2c3N1C(=O)[C@H](CCc3ccc2)NS(=O)(=O)c1ccc2c(c1)CCO2)CC1CCN(CC1)C(=N)N
CHEMBL328611	-9.3	-9.699	Brc1ccc(cc1)CCOc1cc(ccc1F)C(=O)NCC1CCN(CC1)c1ccncc1
CHEMBL342490	-10.8	-10.251	Cc1nn(c(c1)C(=O)Nc1ccc(cc1)c1ccccc1S(=O)(=O)N)c1ccc2c(c1)c(N)n[nH]2
CHEMBL399345	-11.2	-13.191	NC(=O)c1cc(n(n1)c1ccc2c(c1)c(N)no2)C(=O)N1CCc2c1ccc(c2)[N+]1C=CC=CC1=O
CHEMBL1684181	-10	-12.24	CN([C@H]1CCc2c1ccc(c2)N1CC[C@@H](C1=O)NS(=O)(=O)c1ccc2c(c1)[nH]cc2Cl)C
CHEMBL70730	-9	-9.652	CN(C(=O)c1cccc(c1)Oc1nc(Oc2cccc(c2)C(=N)N)c(c(c1F)C)F)C
CHEMBL3627868	-9	-8.991	COc1cc(cc(c1C(=O)NC[C@H](c1[nH]c2c(n1)cc(c(c2)C)C)c1ccccc1)Cl)n1cnnc1
CHEMBL332983	-9.6	-6.76	COc1ccc(cc1)Oc1ccc(cc1)[C@@H](NC(=O)CNC(=O)Nc1ccc(cc1)C(=N)N)C
CHEMBL357739	-9.6	-9.464	COc1cccc(c1)n1nc(cc1C(=O)Nc1ccc(cc1)c1ccccc1S(=O)(=O)N)C
CHEMBL45000	-9.8	-11.263	COC(=O)[C@@H]([C@H](NC(=O)c1ccc(cc1)c1ccccc1)C)Cc1cccc(c1)C(=N)N
CHEMBL184901	-10.4	-7.531	Clc1ccc(s1)c1onc(c1)Cn1c(cc2c1cccc2)C(=O)N1CCC(CC1)Oc1ccncc1
CHEMBL92843	-9.4	-7.697	O=C(c1cn(c2c1cccc2)Cc1cccc(c1)C(=N)N)NCc1ccc(cc1)N(C)C
CHEMBL3219094	-10.3	-7.593	NCCC(=O)Nc1cccc(c1)S(=O)(=O)N[C@H](C(=O)N1CC[C@H](CC1)CCNC(=O)Nc1ccccc1)Cc1cccc(c1)C(=N)N
CHEMBL123942	-8.3	-5.162	Nc1cc(C)c(c(n1)C)CNC(=O)[C@@H]1CCCN1C(=O)[C@@H](C(C1CCCCC1)C1CCCCC1)N
CHEMBL232109	-10.4	-8.895	Clc1ccc2c(c1)cc(s2)C(=O)N[C@@H]1CCC[C@@H]1NC(=O)c1ccc(cc1)[N+]1C=CC=CC1=O
CHEMBL452524	-8.3	-14.551	CCN(CC1(CC1)c1ccc(cc1)N1CCc2c(C1=O)n(nc2C(F)(F)F)c1ccc(cc1)OC)CC
CHEMBL361846	-10.2	-11.591	NCc1nccn1c1ccc(c(c1)F)NC(=O)c1cc(nn1c1ccc2c(c1)c(N)no2)C(F)(F)F
CHEMBL407942	-10.6	-12.593	Fc1cc(ccc1NC(=O)c1cc(nn1c1ccc2c(c1)c(N)no2)C(F)(F)F)c1ccccc1CN1CCOCC1
CHEMBL394129	-9.7	-12.562	Clc1ccc(s1)C(=O)N[C@@H]1CN(C[C@@H]1NC(=O)c1ccc(cc1)[N+]1C=CC=CC1=O)C(=O)C
CHEMBL235905	-8.6	-11.167	COc1ccc(cc1)n1nc(c2c1C(=O)N(CC2)c1ccc(cc1)N(C)C)C(F)(F)F
CHEMBL331181	-8.8	-5.44	Nc1scc(n1)CNC(=O)[C@@H]1CCCN1C(=O)[C@@H](C(C1CCCCC1)C1CCCCC1)N
CHEMBL35754	-10.1	-6.8	O=C(N[C@@H](c1ccc(cc1C(F)(F)F)C(F)(F)F)C)CNC(=O)Nc1ccc(cc1)C(=N)N
CHEMBL94904	-9.8	-9.512	Fc1ccc(cc1)CCOc1cc(ccc1Cl)C(=O)NCC1CCN(CC1)c1ccncc1
CHEMBL231726	-11.5	-10.725	O=C(c1ccc2c(c1)[nH]cc2Cl)N[C@@H]1CCCC[C@@H]1CS(=O)(=O)c1ccc(cc1)[N+]1C=CC=CC1=O
CHEMBL257241	-10.6	-8.672	N#Cc1ccc(cc1)S(=O)(=O)N[C@@H]1CCCN(C1=O)c1ccc(cc1F)c1ccccc1S(=O)(=O)C
CHEMBL3423058	-9.7	-8.713	O=C(c1ccc(cc1Cl)n1cnnc1)NC[C@H](c1[nH]c2c(n1)cc(c(c2)C)C)c1ccccc1
CHEMBL316628	-9.2	-10.471	COc1cc(cc(c1Br)OCCc1ccc(cc1Cl)Cl)C(=O)NCC1CCN(CC1)c1ccncc1
CHEMBL360894	-11.9	-11.699	NC(=N)c1ccc2c(c1)c(c[nH]2)[C@H](C(=O)Nc1ccc(cc1F)n1cnc2c1cccc2)Cc1ccccc1
CHEMBL428218	-8.3	-12.626	CCN(CCN(Cc1csc(c1Cl)C(=O)Nc1ccc(cc1C(=O)Nc1ccc(cc1)Cl)Cl)C)CC
CHEMBL220541	-9	-10.824	NC(=O)CCN(C(=O)[C@@H](N1CC[C@@H](C1=O)NS(=O)(=O)c1ccc2c(c1)ccc(c2)Cl)C)C(C)C
CHEMBL1949836	-9.8	-7.341	OC(=O)CN(c1ccc2c(c1)O[C@@](CN2C)(C)COc1ccc(cc1)C(=N)N)Cc1cc(F)cc(c1)F
CHEMBL538908	-8.3	-6.84	NC[C@@H]1CC[C@@H](CC1)CNC(=O)c1ccc(c(c1)OCCc1ccc(cc1Cl)Cl)OC
CHEMBL332189	-9.7	-12.895	OC(=O)[C@H]1NC[C@@H](C1)Oc1c(F)c(Oc2cccc(c2)C2=NCCN2C)nc(c1F)Oc1cc(ccc1O)C(=N)N
CHEMBL83873	-8.9	-7.473	Fc1cccc(c1)Oc1nc(Oc2cccc(c2)C(=N)N)c(c(c1F)C)F
CHEMBL233984	-11.2	-11.723	O=C(c1ccc(cc1)[N+]1C=CC=CC1=O)N[C@@H]1CCCC[C@@H]1NC(=O)c1ccc2c(c1)[nH]cc2Cl
CHEMBL2391192	-9.6	-5.44	CCOC(=O)[C@@H]1CCN(CC1)c1ccc(cc1)N1C[C@@H](OC1=O)CNC(=O)c1ccc(cc1)C(=N)N
CHEMBL331690	-9.5	-12.932	CCOC(=O)CN1CCC(CC1)Oc1c(F)c(Oc2cccc(c2)C2=NCCN2C)nc(c1F)Oc1cc(ccc1O)C(=N)N
CHEMBL393533	-9.5	-12.418	COC(=O)N1C[C@@H]([C@@H](C1)NC(=O)c1ccc(s1)Cl)NC(=O)c1ccc(cc1)[N+]1C=CC=CC1=O
CHEMBL260085	-10.5	-13.932	COc1cc(Cl)cc(c1NC(=O)c1ccc(cc1)N1CCCCC1=O)C(=O)Nc1ccc(cn1)Cl
CHEMBL593461	-11.1	-12.649	Clc1ccc2c(c1)ccc(c2)S(=O)(=O)C[C@H](C(=O)N1CC[C@H](CC1)N1Cc2n(C1=O)c(nc2)C)O
CHEMBL19831	-8.4	-7.81	COC(=O)c1ccc(cc1CS(=O)(=O)NC1=CC=C([N+](C1=O)CC(=O)N[C@@H](C(=O)O)CCCN=C(N)N)C)F
CHEMBL374188	-8.5	-8.787	Clc1ccc2c(c1)ccc(c2)S(=O)(=O)N[C@H]1CCN(C1=O)[C@H](C(=O)N(C)C)C
CHEMBL218116	-8.2	-12.24	NC(=O)CN(S(=O)(=O)c1ccc2c(c1)ccc(c2)Cl)[C@H]1CCN(C1=O)[C@H](C(=O)N(C(C)C)CCN1CCOCC1)C
CHEMBL479863	-9.4	-11.621	CN1CCc2c(C1)sc(n2)C(=O)N[C@@H]1C[C@H](CC[C@@H]1NC(=O)c1cc2c([nH]1)ccc(c2)Cl)C(=O)N(C)C
CHEMBL110440	-9.3	-5.423	O=C(C[N+]1C(=CC=C(C1=O)NS(=O)(=O)Cc1ccccc1)C)NC[C@@H]1CCc2c(C1)c[nH]n2
CHEMBL460567	-9	-5.373	OC(=O)CCNC(=O)c1ccc2c(c1)O[C@@H](C(=O)N2C)OCc1ccc(cc1)C(=N)N
CHEMBL147707	-9.2	-7.511	OC(=O)[C@H](c1ccc(cc1)OC1CCOCC1)Oc1ccc2c(c1)CN(CC2)C(=N)N
CHEMBL221028	-9.4	-9.596	CN(Cc1ccccc1c1ccc(cc1)N1CCc2c(C1=O)n(nc2C(F)(F)F)c1cccc(c1)NC(=O)C)C
CHEMBL378221	-9	-10.983	N#Cc1nn(c(c1N)C(=O)Nc1ccc(cc1F)c1ccccc1S(=O)(=O)C)c1ccc(cc1)OC
CHEMBL62753	-8.4	-5.967	CCOc1cccc(c1O)c1[nH]c2c(n1)cc(c(c2)F)C(=N)N
CHEMBL3114556	-7.2	-7.356	NCc1ccc(cc1CNC(=O)[C@@H]1COCCN1C(=O)[C@@H](C(C)(C)C)O)Cl
CHEMBL268640	-9.3	-9.412	O=C([C@@H]1CCCN1C(=O)[C@H](NS(=O)(=O)C)Cc1ccc(c(c1)Cl)Cl)NCc1ccc(cc1)C(=N)N
CHEMBL149787	-10.6	-10.641	Clc1ccc(cc1)NC(=O)c1ccc(cc1NC(=O)c1sc2c(c1Cl)cccc2)F
CHEMBL3706845	-9.3	-7.341	NCCNC(=O)[C@@H]1CCN(CC1)C(=O)[C@@H](NS(=O)(=O)c1ccc2c(c1)C(=O)c1c(C2=O)cccc1)Cc1cccc(c1)C(=N)N
CHEMBL153659	-8	-8.78	CN(C(=N)c1ccc(cc1)/C=C/1\CCCC/C(=C\c2ccc(cc2)C(=N)N)/C1=O)C
CHEMBL177078	-8.7	-5.002	NC(=NCCC[C@@H](C(=O)N1CC[C@H](C[C@H]1C(=O)O)C)NS(=O)(=O)c1cccc2c1NC[C@@H](C2)C)N
CHEMBL197563	-9.1	-8.642	NC(=N)c1ccc2c(c1)cc(cc2)CN(C(=O)c1cccc2c1cccc2)CCCN1CCOCC1
CHEMBL1271162	-9.7	-11.339	CN1CCC(CC1)N1CCN(CC1)C(=O)[C@@H](c1ccccc1)NC(=O)c1ccc2c(c1)[nH]cc2
CHEMBL92865	-8.2	-6.837	Cc1ccc(c(c1)O)c1nc2c([nH]1)ccc(c2)C(=N)N
CHEMBL303978	-9.1	-5.308	Oc1c(cccc1c1[nH]c2c(n1)cc(c(c2)C(=N)N)F)OC[C@H]1CCCNC1
CHEMBL2391188	-10.8	-5.44	OC(=O)[C@@H]1CCN(CC1)c1ccc(cc1)N1C[C@@H](OC1=O)CNC(=O)c1ccc(cc1)c1noc(=O)[nH]1
CHEMBL541149	-8.9	-10.641	O=C(c1cc2c(n1Cc1cccc(c1)C(=N)N)cccc2C)NCc1ccc(cc1)[N+](C)(C)C
CHEMBL193063	-9.1	-6.8	COc1ccc(cc1OCCc1ccc(cc1Cl)Cl)C(=O)NCC1CCN(CC1)c1ccc(nc1)OC
CHEMBL173878	-11.9	-12.951	NC(=N)NCc1ccccc1c1ccc(cc1)C(=O)Nc1ccc(cc1C(=O)Nc1ccc(cn1)Cl)Cl
CHEMBL3114836	-8	-7.186	CCOc1ccc(c(c1)[C@H](C(=O)N1CCC[C@@H]1c1cc(ccc1S(=O)(=O)C(C)C)NC(=O)OC)Nc1ccc2c(c1)ccnc2N)F
CHEMBL350169	-10.5	-11.421	Clc1ccc2c(c1)sc(c2)S(=O)(=O)N1CCN(C(=O)C1)Cc1cc2c([nH]1)cc[nH+]c2
CHEMBL435028	-8.4	-7.511	C=CCOC(=O)N1CCC(CC1)Oc1ccc(cc1)[C@@H](C(=O)OCC)Oc1ccc2c(c1)CN(CC2)C(=N)N
CHEMBL431281	-10	-11.591	O=C1N(CC[C@@H]1NS(=O)(=O)c1cc2c(s1)ccc(n2)Cl)Cc1cc(ccc1N)C(=N)N
CHEMBL599628	-9.4	-6.641	COc1ccc(cc1)COc1cccc(c1)c1ccc2c(c1)cc(s2)C(=N)N
CHEMBL62897	-7.1	-5.357	Cc1cc(I)c(c(c1)C(=O)Nc1ccc(c(c1)Cl)C(=N)N)O
CHEMBL1952398	-9.4	-6.954	OC(=O)CN(c1ccc2c(c1)N(C)C[C@](O2)(C)COc1ccc(cc1)C(=N)N)Cc1ccc(cc1)F
CHEMBL601231	-8.3	-8.005	COC(=O)Cn1nc(c(c1C)NC(=O)OC[C@H](c1ccccc1)Oc1cccc2c1cc(s2)C(=N)N)C
CHEMBL366862	-12	-13.191	Clc1ccc(c(c1)C(=O)Nc1ccc(cn1)Cl)NC(=O)c1ccc(cc1)c1ccccc1N
CHEMBL164239	-10.1	-5.766	O=C([C@@H]1CCCN1C(=O)[C@@H](C(c1ccccc1)c1ccccc1)N)NC[C@@H]1CCc2c(C1)cnc(n2)N
CHEMBL182323	-8.3	-9.589	COc1cccc(c1)Cn1c(cc2c1cccc2)C(=O)NC1CCN(CC1)C(C)C
CHEMBL85757	-9.7	-10.316	O=C1N(CC[C@@H]1NS(=O)(=O)c1cc2c(s1)cccn2)Cc1cccc(c1)C(=N)N
CHEMBL94658	-8.9	-9.954	CNc1ccc(cc1OCCc1ccc(cc1Cl)Cl)C(=O)NCC1CCN(CC1)c1ccncc1
CHEMBL149756	-10.6	-11.289	Clc1ccc(cc1)NC(=O)c1cc(F)ccc1NC(=O)c1sc2c(c1Cl)cccc2
CHEMBL402167	-9.2	-11.535	COc1ccc(cc1)n1nc(cc1C(=O)Cc1ccc(cc1)c1ccccc1CN1CC[C@@H](C1)O)C(F)(F)F
CHEMBL122432	-8.9	-5.44	Nc1scc(n1)CNC(=O)[C@@H]1CCCN1C(=O)[C@@H](C(c1ccccc1)c1ccccc1)N
CHEMBL147789	-9.9	-9.111	OC(=O)[C@@H](c1ccc(cc1)O[C@H]1CCN(C1)C1=CC(=O)CC(C1)(C)C)Oc1ccc2c(c1)CN(CC2)C(=N)N
CHEMBL595477	-8.6	-12.24	CN([C@H](c1ccc(c(c1)F)N1CC[C@@H](C1=O)NS(=O)(=O)/C=C/c1ccc(s1)Cl)C)C
CHEMBL50994	-9.7	-6.947	Fc1cccc(c1)C1=NO[C@H](C1)C(=O)Nc1ccc(cc1)c1ccccc1S(=O)(=O)N
CHEMBL154504	-10.4	-8.216	NCc1cccc(c1)n1nc(cc1C(=O)Nc1ccc(cc1)c1ccccc1S(=O)(=O)N)C(F)(F)F
CHEMBL328867	-9.3	-7.029	COc1cccc2c1cc(n2Cc1cccc(c1)C(=N)N)C(=O)N[C@H](c1ccncc1)c1ccccc1
CHEMBL317533	-8.9	-9.02	CC(Oc1ccc(cc1OCCc1ccc(cc1Cl)Cl)C(=O)NCC1CCN(CC1)c1ccncc1)C
CHEMBL1952401	-9.3	-7.546	CCOC(=O)C(=O)N(c1ccc2c(c1)O[C@@](CN2C)(C)COc1ccc(cc1)C(=N)N)Cc1ccc(cc1)F
CHEMBL198362	-8.7	-12.635	O=C1O[C@H](CN1c1ccc(cc1)N1CCOCC1=O)CNC(=O)c1ccc(s1)Cl
CHEMBL509493	-8.6	-7.011	O/N=C(/c1ccc(c(c1)S(=O)(=O)N(CC(=O)O)CCc1ccc(cc1)C(C)C)O)\N
CHEMBL418849	-9.5	-10.316	COc1ccc(cc1)C(=N)N1CCC(CC1)Oc1ccc(cc1)[C@@H](C(=O)O)Oc1ccc2c(c1)CN(CC2)C(=N)N
CHEMBL2431606	-8.6	-6.932	CCOc1cc(ccc1OC(C)C)[C@H](C(=O)NS(=O)(=O)c1ccccc1)Nc1ccc2c(c1)ccnc2
CHEMBL299516	-9.5	-6.151	Brc1cccc(c1)C1=NO[C@H](C1)C(=O)Nc1ccc(cc1)c1ccccc1S(=O)(=O)N
CHEMBL440919	-7.7	-5.241	OC[C@H](C(=O)NCC(=O)NCc1ccc(cc1)C(=N)N)NC(=O)OC(C)(C)C
CHEMBL513003	-10.1	-6.845	CN1C(=O)[C@H](Oc2c1ccc(c2)N(C(=O)C(=O)O)Cc1ccccc1)Cc1ccc(cc1)C(=N)N
CHEMBL459318	-8.8	-6.825	CCOC(=O)CN(C(=O)c1ccccc1)c1ccc2c(c1)O[C@](CN2C)(C)COc1ccc(cc1)C(=N)N
CHEMBL347586	-8.2	-7.961	OC(=O)C[C@@H](c1cccc(c1)C(=N)N)CCc1ccc(cc1)C(=N)N
CHEMBL3627869	-9.9	-7.625	Cc1ncn(n1)c1cc(Cl)c(c(c1)Cl)C(=O)NC[C@H](c1[nH]c2c(n1)cc(c(c2)C)C)c1ccccc1
CHEMBL551991	-10	-11.134	N#CN/C(=N/c1ccc2c(c1)cc(o2)C)/N[C@H]1CCCCN(C1=O)CC(=O)N1CCCC1
CHEMBL190386	-9.8	-10.339	O=C(Cn1c(cc2c1cccc2C)C(=O)NC1CCN(CC1)C(C)C)Nc1ccc(cc1)C(=N)N
CHEMBL92613	-9.1	-10.103	Brc1ccc(cc1)CCOc1cc(ccc1Cl)C(=O)NCC1CCN(CC1)c1ccncc1
CHEMBL461091	-10.2	-14.522	COc1ccc(cc1)n1nc(c2c1C(=O)N(CC2)c1ccc(cc1)C1(CC1)CN1CCCC1)C(F)(F)F
CHEMBL342217	-10.8	-10.501	ONC(=N)c1cccc(c1)n1nc(cc1C(=O)Nc1ccc(cc1)c1ccccc1S(=O)(=O)N)C
CHEMBL96917	-7.9	-5.308	NC(=N)c1ccc2c(c1)nc([nH]2)c1ccccc1
CHEMBL433274	-8.3	-7.209	CC(=N)N1CC[C@@H](C1)Oc1nc(Oc2cccc(c2)C(=N)N)c(c(c1F)C)F
CHEMBL190763	-9.1	-9.196	Clc1ccc(c(c1)Cl)CCOc1cc(ccc1C)C(=O)NCC1CCN(CC1)C(=N)N
CHEMBL172413	-10.6	-10.231	NC(=N)c1ccc(cc1)n1ccc2c1cc(NCc1ccc3c(c1)cc(cc3)C(=N)N)cc2
CHEMBL232324	-9.3	-8.043	Clc1ncc(s1)C(=O)N[C@@H]1CCC[C@@H]1NC(=O)c1ccc(cc1)[N+]1C=CC=CC1=O
CHEMBL3127491	-9.1	-8.5	CC(CC(=O)Nc1cc(cc(c1)c1ccc(cc1C(=O)O)C(=O)N)[C@H]1Nc2ccc(cc2[C@@](C1)(C)c1ccccc1)C(=N)N)C
CHEMBL146940	-8.7	-10.272	CCOC(=O)[C@H](c1ccc(cc1)OC1CCN(CC1)C(=N)N)Oc1ccc2c(c1)CN(CC2)C(=N)N
CHEMBL44177	-9.5	-11.012	NCc1cccc(c1)c1ccc(cc1)C(=O)N[C@@H]([C@H](C(=O)OC)Cc1cccc(c1)C(=N)N)C(C)C
CHEMBL457549	-9.2	-12.913	COc1ccc(cc1)n1nc(c2c1C(=O)N(CC2)c1ccc(cc1)C1(CC1)CS(=O)(=O)C)C(F)(F)F
CHEMBL37251	-10.6	-14.828	Cc1nn(c(c1)C(=O)Nc1ccc(cc1)c1ccccc1S(=O)(=O)N)c1cccc(c1)C(=N)N
CHEMBL267387	-9.6	-8.737	O=C([C@]1(ON=C(C1)c1ccc(c(c1)N)Cl)Cn1cccn1)Nc1ccc(cn1)c1ccccc1S(=O)(=O)N
CHEMBL179665	-10.6	-12.827	Fc1cc(ccc1NC(=O)c1cc(nn1c1ccc2c(c1)c(N)no2)C(F)(F)F)n1ccnc1CN1CCCC1
CHEMBL322542	-8.2	-5.096	CCCCS(=O)(=O)NC1=CC=C([N+](C1=O)CC(=O)N[C@@H]1CCc2c(C1)sc(n2)N)C
CHEMBL2334311	-8.7	-6.561	OCC1(CCCC1)NC1=NC(=C2[N+](C1=O)[C@@H](CC2(C)C)C(=O)NCc1ccc(cc1)C(=N)N)Cl
CHEMBL2334309	-9.4	-6.561	O=C([C@@H]1CC(C2=C(N=C(C(=O)[N+]12)NC1CCCC1)Cl)(C)C)NCc1ccc(cc1)C(=N)N
CHEMBL3956096	-9.3	-8.222	O=C1OC[C@H](C)c2ccc(cc2C)[C@H](C(=O)N(Cc2cc(N1)ccc2C1(CCCCC1)C(=O)O)C)Nc1ccc2c(c1)c(F)cnc2N
CHEMBL3314450	-9.1	-13.361	NCC(c1ccc(cc1)N1CCc2c(C1=O)n(nc2C(=O)N)c1ccc(cc1)OC)(C)C
CHEMBL97583	-9.2	-10.005	N#Cc1ccc(cc1OCCc1ccc(cc1Cl)Cl)C(=O)NCC1CCN(CC1)c1ccncc1
CHEMBL287918	-9.1	-10.725	CCCCC[C@H](*1O[C@H]2[C@](O1)(C)[C@@H]1C[C@H](C2)C1(C)C)NC(=O)[C@@H]1CCCN1C(=O)[C@H](C(c1ccccc1)c1ccccc1)NC(=O)OCc1ccccc1
CHEMBL103077	-8.7	-10.641	O=C(CN(C(=O)CCc1ccccc1)CCc1cc(C)cc(c1)C)N[C@H](*(O)O)CCCN=C(N)N
CHEMBL184887	-10.5	-12.494	Clc1ccc2c(c1)ncn2c1ccc(cc1)NC(=O)c1cc(nn1c1cccc(c1)C(=N)N)c1cccnc1
CHEMBL1766818	-10.3	-8.024	COc1ccc2c(c1)cc(cc2)S(=O)(=O)N[C@@H]1CCN(C1=O)Cc1cc(N)cc(c1)C(=N)N
CHEMBL1221578	-10.5	-10.824	CCS(=O)(=O)N1C[C@@H]([C@H](C1)C(=O)Nc1ccc(cc1)Cl)C(=O)Nc1ccc(cc1F)[N+]1C=CC=CC1=O
CHEMBL376227	-9.9	-11.676	CCc1ccc(cc1)n1nc(c2c1C(=O)N(CC2)c1ccc(cc1)c1ccccc1CN(C)C)C(F)(F)F
CHEMBL182727	-9.7	-9.784	CCCN1CCC(CC1)NC(=O)c1cc2c(n1Cc1noc(c1)c1ccc(s1)Cl)cccc2
CHEMBL404833	-10.4	-12.24	O=C([C@@H]1CC[C@@H]2N1C(=O)CN(C2)S(=O)(=O)CC(c1ccccc1)c1ccccc1)NCc1ccc(cc1)C(=N)N
CHEMBL2334318	-8.2	-6.561	CCCNC1=CN=C2[N+](C1=O)[C@@H](CC2(C)C)C(=O)NCc1ccc(cc1)C(=N)N
CHEMBL3114840	-8.7	-7.42	CCOc1cc(ccc1OC(C)C)[C@@H](C(=O)NCc1ccccc1S(=O)(=O)C1CC1)Nc1ccc2c(c1)ccnc2N
CHEMBL297152	-9	-8.052	O=C(CN1CCN(CC1=O)S(=O)(=O)c1cc2c(s1)cc(cc2)Cl)NCCn1cncc1
CHEMBL227308	-9.2	-14.396	COc1cc(Cl)cc(c1NC(=O)c1scc(c1Cl)CN(C(=O)N)C)C(=O)Nc1ccc(cn1)Cl
CHEMBL387856	-8.9	-14.852	COc1cc(Cl)cc(c1NC(=O)c1scc(c1Cl)CN(C1=NCCCO1)C)C(=O)Nc1ccc(cn1)Cl
CHEMBL3219074	-10.2	-7.501	CNC(=O)CCC[C@@H]1CCN(CC1)C(=O)[C@@H](NS(=O)(=O)c1cccc(c1)c1cccc(c1)F)Cc1cccc(c1)C(=N)N
CHEMBL271671	-8.1	-13.191	CN(Cc1nccn1c1ccc(c(c1)F)N1CC[C@@H](C1=O)NS(=O)(=O)/C=C/c1ccc(s1)Cl)C
CHEMBL60088	-6.1	-6.334	NC(=N)c1sc2c(c1)c(I)ccc2
CHEMBL295010	-9.5	-12.309	COC(=O)[C@@H]([C@H](NC(=O)c1ccc(cc1)c1ccccn1)C)Cc1cccc(c1)C(=N)N
CHEMBL41359	-9.6	-5.378	ONC(=N)c1cccc(c1)CN(C(=O)N1CCCC[C@H]1C)NS(=O)(=O)c1ccc2c(c1)ccc(c2)OC
CHEMBL3343299	-9	-12.852	O=C(C1CCN(CC1)C(C)C)Nc1ccccc1OCc1noc(c1)c1ccc(s1)Cl
CHEMBL186272	-11.5	-11.244	Fc1cc(ccc1NC(=O)c1cc(nn1c1cccc(c1)C(=N)N)C(F)(F)F)n1ccc2c1cccc2
CHEMBL1923468	-11.2	-11.325	Clc1ccc2c(c1)ccc(c2)S(=O)(=O)N[C@H]1CCCN(C1=O)CC(=O)N1C[C@@H]2C[C@H](C1)C1=CC=CC(=O)[N+]1C2
CHEMBL162596	-10.3	-9.52	NC[C@@H]1CC[C@H](CC1)CNC(=O)[C@@H](c1cccc2c1cccc2)NC(=O)c1cccc(c1)C(=N)N
CHEMBL83903	-8.5	-7.751	CN(C(=O)c1cc(ccc1O)Oc1nc(Oc2cccc(c2)C(=N)N)c(c(c1F)C)F)C
CHEMBL401552	-8.4	-12.951	CN(Cc1cncn1c1ccc(c(c1)F)N1CC[C@H](C1=O)NS(=O)(=O)/C=C(/c1ccc(s1)Cl)\C)C
CHEMBL319878	-10.5	-8.001	Clc1ccc2c(c1)ccc(c2)[C@H](C1CC[N+](CC1)(C)C)NC(=O)c1cc2c(n1Cc1cccc(c1)C(=N)N)cccc2
CHEMBL206335	-9.2	-12.916	CN(Cc1nccn1c1ccc(c(c1)F)NC(=O)c1cc(nn1c1ccc2c(c1)c(N)no2)C(F)(F)F)C
CHEMBL94336	-8.8	-7.276	O=C1/C(=C/c2ccc(cc2)C(=N)N)/CCCC/C/1=C/c1ccc(cc1)C(=N)N
CHEMBL403111	-9.2	-12.372	CN(Cc1nccn1c1ccc(c(c1)F)N1CC[C@H](C1=O)NS(=O)(=O)c1cc2c(s1)cc(cc2)Cl)C
CHEMBL369161	-9.7	-11.352	CCCc1nc2c(n1Cc1ccc3c(c1)cc(cc3)C(=N)N)ccc(c2)OC1CCN(CC1)C(=N)C
CHEMBL3629114	-10.2	-8.688	Cc1ccc2c(c1)c(C(=O)O)c1n2C[C@@](CC1)(NC(=O)c1c(Cl)cc(cc1Cl)n1cnc(n1)C)c1ccccc1
CHEMBL318363	-8.1	-7.028	Oc1c(cccc1c1ccccc1)c1cc2c(o1)ccc(c2)C(=N)N
CHEMBL2373346	-8	-7.102	NCCCC[C@@H](*1O[C@H]2[C@](O1)(C)[C@H]1C[C@@H](C2)C1(C)C)NC(=O)Cn1nc(nc1Cc1ccccc1)CNC(=O)C(C)C
CHEMBL373457	-8.6	-11.182	Clc1ccc2c(c1)ccc(c2)S(=O)(=O)N[C@H]1CCN(C1=O)[C@H](C(=O)N(C(C)C)Cc1ccncc1)C
CHEMBL298374	-9.9	-9.538	O=C(CN1CCN(CC1=O)S(=O)(=O)c1sc2c(c1)ccc(c2)Cl)Nc1ccncn1
CHEMBL202433	-7.9	-6.42	NC(=N)c1ccc2c(c1)nc([nH]2)c1cnc[nH]1
CHEMBL3115901	-8.9	-6.561	OC(=O)CN[C@@H](C(=O)N[C@H](C(=O)NCc1ccc(cc1)C(=N)N)Cc1ccc(cc1)N)CC1CCCCC1
CHEMBL468812	-9.5	-7.131	COC(=O)CC(=O)N(c1ccc2c(c1)O[C@@H](C(=O)N2C)Cc1ccc(cc1)C(=N)N)Cc1ccccc1
CHEMBL390402	-9.3	-12.277	NCc1ccc(cc1CNC(=O)[C@@H]1CCCN1C(=O)[C@H](NCC(=O)O)CC[C@H]1CCCCN1O)Cl
CHEMBL513818	-10.5	-8.371	NCC[C@@H]1CCN(CC1)C(=O)[C@@H](NS(=O)(=O)c1cccc(c1)c1ccccc1Cl)Cc1cccc(c1)C(=N)N
CHEMBL96651	-8.8	-9.812	CCOc1ccc(cc1OCCc1ccc(cc1Cl)Cl)C(=O)NCC1CCN(CC1)c1ccncc1
CHEMBL462037	-9.9	-5.031	CN1C(=O)[C@@H](OCc2ccc(cc2)C(=N)N)Oc2c1ccc(c2)C(=O)N[C@H](c1ccccc1)CC(=O)O
CHEMBL3355680	-9.6	-6.862	NC[C@@H]1CC[C@H](CC1)C(=O)N[C@H](c1nc(c([nH]1)Cl)c1ccc(cc1)C(=O)N)Cc1ccccc1
CHEMBL1221581	-9.9	-10.88	FC(CN1C[C@@H]([C@H](C1)C(=O)Nc1ccc(cc1)Cl)C(=O)Nc1ccc(cc1F)[N+]1C=CC=CC1=O)F
CHEMBL92144	-9.9	-9.918	Clc1ccc(c(c1)Cl)CCOc1cc(cc(c1)C(=O)N)C(=O)NCC1CCN(CC1)c1ccncc1
CHEMBL156161	-8.4	-10.942	COC(=O)C[C@H](c1cccc(c1)C(=N)N)CCc1ccc(cc1)NC(=N)N
CHEMBL234171	-10.6	-9.48	O=C(c1ccc(cc1)N1CCCS1(=O)=O)N[C@H]1CCCC[C@H]1NC(=O)c1ccc2c(c1)[nH]cc2Cl
CHEMBL310717	-10	-8.365	Clc1cccc(c1)CCNC(=O)c1cc2c(n1Cc1cccc(c1)C(=N)N)cccc2O
CHEMBL212974	-9.3	-11.632	COc1ccc(cc1)N1N[C@@H]([C@H]2[C@@H]1C(=O)[N+](N[C@H]2C)c1ccc(cc1)c1ccccc1S(=O)(=O)N)C(F)(F)F
CHEMBL417827	-9.4	-9.068	NC[C@@H]1CC[C@@H](CC1)CNC(=O)[C@@H](c1ccccc1)NC(=O)c1cccc(c1)C(=N)N
CHEMBL223457	-8.6	-11.831	O=C1[C@H](CCN1[C@H](C(=O)N1CCOCC1)C)NS(=O)(=O)c1ncc(s1)c1ccc(s1)Cl
CHEMBL396286	-9.2	-14.021	NCc1ccc(cc1CNC(=O)[C@@H]1CCCN1C(=O)[C@H](NS(=O)(=O)Cc1ccccc1)CC[C@H]1CCCCN1O)Cl
CHEMBL180207	-8.4	-6.932	N#Cc1ccc(cc1)NC(=O)[C@@H](c1csc2c1cc(cc2)C(=N)N)Cc1ccccc1
CHEMBL3219075	-11.1	-7.473	NCC[C@@H]1CCN(CC1)C(=O)[C@@H](NS(=O)(=O)c1cccc(c1)c1cccc(c1)F)Cc1cccc(c1)C(=N)N
CHEMBL3666825	-9.3	-6.8	O=C1CN2CCN(CC2)CC(=O)Nc2ccc(cc2)C[C@H](NC(=O)[C@@H](Cc2ccc(N1)cc2)NS(=O)(=O)Cc1ccccc1)C(=O)O
CHEMBL2373402	-8.4	-7.102	CCCc1nn(c(n1)Cc1ccccc1)CC(=O)N[C@H](*1O[C@H]2[C@](O1)(C)[C@H]1C[C@@H](C2)C1(C)C)CCCCN
CHEMBL379068	-9.4	-6.645	NCCC(=O)Nc1cccc(c1)S(=O)(=O)N[C@H](C(=O)N1CC[C@H](CC1)CCCN=C(N)N)Cc1cccc(c1)C(=N)N
CHEMBL174409	-10	-8.891	Clc1ccc2c(c1)n(C)c(n2)CN1CCN(C(=O)C1)Cc1ccc2c(c1)ncnc2N
CHEMBL366535	-9.4	-12.184	COC(=O)[C@@H](CN(c1ccc2c(c1)n(Cc1ccc3c(c1)cc(cc3)C(=N)N)c(n2)C)C1CCN(CC1)C(=N)C)C
CHEMBL398380	-11.4	-12.477	O=C(c1ccc(cc1)[N+]1C=CC=CC1=O)N[C@H]1CCCC[C@H]1NC(=O)c1ccc2c(c1)[nH]cc2Cl
CHEMBL452793	-9.2	-11.927	COc1ccc(cc1)n1nc(c2c1C(=O)N(CC2)c1ccc(cc1)C1(CC1)C(=O)OC)C(F)(F)F
CHEMBL506479	-9	-7.619	NCCC(=O)Nc1cccc(c1)S(=O)(=O)N[C@@H](C(=O)N1CCN(CC1)c1ccc(cc1)O)Cc1cccc(c1)C(=N)N
CHEMBL318526	-8.1	-6.421	COc1c(cccc1c1cc2c([nH]1)ccc(c2)C(=N)N)c1ccccc1
CHEMBL61791	-8.5	-5.477	Oc1c(cccc1c1[nH]c2c(n1)cc(c(c2)C(=N)N)F)O[C@@H]1CCNC1
CHEMBL52350	-8.5	-9.207	OC(=O)C[C@H](NC(=O)c1ccc(cc1)C(=N)N)COc1cccc(c1)C(=N)N
CHEMBL24508	-9.2	-11.407	CC(=N)N1CCC(CC1)Oc1ccc(cc1F)NC/C=C/c1cccc(c1)C(=N)N
CHEMBL191480	-9.8	-11.091	Clc1ccc2c(c1)n(Cc1noc(c1)c1ccc(s1)Cl)c(c2)C(=O)NC1CCN(CC1)C(C)C
CHEMBL157760	-10.5	-9.954	Clc1ccc(cc1)/C=C/S(=O)(=O)N1CCN(C(=O)C1)Cc1cc2c([nH]1)cc[nH+]c2
CHEMBL330496	-9.9	-10.824	O=C([C@@]1(C)ON=C(C1)c1cccc(c1)C(=N)N)Nc1ccc(cc1)c1ccccc1S(=O)(=O)N
CHEMBL192516	-9.2	-7.081	COc1ccc(cc1OCCc1ccc(cc1Cl)Cl)C(=O)NC[C@@H]1CCN(CC1)C1CCCCCC1
CHEMBL357083	-7.4	-7.882	CN(C(=N)c1ccc(cc1)/C=C\1/CCCC/C(=C/c2ccc(cc2)C(=N)N(C)C)/C1=O)C
CHEMBL271659	-10.2	-12.542	CN(Cc1nccn1c1ccc(c(c1)F)N1CC[C@H](C1=O)NS(=O)(=O)c1ccc2c(c1)ccc(c2)Cl)C
CHEMBL432122	-7.8	-7.813	CCCCCCOc1ccccc1C1=NO[C@H](C1)C(=O)Nc1ccc(cc1)c1ccccc1S(=O)(=O)N
CHEMBL3891120	-9.4	-7.813	O=C1OC[C@H](C)c2ccc(cc2C)[C@H](C(=O)N(Cc2cc(N1)ccc2S(=O)(=O)C1CC1)C)Nc1ccc2c(c1)ccnc2N
CHEMBL328069	-10.2	-11.962	O=C([C@]1(ON=C(C1)c1cccc(c1)C(=N)N)Cn1cnnn1)Nc1ccc(cc1)c1ccccc1S(=O)(=O)N
CHEMBL428199	-8.8	-9.142	COc1ccc(cc1)n1nc(c2c1C(=O)N(CC2)c1ccc(cc1)NC(=O)C)C(F)(F)F
CHEMBL252853	-8	-13.662	COc1ccc(cc1)n1nc(cc1C(=O)Cc1ccc(cc1F)[N+]1C=CC=CC1=O)C(F)(F)F
CHEMBL3780273	-10.4	-8.558	O=C1N(CC2CCN(CC2)Cc2ccccc2)C[C@H](CN1c1cccc(c1)C(=N)N)NS(=O)(=O)C
CHEMBL363753	-9.8	-11.591	CC(N1CCC(CC1)NC(=O)c1cc2c(n1Cc1noc(c1)c1ccc(s1)Cl)cccc2C)C
CHEMBL310878	-8.2	-7.209	COc1c(cc(cc1OC)C(=O)N(C)C)Oc1nc(Oc2cccc(c2)C(=N)N)c(c(c1F)C)F
CHEMBL251938	-10	-9.025	CN(CCN(c1ccc(c(c1)F)c1ccc2c(c1F)n(nc2C(=O)N)c1ccc2c(c1)c(N)no2)c1cccnc1)C
CHEMBL253713	-10.2	-11.748	Fc1cc(ccc1[C@@H](C(=O)c1cc(nn1c1ccc2c(c1)c(N)no2)C(F)(F)F)C)c1ccccc1S(=O)(=O)N
CHEMBL1689013	-8.7	-12.24	CN1CCc2c(C1)ccc(c2)N1CC[C@@H](C1=O)NS(=O)(=O)/C=C/c1ccc(s1)Cl
CHEMBL3134467	-9	-9.799	CCOC(=O)[C@@H]1CCCN(C1)c1ccc(cc1)N1C[C@@H](OC1=O)CNC(=O)c1ccc(s1)Cl
CHEMBL1644912	-9.4	-5.572	C/C(=N\NC(=N)N)/c1cc(cc(c1)/C(=N/NC(=N)N)/C)NS(=O)(=O)c1ccccc1
CHEMBL3403467	-8.7	-8.322	CCOc1cc(c(c(c1)OC(C)C)F)[C@@H](c1[nH]cc(n1)c1ccccc1)Nc1ccc(cc1)C(=N)N
CHEMBL373593	-9.2	-11.831	Clc1ccc2c(c1)ccc(c2)S(=O)(=O)N[C@H]1CCN(C1=O)[C@H](C(=O)N(CC1CC1)CCNS(=O)(=O)C)C
CHEMBL73737	-8.9	-12.649	Clc1cc(c2nc3c([nH]2)ccc(c3)C(=N)N)c(c(c1)c1cccc(c1)N)O
CHEMBL173994	-9.3	-15.171	COc1cc(Cl)cc(c1NC(=O)c1scc(c1Cl)CN(C1=NCCO1)C)C(=O)Nc1ccc(cn1)Cl
CHEMBL307989	-9.1	-9.644	O=C1CNc2c(N1)c(Oc1cccc(c1)C(=O)N(C)C)nc(n2)Oc1cc(ccc1O)C(=N)N
CHEMBL283765	-11	-10.641	O=C([C@@H](c1ccccc1)NC(=O)c1cccc(c1)C(=N)N)N1CC[C@H](CC1)C(=O)c1ccccc1
CHEMBL321510	-9.8	-5.938	NC(=N)c1ccc2c(c1)cc([nH]2)c1cccc(c1)c1ccccc1
CHEMBL287807	-8.3	-5.384	NC(=NCCCCOc1cc(C)cc(c1)OS(=O)(=O)c1ccccc1Cl)N
CHEMBL512287	-9	-12.971	N#Cc1nn(c2c1CCN(C2=O)c1ccc(cc1)C1(CC1)CS(=O)(=O)C)c1ccc(cc1)OC
CHEMBL3627898	-9.9	-6.173	Fc1cccc(c1)[C@@H](c1cnc2c(c1)cc([nH]2)C)CNC(=O)c1c(Cl)cc(cc1Cl)n1cnc(n1)C
CHEMBL251350	-9.6	-11.314	CC(=O)N(Cc1nccn1c1ccc2c(c1)CCN2C(=O)c1cc(nn1c1ccc2c(c1)c(N)no2)C(=O)N)C
CHEMBL259533	-11	-7.897	O=C(c1ccccc1NC(=O)c1ccc(cc1)[N+]1C=CC=CC1=O)Nc1ccc(cn1)C(F)(F)F
CHEMBL3314440	-9.2	-12.485	OCC(c1ccc(cc1)N1CCc2c(C1=O)n(nc2C(=O)N)c1ccc(cc1)OC)(C)C
CHEMBL1221534	-10.8	-10.641	O=C([C@H]1CN(C[C@@H]1C(=O)Nc1ccc(cc1)Cl)S(=O)(=O)C)Nc1ccc(cc1F)[N+]1C=CC=CC1=O
CHEMBL287910	-8	-5.332	NC(=NCCCCCOc1cc(C)cc(c1)OS(=O)(=O)c1ccccc1Cl)N
CHEMBL443477	-8.9	-10.272	OC(=O)C[C@@H](NC(=O)c1ccc(cc1)C(=N)N)COc1cccc(c1)C(=N)N
CHEMBL151049	-8.9	-8.672	NC(=N)c1ccc(cc1)/C=C/1\CCC/C(=C/c2ccc(cc2)C(=N)N)/C1=O
CHEMBL3219086	-8.7	-9.822	CNC(=O)CCC[C@@H]1CCN(CC1)C(=O)[C@@H](NS(=O)(=O)c1cccc(c1)c1ccc(cc1OC)OC)Cc1cccc(c1)C(=N)N
CHEMBL2441036	-8.3	-5.303	COc1cc(COc2cccc(c2)NC(=O)C2CCN(CC2)c2ccncc2)cc(c1)OC
CHEMBL400816	-10.1	-11.392	O=C1COCCN1c1ccc(cc1)C(=O)N[C@H]1CCC[C@H]1NC(=O)c1ccc2c(c1)[nH]cc2Cl
CHEMBL19902	-9.5	-10.14	CC(=N)N1CC[C@@H](C1)Oc1ccc(cc1)[C@@H](C(=O)O)Cc1ccc2c(c1)cc(cc2)C(=N)N
CHEMBL458067	-9.1	-9.918	OC(=O)COc1cc(ccc1CCNS(=O)(=O)c1cc(ccc1O)C(=N)N)C(C)C
CHEMBL168071	-10	-5.607	O=C([C@@H]1CCCN1C(=O)[C@H](NS(=O)(=O)Cc1ccccc1)CC1CCCCC1)NC[C@@H]1CCc2c(C1)cnc(n2)N
CHEMBL3099587	-9.7	-8.701	N[C@@H]1CC[C@H](CC1)NC(=O)c1cc(Oc2ccc(cc2)C(=N)N)nc(c1)Oc1ccc(cc1)C(=N)N
CHEMBL182939	-8.9	-7.466	C[C@@H]1CC[C@H](CC1)NC(=O)[C@@H](c1csc2c1cc(cc2)C(=N)N)Cc1ccccc1
CHEMBL2373403	-8.9	-7.102	NCCCC[C@@H](*1O[C@H]2[C@](O1)(C)[C@H]1C[C@@H](C2)C1(C)C)NC(=O)Cn1nc(nc1Cc1cccc(c1)[N](=O)O)CC#N
CHEMBL270862	-11.3	-14.551	O=C1[C@@H](CCCN1c1ccc(cc1F)[N+]1C=CC=CC1=O)NS(=O)(=O)c1cc2c(s1)nc(cc2)Cl
CHEMBL2391190	-10	-5.44	OC(=O)[C@@H]1CCN(CC1)c1ccc(cc1)N1C[C@@H](OC1=O)CNCc1ccc(cc1)c1noc(=O)[nH]1
CHEMBL415907	-9.6	-11.012	COC(=O)[C@@H]([C@H](NC(=O)c1ccc(cc1)c1cccnc1)C)Cc1cccc(c1)C(=N)N
CHEMBL176243	-10.2	-12.542	Clc1ccc(c(c1)C(=O)Nc1ccc(cn1)Cl)NC(=O)c1ccc(cc1)CN(C(=N)C)C
CHEMBL20825	-9.3	-7.751	CCOC(=O)[C@H](NC(=O)c1cccc(c1)C(=N)N)Cc1ccc2c(c1)cccc2
CHEMBL342988	-9.4	-7.209	Cc1ccc(c(c1)C(=O)Nc1nccs1)NC(=O)c1sc2c(c1Cl)cccc2
CHEMBL204416	-11.8	-13.361	Fc1cc(ccc1NC(=O)c1cc(nn1c1ccc2c(c1)c(N)no2)C(F)(F)F)c1ccccc1CN1CCCCC1
CHEMBL366053	-10.7	-7.596	O=C(c1cccc(c1)CNC(=O)[C@@H](c1c[nH]c2c1cc(cc2)C(=N)N)Cc1ccccc1)Nc1nc2c([nH]1)cccc2
CHEMBL279628	-10.1	-11.183	COC(=O)C[C@]1(ON=C(C1)c1cccc(c1)C(=N)N)C(=O)Nc1ccc(cc1)c1ccccc1S(=O)(=O)N
CHEMBL260086	-10.7	-14.046	Clc1cc(O)c(c(c1)C(=O)Nc1ccc(cn1)Cl)NC(=O)c1ccc(cc1)N1CCCCC1=O
CHEMBL298891	-9.2	-6.334	O=C([C@@H]1ON=C(C1)c1ccc(cc1)O)Nc1ccc(cc1)c1ccccc1S(=O)(=O)N
CHEMBL180105	-8.8	-6.236	COc1cc(CNc2ccc(cc2)C(=N)N)c(cc1OCc1ccccc1)NS(=O)(=O)C
CHEMBL92929	-9.7	-7.872	Brc1ccc(cc1)CCNC(=O)c1cc2c(n1Cc1cccc(c1)C(=N)N)cccc2O
CHEMBL135998	-8.9	-7.186	CCOC(=O)[C@H](Cc1cccc(c1)C(=N)N)NC(=O)CNS(=O)(=O)c1ccc(cc1)C#N
CHEMBL1689030	-11.5	-12.372	Clc1ccc2c(c1)ccc(c2)S(=O)(=O)N[C@H]1CCN(C1=O)c1ccc2c(c1F)CCCNC2
CHEMBL22944	-8	-9.464	NCCCC[C@@H](C(=O)C(=O)NC)NC(=O)CN(C(=O)c1ccccc1Sc1ccccc1C#N)C
CHEMBL397895	-8.6	-13.083	CON([C@H](C(=O)NCc1cc(Cl)ccc1CN)CCC(=O)O)C(=O)[C@H](NS(=O)(=O)Cc1ccccc1)CC[C@H]1CCCCN1O
CHEMBL2441058	-9.4	-8.104	O=C(C1CCN(CC1)c1ccncc1)Nc1cccc(c1)OCc1ccc(cc1)F
CHEMBL122456	-9.4	-10.501	COc1ccc(cc1N)n1nnnc1C(=O)Nc1ccc(cc1)c1ccccc1S(=O)(=O)N
CHEMBL48236	-9	-10.772	O=C(CN1CCN(CC1=O)S(=O)(=O)c1cc2c(s1)cc(cc2)Cl)NCCc1cncn1C
CHEMBL7651	-10.5	-13.445	O=C([C@]1(ON=C(C1)c1cccc(c1)C(=N)N)Cn1cnnn1)Nc1ccc(cn1)c1ccccc1S(=O)(=O)N
CHEMBL212616	-8.1	-6.561	NCCC(=O)N1CCN(CC1)C(=O)[C@@H](NS(=O)(=O)c1c(cc(cc1C(C)C)C(C)C)C(C)C)Cc1cccc(c1)C(=N)N
CHEMBL382387	-8.7	-5.201	OC(=O)Cc1cc(c2cccc(c2)[N](=O)O)c(c(c1)c1nc2c([nH]1)cccc2)O
CHEMBL141259	-9.7	-7.356	O=C(Cn1cnc2c1ccc(c2)C(=N)N)Nc1ccc(cc1)c1ccccc1
CHEMBL111468	-9.3	-5.659	O=C(C[N+]1C(=CC=C(C1=O)NS(=O)(=O)Cc1ccc(cc1Cl)F)C)N[C@@H]1CCc2c(C1)sc(n2)N
CHEMBL205187	-10.2	-12.877	CC(NCc1ccccc1c1ccc(c(c1)F)NC(=O)c1cc(nn1c1ccc2c(c1)c(N)no2)C(F)(F)F)C

## Sheet: d2r
Reference					Validation
ID	DS	EXP	SMILES		ID	DS	EXP	SMILES
CHEMBL3929710	-9.8	-11.212	CN1CCC2(CC1)OC=C(C(=O)C2)c1ccccc1		CHEMBL564347	-8.8	-7.888	CN(C[C@]12CC[C@@H](C2(C)C)CC1)CCN1CCN(C1=O)c1ccc2c(c1)OCO2
CHEMBL340173	-9.4	-9.945	O=C(c1ccc2c(c1)OCO2)N[C@@H]1CC[C@H](CC1)CCN1CC[C@H](CC1)c1cccc2c1CCO2		CHEMBL1813591	-9.7	-13.036	FCCOc1ccccc1N1CCN(CC1)CCCCOc1ccc2c(c1)NC(=O)CC2
CHEMBL242644	-10.8	-8.382	COc1ccc(cc1c1ccc([nH]1)CN1CCCCC[C@H]1c1ccccc1)S(=O)(=O)N1CCc2c(C1)cccc2		CHEMBL1916551	-9.1	-11.008	CCCCn1nnc(c1)CCCOc1ccc(cc1OC)C(=O)NCCCCN(C1Cc2c(C1)cccc2)CCC
CHEMBL231183	-10.6	-9.284	CCCN1CCc2c3[C@H]1Cc1cccc(c1c3ccc2)OC(=O)NCc1ccccc1		CHEMBL163863	-9.4	-9.028	CN1CCC(=CC1)C1=Cc2ccccc2Oc2c1cccc2
CHEMBL2323582	-10.6	-7.759	Fc1ccc2c(c1)onc2[C@@H]1CCN(CC1)CCC1=C(C)N=C2[N+](C1=O)CCCC2		CHEMBL271909	-11.2	-8.16	Cc1ccc2c(n1)cccc2c1nnc(n1C)SCCCN1CCc2c(CC1)c1sc(nc1cc2)C
CHEMBL3975147	-10	-8.01	CCS(=O)(=O)N[C@@H]1CC[C@H](CC1)CCN1CCN(CC1)c1nccc2c1ccs2		CHEMBL213388	-9.9	-7.821	CN1CCN(CC1)C1=Nc2cc(Cl)ccc2N(c2c1cccc2)NC(=O)C1CCCCC1
CHEMBL310153	-9.9	-9.098	O=C1CC[N@H+]2[C@@H]([N+]1CCCCCN1CCN(CC1)c1ccccc1O)N[C@H]1[C@H]2C(=O)[N+](C(=O)[N+]1C)C		CHEMBL1080846	-9.3	-8.521	Cn1c(SCCCN2C[C@@H]3[C@](C2)(C3)c2ccc(c(c2)Cl)Cl)nnc1c1ocnc1C
CHEMBL3084506	-10.2	-9.123	CCCN(Cc1ccc2c(c1)Cc1c2cccc1)CCCCN1CCN(CC1)c1ccccc1OC		CHEMBL4069145	-9.5	-11.601	O/N=C/c1c[nH][n+]2c1ccc(c2)OCCCCN1CCN(CC1)c1ccccc1OC
CHEMBL419792	-6.6	-7.328	CCN1CCN(CC1)c1nc2CC[C@H](O)CCCc2c(c1)c1ccc(cc1)F		CHEMBL3759819	-11.2	-9.557	Clc1cccc(c1)S(=O)(=O)N[C@@H]1C[C@H]2CC[C@@H](C1)N2CCOc1cccc(c1)c1ccccc1
CHEMBL131484	-8.2	-7.996	CCCN1CC[C@H]2[C@H]1Cc1cccc(c1C2)O		CHEMBL3115585	-7.7	-9.314	CCCCCCNC[C@H]1CCc2c(O1)cc(cc2)O
CHEMBL396561	-9	-10.393	CO/N=C(/c1ccc(cc1)F)\CN1CCN(CC1)c1ccccn1		CHEMBL572270	-11.3	-7.616	CC1=N[C@H]2[C@@H](O1)C=C1C(=C2)CCN(CC1)CCCSc1nnc(n1C)c1cccc2c1ccc(n2)C
CHEMBL30146	-10.2	-8.865	CN1CCC(CC1)c1cn(c2c1cc(cc2)c1ccnn1C)c1ccncc1		CHEMBL484202	-10.7	-8.716	CCCN([C@H]1CCC(=CC1)C#C)CCCCn1nnc(c1)c1ccc(cc1)c1ccccc1
CHEMBL3290005	-12.1	-12.24	CO/N=C(\c1ccc(c(c1)C)Cl)/CCN1CCN(CC1)c1ccccn1		CHEMBL2059306	-11.6	-10.91	O=C1CCc2c(N1CCCN1CCC(CC1)n1c(=O)[nH]c3c1cccc3)cccc2
CHEMBL726	-9.2	-12.246	c1ccc(nc1)N1CCN(CC1)Cc1nc2c([nH]1)cccc2		CHEMBL4092619	-8.3	-5.44	O=C(c1cc2c([nH]1)cccc2)NCC1CC1
CHEMBL240773	-6.9	-7.756	Clc1ccc(cc1)c1n[nH]c(c1)[C@H]1CCCN(C1)Cc1ccccc1		CHEMBL347290	-9	-7.897	COc1cccc(c1)C(=O)NCCCCCN1CCN(CC1)c1cccc(c1Cl)Cl
CHEMBL380287	-11.3	-6.939	O=C(C(=O)c1cn(c2c1cccc2)C)N[C@@H]1CN2CC[C@H]1CC2		CHEMBL126948	-10.9	-9.793	COc1ccccc1N1CCN(CC1)CCCCNC(=O)c1ccc(cc1)C(=O)c1ccccc1
CHEMBL196744	-10.3	-10.549	Fc1cc2CNC(=O)c2cc1OCCCCN1CCN(CC1)c1cccc2c1c(F)ccc2		CHEMBL71599	-8.5	-9.855	CCCN([C@@H]1CCc2c(C1)cccc2OC)Cc1ccc(cc1)F
CHEMBL78287	-10.6	-8.492	CN(C[C@]12CC[C@@H](C2(C)C)CC1)CCN1CCN(C1=O)c1ccc(cc1)F		CHEMBL4105030	-9.4	-11.676	O/N=C/c1[nH][n+]2c(c1)cc(cc2)OCCCCN1CCN(CC1)c1ccccc1OC
CHEMBL27995	-6.8	-7.511	O1CCN(CC1)CCOc1ccccc1Cc1ccccc1		CHEMBL2159471	-9.8	-10.602	O=S(=O)(c1cccs1)N[C@@H]1CCN(C1)CCOc1ccccc1c1ccccc1
CHEMBL542399	-8	-6.8	O=C1CCc2c(N1)cc(cc2)OCCCCN1CCCN(CC1)c1cccc(c1Cl)Cl		CHEMBL2396663	-10.6	-10.886	CCCN([C@H]1CCC(=CC1)C#C)CCCCNC(=O)c1ccc(cc1)c1ccccc1
CHEMBL267932	-10	-13.432	C=CCN1CC[C@H]2[C@@H]1CCc1c2c(OC)ccc1		CHEMBL126749	-11.1	-10.193	COc1ccccc1N1CCN(CC1)CCCCNC(=O)/C=C/c1ccc2c(c1)cccc2
CHEMBL4072821	-9.3	-11.031	C=CCN1CC[C@@H]2[C@H]1Cc1cccc(c1C2)O		CHEMBL104514	-11	-6.8	Clc1ccc(cc1)CN1CCN(CC1)C(=O)CN1CCc2c1cccc2
CHEMBL3358508	-10.8	-8.16	C[N+]1[C@H](N[C@@H]2[C@H](C1=O)NC[C@@H]2CN1CCN(CC1)c1ccccc1)N1CCOCC1		CHEMBL1258087	-10.4	-12.363	Fc1ccc2c(c1)cccc2N1CCN(CC1)CCCCOc1cc2C(=O)NCc2cc1C
CHEMBL4073520	-7.7	-5.44	CCCN([C@@H]1CCc2c(C1)cc(cc2)O)CCC		CHEMBL443006	-10.4	-10.336	N#Cc1ccc2c(c1)[C@@H]1CN(C[C@H]1CO2)CCc1ccc(cc1)NS(=O)(=O)C
CHEMBL98965	-9.7	-8.16	O=C1CCc2c(N1)cc(cc2)OCCN1CCN(CC1)c1cccc2c1oc(=O)[nH]2		CHEMBL187236	-10.9	-8.263	O=C(c1ccc(cc1)c1cccs1)N[C@H]1CCN(C1)Cc1ccccc1
CHEMBL442456	-11.2	-8.568	COc1ccc2c(c1)c(no2)N1CCN(CC1)CCCCNC(=O)c1n[nH]c(c1)c1ccco1		CHEMBL477206	-10.6	-11.589	COc1ccccc1N1CCN(CC1)CCCCN1CCCc2c(C1=O)cccc2
CHEMBL1689000	-9.4	-10.716	CCN1CCC[C@H]1CNC(=O)c1cc(ccc1OC)S(=O)(=O)CC		CHEMBL349683	-11.3	-11.5	Fc1ccc(c(c1)N)C(=O)CCCN1CC[C@H]2[C@@H](C1)c1cccc3c1N2CCCC3
CHEMBL3664848	-10.2	-8.908	COc1ccccc1N1CCN(CC1)CCCCOc1ccc2[n+](c1)[nH]cc2C=O		CHEMBL317488	-6.7	-10.158	CC(C[C@@H](C(=O)NCC(=O)N)NC(=O)[C@@H]1CCCN1)C
CHEMBL230930	-10.6	-9.52	COc1ccc(cc1NC(=O)N[C@@H]1CC[C@H](CC1)N1CCN(CC1)c1ccccc1OC(C)C)Cl		CHEMBL389357	-8.2	-10.344	COc1ccc2c(c1)CCCN(C)CCc1c(C2)cccc1
CHEMBL379602	-9.5	-10.91	CCCN1CCC(CC1)c1cccc(c1)OC		CHEMBL4070715	-10.7	-11.352	Clc1ccc(cc1)S(=O)(=O)NCCCCN1CCC(=CC1)c1c[nH]c2c1cc(Cl)cc2
CHEMBL2335738	-10	-9.126	CN1CCC2(CC1)OC=C(C(=O)C2)c1ccc(cc1)F		CHEMBL165140	-10.6	-11.058	c1ccc(cc1)N1CCN(CC1)CCC[C@@H]1CC[C@H](CC1)Nc1ncccn1
CHEMBL380124	-7.7	-6.8	N1CCN2[C@@H](C1)Cc1c3c2cccc3[nH]c1		CHEMBL3769612	-10.3	-7.808	O[C@@H](CN1C(=O)N[C@@](C1=O)(C)c1ccc(cc1)F)CN1CCN(CC1)c1cc(C)ccc1C
CHEMBL3908174	-9.8	-8.255	Fc1ccc(cc1)C(=O)[C@@H]1CCN(CC1)C[C@@H]1CC(=O)c2c(C1)ncnc2		CHEMBL212077	-10.7	-7.064	CN1CCN(CC1)C1=Nc2cc(Cl)ccc2N(c2c1cccc2)NC(=O)c1ccc(c(c1)Cl)Cl
CHEMBL119154	-8.6	-8.273	CCCc1n(nnc1C(=O)NCCCCCN1CCN(CC1)c1ccccc1OC)Cc1ccccc1Br		CHEMBL26998	-7.1	-8.774	CCCN([C@@H]1CCc2c(C1)c(O)ccc2)CCC
CHEMBL3409234	-11.7	-11.314	Fc1ccc(cc1)CN1CCC2(CC1)OC=C(C2=O)c1ccc(cc1)F		CHEMBL3695362	-10.6	-9.57	CCC(=O)N[C@@H]1CC[C@H](CC1)CCN1CC[C@H](CC1)c1cccc2c1cco2
CHEMBL157222	-9.9	-6.91	FC(c1cccc(c1)N1CCN(CC1)CCCCNc1ccccn1)(F)F		CHEMBL1813594	-10.1	-13.401	COc1ccccc1N1CCN(CC1)CCCCOc1ccc2c(c1)[NH+]C(=O)C=C2
CHEMBL3290015	-12.1	-11.012	COc1ccccc1N1CCCN(CC1)CCCCOc1ccc2c(n1)NC(=O)CC2		CHEMBL356359	-9.8	-8.16	CCCCN1CCC(CC1)CNC(=O)c1c2OCCCn2c2c1cccc2
CHEMBL203400	-8.7	-8.362	COc1ccccc1N1CCN(CC1)CCCCNC(=O)CCc1ccccc1		CHEMBL4100263	-9.2	-9.111	O=C(c1nnn(c1)CCSSCCN=[N]=N)CCCN1CCC(CC1)(O)c1ccc(cc1)Cl
CHEMBL54	-10.9	-9.624	COc1ccccc1N1CCN(CC1)C[C@@H](CCNC(=O)c1ccc(cc1)c1ccccn1)O		CHEMBL157035	-9.4	-11.06	C#CCN([C@@H]1CCc2c(C1)cc(cc2)O)CCCCN1CCN(CC1)c1cccc(c1Cl)Cl
CHEMBL147164	-11.3	-8.362	Cc1ccc2[n+](c1)cc([nH]2)c1ccc(cc1)OCCCCN1CCN(CC1)c1cccc(c1Cl)Cl		CHEMBL596802	-8	-6.667	CCCN1CCC(CC1)c1cccc(c1)S(=O)(=O)C
CHEMBL70215	-10.8	-7.751	C[C@@H]1C=C(C2=C(c3ccc(cc3)OCCCN3CCCCC3)c3n(*(N12)(F)F)c(C)cc3C)C		CHEMBL539526	-9.3	-7.312	O=C1C=C(OC2(C1)CCN(CC2)CCc1ccccc1)c1ccccc1
CHEMBL3588996	-11.9	-6.557	Fc1ccc(c(c1)C(F)(F)F)[C@@H]1C[C@]21CCN(C2)CCCSc1nnc(n1C)c1ocnc1C		CHEMBL4079642	-9.8	-5.358	COc1ccccc1N1CCC21CN(C2)CCCSc1nnc(n1C)c1ccccc1
CHEMBL554897	-10.5	-7.192	COc1ccccc1N1CCN(CC1)C[C@@H]1CC(=O)c2c(C1)cccc2		CHEMBL708	-11.3	-11.186	O=C1Nc2c(C1)cc(c(c2)Cl)CCN1CCN(CC1)c1nsc2c1cccc2
CHEMBL3085815	-9.7	-8.514	O[C@@]1(C[C@@H]2CC[C@H](C1)N2Cc1c[nH]c2c1cccc2)c1ccc2c(c1)cccc2		CHEMBL247058	-9.1	-11.233	COc1ccc2c(c1)c(c[nH]2)CN1CCC(CC1)(O)c1ccc(cc1)SC
CHEMBL3695354	-10.4	-9.152	CN[C@@H]1Cc2cccc3c2n(C1)c(=O)[nH]3		CHEMBL315879	-9.9	-7.655	COc1cccc(c1)C(=O)NCCCCN1CCN(CC1)c1ccc(cc1)Cl
CHEMBL3955505	-9.2	-9.389	Cc1ccc(cc1)OCCCNCCOc1ccc(cc1)Cl		CHEMBL143352	-9.3	-8.973	COc1ccccc1N1CCN(CC1)CCCCNC(=O)c1ccc[n+]2c1cc[nH]2
CHEMBL11608	-6.4	-5.512	COc1ccc2c(c1)CCN(C)CCc1c(C2)[nH]c2c1cccc2		CHEMBL263162	-10.7	-9.906	Cc1ccc(cc1)c1nc(n(c1C)C1CCN(CC1)Cc1ccccc1)O
CHEMBL91350	-9.6	-8.388	COc1ccccc1N1CCN(CC1)CCNC(=O)c1cc(Br)c2c(c1OC)cccc2		CHEMBL3947670	-10	-7.763	N#Cc1ccc(cc1)CNC(=O)CCOCCN1CCN(CC1)c1cccnc1c1ccc(cc1)F
CHEMBL217425	-9.1	-7.209	Fc1ccc2c(c1)onc2C1CCN(CC1)CCCNS(=O)(=O)c1ccc2c(c1)cccc2		CHEMBL3765754	-9.7	-6.8	Fc1ccc(cc1)[C@@H]1OCCN(C1)CCCSc1nnc(n1C)c1ocnc1C
CHEMBL328667	-11.3	-9.281	OCCN1CCN(CC1)CCCN1c2ccccc2Sc2c1cc(cc2)C(F)(F)F		CHEMBL562948	-8.4	-9.112	CN(C[C@]12CC[C@@H](C2(C)C)CC1)CCN1CCN(C1=O)c1ccccc1
CHEMBL1081966	-9.6	-8.548	CCCN1CCC[C@H]2[C@H]1Cc1cn[nH]c1C2		CHEMBL3695446	-12.7	-8.994	O=C(Cc1noc2c1cccc2)N[C@@H]1CC[C@H](CC1)CCN1CC[C@H](CC1)c1cccc2c1CCO2
CHEMBL149510	-10.7	-8.104	CN1CCN(CC1)c1ccc2n(n1)cc(n2)CN1CCN(CC1)c1ccc(c(c1)Cl)Cl		CHEMBL295596	-10.4	-8.005	O=C1NCCN1CCN1CCC[C@@H](C1)c1c([nH]c2c1cccc2)c1ccccc1
CHEMBL30713	-7.7	-6.8	Fc1ccc(cc1)C(=O)NCCCCN1CCN(CC1)c1cccc(c1Cl)Cl		CHEMBL323088	-9.5	-11.831	OCc1[nH]c2c(c1)c1O[C@@H](COc1cc2)CN1CC[C@]2(CC1)C(=O)NCN2c1ccccc1
CHEMBL176109	-10.9	-7.751	Clc1ccc(cc1)c1n[nH]c(c1)C1CCN(CC1)Cc1cccc(c1)Cl		CHEMBL2165119	-10.3	-11.938	O=C1CCc2c(N1)nc(cc2)OCCCCN1CCCN(CC1)c1cccc(c1Cl)Cl
CHEMBL277790	-12.7	-9.656	CCCN([C@@H]1COc2c(C1)c(O)ccc2)CCC		CHEMBL119401	-9.6	-8.16	COc1cccc2c1c1cccc3c1[C@@H](C2)N(CC3)Cc1ccccc1
CHEMBL2207490	-8.9	-8.436	CCN(CCC[C@@]1(C)OC=C(C(=O)C1)c1ccccc1)CC		CHEMBL1259113	-8.5	-10.14	NCc1ccc2c(c1)[C@H](Cc1c(S2)cccc1)N1CCN(CC1)C
CHEMBL185436	-11.8	-10.2	Fc1ccc(cc1)C(=O)CCCN1CCC2(CC1)N(CN(C2=O)C)c1ccccc1		CHEMBL379874	-9.5	-7.931	CN1CCN(CC1)C1=Nc2cc(Cl)ccc2N(c2c1cccc2)NC(=O)c1cccs1
CHEMBL3358516	-9.4	-8.16	CCOC(=O)c1[nH][n+]2c(c1)cc(cc2)OCCCCN1CCN(CC1)c1ccccc1OC		CHEMBL105601	-10.4	-8.16	Fc1cccc(c1)CN1CCN(CC1)CC(=O)N1[C@H](C)Cc2c1cccc2
CHEMBL2430443	-9.8	-9.164	Cc1cccc(c1)N1CCN(CC1)CCCCNC(=O)[C@@H]1CCc2c(N1)cccc2		CHEMBL424808	-11	-7.209	Nc1cccc(c1)c1ccc(cc1)C(=O)N[C@H]1CCN(C1)Cc1ccccc1
CHEMBL2031876	-11.9	-6.8	CC(NC(=O)c1cc2c([nH]1)cccc2)C		CHEMBL103912	-6.5	-7.49	CCCN(C[C@@H]1CCc2c(C1)scc2)CCC
CHEMBL1774086	-10.9	-12.132	CCc1c2cc(Cl)ccc2sc1S(=O)(=O)Nc1ccc2c(c1)c(ccn2)N1CCNCC1		CHEMBL3290008	-11.9	-12.24	Fc1ccc2c(c1)onc2C1CCN(CC1)CCCCNS(=O)(=O)c1ccc2c(c1)ccc(c2)Cl
CHEMBL418802	-11.2	-11.117	CCc1oc2c(n1)c1CCN(CCc1cc2)CCCSc1nnc(n1C)c1cccc2c1ccc(n2)C		CHEMBL2397478	-8.9	-11.504	CCCCn1ncc(n1)CCCOc1ccc(cc1OC)C(=O)NCCCCN([C@H]1CCC(=CC1)C#C)CCC
CHEMBL2397480	-9.6	-10.71	FCCOc1ccc(cc1C(=O)NC/C=C/CN1CCN(CC1)c1ccccc1OC)I		CHEMBL3588984	-11.9	-9.503	Clc1c(Cl)cccc1N1CCN(CC1)CCCCn1nnc(c1)c1ccc2c(c1)cccc2
CHEMBL270426	-8.1	-9.015	O=C(CC(O)(C)C)N[C@@H]1CC[C@H](CC1)CCN1CC[C@H](CC1)c1cccc2c1OCO2		CHEMBL159143	-7.1	-8.16	CN(CCSc1cccc(n1)C1(O)CCCCC1)C
CHEMBL71865	-9.7	-10.952	CN1CCc2c(CC1)cc(cc2)NS(=O)(=O)c1ccc(cc1)c1c(C)noc1C		CHEMBL3642779	-9.7	-7.926	COCCC(=O)N[C@@H]1CC[C@H](CC1)CCN1CCN(CC1)c1nc(C)cc2c1CCO2
CHEMBL3676912	-12.3	-9.488	COc1ccccc1N1CCN(CC1)Cc1cnn(c1)c1ccccc1		CHEMBL1257261	-10.9	-10.995	O=C1NCc2c1cc(OCCCCN1CCN(CC1)c1cccc3c1cc(F)c(c3)F)cc2
CHEMBL1403281	-9.6	-12.494	COc1ccc2c(c1)CCN1[C@@H]2C[C@](O)(CC1)c1ccc(cc1)Cl		CHEMBL1221545	-10.6	-9.972	COc1ccccc1N1CCN(CC1)CCCCNS(=O)(=O)c1ccc2c(c1)cccc2
CHEMBL59713	-8.5	-9.834	O=C1OC[C@H](C1)c1ccccc1		CHEMBL1079814	-9.7	-8.16	Cc1cc(ccc1[C@]12CN(C[C@@H]2C1)CCCSc1nnc(n1C)c1ocnc1C)C(F)(F)F
CHEMBL51023	-9.2	-9.022	Cn1c(SCCCN2CC[C@@]3(C2)C[C@@H]3c2ccc(cc2)C(F)(F)F)nnc1c1ccnn1C		CHEMBL240022	-9.3	-6.744	COc1cc2CN(/C=N/c3ccc4c(c3)[C@H](CCC4)OC(=O)C)CCc2cc1OC
CHEMBL388247	-9.4	-8.224	CCCN1CCc2c3[C@H]1Cc1cccc(c1c3ccc2)OC		CHEMBL91229	-10.8	-9.054	Oc1nc(c(n1C1CCN(CC1)CCc1ccccc1)C)c1ccccc1
CHEMBL3765285	-10.8	-6.664	O=C1CCc2c(N1)cc(cc2)OCCCCN1CCC(CC1)c1cn(c2c1cccc2)Cc1ccccc1		CHEMBL2326468	-8.6	-8.833	Nc1nc2c(s1)cc1c(c2)CCN(CC1)Cc1cnco1
CHEMBL93779	-9.7	-11.289	COc1cccc(c1)C(=O)NCCN1CCN(CC1)c1ccccc1		CHEMBL243742	-9.4	-9.398	CCCc1ccccc1N1CCN(CC1)CCCCCC(=O)N[C@H]1CCCc2c1cccc2
CHEMBL276520	-9.2	-8.16	Fc1ccc2c(c1)onc2C1CCN(CC1)CCCNS(=O)(=O)c1sc2c(c1C)cc(cc2)F		CHEMBL4084262	-10.1	-6.749	COc1ccccc1N1CCC2(CC1)CCN(CC2)CCCSc1nnc(n1C)c1ccccc1
CHEMBL3780975	-8.6	-8.106	CCOC(=O)[C@@H]1CCCN(C1)CCCC(S(=O)(=O)c1ccccc1)(C)C		CHEMBL2336280	-7.3	-10.758	CCCN1CCC(CC1)c1ccccc1OC
CHEMBL203047	-8.4	-11.517	Fc1ccc(cc1)C(=O)CCCN1CCC(CC1)(O)c1ccc(cc1)Cl		CHEMBL98331	-6.7	-6.8	Cc1sc(c2c1n1cnnc1CCC2)C
CHEMBL3759205	-10.2	-9.822	Fc1ccc(c(c1)F)CCN1CCC2(CC1)CCc1c(O2)cccc1F		CHEMBL492480	-11.8	-8.76	O=C(N1CCc2c(C1)cccc2)CCCCCN1CCN(CC1)c1ccccc1c1ccccc1
CHEMBL2031884	-10.1	-6.8	Clc1ccc(cc1)CN1CCC(=CC1)c1sc2c(n1)cc(cc2)Cl		CHEMBL215669	-11.8	-11.517	Clc1ccc2c(c1)N=C(N1CCN(CC1)Cc1cccc(c1)OC(F)(F)F)c1c(N2)cccc1
CHEMBL266723	-7.9	-8.104	O[C@H](CN1CCN(CC1)c1cccc(c1Cl)Cl)CCn1nnc(c1)c1ccc(cc1)c1ccccc1		CHEMBL298875	-10.9	-9.271	COc1c(cc(c2c1cccc2)Br)C(=O)N[C@@H]1CCN(C1)Cc1ccccc1
CHEMBL112833	-10.8	-8.966	COc1cc(ccc1OC)c1noc(c1)CCCCN1CCN(CC1)c1ccccc1F		CHEMBL213492	-11.1	-8.727	CN1CCN(CC1)C1=Nc2cc(Cl)ccc2N(c2c1cccc2)NC(=O)c1c(F)cccc1C(F)(F)F
CHEMBL2207492	-8.5	-6.753	O=C(OC(C)(C)C)Nc1ccc(cc1)CCN1CCc2c(C1)cccc2		CHEMBL351459	-10.4	-10.501	O=C(c1ccccc1N)CCCN1CC[C@@H]2[C@H](C1)c1cccc3c1N2CCS3
CHEMBL3298828	-10.6	-12.534	CC(=O)N[C@@H]1CC[C@H](CC1)CCN1CC[C@H](CC1)c1cccc2c1cco2		CHEMBL3914155	-10.4	-8.432	N#Cc1ccc(cc1)CNC(=O)CCOCCN1CCN(CC1)c1ccccc1c1ccccc1
CHEMBL246849	-10.9	-9.379	Fc1cc(ccc1[C@@H]1C[C@]21CCN(C2)CCCSc1nnc(n1C)c1ocnc1C)C(F)(F)F		CHEMBL538542	-8.8	-11.714	CCCN1CCc2c3[C@H]1Cc1ccc(c(c1c3ccc2)O)O
CHEMBL2165114	-9.4	-10.533	NCCc1ccc(cc1)O		CHEMBL154508	-11.3	-7.478	O=C(c1ccc2c(c1)cccc2)NCCCCN1CCN(CC1)c1cccc(c1Cl)Cl
CHEMBL3084599	-11.2	-8.84	CN1CCC(=CC1)C1=Cc2ccccc2[C@@H](c2c1cccc2)C		CHEMBL197214	-9.4	-8.815	COc1ccccc1N1CCN(CC1)CCCCNC(=O)c1cccc(n1)F
CHEMBL160357	-10.7	-11.378	c1ccc(cc1)CCc1ccccc1OCc1cccnc1		CHEMBL1259071	-8.8	-5.526	Cc1ccc(nc1)CNCC1(F)CCN(CC1)C(=O)c1scc(c1)Br
CHEMBL294951	-8.8	-11.723	O=C(Nc1nccc2c1cccc2)NC1CCN(CC1)Cc1ccccc1		CHEMBL3642736	-10.3	-8.369	N#CCC(=O)N[C@@H]1CC[C@H](CC1)CCN1CCN(CC1)c1nccc2c1CCO2
CHEMBL1112	-10.1	-11.906	Cn1c(SCCCN2C[C@@H]3[C@](C2)(C3)c2ccc(cc2)OC(F)(F)F)nnc1c1ocnc1C		CHEMBL444309	-11.2	-7.847	Clc1ccc(cc1)c1onc(c1C)C1CCN(CC1)CCc1ccccc1
CHEMBL1081401	-9.8	-8.14	O[C@H](CN1CC[C@]2(CC1)CCc1c(O2)ccc(c1)F)CCc1ccccc1		CHEMBL4060461	-9.5	-12.6	O/N=C/c1c[nH][n+]2c1cc(OCCCCN1CCN(CC1)c1ccccc1OC)cc2
CHEMBL3697994	-10.7	-9.429	C[C@H](Cc1c[nH]c2c1cccc2)N		CHEMBL71	-6.9	-11.02	CN(CCCN1c2ccccc2Sc2c1cc(Cl)cc2)C
CHEMBL74355	-9.3	-7.906	Fc1ccc(c(c1)F)CCN1CCC(CC1)(F)S(=O)(=O)c1ccc(cc1)N1CCC1		CHEMBL2207488	-9	-7.826	CCCN1CCC(CC1)c1coc2c1cccc2
CHEMBL3697974	-10.2	-9.17	N#Cc1ccc2c(c1)[C@@H]1CN(C[C@H]1CO2)CCCCNC(=O)c1ccc(cc1)c1ccccc1		CHEMBL214016	-9.9	-8.09	COc1cccc(c1)C(=O)NN1c2ccc(cc2N=C(c2c1cccc2)N1CCN(CC1)C)Cl
CHEMBL1079480	-10.1	-8.568	CCCN1CCC(CC1)c1n[nH]c2c1cccc2		CHEMBL53	-8.7	-9.817	CN1CCc2c3[C@H]1Cc1ccc(c(c1c3ccc2)O)O
CHEMBL497340	-8.2	-6.8	c1ccc(cc1)N1CCN(CC1)CCc1ccc2c(c1)nc([nH]2)c1ccccc1		CHEMBL2368625	-12.2	-9.656	O=C(N[C@@H]1CC[C@H](CC1)CCN1CCc2c(CC1)ccc(c2)OS(=O)(=O)C)/C=C/c1ccccc1F
CHEMBL75678	-8.7	-6.8	Cc1cccc(n1)N1CCN(CC1)CCCCNC(=O)c1ccccn1		CHEMBL564	-7	-9.214	CN(CCCN1c2ccccc2Sc2c1cccc2)C
CHEMBL556895	-10.3	-6.8	COc1ccccc1N1CCN(CC1)CCCCn1nnc(c1)c1ccccc1		CHEMBL2334887	-8.3	-7.209	COc1cc2c(cc1O)CCN1[C@H]2Cc2ccc(c(c2C1)O)OC
CHEMBL80919	-10.6	-12.542	C[C@@H]1CCCN1C(=O)c1ccc(cc1)c1ccc2c(c1)CCN(C2=O)CCN1CCCC1		CHEMBL4096479	-11.4	-11.748	Clc1ccc2c(c1)c(c[nH]2)C1=CCN(CC1)CCCCNS(=O)(=O)c1cccc2c1cccc2
CHEMBL179053	-9.5	-10.27	O=C1CCc2c(N1)nc(cc2)OCCCCN1CCN(CC1)c1cccc2c1cc(F)cc2		CHEMBL273273	-8.2	-10.101	CCCN([C@H]1CCc2c(C1)cccc2O)CCC
CHEMBL140165	-11	-7.722	COC(=O)c1[nH]c2c(c1)c1O[C@@H](COc1cc2)CN1CC[C@H](CC1)n1c(O)nc2c1cccc2		CHEMBL10085	-9.3	-11.572	CC(Oc1ccccc1N1CCN(CC1)Cc1cccc(c1)C(=O)N1CCCCC1)C
CHEMBL319355	-12.2	-8.024	CCCN([C@H]1CCC(=CC1)C#C)CCCCNC(=O)c1cc2c(s1)cccc2		CHEMBL3819082	-10.7	-8.077	Fc1ccc2c(c1)C[C@H](C2)CCN1CCc2c(C1)cccc2
CHEMBL177807	-10.6	-7.921	COc1cc2CCN([C@H]3c2c(c1)c1c(O)cccc1C3)C		CHEMBL61565	-10.8	-10.064	N#Cc1ccc2c(c1)[C@H]1CN(C[C@H]1CO2)CCc1ccc(cc1)NC(=O)C
CHEMBL379662	-7.7	-9.509	O=C(c1ccccc1)NC/C=C\CN1CCN(CC1)c1cccc(c1Cl)Cl		CHEMBL3642768	-10.5	-8.205	O[C@@H]1CO[C@@H](C1)CC(=O)N[C@@H]1CC[C@H](CC1)CCN1CCN(CC1)c1nccc2c1CCO2
CHEMBL300780	-12.4	-9.137	O=C(c1cnc(cn1)N1CCOCC1)N[C@@H]1CC[C@H](CC1)CCN1CC[C@H](CC1)c1coc2c1cccc2		CHEMBL3971383	-9.9	-8.255	Clc1ccc2c(c1)nc(s2)CCCCN1CCc2c(C1)cccc2Cl
CHEMBL3298757	-8.8	-7.983	CC(C[C@H]1C(=O)N2CCC[C@H]2[C@]2(N1C(=O)[C@@](O2)(NC(=O)[C@H]1CN(C)[C@H]2C(=C1)c1cccc3c1c(C2)c[nH]3)C(C)C)O)C		CHEMBL1259097	-8.7	-11.339	CN1CCN(CC1)[C@H]1Cc2ccccc2Sc2c1cc(cc2)c1c(C)cccc1C
CHEMBL478671	-9.1	-7.206	COc1c(OC)cc(cc1C(=O)NCCCCN1CCN(CC1)c1cccc(c1Cl)Cl)Br		CHEMBL201483	-7.3	-8.584	CN1CCc2ccccc2Cc2c(CC1)n(C)cc2
CHEMBL3289977	-11.5	-6.994	COc1ccccc1N1CCN(CC1)CNC(=O)c1ccc(cc1)C		CHEMBL240024	-9.4	-5.44	COc1cc2CN(/C=N/c3ccc4c(c3)[C@@H]3SCCS[C@@H]3C4)CCc2cc1OC
CHEMBL3932186	-11.2	-11.802	CCCCc1ccc(cc1)S(=O)(=O)Nc1ccc2c(c1)CNCC2		CHEMBL458220	-12.5	-7.194	ClC1=C(C=N[N+](C1=O)Cc1cccc(c1C)NC(=O)c1ccc(cc1)c1ccccc1)N1CCNCC1
CHEMBL3353905	-10.1	-10.37	Cn1c(SCCCN2CCO[C@H](C2)c2ccc(cc2)C(F)(F)F)nnc1c1ccc(cc1)c1nnco1		CHEMBL111749	-9.1	-10.584	COc1cc(NC)c(cc1C(=O)N[C@H]1CN(C[C@@H]1C)Cc1ccccc1)Cl
CHEMBL261917	-9.8	-6.8	Oc1nc2c([nH]1)ccc1c2O[C@H](CNCc2ccccc2)CC1		CHEMBL7549	-7.6	-8.709	CCCN1CCC[C@H](C1)c1cccc(c1)O
CHEMBL3799427	-9.8	-7.813	N1CCC(CC1)CCc1c[nH]c2c1cccc2		CHEMBL156198	-11.4	-6.561	Fc1ccc(cc1)c1cccc2[n+]1[nH]cc2CN1CCN(CC1)c1ccc(cc1)Cl
CHEMBL1259098	-8.3	-11.301	COc1cc2CCN([C@@H](c2cc1O)C)Cc1cccc(c1OC)O		CHEMBL206308	-12.8	-8.16	Fc1ccc(c(c1)F)CCC1CCN(CC1)S(=O)(=O)c1ccccc1c1cccc2c1cccc2
CHEMBL1223802	-11	-12.001	CN1CCc2cc(Cl)c(cc2Cc2c(CC1)cccc2)O		CHEMBL562464	-9.9	-10.336	Clc1cccc(c1)N1CCN(C1=O)CCN1C[C@@H]2CC[C@H]1Cc1c(C2)cccc1
CHEMBL104135	-6.9	-7.74	Fc1ccc(cc1)S(=O)(=O)N[C@@H]1C[C@H]2CC[C@@H](C1)N2CCOc1cccc(c1)C(C)C		CHEMBL3775534	-9.4	-9.009	N#Cc1cccc(c1)N1CC[C@H]2[C@@H]1CN(C2)CCCSc1nnc(n1C)c1ocnc1C
CHEMBL318166	-12	-11.202	CCNC(=O)c1ccc(cc1)c1ccc2c(c1)CCN(C2=O)CCN1CCC[C@H]1C		CHEMBL593196	-10.3	-10.336	Cn1c(CN2CCC(CC2)c2ccccc2)nc2c1cccc2
CHEMBL323118	-8.4	-6.8	CN1CCN(CC1)C1=Nc2cc(Cl)ccc2N(c2c1cccc2)C		CHEMBL3664823	-11.3	-9.083	O=C(CC(F)(F)F)N[C@@H]1CC[C@H](CC1)CCN1CC[C@H](CC1)c1cccc2c1OCO2
CHEMBL321557	-10.8	-7.437	COc1c(cc(c2c1cccc2)C#C)C(=O)N[C@@H]1CCN(C1)Cc1ccccc1		CHEMBL165171	-8.5	-7.078	CCCN(C1CCC(=C(C#Cc2ccccc2)C#Cc2ccccc2)CC1)CCC
CHEMBL419706	-12.7	-8.432	CCCN1CCC(CC1)n1cnc2c1cccc2		CHEMBL198041	-11.2	-9.582	CN1CCCc2c1cccc2N1CCN(CC1)CCCc1c[nH]c2c1cccc2
CHEMBL3953773	-11.6	-11.723	COc1nc2sc(c(c2c(c1Cl)C)N)C(=O)NCCCCCCN1CCC(CC1)c1ccc(cc1)Cl		CHEMBL213795	-10.4	-7.912	CN1CCN(CC1)C1=Nc2cc(Cl)ccc2N(c2c1cccc2)NC(=O)c1ccc(cc1)C
CHEMBL126441	-9.6	-10.681	Fc1ccc(cc1)C1(O)CCN(CC1)Cc1c[nH]c2c1cccc2		CHEMBL364782	-10.8	-8.16	O=C(c1ccc(cc1)c1cscc1)N[C@H]1CCN(C1)Cc1ccccc1
CHEMBL554073	-10.4	-8.16	Clc1c(Cl)cccc1N1CCCN(CC1)CCCCOc1ccc2c(c1)ncs2		CHEMBL401223	-11.4	-9.239	O=C(/C=C/c1ccccc1)NCCCCN1CCCN(CC1)C(c1ccccc1)c1ccccc1
CHEMBL309858	-10.2	-7.564	Cc1ccc2c(n1)cccc2C(=O)N[C@@H]1CC[C@H](CC1)CCN1CCc2c(CC1)ccc(c2)S(=O)(=O)C		CHEMBL2165122	-9.5	-11.392	O=C1CCc2c(N1)cc(cc2)OCCCCN1CCN(CC1)c1ccccc1C(F)(F)F
CHEMBL2207487	-8.3	-9.702	O=C1CCc2c(N1)cc(cc2)OCCCCN1CCN(CC1)c1ccccc1		CHEMBL3298685	-10.9	-7.754	Clc1ccc(cc1)C1(O)CCN(CC1)CCCCCNC(=O)c1sc2c(c1N)c(C)cc(n2)C
CHEMBL156164	-7.5	-9.511	CN1CCC(=C2c3ccsc3CCc3c2cccc3)CC1		CHEMBL609151	-8.7	-11.831	CN1C[C@@H](C=C2[C@@H]1Cc1c(Br)[nH]c3c1c2ccc3)C(=O)N
CHEMBL3325911	-8.7	-8.16	O=C1CCc2c(N1)cc(cc2)OCCCCN1CCN(CC1)c1cccc(c1Cl)Cl		CHEMBL515535	-9.6	-10.539	FCCOc1ccccc1N1CCN(CC1)CCCCNC(=O)c1ccc2c(c1)non2
CHEMBL3325920	-7.5	-8.16	Cc1ccc2c(n1)cccc2c1nnc(n1C)SCCCN1C[C@H]2[C@@](C1)(C2)c1ccc(cc1)C(C)(C)C		CHEMBL357416	-11.8	-11.877	Oc1ccc(cc1)C1=CCC[C@H](C1)CN1CCC(=CC1)c1ccccc1
CHEMBL322802	-9.8	-9.092	O=C([C@@H]1CCCO1)N[C@@H]1CC[C@H](CC1)CCN1CCN(CC1)c1cccc2c1OCO2		CHEMBL92189	-11.1	-8.891	Fc1ccc(cc1)c1nc(n(c1C)C1CCN(CC1)Cc1ccccc1)O
CHEMBL98330	-7.9	-6.8	COc1cccc(c1OC)[C@@H](C1CCN(CC1)CCc1ccc(cc1)F)O		CHEMBL3577344	-8.9	-10.084	CCCCn1nnc(c1)CCCOc1ccc(cc1OC)C(=O)NCCCCN(CCc1ccc(c2c1C=CC(=O)[NH+]2)O)CCC
CHEMBL3287405	-9	-12.712	O=C(C(O)(C)C)N[C@@H]1CC[C@H](CC1)CCN1CCN(CC1)c1cccc2c1OCO2		CHEMBL357684	-9.6	-8.375	COc1ccccc1N1CCN(CC1)CCCNC(=O)c1cc2[n+]([nH]1)cccc2
CHEMBL381912	-10.5	-6.8	Cc1cnc(cn1)c1nnc(n1C)SCCCN1C[C@H]2[C@@](C1)(C2)c1ccc(cc1)C(F)(F)F		CHEMBL3800150	-11.1	-9.609	CC(CS(=O)(=O)n1ccc2c1nc(cc2c1ccc(cc1)OCc1ccccc1)N1CCN(CC1)C)C
CHEMBL318740	-6.3	-7.772	CCN(CCc1cccc(c1)OC(F)(F)F)CCN1CCCC1		CHEMBL1223750	-10.8	-12.24	FC(c1cccc(c1)N1CCN(CC1)CCCCNc1nccc2c1cccc2)(F)F
CHEMBL3695398	-11.6	-9.135	O(CC#Cc1ccccc1)CCC1CCN(CC1)CC1CC1		CHEMBL595759	-9.3	-6.8	Clc1cnc(nc1)N1CCN(CC1)Cc1nc2c(n1C)cccc2
CHEMBL1201192	-7.2	-5.44	O=C1N(CCN1c1cscc1c1ccccn1)CCN1Cc2c(C1)cccc2		CHEMBL1242923	-10.5	-7.835	O=C(Cc1ccccc1)NC1CCN(CC1)CCCN1C(=O)COc2c1cccc2
CHEMBL64875	-8.2	-11.066	O=C(c1cccs1)N[C@@H]1CC[C@H](CC1)CCN1CCN(CC1)c1cccc(c1Cl)Cl		CHEMBL4071868	-10.7	-11.937	CCCN([C@H]1CCc2c(C1)cccc2O)CCCCOc1ccc2[n+](c1)[nH]cc2/C=N/O
CHEMBL105595	-9.3	-7.068	Ic1cccc(c1)C(=O)NC/C=C/CN1CCN(CC1)c1cccc(c1Cl)Cl		CHEMBL558838	-8.7	-7.563	COc1ccccc1N1CCN(CC1)Cc1c(C)[nH]c2c1cnc(n2)N(C)C
CHEMBL1689008	-9.2	-10.137	N#Cc1ccc2c(c1)c(c[nH]2)CN1CCN(CC1)c1ccc(cc1)F		CHEMBL281048	-9.1	-8.953	CN1CCc2c3[C@H]1Cc1cccc4c1c3c(cc2)[C@@H]4N
CHEMBL293225	-10.2	-8.303	O=C(c1ccc(cc1)c1ccccc1)NCCCCN1CCC[C@H]2[C@H]1CCc1c2cccc1OS(=O)(=O)C		CHEMBL9666	-6.5	-7.52	COc1ccccc1N1CCNCC1
CHEMBL12624	-8.5	-7.888	Fc1ccc(c(c1)F)C(=O)CN1CCC(CC1)S(=O)(=O)c1ccccc1		CHEMBL2397477	-8.8	-11.091	CCCCn1ncc(n1)CCCOc1ccc(cc1OC)C(=O)NCCCCN([C@@H]1CCC(=CC1)C#C)CCC
CHEMBL59749	-10.2	-7.026	COc1cccc2c1Cc1ccccc1CCN(CC2)C		CHEMBL3104515	-11.8	-9.452	Fc1ccc(c(c1)O)C(=O)[C@@H]1CCN(CC1)CC[C@@H]1CCc2c(C1=O)cc(cc2)N
CHEMBL27940	-8.6	-9.108	O=C(c1ccc2c(c1)Cc1c2cccc1)NCCCCN1CCN(CC1)c1cccc(c1Cl)Cl		CHEMBL101535	-10.9	-12.001	N#Cc1[nH]c2c(c1)c1O[C@@H](COc1cc2)CN1CC[C@]2(CC1)C(=O)NCN2c1ccccc1
CHEMBL165047	-10.3	-11.314	O=C(OC(C)(C)C)NCCCN1CCC(CC1)(O)c1ccc(cc1)Cl		CHEMBL2207485	-8.4	-9.065	CCCN1CCC(CC1)c1cn(c2c1ccc(c2)F)C
CHEMBL351550	-11	-6.236	CCCC(=O)Oc1cccc2c1c1cccc3c1[C@@H](C2)N(CCC)CC3		CHEMBL1079481	-9.5	-9.384	Cn1c(SCCCN2C[C@H]3[C@@](C2)(C3)c2ccc(cc2)C(F)(F)F)nnc1c1ocnc1C
CHEMBL1080164	-10.2	-8.296	O=S(=O)(c1ccc2c(c1)cccc2)NCCCN1CCN(CC1)c1noc2c1cccc2		CHEMBL104678	-9.9	-10.018	C[C@@H]1Cc2c(N1C(=O)CN1CCN(CC1)Cc1ccc(c(c1)Cl)Cl)cccc2
CHEMBL3290013	-11.4	-10.293	Clc1ccc2c(c1)snc2N1CCN(CC1)C[C@@H]1CC[C@H](CC1)CNC(=O)c1ccco1		CHEMBL432059	-10.1	-6.601	Clc1ccc(cc1)N1CCN(CC1)Cc1ccc2[n+](c1)[nH]cc2
CHEMBL3133871	-9.3	-11.831	COc1ccccc1N1CCN(CC1)CCCCCc1nnn(c1)c1ccc(cc1)F		CHEMBL2030622	-7.3	-6.8	C1C[C@@H]2N([C@H]1CC2)Cc1ccccc1
CHEMBL4093477	-10.7	-10.981	O=S(=O)(c1ccc(cc1)C(C)(C)C)Nc1ccc2c(c1)c(ccn2)N1CCNCC1		CHEMBL3298755	-8.2	-6.855	OC1(CCNCC1)c1ccc(cc1)Cl
CHEMBL3950264	-10.1	-8.139	COc1cc(CCNC[C@H](c2ccc(c(c2)O)O)O)ccc1OCCCc1ccccc1		CHEMBL305706	-7.4	-7.613	CCCN([C@H]1CCc2c(C1)cc(cc2)O)CCC
CHEMBL544761	-9.4	-6.8	CN1CCN(CC1)[C@H]1Cc2ccccc2Sc2c1cc(cc2)c1c(C)cc(cc1C)C		CHEMBL3642798	-11.9	-7.503	O=C(Cc1ccc2c(c1)OCO2)N[C@@H]1CC[C@H](CC1)CCN1CCN(CC1)c1nccc2c1CCO2
CHEMBL242599	-10.3	-11.016	Fc1ccccc1N1CCN(CC1)CCCCNc1nccc(c1)c1ccccc1		CHEMBL241281	-9.8	-7.643	CC(=O)O[C@H]1CCCc2c1cc(/N=C/N1CCc3c(C1)cccc3)cc2
CHEMBL142020	-9.8	-8.991	CCCN(C[C@@H]1CCc2c(C1)ccs2)CCC		CHEMBL605354	-9.8	-9.393	CN1CCc2c([C@@H]3[C@@H]1CCc1c3cccc1/C=N/Oc1ccccc1)cc(c(c2)Cl)O
CHEMBL297960	-11.4	-9.384	O=C(c1cc2c([nH]1)ccc1c2O[C@@H](CO1)CN1CC[C@]2(CC1)C(=O)NCN2c1ccccc1)OCc1ccccc1		CHEMBL131495	-11.8	-10.905	Fc1ccc2c(c1)c(c[nH]2)C1=CCN(CC1)CCCCN1C(=O)c2c(C1=O)cccc2
CHEMBL124411	-10.1	-8.687	Fc1ccc(cc1NS(=O)(=O)C)OCCNCc1ccccc1		CHEMBL271066	-11.7	-7.616	O=C1COc2c(N1)cc1c(c2)CCN(CC1)CCCSc1nnc(n1C)c1cccc2c1ccc(n2)C
CHEMBL395743	-10.1	-8.704	COc1cccc2c1CCC[C@H]2CCCN1CCN(CC1)c1ccc(cc1)Cl		CHEMBL3409244	-11.2	-9.242	NC(=O)c1ccccc1OCCCN1CCC(=CC1)c1cn(c2c1cccc2)S(=O)(=O)c1ccccc1
CHEMBL484345	-10.9	-7.751	O=C(c1ccc(cc1)c1ccccc1)NCCCCN1CCC[C@H]2[C@H]1CCc1c2cccc1O
CHEMBL97637	-11.8	-7.208	CN(c1ccccc1)C(=O)N[C@@H]1CC[C@H](CC1)CCN1CCN(CC1)c1nsc2c1cccc2
CHEMBL3289985	-11.6	-6.8	COc1ccccc1/C=C/C(=O)NCCCCN1CCN(CC1)c1ccccc1OC
CHEMBL352648	-11	-10.956	N#Cc1cc(ccc1F)N1CCN(C1=O)CCN1CCC(CC1)C(F)(F)F
CHEMBL294649	-9.1	-5.44	C(CNC1=Nc2c(OC1)cccc2)CCN1CCN(CC1)c1ccccc1
CHEMBL3590079	-10.1	-11.008	CCCN1CCC(CC1)c1csc2c1cccc2
CHEMBL342001	-10.1	-7.429	NC(=O)[C@@H]1CCS[C@H]2N1C(=O)[C@]1(C2)CCCN1C(=O)[C@@H]1CCCN1
CHEMBL157138	-8.8	-12.438	CN1CCc2c([C@H](C1)c1ccccc1)cc(c(c2)n1cccc1)O
CHEMBL67222	-10.9	-7.973	CN1CCc2c([C@H](C1)c1ccccc1)cc(cc2)N
CHEMBL181469	-9.2	-11.162	COc1cc(N)c(cc1C(=O)N[C@H]1CCN(C[C@@H]1C)Cc1ccccc1)Cl
CHEMBL447809	-7.7	-8.709	Cn1cc2c(n1)c1ccccc1CCC2
CHEMBL297302	-10.1	-14.373	N#Cc1c[nH][n+]2c1cc(OCCCCN1CCN(CC1)c1cccc(c1Cl)Cl)cc2
CHEMBL296419	-10	-7.918	c1ccc(cc1)[C@H]1CCC[C@H]2N1CCc1c2[nH]c2c1cccc2
CHEMBL38465	-8	-8.16	CCCN([C@@H]1CCc2c(C1)c[nH]n2)CCC
CHEMBL4098803	-9.1	-12.099	N#Cc1ccc(cc1)C(=O)N[C@@H]1CC[C@H](CC1)CCN1CC[C@H](CC1)c1cccc2c1CCO2
CHEMBL24077	-7.8	-7.019	NC(=O)C[S@@](=O)C(c1ccccc1)c1ccccc1
CHEMBL383805	-6.5	-5.44	CN1CCN(CC1)[C@@H]1Cc2ccccc2Sc2c1cc(Cl)cc2
CHEMBL96799	-10.7	-7.479	Clc1ccc(cc1)CN1CCN(CC1)CC(=O)N1CCc2c1cc(C)cc2
CHEMBL240106	-7.5	-12.326	FCCOc1ccccc1N1CCN(CC1)C/C=C/CNC(=O)c1ccc(cc1)N(C)C
CHEMBL106897	-10.1	-7.323	COc1ccc(cc1c1occ(n1)CNC1CCN(CC1)Cc1ccccc1)Br
CHEMBL324073	-8.9	-6.8	C[C@@H]1CCN(CC1)CC[C@H]1CCCN1S(=O)(=O)c1cccc(c1)C
CHEMBL171826	-8.6	-8.704	c1ccc(cc1)CN1CC[C@H](C1)CNCc1csc(n1)c1ccccc1
CHEMBL291439	-8.1	-7.694	CN1CCc2c3[C@H]1Cc1cccc(c1c3ccc2)C
CHEMBL4097330	-9.8	-12.459	CN(c1ncccn1)[C@@H]1CC[C@H](CC1)CCN1CCN(CC1)c1ccccc1
CHEMBL2016628	-9.6	-12.09	Clc1ccc(cc1)N1CCN(CC1)Cc1c(C)[nH][n+]2c1cccc2c1ccccc1
CHEMBL69706	-7.9	-8.99	Brc1ccc(cc1)[C@@]12CN(C[C@H]2C1)CCCSc1nnc(n1C)c1cccc2c1ccc(n2)C
CHEMBL79098	-10.7	-8.005	Fc1ccc2c(c1)onc2C1CCN(CC1)CCCNS(=O)(=O)c1sc2c(c1)ccc(c2)Cl
CHEMBL1081869	-10	-8.383	FCCOc1ccccc1N1CCN(CC1)CCCCNC(=O)c1c[nH]c2c1cc(OC)cc2
CHEMBL210578	-10.1	-12.267	CCCN([C@@H]1Cc2cccc3c2n(C1)c(=O)n3CCC)CCCCNC(=O)c1cc2c([nH]1)cccc2
CHEMBL610449	-9.6	-6.8	Fc1ccc(cc1)[C@@H]1C[C@@]21CCN(C2)CCCSc1nnc(n1C)c1ocnc1C
CHEMBL2298833	-9.6	-11.086	O=C1C=C(O[C@@]21CCCN(C2)Cc1ccccc1)c1ccccc1
CHEMBL1774084	-10.8	-11.182	COc1cccc(c1)c1nnc(n1C)SCCCN1CCc2c(CC1)ccc(c2)c1noc(c1)C
CHEMBL241169	-7.4	-12.442	COc1ccccc1N1CCN(CC1)CCCCNC(=O)c1cc2[n+]([nH]1)cccc2
CHEMBL1259023	-9.9	-12.522	O=C1CCCN1c1ccc(cc1)c1ccc(cc1)C(=O)NCCCCN1CCc2c(C1)cc(cc2)OS(=O)(=O)C(F)(F)F
CHEMBL267014	-9.9	-6.505	O=C1[C@H](CCc2c1cccc2)C1CCN(CC1)Cc1ccc(cc1)C(C)(C)C
CHEMBL3754166	-7.4	-7.29	Cc1onc(c1)c1ccc2c(c1)CCN(CC2)CCCSc1nnc(n1C)c1cccn1C
CHEMBL4092462	-7.7	-8.057	NCCC(=O)Nc1cccc2c1cnn2S(=O)(=O)c1cccc2c1cccc2
CHEMBL3774591	-10.2	-8.491	O=S(=O)(c1ccc(cc1)c1ccccc1)Nc1ccc2c(c1)c(ccn2)N1CCNCC1
CHEMBL90374	-9.9	-6.437	Fc1ccc2c(c1)c(C)c(s2)S(=O)(=O)NCCCN1CCN(CC1)c1noc2c1cccc2
CHEMBL2298830	-9.1	-10.716	Fc1ccc(cc1)C(=O)CCCN1CC[C@H]2[C@@H](C1)c1cccc3c1N2CCCS3
CHEMBL531	-7.5	-10.261	O=C(C(=O)c1cn(c2c1cccc2)C)N[C@H]1CN2CC[C@H]1CC2
CHEMBL563580	-8.6	-11.288	COc1ccccc1N1CCN(CC1)CCCCNC(=O)/N=N/c1cc(F)c(c(c1)F)F
CHEMBL441529	-9.3	-8.75	N#Cc1ccc2c(c1)c(c[nH]2)CN1CCN(CC1)c1ccc(cc1)Cl
CHEMBL1214895	-9.6	-7.266	CCN(C(=O)N[C@@H]1CN(C)[C@H]2C(=C1)c1cccc3c1c(C2)c[nH]3)CC
CHEMBL4091507	-10.3	-9.802	Clc1ccc(cc1)CN1CCN(CC1)[C@@H]1Cc2ccccc2NC1=O
CHEMBL354748	-10.8	-6.504	CCN1CCN(CC1)c1nc2CCC[C@H](CCc2c(c1)c1ccc(cc1)F)O
CHEMBL139926	-10.6	-9.354	CCCN1CCN(CC1)c1cccc(c1)O
CHEMBL3353914	-9.4	-10.302	Fc1ccc(cc1)C(=O)CCCN1CCC(CC1)n1c(O)nc2c1cccc2
CHEMBL3918755	-10.7	-12.513	COc1ccc(cc1)CCN1CCC(CC1)Nc1nc2c(n1Cc1ccc(cc1)F)cccc2
CHEMBL3676916	-11.6	-9.213	Cc1[nH]cnc1Cc1scc(n1)c1ccccc1
CHEMBL4072785	-8	-6.72	COc1ccccc1N1CCN(CC1)CCCCOc1ccc2[n+](c1)[nH]cc2
CHEMBL2397389	-10.7	-10.852	Oc1cc2CCNC[C@@H](c2cc1O)c1ccccc1
CHEMBL1223856	-11	-12.593	CCCN[C@H]1CCn2c(C1)c(cn2)C(=O)OC
CHEMBL3289647	-9.5	-8.129	COc1cccc2c1CCN(C2=O)CCN1CCN(CC1)c1ccc(cc1)Cl
CHEMBL559004	-10.8	-8.16	C=CCN1CCC[C@H]1CNC(=O)c1cc(Br)cc(c1OC)OC
CHEMBL3597645	-11.5	-10.985	Clc1ccc(cc1)CN1CCN(CC1)CC(=O)N1[C@@H](C)CCc2c1cccc2
CHEMBL3335535	-10.2	-5.44	CN1CCc2c3[C@H]1Cc1cccc(c1c3ccc2)C(=O)N
CHEMBL196928	-7	-7.035	CN1CCO[C@H]2[C@H]1CCc1c2cc2c(c1)CCO2
CHEMBL243901	-9.6	-8.432	COc1cc2CN(CCCCNC(=O)c3cc(Br)cc(c3OC)OC)CCc2cc1OC
CHEMBL596622	-9.5	-7.751	CCCN([C@H]1CCc2c(C1)cccc2O)CCCCOc1ccc2[n+](c1)[nH]cc2
CHEMBL2298826	-9.2	-8.16	O=C(NCCCN1CCN(CC1)C1=Nc2cc(Cl)ccc2Nc2c1cccc2)CCCCCCCCC(=O)NCCCN1CCN(CC1)C1=Nc2cc(Cl)ccc2Nc2c1cccc2
CHEMBL217299	-7.9	-7.551	CCCN([C@@H]1CCc2c(C1)cccc2OC)Cc1cccs1
CHEMBL1087818	-10.8	-10.824	c1ccc(cc1)CCN1CCC(CC1)c1n[nH]c(c1)c1ccncc1
CHEMBL166310	-10.8	-11.517	Cc1ccc(c(c1)F)[C@@]12CN(C[C@H]2C1)CCCSc1nnc(n1C)c1ocnc1C
CHEMBL423247	-9.9	-7.217	Fc1ccc(cc1)C(=O)CCCN1[C@@H]2CC[C@H]1C[C@](C2)(O)c1ccc(cc1)Cl
CHEMBL80230	-10.8	-12.767	CN1CCCc2cc3OCOc3cc2c2c(CC1)cccc2
CHEMBL395741	-11.4	-7.752	Clc1cccc(c1)N1CCN(CC1)CCOc1ccc2c(c1)[nH]c(=S)[nH]2
CHEMBL3754576	-7.9	-8.16	O=C1CCc2c(N1)nc(cc2)OCCCCN1CCN(CC1)c1cccc2c1cccc2F
CHEMBL314536	-8.5	-9.188	C=CCN1CCC[C@H]1CNC(=O)c1cc(I)cc(c1OC)OC
CHEMBL1303	-8.5	-11.116	CN1CCN(CC1)[C@H]1Cc2ccccc2Sc2c1cc(cc2)c1cccnc1
CHEMBL2030624	-6.7	-6.8	Clc1ccc(cc1)N1CCN(CC1)Cc1c[nH]c2c1cccn2
CHEMBL211590	-8.9	-9.566	C=CCN(CC=C)CCc1c[nH]c2c1cc(Br)cc2
CHEMBL569003	-11.8	-10.952	CCCN1CCN(CC1)c1ccc(c2c1C=CC(=O)[NH+]2)O
CHEMBL2016626	-10.2	-11.52	Fc1ccc(c(c1)F)N1CC[C@@H]2[C@H]1CN(C2)CCCSc1nnc(n1C)c1nccnc1
CHEMBL1259042	-8.6	-12.426	Clc1ccc(cc1)N1CCN(CC1)Cc1ccc[n+]2c1cc[nH]2
CHEMBL394777	-8	-6.8	COc1cccc(c1)N1CCN(CC1)CCOc1ccc2c(c1)[nH]c(=S)[nH]2
CHEMBL2165121	-9.6	-11.572	CCCN1C[C@H](CSC)C[C@H]2[C@H]1Cc1c[nH]c3c1c2ccc3
CHEMBL267930	-9.5	-12.819	Clc1cccc(c1)N1CCN(C1=O)CCN1[C@@H]2CCC[C@H]1CC2
CHEMBL1923415	-10.1	-6.966	CO/N=C(/c1ccc(cc1)Cl)\[C@@H](CN1CCN(CC1)c1ccccn1)O
CHEMBL3897426	-10.6	-8.544	CCOc1cccc(c1)CN1CCN(CC1)Cc1cc2c(o1)cccc2
CHEMBL4078348	-10	-12.041	O=C1C=Cc2c([NH+]1)c(O)ccc2N1CCCN(CC1)CCCCOc1cc[n+]2c(c1)cc[nH]2
CHEMBL476109	-10	-9.178	c1ccc(cc1)N1CCN(CC1)[C@H]1CCNC(=NC1)c1ccccc1
CHEMBL46880	-8.4	-6.8	O=C(c1cc2c(o1)cccc2)NCCCCN1CCN(CC1)c1cccc(c1Cl)Cl
CHEMBL198040	-11	-10.808	CSc1ccc(cc1)n1nnc(c1)CCCCCN1CCN(CC1)c1ccccc1OC
CHEMBL2037519	-9.6	-7.912	O=C(Nc1ccccc1)N[C@@H]1CC[C@H](CC1)CCN1CCN(CC1)c1nsc2c1cccc2
CHEMBL485720	-11	-5.363	O=C(c1ccc(cc1)OC(C)(C)C)N[C@@H]1CC[C@H](CC1)CCN1CC[C@H](CC1)c1coc2c1cccc2
CHEMBL3409247	-10.1	-8.933	O=C1COc2c(N1)c(O)ccc2N1CCNCCC1
CHEMBL231156	-11.5	-9.887	CCCN([C@@H]1CCC(=CC1)C#C)CCCCNC(=O)c1ccc(cc1)c1ccccc1
CHEMBL271513	-8.5	-9.412	Clc1c(Cl)cccc1N1CCN(CC1)CCCCNc1nccc(c1)c1ccccc1
CHEMBL284092	-8.5	-7.697	Fc1ccc(cc1)SCCCN1CCN(CC1)c1ccc(cn1)C
CHEMBL134807	-9	-9.282	O=C1N(CCN1c1ccc2c(c1)cco2)CCN1Cc2c(C1)cccc2
CHEMBL4100183	-10.5	-12.029	O=C(c1cc2c(s1)cccc2)NCCCCN1CCN(CC1)c1cccc2c1cccc2
CHEMBL42	-8.6	-9.308	c1ccc(cc1)CC[C@@H]1OCCN(C1)Cc1nc2c([nH]1)cccc2
CHEMBL310843	-10	-7.34	CCCN([C@H]1CCn2c(C1)ccn2)CCC
CHEMBL241282	-9.5	-5.44	Cc1onc(c1)c1ccc2c(c1)CCN(CC2)CCCSc1nnc(n1C)C(C)C
CHEMBL280177	-8.6	-11.016	CN1CCc2c([C@H](C1)c1ccc(cc1)CNC1CCC1)cc(c(c2)Cl)O
CHEMBL201551	-9.4	-9.608	COc1ccc(cc1)N1CCN(CC1)CCOc1ccc2c(c1)[nH]cn2
CHEMBL3740235	-10.1	-9.292	Oc1cc2OC[C@H]3[C@@H](c2cc1O)c1ccccc1CN3
CHEMBL477250	-10.4	-10.706	O=C1CCc2c(N1)cc(cc2)C[C@@H]1[C@H]2CC[C@@H]1CN(C2)CCOc1cccc(c1)NS(=O)(=O)C
CHEMBL3084510	-8.9	-10.07	Fc1ccc(c(c1)N)C(=O)CCCN1CC[C@H]2[C@@H](C1)c1cccc3c1N2CCCS3
CHEMBL3642701	-11	-9.305	Clc1ccc(cc1)N1CCN(CC1)Cc1c[nH][n+]2c1cccc2C
CHEMBL11363	-7.9	-9.663	Oc1nc2c(o1)c(ccc2)N1CCN(CC1)Cc1ccc(c(c1)c1ccccc1)O
CHEMBL133085	-8.3	-8.705	Cc1onc(c1)c1ccc2c(c1)CCN(CC2)CCCSc1nnc(n1C)c1ccc2c(c1)ccc(n2)C
CHEMBL210567	-9.4	-10.663	CCOC(=O)N1CCc2c(Cc3c(CC1)cccc3)sc1c2cccc1
CHEMBL279925	-11.6	-9.52	CCCN1CCC[C@H](C1)c1cccc(c1)c1cscc1
CHEMBL3287399	-9.1	-11.078	CCCN([C@H]1CCc2c(C1)cccc2O)CCc1cccs1
CHEMBL3353898	-10.4	-10.028	COc1cc(ccc1OC)CN1[C@@H]2CC[C@H]1CC2
CHEMBL3409238	-11.5	-12.085	COc1ccccc1N1CCN(CC1)Cc1c[n+]2c([nH]1)c(I)cc(c2)C
CHEMBL160744	-10	-11.004	CCCN([C@H]1CCc2c(C1)cc(cc2)O)CCN1CCN(CC1)c1ccc2c(c1)cccc2
CHEMBL1087454	-10.8	-10.99	O=C(NCCCN1CCN(CC1)C1=Nc2cc(Cl)ccc2Nc2c1cccc2)CCCCC(=O)NCCCN1CCN(CC1)C1=Nc2cc(Cl)ccc2Nc2c1cccc2
CHEMBL1257808	-11	-7.616	CN1CCN(CC1)[C@H]1Cc2ccccc2Sc2c1cc(cc2)c1cncnc1
CHEMBL2443000	-7.7	-7.148	COc1cc2c(cc1Cl)CCN1[C@H]2c2ccccc2CCC1
CHEMBL558058	-9.2	-10.472	O=C1CCc2c(N1)cc(cc2)OCCCCN1CCN(CC1)c1ccccc1OC(C)C
CHEMBL198216	-11.2	-10.962	Fc1ccc(cc1)C(=O)CCCN1CCC2(CC1)C(=O)NCN2c1ccccc1
CHEMBL115402	-8.4	-8.16	Oc1cc(ccc1F)CN1CCN(CC1)c1ccc2c(c1)OCCO2
CHEMBL206528	-9.9	-8.688	COc1ccc(cc1)c1cc(F)ccc1N1CCN(CC1)CCCCCC(=O)NCc1ccc(cc1)C#N
CHEMBL303692	-8.7	-8.16	CCCN([C@H]1CCc2c(C1)cccc2O)CCCCOc1cc[n+]2c(c1)cc[nH]2
CHEMBL133524	-11.7	-11.289	Fc1ccc(cc1)C(=O)CCCN1[C@H]2CC[C@@H]1CN(CC2)c1ccc(cc1)Cl
CHEMBL4071185	-10.2	-11.937	Brc1ccc(cc1)OCC1CCN(CC1)CC1CC1
CHEMBL64288	-10	-8.558	C(Cc1c[nH]c2c1cccc2)CN1CCN(CC1)c1cccc2c1CCCN2
CHEMBL1774386	-10.9	-6.914	O=C(c1nc2c(s1)cccc2)CCCN1CCN(CC1)c1ncccn1
CHEMBL387832	-10.2	-9.265	COc1cccc(c1)CCc1ccccc1OCCCN1CCc2c(C1)cccc2
CHEMBL1806870	-9.4	-7.298	NC(=O)c1ccccc1OCCCNCCc1cn(c2c1cccc2)Cc1ccccc1
CHEMBL3335536	-10.1	-5.44	O=C(c1ccc(cc1)c1ccccn1)NC[C@H]1C[C@@H]1CN1CCN(CC1)c1cccc(c1Cl)Cl
CHEMBL168571	-10.9	-7.204	FCCOc1ccc(cc1)CN1CCN(CC1)c1ccccc1OC
CHEMBL498048	-9.4	-7.882	O=C1CC(C)(C)CC(=O)N1CCCCN1CCN(CC1)c1ncccn1
CHEMBL3695426	-10.5	-9.12	Oc1ccc2c(c1)O[C@H](CC2)CNCc1ccccc1
CHEMBL328894	-8.6	-8.75	O=C1COc2c(N1)c(O)ccc2N1CCN(CC1)CCCCOc1cc[n+]2c(c1)cc[nH]2
CHEMBL238915	-10.7	-7.199	CN1CCN(CC1)C1=Nc2cc(Cl)ccc2Nc2c1cccc2
CHEMBL218351	-9.5	-10.342	Clc1ccc(cc1)N1CCN(CC1)Cc1cc2[n+]([nH]1)cccc2
CHEMBL3289988	-10.8	-6.8	COc1cc2CN(/C=N/c3ccc4c(c3)[C@H]3SCCS[C@@H]3CC4)CCc2cc1OC
CHEMBL2326491	-8.9	-7.209	CCN1CCCCC[C@@H]1c1ccc([nH]1)c1cc(ccc1OC)S(=O)(=O)CC
CHEMBL3918805	-10.5	-10.99	COc1ccccc1N1CCN(CC1)CCCCNC(=O)c1ccc2c(c1)OCO2
CHEMBL74805	-11	-11.611	Fc1ccc(c(c1)S(=O)(=O)NC1CCN(CC1)CCOc1ccccc1C(C)C)F
CHEMBL207871	-9.4	-8.993	COc1ccccc1N1CCN(CC1)CCCCN1CCc2c(C1=O)cccc2
CHEMBL150129	-9.9	-7.114	COc1ccc2c(c1)c(c[nH]2)CN1[C@@H]2CC[C@H]1C[C@](C2)(O)c1ccc(cc1)Cl
CHEMBL3358497	-11.7	-8.16	O=C(N[C@@H]1CC[C@H](CC1)CCN1CCN(CC1)c1nccc2c1ccs2)CC1CCOCC1
CHEMBL104251	-9.8	-8.16	C=CCN1CC[C@H]2[C@H]1Cc1cccc(c1C2)O
CHEMBL1214829	-9.9	-6.8	CCCN([C@H]1COc2c(C1)cccc2O)C/C=C/I
CHEMBL344677	-9.5	-9.473	COc1ccccc1N1CCN(CC1)CCCCNC(=O)c1cc2CCc3ccc(CCc1cc2)cc3
CHEMBL4096141	-9.2	-6.8	Cc1nnc(o1)c1ccc(cc1)c1ccc(cc1)C(=O)NCCCCN1CCc2c(C1)cc(cc2)OS(=O)(=O)C(F)(F)F
CHEMBL4084690	-11.4	-9.743	O=Cc1c[nH][n+]2c1ccc(c2)OCCCCN1CCN(CC1)c1cccc(c1Cl)Cl
CHEMBL564477	-9.6	-6.8	COc1ccccc1N1CCN(CC1)CCCCc1nnn(c1)c1cccc2c1ccnc2
CHEMBL2062858	-7.5	-5.952	O=C1CCc2c(N1)cc(cc2)OCCCCN1CCN(CC1)c1cccc2c1ccn2S(=O)(=O)c1ccccc1
CHEMBL2397381	-10.2	-9.674	O=C1CCc2c(N1)cc(cc2)OCCCCN1CCN(CC1)c1cccc(c1C)C
CHEMBL345848	-9.4	-8.16	O=C1CCc2c(N1)cc(cc2)OCCCCN1CCN(CC1)c1cccc2c1oc(=O)[nH]2
CHEMBL397592	-7.6	-10.339	Cn1c(SCCCN2CC[C@@]3([C@H](C2)C3)c2cccc(c2)C(F)(F)F)nnc1c1ocnc1C
CHEMBL1080389	-11.4	-6.8	FCCOCCOCCn1nnc(c1)CN1CCN(CC1)c1ccccc1OC
CHEMBL272378	-11.3	-8.16	CN(C[C@]12CC[C@@H](C2(C)C)CC1)CCN1CCN(C1=O)c1cccc(c1)C(F)(F)F
CHEMBL91122	-8.7	-7.511	O=C1Nc2cccc(c2O[C@@H]1C)N1CCN(CC1)CCCc1c[nH]c2c1cccc2
CHEMBL353090	-9.6	-7.655	COc1cccc2c1c1cccc3c1[C@@H](C2)N(CC3)C(C)C
CHEMBL75621	-10.2	-11.774	O=C1[N+](CCCCN2CCN(CC2)c2nc(nc(c2)C(F)(F)F)C(C)(C)C)C=CC=C1C(F)(F)F
CHEMBL596678	-8.4	-6.8	Clc1ccc(cc1)CN1CCN(CC1)CC(=O)N(c1ccccc1)C
CHEMBL169889	-10.6	-5.932	Fc1ccc2c(c1)c(c[nH]2)C1=CCN(CC1)CCCCCN1C(=O)c2c(C1=O)cccc2
CHEMBL1946257	-10.1	-7.756	CCCN([C@H]1CCc2c(C1)cccc2O)CCCCOc1ccc2[n+](c1)[nH]cc2C=O
CHEMBL1774063	-9.4	-11.774	COc1ccc(cc1c1occ(n1)CN1CCN(CC1)c1ccccc1)Br
CHEMBL3287397	-9.3	-11.436	F[C@@H](CN1CCN(CC1)c1cccc(c1Cl)Cl)CCNC(=O)c1cc2c(o1)cccc2
CHEMBL3697993	-11.1	-9.057	FC(Oc1ccc(cc1)S(=O)(=O)N[C@@H]1CC[C@@H](CC1)N1CC[C@H](CC1)c1ccccc1OCC(F)(F)F)F
CHEMBL3697999	-11.8	-7.231	CCCN1CCc2c3[C@H]1Cc1cccc(c1c3ccc2)OC(=O)NCc1ccccc1
CHEMBL3792751	-10.4	-6.8	c1ccc(cc1)CC[C@@H]1OCCN(C1)Cc1nc2c([nH]1)cccc2
CHEMBL1834252	-10.1	-7.865	O=C1C[C@H](CN2CCN(CC2)c2ccccc2)N=C(N1)c1ccccc1
CHEMBL593626	-8.7	-6.8	F[C@H]1CCNC[C@H]1c1c([nH]c2c1ccc(c2)Cl)c1ccccc1
CHEMBL293956	-10.2	-5.44	CCCC(=O)N[C@@H]1CC[C@H](CC1)CCN1CC[C@H](CC1)c1cccc2c1CCO2
CHEMBL3891542	-9.9	-11.407	N#Cc1cccc(c1)[C@@H]1CCCN(C1)CC1CC1
CHEMBL263329	-11.2	-10.936	Clc1ccc(cc1)N1CCN(CC1)CCCCN1C(=O)c2c(S1(=O)=O)cccc2
CHEMBL2432058	-8.1	-7.198	CCCc1n(nnc1C(=O)NCCCCN1CCN(CC1)c1ccccc1OC)Cc1ccc(cc1)OC
CHEMBL309727	-10	-11.289	O=S(=O)(c1cccc2c1ncs2)NCCCN1CCN(CC1)c1noc2c1cccc2
CHEMBL206307	-10.6	-8.16	Nc1nc2c(s1)cc1c(c2)CCN(CC1)CC(F)(F)F
CHEMBL332677	-7.7	-7.744	O=C1CCc2c(N1)cc(cc2)OCCCN1CCCN(CC1)c1cccc(c1Cl)Cl
CHEMBL205238	-9.4	-9.374	Fc1ccc(cc1)c1nccc(c1)CN1CCN(CC1)c1cccc2c1oc(n2)O
CHEMBL484204	-9	-6.846	O=C(CCc1ccccc1)NCCCCN1CCN(CC1)c1cc(nc(n1)C(C)(C)C)C(F)(F)F
CHEMBL1257811	-10.8	-10.251	COc1ccc(cc1)N1CCN(CC1)Cc1ccc2c(c1)OCC(=O)N2
CHEMBL2021539	-7.7	-9.141	O=C(c1ncc2c(c1)cccc2)NCCCCN1CCN(CC1)c1cnc2c(c1)cccc2
CHEMBL1087872	-10.7	-10.942	Clc1ccc(cc1)CN1CCN(CC1)CC(=O)N1CCc2c1ccc(c2)[N](=O)O
CHEMBL59075	-10.3	-7.888	c1ccc(cc1)CN1CCN(CC1)Cc1cc2c(o1)cccc2
CHEMBL394110	-10.8	-10.44	COc1ccccc1N1CCN(CC1)CCCCNC(=O)c1cccc2[n+]1[nH]cc2
CHEMBL1223683	-10.3	-12.542	OCc1oc2cccc3c2c(c1C)cn3S(=O)(=O)c1ccccc1
CHEMBL3695406	-11.3	-8.743	O=C1CCc2c(N1)cc(cc2)OCCCCN1CCCN(CC1)c1ccc(c2c1ccc(=O)o2)O
CHEMBL4091064	-10	-12.438	O=C1N(CCN1c1ccc(nc1)C)CCN1Cc2c(C1)cccc2
CHEMBL3588991	-9.9	-8.047	OC[C@H]1[C@H]2CN([C@@H]([C@H]2[C@@H]1N(CC)CC)c1ccccn1)Cc1ccccc1
CHEMBL212912	-10.7	-9.17	CN1CCc2c3[C@H]1Cc1ccc(c(c1c3c(cc2)Cc1ccccc1)O)O
CHEMBL11388	-7.1	-9.628	COc1cccc(c1)C(=O)NCCN1CCN(CC1)c1cccc2c1cccc2
CHEMBL272300	-10.5	-8.16	C=CCN1CCC[C@H]1CNC(=O)c1cc(Br)ccc1OC
CHEMBL1079494	-8.5	-8.498	C[C@H]1CN(CCN1C(=O)c1ccc2c(c1)[nH]cc2)C(=O)c1ccc(cc1)c1ccccc1F
CHEMBL91553	-10.3	-8.933	CCc1nc2c(o1)c(Br)c1c(c2)CCN(CC1)CCSc1nnc(n1C)c1cccc2c1ccc(n2)C
CHEMBL3323114	-8.4	-9.004	COC[C@H]1CCCN1CCc1c([nH]c2c1cccc2)c1ccccc1
CHEMBL90882	-8.7	-11.699	COc1ccc(cc1C(=O)NC[C@@H]1CCN(C1)Cc1ccccc1)Br
CHEMBL570187	-10.6	-11.084	Oc1nc2c(o1)c(ccc2)N1CCN(CC1)Cc1cccc(c1)c1cccs1
CHEMBL4083239	-11.1	-12.273	CCCN1CCc2c3[C@H]1Cc1cccc(c1c3ccc2)OCC#CC
CHEMBL132724	-9.1	-9.384	COc1ccc(cc1C1=NCC[C@@H](N1)CN1CCN(CC1)c1ccccc1)Br
CHEMBL346692	-10.7	-8.358	Clc1ccc(cc1)N1CCCN(CC1)CCCCC(=O)c1nc2c(s1)cccc2
CHEMBL3798179	-11.1	-7.717	O=C1CCc2c(N1)nc(cc2)OCCCCN1CCN(CC1)c1cccc(c1Cl)Cl
CHEMBL392791	-10.2	-7.671	O=Cc1c[nH][n+]2c1cc(OCCCCN1CCN(CC1)c1cccc(c1Cl)Cl)cc2
CHEMBL4068561	-9.8	-11.923	O=C(C1CCOCC1)N[C@@H]1CC[C@H](CC1)CCN1CCN(CC1)c1cccc2c1OCO2
CHEMBL3358509	-11.1	-8.16	O=C(c1ccc2c(c1)OCCO2)N[C@@H]1CC[C@H](CC1)CCN1CCN(CC1)c1cccc2c1OCO2
CHEMBL63576	-8.7	-7.685	Fc1ccc2c(c1)[nH]cc2CN1CCO[C@@H](C1)COc1cccc(n1)Cl
CHEMBL197159	-7.2	-5.967	COc1ccccc1CCN1CCN(CC1)Cc1cc2c(o1)cccc2
CHEMBL487960	-8.7	-5.099	Oc1ccc2c(c1)CCN1[C@H]2c2ccccc2CC1
CHEMBL3915863	-10.2	-11.352	N#CC(=Cc1ccc([nH]1)CN1CCN(CC1)c1ccccc1)C#N
CHEMBL3771222	-10	-8.953	CCOc1ccccc1N1CCCN(CC1)CCCCOc1ccc2c(c1)NC(=O)CC2
CHEMBL315564	-10.2	-6.729	C(CCc1c[nH]c2c1cccc2)CCN1CCN(CC1)c1cccc2c1OCCO2
CHEMBL380330	-8	-10.852	CN([C@H]1[C@@H]2[C@@H]3[C@@H]4[C@H]1[C@@H]1C[C@H]2[C@H](C3)[C@H]41)CCc1ccccc1
CHEMBL1170094	-10.6	-11.392	O=C(c1cscc1)N[C@@H]1CC[C@H](CC1)CCN1CCN(CC1)c1cccc(c1Cl)Cl
CHEMBL104614	-9.6	-8.231	N#Cc1ccccc1S(=O)(=O)N1CCC(CC1)CCc1ccc(cc1F)F
CHEMBL393774	-12.6	-7.218	CCCN([C@@H]1COc2c(C1)ccc1c2nc(s1)N)CCC
CHEMBL291545	-12.1	-9.112	ClC1=C[N+](C(=O)C=C1)CCCCN1CCN(CC1)c1cc(nc(n1)C(C)(C)C)C(F)(F)F
CHEMBL3088212	-9.6	-7.929	CCCN(CCC)CCCCNC(=O)c1ccc(cc1)c1ccccc1
CHEMBL3613874	-10.6	-11.261	Clc1ccc(cc1)C1(O)CCN(CC1)CCCC(=O)c1cc(C)ccc1C
CHEMBL542700	-8.9	-7.274	CCCN[C@@H]1CCc2c(C1)c(ccc2)CS(=O)(=O)C(F)(F)F
CHEMBL69584	-10.3	-8.379	O=C1CCc2c(N1)cc(cc2)OC1CCN(CC1)CCOc1ccc(c(c1)NS(=O)(=O)C)F
CHEMBL122533	-8.9	-13.056	COc1cc2ccccc2cc1OCCC1CCN(CC1)Cc1ccccc1
CHEMBL105509	-7.1	-7.676	O=C1c2ccccc2S(=O)(=O)N1CCCCN1CCN(CC1)c1ccccc1
CHEMBL109684	-9.5	-10.827	Clc1c(Cl)cccc1N1CCN(CC1)CCCCNc1ccc2c(n1)cccc2
CHEMBL228279	-9.2	-9.265	O=C([C@@H]1CCCO1)N[C@@H]1CC[C@H](CC1)CCN1CC[C@H](CC1)c1cccc2c1CCO2
CHEMBL569977	-10.6	-11.461	N#Cc1c[nH][n+]2c1cc(cc2)NC(=O)CCCN1CCN(CC1)c1cccc(c1Cl)Cl
CHEMBL301559	-7.4	-9.643	COc1ccccc1N1CCN(CC1)C[C@H](CCn1nnc(c1)c1ccccc1)O
CHEMBL541055	-8.3	-6.8	CN1CCN(CC1)C1=Nc2cc(Cl)ccc2N(c2c1cccc2)NC(=O)c1ccccc1Cl
CHEMBL112268	-9.4	-11.016	CCCN1CC[C@H]2[C@H]1Cc1cccc(c1C2)OC
CHEMBL423642	-13.3	-8.16	Cc1ccc2c(n1)cccc2c1nnc(n1C)SCC[C@@H](N1CCc2c(CC1)cc1c(c2)C(=O)N(C1)C)C
CHEMBL607559	-9	-6.8	COc1ccc(cc1Cl)[C@]12CN(C[C@@H]2C1)CCCSc1nnc(n1C)c1ocnc1C
CHEMBL4098236	-9.3	-11.816	Oc1nc(c(n1C1CCN(CC1)Cc1ccccc1)C)c1ccccn1
CHEMBL310045	-10	-12.085	CN(Cc1cccc2[n+]1cc([nH]2)C(=O)NCCCCN1CCN(CC1)c1nc(nc(c1)C(F)(F)F)C(C)(C)C)C
CHEMBL2443002	-9.2	-6.104	CN1CCN(CC1)C1=Cc2ccccc2Oc2c1cc(Cl)cc2
CHEMBL444128	-9.4	-5.737	CCCN([C@H]1CCc2c(C1)cc(cc2)O)CCN1CCN(CC1)c1ccnc2c1cccc2
CHEMBL38349	-9.2	-7.209	O=C1CCc2c(N1)cc(cc2)OCCCCN1CCN(CC1)c1ccc(c2c1C=CC(=O)[NH+]2)O
CHEMBL355371	-10.1	-10.772	CCCN([C@H]1CCc2c(C1)ccc(c2)CCc1ccc(cc1)Cl)CCC
CHEMBL107351	-9.8	-7.033	O=C(c1cc2c([nH]1)cccc2)NCCCCN1CCN(CC1)c1cccc(c1Cl)Cl
CHEMBL108242	-9.6	-8.145	CN([C@@H]1Cc2cccc3c2n(C1)c(=O)[nH]3)CCCCNC(=O)c1cc2c([nH]1)cccc2
CHEMBL443034	-9.6	-11.632	COc1ccccc1NC1CCN(CC1)CCCCN1C(=O)c2c(C1=O)cccc2
CHEMBL1813599	-9.9	-11.058	O/N=C/c1c[nH][n+]2c1cc(OCCCCN1CCN(CC1)c1ccc(c3c1C=CC(=O)[NH+]3)O)cc2
CHEMBL345357	-9.8	-6.239	O=C(c1ccc2c(c1)cccn2)NCCCCN1CCN(CC1)c1ccccc1
CHEMBL59324	-10.1	-9.412	CN1CCN(CC1)C1=Nc2cccnc2Nc2c1cc(Cl)cc2
CHEMBL3916047	-10.4	-11.517	CCCN([C@@H]1CCn2c(C1)ccn2)CCC
CHEMBL25236	-10.9	-9.304	COc1cccc(c1)CCc1ccccc1OCCN1CCN(CC1)C
CHEMBL212608	-10.4	-8.077	O=c1[nH]c2c([nH]1)ccc(c2)OCCCN1CCCN(CC1)c1cccc(c1Cl)Cl
CHEMBL45156	-7.7	-6.8	O[C@@H](CN1C(=O)N[C@@](C1=O)(C)c1ccc(cc1)F)CN1CCN(CC1)C(c1ccccc1)c1ccccc1
CHEMBL3908870	-9.1	-7.523	COc1ccc(cc1C1=N[C@H]([C@H](O1)C)CN1CCN(CC1)c1ccccc1)Br
CHEMBL1258085	-10.6	-11.234	COc1ccc2c(c1)CCN(C)CCc1c(C2)cccc1
CHEMBL2443004	-9.4	-6.812	COc1ccc2c(c1)c(c[nH]2)CN1CCC(CC1)(O)c1ccc(cc1)Cl
CHEMBL3423332	-11.2	-11.421	Fc1ccc(cc1)CN1CCN(CC1)CC(=O)N1[C@@H](C)Cc2c1cccc2
CHEMBL210955	-10.5	-7.604	O=C(c1cc2c(s1)cccc2)NCCCCN1CCN2[C@H](C1)c1ccccc1Cc1c2cccc1
CHEMBL103772	-9.8	-7.684	O=C(/C=C/c1ccc2c(c1)cc[nH]2)NCCCCN1CCc2c(C1)cc(cc2)OS(=O)(=O)C(F)(F)F
CHEMBL3941795	-9.6	-8.108	CC(OC(=O)N[C@@H]1CC[C@H](CC1)CCN1CCc2c(C1)cccc2)C
CHEMBL3358513	-10.8	-12.24	O=Cc1c[nH][n+]2c1cc(cc2)n1nnc(c1)CCCN1CCN(CC1)c1cccc(c1Cl)Cl
CHEMBL2336892	-11.5	-9.208	Oc1cc2CCNC[C@H](c2cc1O)c1ccccc1
CHEMBL164744	-10.5	-11.034	Clc1ccc(cc1)CN1CCN(CC1)CC(=O)N1CCc2c1cccc2
CHEMBL3289973	-10.8	-9.793	COc1cc(N)c(cc1C(=O)N[C@@H]1C[C@H]2CCC[C@@H](C1)N2Cc1ccccc1)Cl
CHEMBL328459	-8.1	-10.567	CCCN([C@H]1CCc2c(C1)ccc(n2)OC)CCC
CHEMBL10289	-8.7	-10.068	CCCN([C@@H]1CCc2c(C1)cccc2O)CCc1ccccc1
CHEMBL3286429	-10.2	-7.347	COc1ccc(cc1S(=O)(=O)N[C@@H]1CC[C@H](CC1)N1CC[C@H](CC1)c1ccccc1OC1CC1)Cl
CHEMBL263282	-8.5	-9.229	CCCN([C@H]1CCc2c(C1)cccc2OC)CCN1CCN(CC1)c1ccnc2c1cccc2
CHEMBL165780	-10.5	-11.748	CCCN([C@@H]1CCc2c(C1)cc(cc2)O)CCC
CHEMBL128	-7.1	-9.06	CN1[C@@H]2CC[C@H]1C[C@]1(C2)OC=C(C1=O)c1ccccc1
CHEMBL411	-7.4	-7.28	CCN(Cc1ccc([nH]1)c1cc(ccc1OC)S(=O)(=O)CC)Cc1cccc(c1)C
CHEMBL1259187	-10.9	-11.572	O=C(N1CCc2c1cccc2)c1cccc(c1)CN1CCN2[C@H](C1)COc1c2cccc1
CHEMBL348435	-10.1	-7.144	Cc1oc2c(c1)ccc1c2c2cccc3c2[C@@H](C1)N(C)CC3
CHEMBL3936812	-10.5	-8.554	COc1ccccc1N1CCN(CC1)CCCCOc1cc[n+]2c(c1)c(C=O)c[nH]2
CHEMBL571464	-12.7	-10.641	Oc1nc2c(o1)c(ccc2)N1CCN(CC1)Cc1cccc(c1)c1cscc1
CHEMBL357807	-10.3	-11.831	OC[C@H]1O[C@@H](n2nnc(c2)CN2CCN(CC2)c2ccccc2OC)[C@@H]([C@H]([C@@H]1O)O)F
CHEMBL4063145	-9.9	-12.317	CCCNCCCCNC(=O)c1ccc(cc1)c1ccccc1
CHEMBL127257	-9.8	-7.102	O=C1N[C@@H](c2c1cccc2)CCN1CCN(CC1)c1sc(c(n1)C)C
CHEMBL104498	-10	-7.117	c1ccc(nc1)N1CCN(CC1)CC[C@@H]1CC[C@H](CC1)Nc1ncccn1
CHEMBL3286568	-7.1	-8.405	Clc1ccc(cc1)CN1C[C@H](C)N(C[C@H]1C)CC(=O)N1CCc2c1cccc2
CHEMBL1928134	-8.8	-10.851	COC(=O)c1ccc(cc1)C[S@@](=O)c1nc2c(n1Cc1ccc(cc1)Cl)cccc2
CHEMBL291801	-11.1	-8.976	CCOc1ccccc1N1CCN(CC1)CCCCOc1ccc2c(c1)NC(=O)CC2
CHEMBL238718	-10.7	-7.201	COc1ccccc1N1CCN(CC1)CCCCCOc1ccc2c(c1)[NH+]C(=O)C=C2
CHEMBL29436	-10.9	-9.277	OCc1ccc2[n+](c1)[nH]cc2CN1CCN(CC1)c1ccc(cc1)Cl
CHEMBL317250	-9.7	-7.42	c1ccc(cc1)N1CCN(CC1)Cc1c[nH]c2c1cccc2
CHEMBL156651	-7.7	-9.485	O=C1C=Cc2c([NH+]1)cc(cc2)OCCCN1CCCN(CC1)c1cccc(c1Cl)Cl
CHEMBL2397392	-9.3	-11.217	COc1ccccc1N1CCN(CC1)CCCCNC(=O)c1ccc2c(c1)cccc2
CHEMBL1642882	-10.3	-7.209	CN1CCN(CC1)C1=Nc2cc(Cl)ccc2N(c2c1cccc2)NC(=O)c1ccccc1
CHEMBL3642776	-9.6	-8.659	FCCCN1CCC(CC1)COc1ccc(cc1)Br
CHEMBL3115580	-9.1	-8.919	O=C1CC(C)(C)CC(=O)N1CCCCN1Cc2c(C1)cccc2
CHEMBL3133873	-9.6	-11.05	O=C1NCc2c1c(F)c(cc2)OCCCN1CCN(CC1)c1cccc2c1c(F)ccc2
CHEMBL58377	-9.5	-11.289	FCCOc1ccc(cc1)n1nnc(c1)CN1CCN(CC1)c1ccccc1OC
CHEMBL2443010	-7.8	-8.065	C[N+]1[C@H]2N[C@@H]3N([C@H]2C(=O)[N+](C1=O)C)C[C@H](N3CCCCN1CCN(CC1)c1ccccc1O)c1ccccc1
CHEMBL26181	-7	-11.13	Clc1ccc(cc1)N1CCN(CC1)Cc1cnn(c1)c1ccccc1
CHEMBL2028019	-9.2	-11.642	c1ccc(cc1)c1[nH]cc(n1)CN1CCN(CC1)c1ncccn1
CHEMBL457024	-10.3	-10.316	Clc1ccc2c(c1)nc(s2)CCCCN1CC[C@@H]2[C@H](C1)CCCC2
CHEMBL135357	-9.4	-11.091	O=C(c1ccccc1)NCCCCN1CCN(CC1)c1cnc2c(c1)cccc2
CHEMBL2062849	-8.1	-7.847	c1ccc(cc1)N1CCN(CC1)Cc1cnn(c1)c1cc2ccc1CCc1ccc(CC2)cc1
CHEMBL398813	-11.2	-7.205	O=CNc1cc(F)ccc1C(=O)CCCN1CC[C@H]2[C@@H](C1)c1cccc3c1N2CCCS3
CHEMBL240887	-11	-7.751	FC(Oc1ccc(cc1)S(=O)(=O)NCCCN1CCN(CC1)c1noc2c1cccc2)(F)F
CHEMBL241099	-8.6	-5.031	CCN(CCc1c([nH]c2c1cccc2)c1ccc(cc1)F)C
CHEMBL3104518	-12.5	-6.8	C=CCN1CC[C@@H]2[C@@H]1CCc1c2cccc1O
CHEMBL540538	-7.2	-6.8	Clc1ccc(cc1)N1CCN(CC1)CCCc1nc2c(o1)cccc2
CHEMBL145584	-6.3	-6.391	CCCN([C@H]1CCc2c(C1)cccc2O)C/C=C/I
CHEMBL3903542	-11.5	-9.301	Fc1ccc(c(c1)N)C(=O)CCCN1CC[C@H]2[C@@H](C1)c1cccc3c1N2CCO3
CHEMBL2165137	-10	-10.032	CNS(=O)(=O)Cc1ccc2c(c1)c(CCN(C)C)c[nH]2
CHEMBL2207495	-8.4	-6.668	CC/C(=C(\c1ccc(cc1)O)/CC)/c1ccc(cc1)O
CHEMBL21059	-8.8	-7.344	CC(=O)NCc1ccc2c(c1)c(cn2c1ccc(cc1)F)C1CCN(CC1)CCN1CCNC1=O
CHEMBL141845	-9.6	-9.058	COc1ccc(cc1)N1CCN(CC1)Cc1ccc2c(c1)NC(=O)CO2
CHEMBL45244	-9.9	-7.432	Cn1c(SCCN2CC[C@@]3(C2)C[C@@H]3c2ccc(cc2)C(F)(F)F)nnc1c1ocnc1C
CHEMBL130347	-8.3	-8.777	O=C1Nc2c(C1)c(ccc2)N1CCN(CC1)C[C@@H]1CCc2c(C1)c1cc(F)ccc1[nH]2
CHEMBL403550	-8.5	-6.8	COc1ccc2c(c1)CCC1(O2)CCN(CC1)CCCC(=O)c1ccc(cc1)F
CHEMBL140612	-9.9	-10.896	O/N=C/c1c[nH][n+]2c1cc(OCCCCN1CCN(CC1)c1ccc(c3c1OCC(=O)N3)O)cc2
CHEMBL562983	-10.4	-9.248	Cc1ccc(cc1C)N1CCN(CC1)Cc1nc2c([nH]1)cccc2
CHEMBL202780	-9.9	-8.222	Clc1ccc(cc1)CN1CCN(CC1)CCC(=O)N1CCc2c1cccc2
CHEMBL354845	-8	-5.44	CN1CCN2[C@@H](C1)Cc1c3c2cccc3[nH]c1
CHEMBL3590083	-10	-10.316	CCOCCOc1cc[n+]2c(c1)c(c[nH]2)C(=O)NCCCCN1CCN(CC1)c1ccccc1OC
CHEMBL3085216	-7.4	-5.849	CCCN([C@H]1CCc2c(C1)cccc2OS(=O)(=O)C)CCCCNC(=O)c1ccc(cc1)c1ccccc1
CHEMBL3966956	-10.8	-12.781	Clc1ccc(cc1)N1CCN(CC1)CCCC[N+]1C=Nc2c(C1=O)cccc2
CHEMBL1258987	-8.7	-11.748	COc1c(cc(c2c1cccc2)Br)C(=O)NCCN1CCN(CC1)c1ccccc1[N](=O)O
CHEMBL52770	-11.9	-8.568	c1ccc(cc1)c1[nH]cc(n1)CN1CCN(CC1)c1ccncc1
CHEMBL109532	-9.1	-11.016	NC(=O)[C@H]1CS[C@H]2N1C(=O)[C@]1(CC2)CCCN1C(=O)[C@@H]1CCCN1
CHEMBL3676847	-11	-9.721	CCCN([C@@H]1CCC(=CC1)C#C)CCCCNC(=O)c1c[nH][n+]2c1cccc2
CHEMBL1259158	-8.8	-11.172	Clc1cccc(c1)S(=O)(=O)c1n[nH]c2c1cc(cc2)NC1CCNCC1
CHEMBL2029928	-11.6	-8.757	COCCC(=O)N[C@@H]1CC[C@H](CC1)CCN1CCN(CC1)c1nc(C)cc2c1cco2
CHEMBL3335537	-9.9	-5.44	FCCCCOc1ccccc1CNC[C@H]1CCc2c(O1)cc(cc2)O
CHEMBL3774588	-10	-9.19	FCCOc1ccccc1N1CCN(CC1)C/C=C/CNC(=O)c1c[nH]c2c1cc(OC)cc2
CHEMBL1257493	-10.3	-12.567	COc1ccccc1N1CCN(CC1)CCNC(=O)c1ccc(cc1)F
CHEMBL358839	-10	-7.921	FCCOCCn1nnc(c1)CN1CCN(CC1)c1ccccc1OC
CHEMBL62601	-11	-6.122	CCCN([C@@H]1Cc2cccc3c2n(C1)c(O)n3)CCC
CHEMBL596885	-8.7	-6.8	O=C(N(C)C)N[C@@H]1CC[C@H](CC1)CCN1CCN(CC1)c1cccc(c1Cl)Cl
CHEMBL256597	-9.8	-10.234	CCCN([C@H]1CCc2c(C1)cccc2O)CCN1CCN(CC1)c1ccccc1
CHEMBL568822	-10	-11.264	Clc1cc2CC[C@@H](Oc2cc1O)CNCc1ccccc1
CHEMBL2031885	-11.4	-6.8	OC[C@@H]1[C@@H]2CN([C@H]([C@@H]2[C@H]1N(CC)CC)c1ccccc1)Cc1ccccc1
CHEMBL239700	-9.9	-9.565	O=C1[N+](CCCCN2CCN(CC2)c2cccc(c2)C(F)(F)F)C=Nc2c1cccc2
CHEMBL213424	-10.9	-8.151	Fc1ccc(c(c1)F)/C=C/c1ccc(cn1)[S@@](=O)c1ccccc1
CHEMBL398615	-9.2	-13.811	COc1ccc2c(c1)c1CCN=C(c1[nH]2)c1cc(cn1C)[N](=O)O
CHEMBL523381	-9.7	-9.544	Fc1ccc(cc1)C(=O)[C@@H]1CCN(CC1)C[C@H]1CC(=O)c2c(C1)cc(cc2)c1ccccc1
CHEMBL1774073	-10.3	-12.24	CCN(CC[C@]1(C)OC=C(C1=O)c1ccccc1)CC
CHEMBL120661	-10.9	-11.19	NCCc1cccc(c1)O
CHEMBL492033	-9.8	-8.552	O=C1CCc2c(N1)cc(cc2)OC[C@@H]1CC[C@@H](CC1)CN1CCN(CC1)c1cccc(c1Cl)Cl
CHEMBL316081	-10.9	-6.936	Clc1cccc(c1Cl)C1CCN(CC1)CCCCOc1ccc2c(c1)ncs2
CHEMBL320734	-9.5	-6.856	CCCN1CCC(CC1)N1c2ccccc2C(=O)C1=O
CHEMBL434665	-7.2	-8.283	O=C(C(C)(C)C)NCCCCN1CCN(CC1)c1ccc(cc1)C(F)(F)F
CHEMBL1258155	-10.3	-9.126	COc1ccccc1N1CCN(CC1)CCNC(=O)c1c[nH][n+]2c1cccc2
CHEMBL503958	-8.9	-6.8	N#Cc1ccccc1N1CCN(CC1)CNC(=O)c1cccc(c1)C
CHEMBL1237149	-12.8	-10.772	Clc1ccc(cc1)SCCNCCCOc1ccccc1
CHEMBL212384	-9.6	-7.357	CCCCC(=O)Oc1cccc2c1c1cccc3c1[C@@H](C2)N(CCC)CC3
CHEMBL2111566	-8.3	-9.062	COc1ccccc1N1CCN(CC1)CCCNC(=O)c1c[nH][n+]2c1cccc2
CHEMBL308345	-10.7	-12.686	O=C1N(CCN1c1ccc(c(c1)Cl)F)CCN1Cc2c(C1)cccc2
CHEMBL295094	-10.2	-7.965	O=S(=O)(C(CCCN1CC[C@H]2[C@H](C1)CCCC2)(C)C)c1ccccc1
CHEMBL162762	-6.5	-7.133	CCCN1CCO[C@@H]2[C@H]1COc1c2cc2c(c1)CCO2
CHEMBL193639	-7.8	-11.831	CCCN(C1Cc2c(C1)cccc2)CCCCNC(=O)/N=N/c1cc(F)c(c(c1)F)F
CHEMBL476642	-10.4	-5.44	CCCN([C@H]1COc2c(C1)c(ccc2)C(=O)N)C(C)C
CHEMBL1255588	-9.7	-12.093	O=C1C=Cc2c([NH+]1)cc(cc2)OCCCCN1CCN(CC1)c1cccc2c1OCCO2
CHEMBL1259080	-10.5	-11.831	CN1CCN(CC1)[C@H]1Cc2ccccc2Sc2c1cc(cc2)c1cnn(c1)C
CHEMBL3290011	-11.7	-10.824	O=C(c1cccc(c1)c1ccccc1)NCCCCN1CCc2c(C1)cc(cc2)OS(=O)(=O)C(F)(F)F
CHEMBL59	-6.7	-7.769	CCN([C@@H](c1ccccc1)C)Cc1ccc([nH]1)c1cc(ccc1OC)S(=O)(=O)CC
CHEMBL599636	-11.1	-10.737	COCCC(=O)N[C@@H]1CC[C@H](CC1)CCN1CC[C@H](CC1)c1coc2c1cccc2
CHEMBL85972	-11	-8.936	CN1CCN(CC1)[C@H]1Cc2ccccc2Sc2c1cc(cc2)CNC(=O)C(C)(C)C
CHEMBL99967	-10.5	-7.697	O=C(Nc1ccccn1)Nc1cccc(c1)CCN1CCN(CC1)c1ccccc1
CHEMBL1082111	-10.4	-8.479	c1ccc(cc1)CC[C@H]1OCCN(C1)Cc1nc2c([nH]1)cccc2
CHEMBL252430	-11.2	-11.289	Fc1ccc(cc1)N1CC[C@H]2[C@@H]1CN(C2)CCCSc1nnc(n1C)c1ocnc1C
CHEMBL1258535	-10.3	-10.908	O=C1NCc2c1cc(OCCCCN1CCN(CC1)c1cccc3c1COC3)cc2
CHEMBL1172212	-10.7	-9.968	O=S(=O)(c1ccccc1)C1CCN(CC1)Cc1ccccc1
CHEMBL1774083	-11	-11.831	COc1c(cc(c2c1cccc2)Br)c1occ(n1)CNC[C@@H]1CCN(C1)Cc1ccccc1
CHEMBL76982	-10.3	-6.8	C#CCOc1cccc2c1c1cccc3c1[C@@H](C2)N(C)CC3
CHEMBL378543	-9.4	-7.218	O=C(Nc1c(Cl)cccc1Cl)N[C@@H]1CC[C@H](CC1)N1CCN(CC1)c1ccccc1OC(C)C
CHEMBL228554	-10.9	-9.497	CCCN([C@H]1CCc2c(C1)cc(cc2)O)CCN1CCN(CC1)c1cccc2c1cccn2
CHEMBL1774072	-9.8	-11.591	C[C@@H]1CCCN1CCN1CCc2c(C1=O)ccc(c2)c1ccc(cc1)C(=O)N1CCCC1
CHEMBL187804	-12.4	-6.932	COc1ccccc1N1CCN(CC1)CCCC[N+]1C=Nc2c(C1=O)cccc2
CHEMBL3622092	-9.7	-6.97	CN1CCN(CC1)C1=Nc2cc(Cl)ccc2N(c2c1cccc2)NC(=O)c1c(C)cccc1N
CHEMBL3344459	-8	-11.047	OC(=N)C1CCN(CC1)CCCN1c2ccccc2Sc2c1cc(cc2)S(=O)(=O)C
CHEMBL3664883	-12.4	-9.496	CSc1ccccc1N1CCN(CC1)CCCCCC(=O)N1Cc2c(C1)cccc2
CHEMBL1214959	-9.5	-7.516	O=C1CCc2c(N1)nc(cc2)OCCCCN1CCN(CC1)c1cccc(c1F)Cl
CHEMBL80863	-10.3	-7.437	O=c1oc2cc(OCCCN3CCN(CC3)c3ccccc3)ccc2c(c1C)C
CHEMBL61079	-10.8	-8.891	Cc1ccc(c(c1)C)N1CCN(CC1)C[C@@H]1C[C@@H]1c1ccccc1
CHEMBL240246	-11	-8.16	CN1CCN(CC1)c1ccnc2c1cc(cc2)NS(=O)(=O)c1sc2c(c1C)cc(cc2)Cl
CHEMBL90797	-7.8	-8.14	COC(=O)c1ccc(cc1)Cc1nc2c(n1Cc1ccc(cc1)Cl)cccc2
CHEMBL330216	-6.7	-8.532	CCCN[C@@H]1Cc2cccc3c2n(C1)c(O)n3
CHEMBL3287404	-9.7	-11.632	Clc1ccc(cc1)C1CCN(CC1)CCCC(=O)c1cc(C)ccc1C
CHEMBL3664872	-13.1	-8.133	Oc1cc2CCNC[C@H](c2cc1O)c1ccccc1
CHEMBL3115575	-9.4	-10.267	Fc1ccc2c(c1)c1C[C@H](CCc1[nH]2)CN1C[C@H]2C[C@@H]1CN2c1cccc2c1oc(=O)[nH]2
CHEMBL343755	-8.9	-9.464	CN1CCN(CC1)C1=Nc2cc(Cl)ccc2N(c2c1cccc2)C(=O)Nc1cc(Cl)cc(c1)Cl
CHEMBL198224	-10.9	-12.24	C=CCN1CC[C@H]2[C@@H]1CCc1c2cccc1OS(=O)(=O)C(F)(F)F
CHEMBL413483	-7.6	-9.311	Fc1ccc(cc1)c1ccnc(c1)CN1CCN(CC1)c1cccc2c1oc(n2)O
CHEMBL104380	-9.4	-8.173	Clc1cccc(c1)C(=O)NCN1CCN(CC1)c1ccccc1Cl
CHEMBL314937	-9.2	-7.913	CCCN([C@H]1CCC(=CC1)C#C)CCC
CHEMBL3765266	-11.1	-6.8	CN(C[C@H]1C[C@@H]2[C@H](O1)c1cc(F)ccc1Sc1c2cccc1)C
CHEMBL2165673	-6.8	-9.98	COc1ccc(cc1)N1CCN(CC1)CCCN1CCCc2c(C1=O)cccc2
CHEMBL92139	-8.8	-7.882	O[C@@]1(CCN2[C@H](C1)c1cccc3c1[C@H](C2)c1ccccc1CC3)C(C)(C)C
CHEMBL3597648	-10.5	-8.16	CN1CCN(CC1)[C@H]1Cc2ccccc2Sc2c1cc(cc2)c1cccc(c1C)C
CHEMBL1684023	-11.2	-8.051	Fc1ccc2c(c1)onc2C1CCN(CC1)CCCNS(=O)(=O)c1cc2c(s1)cccc2
CHEMBL1259189	-9.1	-10.212	NCCc1ccc(c(c1)O)O
CHEMBL244280	-10.5	-8.024	CCCN([C@H]1CCc2c(C1)cccc2O)CCN1CCN(CC1)c1ccnc2c1cccc2O
CHEMBL1813597	-9.9	-11.676	c1cnc(nc1)N1CCN(CC1)CCCOc1ccc(cc1)c1nc2c([nH]1)cccc2
CHEMBL110888	-7.7	-10.821	c1ccc(nc1)N1CCN(CC1)Cc1c[nH]c(n1)c1ccccc1
CHEMBL225284	-9.4	-11.066	Fc1ccc(cc1[C@]12CN(C[C@@H]2C1)CCCSc1nnc(n1C)c1ocnc1C)C(F)(F)F
CHEMBL3664873	-10.9	-9.282	O=C(c1cccnc1)N[C@H]1CCc2c1ccc(c2)CCN1CCN(CC1)c1nsc2c1cccc2
CHEMBL59725	-10.8	-7.654	Fc1cc2CNC(=O)c2cc1OCCCN1CCN(CC1)c1cccc2c1c(F)ccc2
CHEMBL7927	-9.9	-7.428	OC1(CCN(CC1)Cc1cc2c(s1)cccc2)c1ccccc1
CHEMBL523994	-10.2	-6.8	O=C1CCc2c(N1)nc(cc2)OCCCCN1CCN(CC1)c1ccc(c2c1cccc2)F
CHEMBL4098399	-10.2	-5.386	Clc1ccc(cc1)N1CCN(CC1)Cc1nc2c([nH]1)cccc2
CHEMBL1257734	-10.7	-11.356	CN1CCN(CC1)C1=Nc2cc(Cl)ccc2N(c2c1cccc2)C(=O)c1ccccc1C
CHEMBL71275	-7.3	-9.531	FC(Oc1ccc(cc1)S(=O)(=O)N[C@@H]1CC[C@H](CC1)N1CC[C@H](CC1)c1ccccc1OCC(F)(F)F)F
CHEMBL303538	-10.1	-5.807	O=C1CCc2c(N1)nc(cc2)OCCCCN1CCN(CC1)c1cccc(c1C)Cl
CHEMBL313620	-10.6	-10.956	O=C(c1ccc(cc1)c1ccc(cc1)C(F)(F)F)N[C@H]1CCN(C1)Cc1ccccc1
CHEMBL4076129	-9.2	-10.368	COc1ccc(cc1)NCCN1CCN(CC1)Cc1cc2c([nH]1)cccc2
CHEMBL3774462	-10.5	-8.899	COc1cc2CCN3[C@H](c2cc1O)Cc1c(C3)cc(s1)CC(C)C
CHEMBL324017	-7.9	-7.978	Fc1ccc(cc1)S(=O)(=O)N[C@@H]1CC[C@H](CC1)CCN1CC[C@H](CC1)c1cccc2c1OCO2
CHEMBL1774551	-11.8	-8.243	CCCOc1cccc(c1)CN1CCN(CC1)Cc1cc2c(o1)cccc2
CHEMBL3967683	-9.9	-8.432	Clc1ccc(cc1)c1n[nH]c(c1)[C@H]1CCCCN1Cc1ccccc1
CHEMBL241211	-11.9	-8.005	Clc1ccc(cc1)c1[nH]nc(c1C)C1CCN(CC1)CCc1ccccc1
CHEMBL2113348	-13.5	-7.888	Fc1ccc(cc1)CCc1ccc(nc1)S(=O)(=O)c1ccc(cc1)F
CHEMBL88464	-8.5	-10.962	CCCN1CCC[C@H](C1)c1cccc(c1)C(=O)C
CHEMBL3287391	-9.2	-10.283	CCCN1CCO[C@@H]2[C@H]1CSc1c2cc(cc1)O
CHEMBL3642817	-10.3	-8.689	O/N=C/c1[nH][n+]2c(c1)cc(cc2)OCCCCN1CCN(CC1)c1cccc(c1Cl)Cl
CHEMBL1765629	-10.3	-9.445	O=C([C@@H]1COc2c(C1)cccc2)N[C@@H]1CC[C@H](CC1)CCN1CC[C@H](CC1)c1cccc2c1OCO2
CHEMBL3937643	-9.4	-11.927	Oc1ccc2c(c1)O[C@H](CC2)CNCc1cccc(c1)I
CHEMBL109912	-8.9	-10.297	CN1C[C@@H](C=C2[C@H]1Cc1c[nH]c3c1c2ccc3)C(=O)N1[C@@H](C)C[C@@H]1C
CHEMBL51536	-10	-8.961	O=C1Nc2cccc(c2O[C@H]1C)N1CCN(CC1)CCCc1c[nH]c2c1cccc2
CHEMBL593056	-10.6	-8.296	CC[C@@H](N1CCC[C@H](C1)c1cccc(c1)C#N)C
CHEMBL2386605	-9.4	-9.417	Clc1ccc(cc1)CN1CCN(CC1)CCCN1c2ccccc2CS1(=O)=O
CHEMBL87625	-9.4	-7.211	CCN(CCCOc1ccc(cc1)c1nc2c(n1C/C=C\Cn1c(nc3c1cccc3)c1ccc(cc1)OCCCN(CC)CC)cccc2)CC
CHEMBL1223857	-11.1	-12.402	Cc1onc(n1)c1ccc(cc1)c1nnc(n1C)SCCCN1CCO[C@H](C1)c1ccc(cc1)C(F)(F)F
CHEMBL1258034	-10.1	-8.704	CN1CCN(CC1)c1cccc(c1Cl)Cl
CHEMBL2298827	-10.1	-12.477	CN(CCc1cccc2c1ccn2S(=O)(=O)c1ccccc1)C
CHEMBL238760	-11.4	-7.751	COc1ccccc1N1CCN(CC1)C[C@H](CCNC(=O)c1ccc2c(n1)ccc(c2)F)O
CHEMBL4100699	-10.1	-5.412	CCCN1CCc2c3[C@H]1Cc1cccc(c1c3ccc2)OCc1nnn(c1)CCCN1CCN(CC1)c1ccccc1OC
CHEMBL3290007	-11.8	-10.388	CN1CCN(CC1)[C@@H]1Cc2ccccc2Sc2c1cc(CNC(=O)C(C)C)cc2
CHEMBL113196	-11.2	-12.951	Cc1onc(c1)c1ccc2c(c1)CCN(CC2)CCCSc1nnc(n1C)c1cccc(c1)F
CHEMBL2325935	-9.7	-9.739	COc1ccccc1N1CCN(CC1)CCCOc1ccc2c(c1)[NH+]C(=O)C=C2
CHEMBL165022	-6.4	-6.522	CCCN([C@H]1CCc2c(C1)ccc(n2)N)CCC
CHEMBL26962	-9.3	-9.214	CSc1ccccc1N1CCN(CC1)CCCCCC(=O)N[C@H]1CCCc2c1cccc2
CHEMBL3698005	-9.4	-9.548	CN1CCC(CC1)C(=O)N[C@@H]1CC[C@H](CC1)CCN1CC[C@H](CC1)c1cccc2c1OCO2
CHEMBL88365	-9.5	-9.269	O=C(c1cc2c(s1)cccc2)NCCCCN1CCN(CC1)c1cccc(c1Cl)Cl
CHEMBL3664879	-10.8	-9.121	Clc1ccc(cc1)N1CCN(CC1)Cc1c[nH][n+]2c1cccc2
CHEMBL1771105	-9.8	-11.812	Cc1ccc(c(c1)C)N1CCN(CC1)[C@@H]([C@H]1C[C@]1(C)c1ccccc1)C
CHEMBL167414	-9.5	-8.148	Fc1ccc(cc1)N1CCC21CN(C2)CCCSc1nnc(n1C)c1ccccc1
CHEMBL350166	-6.4	-9.365	O=C1NCc2c1cc(OCCCN1CCN(CC1)c1cccc3c1OCCC3)cc2
CHEMBL28338	-8.6	-8.362	CCCN[C@@H]1CCc2c(C1)cccc2OC
CHEMBL21731	-7	-8.216	N#CC(=Cc1ccc([nH]1)CN1CCN(CC1)c1ccc(cc1)Cl)C#N
CHEMBL69705	-9.7	-7.209	COc1ccccc1N1CCN(CC1)CCCOc1ccc(cc1)c1nc2c([nH]1)cccc2
CHEMBL240863	-11	-7.751	CN[C@@H]1Cc2cccc3c2n(C1)c(=O)n3CCCCCCCCCCOCCCCc1ccccc1
CHEMBL364270	-8.6	-9.748	Cn1c(SCCCN2C[C@@H]3[C@H](C2)N(CC3)c2ccc(cc2)C(F)(F)F)nnc1C1CCCC1
			CN1CCc2c([C@@H](C1)c1ccccc1)cc(c(c2)Br)O
			O[C@@H](CN1CCN(CC1)c1cccc(c1Cl)Cl)CCN(Cc1ccc2c(c1)Cc1c2cccc1)C
			Cn1c(SCCCN2CC[C@@]3(C2)C[C@H]3c2ccc(cc2)C(F)(F)F)nnc1c1ccccn1
			O=C(c1cccc(c1)C#Cc1ccccc1)NCCN1CCN(CC1)c1cccc(c1Cl)Cl
			N#Cc1ccc2c(c1)CCN(C2)CC[C@@H]1CC[C@H](CC1)NC(=O)c1ccc2c(c1)cccc2
			CN1CCN(CC1)C1=Cc2cc(Cl)ccc2Oc2c1cccc2
			Clc1c(Cl)cccc1N1CCN(CC1)CCCCOc1ccc[n+]2c1cc[nH]2
			O=C(CC1(O)CCC1)N[C@@H]1CC[C@H](CC1)CCN1CCN(CC1)c1nccc2c1CCO2
			CCCN([C@H]1CCn2c(C1)ccn2)CCCCNC(=O)c1ccc(cc1)c1ccccc1
			COc1ccccc1N1CCN(CC1)CCCCOc1ccc2c(n1)NC(=O)CC2
			COc1cc(NC)c(cc1C(=O)N[C@H]1CCN(C[C@@H]1C)Cc1ccccc1)Cl
			Cc1ccc(cc1)C(=O)NCN1CCN(CC1)c1ccccc1Cl
			Clc1cc(cnc1C1CCN(CC1)Cc1nc2c(n1C)cccc2)C(F)(F)F
			COc1ccccc1N1CCCN(CC1)CCCCNC(=O)c1ccc(cc1)N(C)C
			CN(CCCOc1ccc(cc1)c1nc2c(n1C/C=C\Cn1c(nc3c1cccc3)c1ccc(cc1)OCCCN(C)C)cccc2)C
			FC(c1cccc(c1)N1CCN(CC1)CCCCNc1nccc(c1)c1ccccc1)(F)F
			Cn1c(SCCCN2CC[C@H]3[C@@](CC2)(C3)c2ccc(cc2)C(F)(F)F)nnc1c1ccnnc1
			S=c1[nH]c2c([nH]1)cc(cc2)OCCN1CCN(CC1)c1ccccc1
			Fc1ccc(c(c1)F)/C=C/c1ccc(cn1)[S@@](=O)c1ccccc1F
			COc1ccc(cc1)N1CCC2(CC1)CCN(CC2)CCCSc1nnc(n1C)c1ccccc1
			Fc1ccc2c(c1)onc2C1CCN(CC1)CCCNS(=O)(=O)c1ccc2c(c1)ccc(c2)Cl
			CCCN([C@H]1CCc2c(C1)cccc2O)CCc1ccc(cc1)Nc1ccc(c2c1non2)[N](=O)O
			CN1CCC(CC1)c1cn(c2c1cc(cc2)c1nnn(n1)C)c1ccc(cc1)F
			CCCN(C1CCC(=C(C#C)C#C)CC1)CCC
			COc1ccccc1N1CCN(CC1)CCCCNC(=O)C1CCCCC1
			O=C(CS(=O)(=O)C)N[C@@H]1CC[C@H](CC1)CCN1CCN(CC1)c1cccc2c1OCO2
			Oc1cccc(c1)N1CCN(CC1)Cc1ccccc1
			COC1(CCCCC1)C(=O)N[C@@H]1CC[C@H](CC1)CCN1CC[C@H](CC1)c1cccc2c1OCO2
			COc1ccc2c(c1)CCCN(C2=O)CCCCN1CCN(CC1)c1ccccc1OC
			COc1cc(N)c(cc1C(=O)NC[C@@H]1CCN(C1)Cc1ccccc1)Cl
			CN(CCSc1scc(n1)c1ccncc1)C
			CCCc1sc2c(c1)[C@H]1[C@H](NC2)CCc2c1cc(O)c(c2)O
			CNCCC[C@]12CC[C@H](c3c1cccc3)c1c2cccc1
			COc1cccc2c1CC[C@H](C2)N(Cc1ccccc1)Cc1ccccc1
			Fc1cccc(c1)/C=C/c1ccc(cn1)S(=O)(=O)c1ccccc1F
			CN(C[C@@H]1C[C@H]2[C@H](O1)c1cc(Cl)ccc1Oc1c2cccc1)C

## Sheet: erk2
Reference					Validation
ID	DS	EXP	SMILES		ID	DS	EXP	SMILES
CHEMBL1825138	-8.9	-6.936	Nc1ncc(cc1O[C@@H](c1c(Cl)ccc(c1Cl)F)C)c1cnn(c1)C1CCNCC1		CHEMBL302449	-10.1	-9.52	N#CCCn1c2ccccc2c2c1c1c(c3c2CNC3=O)c2c(n1C)cccc2
CHEMBL2005828	-9.3	-6.936	O=C(Nc1ccc(cc1)C)Nc1ccc(cc1)c1coc2c1c(N)ncn2		CHEMBL1964777	-7.1	-6.936	Fc1cccc(c1)Oc1cncc2c1cc(s2)C(=O)N
CHEMBL2297164	-8.9	-8.16	O[N](=O)c1ccc2c(c1)n(O)c1c(n2O)[nH]c2c1cccc2		CHEMBL1971149	-8.2	-6.936	Fc1ccc(c(c1)F)c1[nH]c2[n+](c1c1ccnc(n1)NCC(C(=O)O)(C)C)ccnc2C
CHEMBL1969843	-8.2	-6.936	O1CCC(CC1)Cn1nnc(c1)c1ccc2c(c1)cn[nH]2		CHEMBL244378	-8.9	-8.568	OC(=O)c1ccccc1Nc1ccnc(n1)Nc1ccc2c(c1)[nH]nc2
CHEMBL210928	-7.3	-6.905	CCOc1nc(NC(=O)Cc2cc(OC)c(cc2OC)S(=O)(=O)C)cc(c1Cl)N		CHEMBL1966279	-9.1	-6.936	NCCCNS(=O)(=O)c1cccc(c1)C(=O)Nc1ccc(cc1)C1=N[NH+]C(=O)c2c1cccc2
CHEMBL1999714	-7.8	-6.936	Cc1ccc2c(c1)[nH]c(=O)c1c([nH]2)cccc1		CHEMBL1972576	-9.1	-6.936	O=C(Nc1ccc(cc1)C)Nc1ccc(cc1)NC(=O)c1csc2c1c(N)ncn2
CHEMBL1978200	-8.3	-6.936	Fc1ccc(c(c1)F)c1[nH]c2[n+](c1c1ccnc(n1)NCCC(O)(C)C)ccnc2C		CHEMBL569181	-9.1	-11.591	OC[C@H](c1cccc(c1)Cl)NC(=O)c1[nH]cc(c1)c1nc(ncc1C)Nc1cccc(c1OC)OC
CHEMBL507936	-8.9	-6.936	O=C(Nc1cccc(c1)C)Nc1ccc(cc1)c1ccc2c(c1N)nccn2		CHEMBL3409581	-9.7	-12.781	OC[C@@H]([N+]1C=CC(=CC1=O)c1ccnc(n1)NC1CCOCC1)c1ccc(c(c1)F)Cl
CHEMBL1979357	-8.7	-6.936	NC[C@H](c1cn(c2c1cccc2)C)c1cncc(c1)/C=C/c1ccncc1		CHEMBL3409575	-9.4	-12.085	OC[C@@H]([N+]1C=CC(=CC1=O)c1ccnc(n1)NC1CCOCC1)c1cccc(c1)F
CHEMBL2001998	-9.9	-6.936	CNC(=O)N1CCN(CC1)CCCOc1ccc2c(c1)c1[nH]nc(c1C2)c1ccc(nc1)C#N		CHEMBL1988995	-8.8	-6.936	Fc1ccc(c(c1)F)c1nc2n(c1c1ccc3n(n1)c(nn3)C(C)C)cco2
CHEMBL2004871	-7.1	-6.936	OCCCn1cnc(c1c1ccncc1)c1ccc(cc1)F		CHEMBL2004290	-8.5	-6.936	COc1ccc(cc1)NC(=O)Nc1ccc(cc1)c1csc2c1c(N)ncc2c1cnn(c1)CC(O)(C)C
CHEMBL375621	-10.6	-8.558	Clc1cccc(c1)c1cn[nH]c1c1c[nH]c(c1)C(=O)N1CCc2c(C1)cccc2		CHEMBL1976328	-8.7	-6.936	O=C(Nc1cc(C)cc(c1)C)Nc1ccc(cc1)c1cccc2c1c(N)ns2
CHEMBL1968245	-8.2	-6.936	N[C@H](Cc1c[nH]c2c1cccc2)COc1cc(cnc1Cl)/C=C/c1ccncc1		CHEMBL1964290	-8.2	-8.704	Nc1nccc(n1)c1[nH]c(c(c1)C(=O)N)c1cccc(c1C)C
CHEMBL1999749	-9.6	-6.936	OC[C@@H]1[C@@H]2[C@H]1CN(C2)Cc1ccc(cc1)c1ccc2c(c1)c(ncn2)Nc1ccc(c(c1)OC)Oc1ccccc1		CHEMBL1983309	-7.1	-6.936	COc1cc(OC)ccc1C(=O)Nc1nc2c(s1)cc(cc2)Cl
CHEMBL1682558	-8.7	-6.936	Fc1ccc(cc1)c1ncn(c1c1ccc2c(c1)cn[nH]2)CCN1CCOCC1		CHEMBL1986943	-8.9	-9.928	O[C@@H]1CC[C@H](CC1)Nc1nc(Cl)cc(n1)c1c[nH]c2c1cccn2
CHEMBL394790	-8.7	-6.936	O=C(Nc1cccc(c1)Cl)Nc1ccc(cc1)c1csc2c1c(N)ncc2		CHEMBL296586	-8.6	-6.936	O=C1Nc2ccccc2c2c(C1)c1cc(Br)ccc1[nH]2
CHEMBL437747	-8.9	-9.656	CCCn1c(nc(c1c1ccnc(n1)NC1CCCCC1)c1ccc(c(c1)Cl)Cl)C1CCNCC1		CHEMBL1987007	-8.2	-6.936	CN1CCC(CC1)NC(=O)c1cc2c(s1)[nH]nc2c1ccccc1
CHEMBL3409586	-9.4	-12.951	OC[C@@H]([N+]1C=CC(=CC1=O)c1ccnc(n1)NC1CCOCC1)c1cccc(c1)Cl		CHEMBL99203	-7	-8.535	OC[C@H]1O[C@H]([C@@H]([C@@H]1O)O)n1cc(c2c1ncnc2N)I
CHEMBL1986328	-7.9	-6.936	O=C(N(C)C)Nc1ccc2c(c1)nc(c(n2)c1ccco1)c1ccco1		CHEMBL1971141	-8.9	-6.936	O=C(Nc1cccc(c1)C)Nc1ccc(cc1)c1cccc(c1)C(=O)N
CHEMBL219722	-9.1	-6.936	O=C(Nc1ccccc1)Nc1ccc(cc1)c1cccc2c1c(N)n[nH]2		CHEMBL2437297	-7.5	-7.392	O=C(N1CCN(CC1)C(=O)C)Cn1c(=N)scc1c1ccccc1
CHEMBL396377	-7.7	-7.751	NC1=NC(=O)/C(=C/c2ccc3c(c2)cccn3)/S1		CHEMBL1241473	-8	-9.384	COc1cc(Nc2ncc(c(n2)Nc2ccccc2C(=O)N)[N](=O)O)cc(c1OC)OC
CHEMBL1965570	-9.8	-6.936	O=C(Nc1ccccc1F)Nc1ccc(cc1)c1csc2c1c(N)ncc2c1ccoc1		CHEMBL1976455	-8.6	-6.936	O=C(Nc1ccnc2c1cc(cc2)C(F)(F)F)Nc1cnccn1
CHEMBL231209	-8.6	-6.936	O=C(Nc1cccc(c1)F)Nc1ccc(cc1)c1csc2c1c(N)ncc2		CHEMBL3409569	-9.4	-12.451	Clc1ccc(cc1F)C[N+]1C=CC(=CC1=O)c1ccnc(n1)NC1CCOCC1
CHEMBL95692	-8.3	-6.936	COc1nccc(n1)c1n(cnc1c1ccc(cc1)F)C1CCNCC1		CHEMBL1998435	-7.6	-6.936	OCCNc1ncc2c(c1)cc(cc2)c1ccncc1
CHEMBL565460	-9.3	-11.831	OC[C@H](c1cccc(c1)C)NC(=O)c1[nH]cc(c1)c1nc(ncc1C)Nc1ccccc1		CHEMBL1979093	-9.2	-6.936	COc1ccc(c2c1onc2N)c1ccc(cc1)NC(=O)Nc1ccc(c(c1)C)F
CHEMBL2000104	-7.8	-6.936	CCS(=O)(=O)c1ccc(cc1)c1cncc2c1cc(s2)C(=O)N		CHEMBL3409591	-9.9	-11.535	OC[C@@H]([N+]1C=C(F)C(=CC1=O)c1ccnc(n1)NC1CCOCC1)c1ccc(c(c1)F)Cl
CHEMBL1993722	-9.5	-6.936	O=C(Nc1cc(ccc1F)C(=O)O)Nc1ccc(cc1)c1cccc2c1c(N)n[nH]2		CHEMBL1964644	-6.9	-6.936	O=C(Nc1ncc(s1)[N](=O)O)NCc1ccccc1
CHEMBL1983945	-8.8	-6.936	O=C([C@@H](Cc1c[nH]c2c1cccc2)N)Nc1cncc(c1)/C=C/c1ccncc1		CHEMBL3409589	-9.7	-12.951	OC[C@@H]([N+]1C=CC(=CC1=O)c1ccnc(n1)NC1CCOCC1)c1ccc(c(c1)Cl)F
CHEMBL1969588	-9.4	-8.432	Clc1nc(NCc2ccccc2)cc(c1)c1c[nH]c2c1cccn2		CHEMBL3409582	-9.7	-12.951	OC[C@@H]([N+]1C=CC(=CC1=O)c1ccnc(n1)NC1CCOCC1)c1ccc(c(c1)Cl)F
CHEMBL221117	-9.5	-8.405	Clc1cccc(c1)c1cn[nH]c1c1c[nH]c(c1)C(=O)N[C@H](c1ccccc1)C		CHEMBL1991728	-10.5	-6.936	O=C(Nc1cc(cc(c1)/C(=N/NC(=N)N)/C)/C(=N/NC(=N)N)/C)NCCCCCCNC(=O)Nc1cc(cc(c1)/C(=N/NC(=N)N)/C)/C(=N/NC(=N)N)/C
CHEMBL2001547	-8.4	-6.936	CCc1ncc[n+]2c1[nH]c(c2c1ccnc(n1)NCC(O)(C)C)c1ccc(cc1F)F		CHEMBL1987679	-9.8	-7.072	N[C@H](Cc1c[nH]c2c1cccc2)COc1cncc(c1)c1ccc2c(c1)oc(=O)[nH]2
CHEMBL1971801	-7.4	-6.936	O=c1[nH]c2ccccc2[nH]c2c1ccnn2		CHEMBL1981782	-8.8	-8.84	O=C(Nc1ccc2c(c1)cn[nH]2)NCc1ccc(c(c1)Cl)Cl
CHEMBL1988608	-8.9	-8.432	CC(=O)Nc1cccc(c1)CNC1=C(C(=O)C1=O)Nc1ccc2c(c1)cn[nH]2		CHEMBL2437295	-7.8	-8.308	O=C(N1CCN(CC1)C(=O)C)Cn1c(=N)scc1c1ccc(cc1)Cl
CHEMBL2006439	-8.4	-8.704	Clc1nc(NC2CCCCC2)nc(c1)c1c[nH]c2c1cccn2		CHEMBL1984039	-9.3	-6.936	Cc1nn(c(c1c1cccc2c1[nH]c(c2CCCOc1cccc2c1cccc2)C(=O)O)C)C
CHEMBL1983534	-8.9	-6.936	c1ccc(cc1)CNc1sc2c(n1)ccc(c2)c1ccncc1		CHEMBL2002553	-6	-6.936	OC(=O)[C@@H]1C[NH2+][C@H]2[C@@H](C1=O)C(=NS2)C
CHEMBL223460	-9.4	-6.864	N#Cc1ncc2nc1OCCCCCOc1c(NC(=O)N2)cc(Cl)c(c1)NS(=O)(=O)C		CHEMBL373797	-9.4	-8.645	Clc1cccc(c1)c1cn[nH]c1c1c[nH]c(c1)C(=O)N(Cc1ccccc1)C
CHEMBL1999556	-7.4	-7.072	NC(=O)c1sc2c(c1)c(cnc2)c1ccccc1		CHEMBL2004934	-9.2	-8.296	COc1cccc(c1)[C@@H](NC(=O)c1ccc(c(c1)F)c1ccncc1)C
CHEMBL1972276	-7.4	-6.936	CCN(CCCNc1cccc(n1)c1nc2c([nH]1)cccc2C(=O)N)CC		CHEMBL3409577	-10	-11.748	OC[C@@H]([N+]1C=CC(=CC1=O)c1ccnc(n1)NC1CCOCC1)c1cccc(c1)C(F)(F)F
CHEMBL1970006	-7.1	-6.936	Nc1nc(NCc2ccccc2N(S(=O)(=O)C)C)c2c(n1)[nH]cc2		CHEMBL1682345	-8.6	-9.52	c1ccc(cc1)Cn1nnc(c1)c1ccc2c(c1)cn[nH]2
CHEMBL1991640	-9.3	-6.936	F[C@H]1C[C@H]2C(=O)[C@H]3C(=O)NS[C@H]3[N@@H+]([C@H]2[C@H]([C@H]1NCC1CCCCC1)F)C1CC1		CHEMBL2001239	-8.8	-7.072	Clc1ccc(cc1)c1cc(Nc2ncnc(n2)N)cc(c1O)CNC(=O)C(F)(F)F
CHEMBL2437294	-7.7	-7.686	Cc1ccc(cc1)c1csc(=N)n1CC(=O)N1CCN(CC1)C(=O)C		CHEMBL483158	-9.4	-6.936	COc1cccc(c1C1=NCc2c(c3c1cc(Cl)cc3)nc(nc2)Nc1ccc(c(c1)OC)C(=O)O)F
CHEMBL223360	-9	-6.936	O=C(Nc1cc(C)ccc1F)Nc1ccc(cc1)c1cccc2c1c(N)n[nH]2		CHEMBL565459	-9.3	-11.831	OC[C@H](c1ccccc1)NC(=O)c1[nH]cc(c1)c1nc(ncc1C)Nc1ccccc1
CHEMBL249282	-9	-6.936	N#Cc1ccc(cn1)c1n[nH]c2c1Cc1c2cc(cc1)OCCN1CCOCC1		CHEMBL1989805	-8.5	-6.936	N#CC1=C(N)n2c(=C([C@H]1c1ccco1)C(=O)N)s/c(=C/c1ccco1)/c2=O
CHEMBL570366	-9.7	-11.421	OC[C@H](c1ccccc1)NC(=O)c1[nH]cc(c1)c1nc(ncc1C)Nc1ccccc1O		CHEMBL1994938	-8.3	-6.936	O=C(/C=C/c1cnc(c2c1scc2c1ccc(cc1)Br)N)NCCCn1cncc1
CHEMBL1994693	-9.5	-6.936	O=C(Nc1ccccc1)Nc1ccc2c(c1)CCc1c2c2c(N)ncnc2s1		CHEMBL1973540	-9.7	-9.248	O=C1Nc2c(/C/1=C/Nc1ccc(cc1)S(=O)(=O)Nc1ccccn1)c1scnc1cc2
CHEMBL1987910	-9	-6.936	O=C(Nc1ccccc1C(F)(F)F)Nc1ccc(cc1)c1csc2c1c(N)ncc2		CHEMBL1997025	-9.4	-6.936	Fc1cc(ccc1c1nc2c([nH]1)cccc2C(=O)N)[C@H]1CCCNC1
CHEMBL1982992	-6.9	-6.936	Oc1cccc(c1)Nc1ncnc2c1c(Cl)cs2		CHEMBL253969	-8.2	-6.936	O=C(Nc1snc(c1C(=O)N)OCc1c(F)cc(cc1F)Br)NCCCCN1CCCC1
CHEMBL259551	-9	-8.852	Nc1n[nH]c2c1cc(nn2)c1c([nH][n+]2c1cccc2)c1ccccc1		CHEMBL1987533	-8	-6.936	O=C(Cc1ccccc1Cl)Nc1ccc2c(c1)[nH]nc2
CHEMBL3409574	-9.4	-12.085	OC[C@@H]([N+]1C=CC(=CC1=O)c1ccnc(n1)NC1CCOCC1)c1cccc(c1)Cl		CHEMBL2004513	-8.6	-6.936	COC(=O)c1ccccc1c1ccc2c(c1)[nH]c1ccccc1[nH]c2=O
CHEMBL378627	-7.7	-7.35	COc1cc(c(cc1CC(=O)Nc1cc(N)c(c(n1)OC(C)C)C#N)OC)S(=O)(=O)C		CHEMBL1984206	-7.2	-7.752	CCOc1nc(cc(c1C#N)N)C(=O)NCc1ccncc1
CHEMBL2000345	-8	-6.936	N#C/C(=C\c1cc(OC)c(cc1Br)O)/c1nc2c([nH]1)ccc(c2)C		CHEMBL1984633	-7.9	-8.296	COc1cccc(c1)[C@@H](NC(=O)c1cnc(s1)c1ccncc1)C
CHEMBL1979318	-6.6	-6.936	N#CC1=C(N)Oc2c([C@H]1c1ccccc1I)c(C)n[nH]2		CHEMBL1980540	-9.4	-6.936	O=C(Nc1ccnc2c1cccc2Cl)Nc1cccc(n1)C(F)(F)F
CHEMBL1969502	-9.5	-8.976	O=C([C@@H]1C[C@@H]1c1ccccc1)Nc1cc2[nH]cc3c2c(c1)c(=O)[nH]nc3		CHEMBL1965660	-8.5	-10.2	Clc1ccc(c(c1)Cl)c1[nH]c(cc1C(=O)N)c1ccnc(n1)N
CHEMBL1996234	-9.9	-6.936	Nc1ncc[n+]2c1c([nH]c2[C@@H]1C[C@](C1)(C)O)c1ccc2c(c1)nc(cc2)c1ccccc1		CHEMBL1977713	-8	-6.936	O=C(Nc1cccc2c1cn[nH]2)NCc1ccc(cc1)Cl
CHEMBL2003768	-7.4	-6.936	COc1cc(OC)ccc1CNC1=C(C(=O)C1=O)Nc1ccncc1		CHEMBL1998551	-9	-6.936	Fc1ccc(c(c1)F)c1nc2n(c1c1ccc3n(n1)c(nn3)C(O)(C)C)CCC2
CHEMBL1966514	-8.9	-6.936	O=C(Nc1cccc(c1)F)Nc1ccc(cc1)c1csc2c1c(N)ncc2c1ccoc1		CHEMBL557003	-10.2	-6.308	O/N=C/1\C(=O)N(c2c1c(ccc2)c1cccc(c1)F)Cc1cc(F)cc2c1OCOC2
CHEMBL220343	-9.4	-9.028	Clc1cccc(c1)c1cn[nH]c1c1c[nH]c(c1)C(=O)NCc1cccnc1		CHEMBL1989474	-7.1	-6.936	Fc1ccc(cc1)c1nn(cc1c1ccncn1)C
CHEMBL1983111	-9.3	-8.84	CC(=O)NCC(=O)N1[C@@H]2CC[C@H]1c1c2ccc(c1)Nc1ncc(c(n1)NC1CCC1)C(F)(F)F		CHEMBL1988370	-9.8	-6.936	Nc1ncnc2c1c(cn2[C@@H]1C[C@H](C1)CN1CCCC1)c1cccc(c1)OCc1ccccc1
CHEMBL2006715	-11.6	-7.888	O=C1CCCN1c1cccc(c1)Nc1nccc(n1)c1c(nc2n1ccs2)c1cccc(c1)NC(=O)c1c(F)cccc1F		CHEMBL1997129	-9	-8.568	O=C1NCCc2c1cc([nH]2)c1ccnc(c1)/C=C/c1ccccc1
CHEMBL3409570	-9.7	-12.184	Clc1ccc(cc1F)CC[N+]1C=CC(=CC1=O)c1ccnc(n1)NC1CCOCC1		CHEMBL2002407	-7.3	-6.936	N#C/C(=C/c1ccc(c(c1)OC)O)/c1n[nH]c(c1C#N)N
CHEMBL2006493	-8.4	-6.936	O=C1CCCc2c1c(=O)c1c(o2)cc(cc1)C(F)(F)F		CHEMBL571722	-9.8	-10.641	OC[C@H](c1cccc(c1)Cl)NC(=O)c1[nH]cc(c1)c1nc(ncc1C)Nc1cccc2c1OCCO2
CHEMBL2000114	-5.4	-6.936	CSc1c[nH]c2c1c(NCCCO)ncn2		CHEMBL1969301	-9.1	-6.936	CCCCn1c(NC(=O)c2cccc(c2)C#N)nc2c1ccc(c2)N(C(=O)C1CCCCC1)C
CHEMBL1996111	-8.7	-8.568	CN(C(=O)c1n(nnc1c1ccc2c(c1)cn[nH]2)Cc1ccccc1)C		CHEMBL576683	-10.1	-11.831	OC[C@H](c1cccc(c1)Cl)NC(=O)c1[nH]cc(c1)c1nc(ncc1C)Nc1cccc2c1OC(O2)(F)F
CHEMBL2205426	-8.4	-6.994	O=C1C(=O)C(=C1NC(C)(C)C)Nc1ccnc(n1)Nc1ccc(cc1)c1ccncc1		CHEMBL1991800	-8.5	-7.072	OCC(CNc1nccc(n1)c1c([nH]c2[n+]1ccnc2CC1CC1)c1ccc(cc1)F)(C)C
CHEMBL260092	-9.6	-6.936	O=C(Nc1cccc(c1)C(F)(F)F)Nc1ccc(cc1)C1=Nc2c(N)ncnc2NCC1		CHEMBL215152	-8.1	-6.936	OCCN(CCCOc1ccc2c(c1)ncnc2Nc1n[nH]c(c1)CC(=O)Nc1cccc(c1)F)CC
CHEMBL2002649	-7.1	-8.568	COc1ccc2c(c1)/C(=C/c1c[nH]cn1)/C(=O)N2		CHEMBL1977681	-7.5	-7.208	CNC(=O)c1sc2c(c1)c(n[nH]2)c1ccccc1F
CHEMBL1976134	-7.8	-7.208	c1cc2c([nH]1)ncc(c2)c1ccc2c(c1)[nH]nc2		CHEMBL1984700	-8.2	-7.072	CC(Oc1ncc[n+]2c1[nH]c(c2c1ccnc(n1)NCC(O)(C)C)c1ccc(cc1F)F)C
CHEMBL1970083	-9.8	-6.936	O=C(Nc1cc(ccc1F)C(F)(F)F)Nc1ccc(cc1)c1csc2c1c(N)ncc2c1ccncc1		CHEMBL1988387	-8.6	-6.936	O=C(Nc1ccc(cc1)OC(F)F)Nc1ccc(cc1)c1csc2c1c(N)ncc2c1cnn(c1)C
CHEMBL2000568	-7.4	-6.936	CC(=O)c1cccc(c1)c1cnc2c(c1)cc[nH]2		CHEMBL373448	-9.5	-8.815	Clc1cccc(c1)c1cn[nH]c1c1c[nH]c(c1)C(=O)NCCc1cccnc1
CHEMBL101253	-8.1	-6.936	Clc1ccc(cc1)Nc1nnc(c2c1cccc2)Cc1ccncc1		CHEMBL497151	-8.3	-6.936	Ic1ccc(cc1)Oc1cncc2c1cc(s2)c1[nH]oc(=O)n1
CHEMBL482767	-8.5	-6.936	Clc1cccc(c1)/N=C(/Nc1ncc(s1)CC/N=c\1/[nH+]c[nH]c2c1scc2)\O		CHEMBL1993781	-7	-6.936	N[C@H](COc1cncc(c1)/C=C/c1ccncc1)COCc1ccccc1
CHEMBL1985311	-9.5	-6.936	OCc1ccc(c(c1)NC(=O)Nc1ccc(cc1)c1cccc2c1c(N)n[nH]2)F		CHEMBL2001751	-11	-8.704	N[C@H](Cc1c[nH]c2c1cccc2)COc1cncc(c1)c1ccc2c(c1)/C(=C\c1ccco1)/C(=O)N2
CHEMBL3409602	-9.4	-12.001	OC[C@@H]([N+]1C=CC(=CC1=O)c1ccnc(n1)N[C@@H]1COCC1)c1ccc(c(c1)F)Cl		CHEMBL1682546	-8.5	-7.752	c1ccc(cc1)CNc1scc(n1)c1ccc2c(c1)cn[nH]2
CHEMBL1971029	-9.1	-9.384	COc1ccc(cc1Nc1ncc(c(n1)Nc1ccccc1S(=O)(=O)NC)Br)N1CCN(CC1)C(=O)C		CHEMBL1682357	-8.7	-8.024	c1ccc(cc1)Cc1noc(c1)c1ccc2c(c1)cn[nH]2
CHEMBL1999496	-8.3	-6.936	Cc1cccc(c1)C1(C[C@@H]1C(=O)Nc1ccncc1)c1cccc(c1)C		CHEMBL1994830	-8.5	-6.936	Clc1ccc(cc1)Oc1cncc2c1cc(s2)c1nnc(o1)N
CHEMBL1964444	-8.7	-6.936	O=C(Nc1ccnc2c1cc(C)cc2)Nc1cccc(n1)C(F)(F)F		CHEMBL1999774	-7.9	-6.936	NC[C@H]1CCN(C1)c1[nH]c2[nH+]cc(c(=O)c2c(c1Cl)C)C(=O)O
CHEMBL1983923	-8.4	-6.936	CN1CCN(CC1)c1nc(/C=C/c2ccccc2)nc(c1)Nc1n[nH]c(c1)C		CHEMBL3409606	-9.9	-11.699	OC[C@@H]([N+]1C=CC(=CC1=O)c1ccnc(n1)N[C@@H]1CCS(=O)(=O)C1)c1ccc(c(c1)F)Cl
CHEMBL223471	-9.1	-8.581	COc1ccc(cc1)CNC(=O)c1[nH]cc(c1)c1[nH]ncc1c1cccc(c1)Cl		CHEMBL3409600	-9.9	-13.6	OC[C@@H]([N+]1C=CC(=CC1=O)c1nc(ncc1F)NC1CCOCC1)c1ccc(c(c1)F)Cl
CHEMBL2006481	-9.1	-6.936	O=C(c1noc(c1)c1ccc2c(c1)cn[nH]2)N1CCCCC1		CHEMBL1997764	-8.8	-6.936	COc1ccc(cc1)C(=O)Nc1cnc2c(c1)c(c[nH]2)c1ccccc1
CHEMBL1975121	-9	-7.309	COc1cccc(c1)[C@@H](NC(=O)c1ccc(cc1)c1ccncc1)C		CHEMBL1982466	-9.1	-6.936	O=C(Nc1ccc(cc1)C)Nc1ccc(cc1)c1csc2c1c(N)ncc2c1cnn(c1)C
CHEMBL2437301	-7	-6.611	O=C(N1CCOCC1)Cn1c(=N)scc1c1ccccc1		CHEMBL1972659	-9.9	-6.936	O=C(Cc1cccc2c1cccc2)N/N=C/1\CCCc2c1ccc(c2C)O
CHEMBL1969537	-8.3	-6.936	S=C1NN[C@H]2[N+]1[C@@H]1NNC(=S)[N+]1[C@@H]1[C@H]2C2=C(S1)CCC2		CHEMBL17370	-8	-6.936	CSc1ccc(cc1)c1[nH]c(c(n1)c1ccc(cc1)F)c1ccncc1
CHEMBL1980142	-9.6	-6.936	O=C(Nc1ccnc2c1cccc2C(F)(F)F)Nc1cccc(n1)C(F)(F)F		CHEMBL1971694	-6.4	-6.936	CCCCNc1n[s@@](=O)nc1Nc1ccc(cc1)F
CHEMBL1994361	-9.4	-6.936	N[C@H](Cc1c[nH]c2c1cccc2)COc1cncc(c1)c1ccc(c(c1)C(=O)c1ccccc1F)N		CHEMBL1976420	-7.2	-6.936	CCc1c([nH]c2c1nccn2)c1ccc(cc1)C(O)(C)C
CHEMBL1982476	-9	-6.936	CNC(=O)c1cnc(c2c1scc2c1ccc(cc1)NC(=O)Nc1cccc(c1)Cl)N		CHEMBL1966035	-7.5	-6.936	C[C@@H](c1ccccc1)NC1=C(C(=O)C1=O)Nc1ccncc1
CHEMBL1997623	-9.7	-6.936	O=C(Nc1cccc(c1)C(F)(F)F)Nc1ccc(cc1)c1ccc2c(c1)[nH]nc2N		CHEMBL1991285	-8.4	-6.936	N#Cc1cnc(cn1)NC(=O)Nc1cc(Cl)c(cc1OC[C@H]1CC[C@@H](C1)C(=O)O)C
CHEMBL1993243	-8.6	-6.936	CNC(=O)/C=C/c1cnc(c2c1scc2c1ccc2c(c1)OCO2)N		CHEMBL1970217	-9.3	-8.976	COc1cccc(c1)[C@@H](NC(=O)c1ccc(cc1)c1ccncc1C)C
CHEMBL1991577	-7	-6.936	C[C@@H](C1CCCCC1)NC1=C(C(=O)C1=O)Nc1ccncc1		CHEMBL1975256	-7.4	-6.936	O=C(c1nnn(c1c1cccs1)c1nonc1N)N/N=C/c1cccs1
CHEMBL1968926	-7.1	-6.936	c1ccc(cc1)CSc1[nH]nc(n1)c1ccncc1		CHEMBL539474	-7.9	-6.936	O=C1CCCN1Cc1ccc2=[N+]3C=CC=C3C(=O)[NH+]=c2c1
CHEMBL1966703	-8	-6.936	O=C1CC(C)(C)CC2=C1[C@@H](c1ccccc1F)c1c(N2)[nH]nc1C		CHEMBL2006263	-7.8	-6.936	Nc1ccc(cc1)S(=O)(=O)Nc1ccc2c(c1)nc(c(n2)C)C
CHEMBL1765781	-9	-7.751	CNc1cncc(n1)C1=C[NH+]C(=O)C(=C1)NC(=O)c1ccc(cc1)N1CCC[C@H]1CN1CCCC1		CHEMBL222465	-10	-10.005	OC[C@@H](c1ccc(cc1)C(F)(F)F)NC(=O)c1[nH]cc(c1)c1[nH]ncc1c1cccc(c1)Cl
CHEMBL482967	-8	-6.864	Nc1nc(c(s1)c1ccnc(n1)Nc1ccc(cc1)N1CCOCC1)C		CHEMBL571031	-9.5	-11.831	OC[C@H](c1cccc(c1)Cl)NC(=O)c1[nH]cc(c1)c1nc(ncc1C)Nc1ccccc1C
CHEMBL1981045	-9.2	-6.936	OC[C@@H](COc1ccc(cc1OC)c1ccc2c(c1)[nH]c1ccc(cc1[nH]c2=O)CCOc1ccc(cc1)N1CCOCC1)O		CHEMBL475251	-8.1	-6.936	COc1cc(Nc2ncc(c(n2)Nc2ccc3c(n2)NC(=O)C(O3)(C)C)F)cc(c1OC)OC
CHEMBL2007064	-8	-6.936	OC(=O)CCc1c(C)[nH]c(c1C)/C=C/1\C(=O)Nc2c1cccc2		CHEMBL1968705	-9.1	-6.936	CCCC(=O)Nc1cccc(c1)c1nc(Nc2ccc3c(c2)cn[nH]3)c2c(n1)ccc(c2)OCCN1CCCC1
CHEMBL1976240	-8.9	-7.888	NC[C@@H](c1cccc(c1)OC)NC(=O)c1ccc(cc1)c1ccncc1		CHEMBL1998159	-9.4	-8.432	N[C@H](Cc1cccc(c1)C(F)(F)F)COc1cncc(c1)c1ncc2c(c1)c(C)n[nH]2
CHEMBL2005936	-10	-8.976	CCCC(=O)Nc1n[nH]c2c1cc(cc2)c1nnn(c1c1ccccc1)Cc1ccccc1		CHEMBL1968151	-8.1	-6.936	O=C1[NH+]c2sccc2C2=NC(=N[N+]12)c1ccncc1
CHEMBL2000408	-8.2	-6.936	OCC(CNc1nccc(n1)c1c([nH]c2[n+]1cc(C)nc2C)c1ccc(cc1F)F)(C)C		CHEMBL262433	-8.7	-6.936	O=C(Nc1cc(C)ccc1F)Nc1ccc(cc1)c1nsc2c1c(N)ncn2
CHEMBL1992740	-8.4	-6.936	CCN1CCN(CC1)CCCC(=O)Nc1n[nH]c2c1cc(nn2)c1cccc(c1F)F		CHEMBL1958401	-7.5	-6.936	O=C1C=C(N=C([NH+]1)NC1CCCCC1)c1ccncc1
CHEMBL2004365	-7.1	-6.936	CCOC(=O)C1=C(N)n2c(=C([C@H]1c1cccs1)C(=O)N)s/c(=C/c1cccs1)/c2=O		CHEMBL2437292	-8.6	-8.568	Clc1ccc(cc1)c1csc(=N)n1CC(=O)N1CCN(CC1)c1ccccc1
CHEMBL1996066	-8.6	-6.936	N#Cc1ccc2c(c1)n(c1scc(n1)c1ccccc1)c(n2)N		CHEMBL1980715	-7.2	-6.936	CCCCCCCCCCCCOc1ccc(cc1NC(=N)N)NC(=N)N
CHEMBL1980391	-8.1	-7.888	COc1cc2[nH]c3n[nH]c(c3nc(c2cc1F)c1ccccc1Cl)C		CHEMBL2005631	-9.1	-6.936	CNC(=O)c1cnc(c2c1scc2c1ccc(cc1)NC(=O)Nc1cc(C)ccc1F)N
CHEMBL2437302	-7.2	-6.851	O=C(N1CCOCC1)Cn1c(=N)scc1c1ccc(cc1)Cl		CHEMBL1994241	-7.9	-6.936	COc1cc(/C=C(/c2nc3c([nH]2)cccc3)\C#N)c(cc1O)Br
CHEMBL3409607	-8.4	-11.108	COCC[C@@H](Nc1nccc(n1)C1=CC(=O)[N+](C=C1)[C@@H](c1ccc(c(c1)F)Cl)CO)C		CHEMBL2001257	-8.6	-6.936	CCN(CC#Cc1cnc(c2c1scc2c1ccc(cc1)NC(=O)Nc1cccc(c1)C)N)CC
CHEMBL1974328	-8.1	-8.024	N[C@H]1CCCC[C@@H]1Nc1cnc(c(n1)Nc1cccc(c1)C)C(=O)N		CHEMBL220888	-10	-8.558	Clc1cccc(c1)c1cn[nH]c1c1c[nH]c(c1)C(=O)N[C@@H](c1ccccc1)C(=O)N
CHEMBL363648	-9.1	-6.936	CCc1nc(c(s1)c1ccnc(c1)NC(=O)c1ccccc1)c1cccc(c1)C		CHEMBL1972568	-6.1	-6.936	COc1cncc(c1)/C=C/c1ccncc1
CHEMBL1968850	-7.6	-6.936	Clc1nnc2c(c1)c(=O)[nH]c1c([nH]2)cccc1		CHEMBL1992796	-9.7	-9.112	Clc1ccc2c(c1)C(=C(C(=O)[NH+]2)C1=NN[C@H](C1)c1ccccc1)c1ccccc1
CHEMBL1996543	-9.2	-6.936	N[C@H](Cc1c[nH]c2c1cccc2)COc1cncc(c1)c1ccc(cc1)F		CHEMBL1979057	-9.7	-6.936	O=C1NCc2c1cccc2c1ccc(cc1)Nc1nc2c([nH]1)cccc2
CHEMBL220574	-9.6	-9.281	OC[C@@H](c1ccc(c(c1)Cl)F)NC(=O)c1[nH]cc(c1)c1[nH]ncc1c1cccc(c1)Cl		CHEMBL1974254	-8.7	-6.936	CCOc1ccc(cc1)NC(=O)Nc1ccc(cc1)c1csc2c1c(N)ncc2c1cnn(c1)C
CHEMBL2000433	-7.1	-6.936	CCNNc1cc(C)c(c2[n+]1c1ccccc1[nH]2)C#N		CHEMBL1983449	-7.6	-6.936	O=C1C(=O)C(=C1Nc1ccncc1)NCc1ccc(c(c1)C)C
CHEMBL371206	-8.6	-6.936	O=C(Nc1cc(C)cc(c1)C)Nc1ccc(cc1)c1c(C)sc2c1c(N)ncn2		CHEMBL375284	-9.1	-6.936	O=C(Nc1cccc(c1)C)Nc1ccc(cc1)c1cccc2c1cn[nH]2
CHEMBL1974702	-7.4	-6.936	Cc1oc(=O)c2c(n1)c1c(Cl)ccc(c1s2)Br		CHEMBL1988838	-8.6	-7.888	NC(=O)COc1ccc(cc1)Nc1nc(ncc1C)Nc1cccc(c1)S(=O)(=O)N
CHEMBL1967302	-10	-7.888	N[C@H](Cc1c[nH]c2c1cccc2)COc1cncc(c1)c1ccc2c(c1)CC(=O)N2		CHEMBL1973348	-9	-6.936	N[C@H](Cc1c[nH]c2c1cccc2)COc1cncc(c1)c1ccc(c(c1)C(=O)c1cccc(c1)Cl)N
CHEMBL1987034	-8.4	-8.84	N#CCOc1ccc(cc1)Nc1nc(ncc1Br)Nc1cccc(c1)S(=O)(=O)N		CHEMBL127898	-8.6	-6.936	N#CC1=CC(=C([N+](C1=O)C)CO[C@@H](c1cncn1C)c1ccc(cc1)C#N)c1ccc(cc1)OC(F)(F)F
CHEMBL1991429	-10.8	-6.936	O=C(Cc1ccccc1)Nc1cccc(c1)c1nc2n(c1c1ccnc(n1)Nc1cccc(c1)N1CCCC1=O)ccs2		CHEMBL1970903	-9.8	-8.84	N[C@H](Cc1c[nH]c2c1cccc2)COc1cncc(c1)c1ccc2c(c1)c(C)n[nH]2
CHEMBL1562756	-6.8	-6.936	OC1=C2Sc3ccc(cc3N=C2CC(C1)(C)C)Cl		CHEMBL577193	-9.3	-11.831	OC[C@H](c1cccc(c1)Cl)NC(=O)c1[nH]cc(c1)c1nc(ncc1C)Nc1ccccc1
CHEMBL1975357	-7.9	-6.936	O=C(n1cc(c2c1cccc2)c1cncn1C1CCCCC1)OC(C)(C)C		CHEMBL1988537	-8.3	-6.936	COc1ccc(cc1)C(=O)N1c2ccccc2Sc2c1cncc2Cl
CHEMBL1972258	-6.4	-6.936	NCCCOc1cncc(c1)/C=C/c1ccncc1		CHEMBL3409604	-9.7	-12.132	OC[C@@H]([N+]1C=CC(=CC1=O)c1ccnc(n1)NC1CC(C1)(F)F)c1ccc(c(c1)F)Cl
CHEMBL219849	-9.8	-10.363	OC[C@@H](c1cccc(c1)F)NC(=O)c1[nH]cc(c1)c1[nH]ncc1c1cccc(c1)Cl		CHEMBL3409595	-9.4	-12.542	OC[C@@H]([N+]1N=CC(=CC1=O)c1ccnc(n1)NC1CCOCC1)c1ccc(c(c1)F)Cl
CHEMBL1973395	-7.9	-7.208	OC1CCN(CC1)c1ncnc2c1c(c[nH]2)c1ccccc1		CHEMBL559687	-9.4	-6.561	COC(=O)c1cccc2c1/C(=N/O)/C(=O)N2Cc1cc(F)cc2c1OCOC2
CHEMBL424872	-7.9	-8.432	CCOc1nc(cc(c1C#N)N)C(=O)NCc1ccc(cc1)S(=O)(=O)C		CHEMBL1970369	-9.6	-6.936	NC(=O)[C@H]1CCCN(C1)C(=O)c1noc(c1)c1ccc2c(c1)cn[nH]2
CHEMBL246970	-8.4	-6.936	NC[C@@H]1CC[C@H](CC1)CNc1nc(ncc1[N](=O)O)NCc1ccccc1Cl		CHEMBL2003657	-9.4	-6.936	Fc1ccc(cc1)c1nc2n(c1c1ccc3c(c1)n(c(n3)N)S(=O)(=O)C(C)C)ccs2
CHEMBL1992732	-8.3	-6.936	CCOc1ccccc1/C=N/NC(=O)c1nnn(c1N1CCCC1)c1nonc1N		CHEMBL1972820	-7.6	-6.936	OC(=O)c1ccc(cc1O)N1C(=O)c2c(C1=O)cccc2
CHEMBL1983932	-8	-6.936	COc1ccc2c(c1)nccc2NC(=O)Nc1cccc(n1)Br		CHEMBL1982880	-8.2	-6.936	COc1ccc(c(c1)Nc1ccc2n(n1)c(nn2)c1ccccc1)OC
CHEMBL1989265	-9.1	-6.936	N[C@H]1CCN(C1)[C@H]1C[C@@H]2[N@H+]3[C@@H](C)CS[C@@H]3[C@H](C(=O)[C@H]2C[C@H]1F)C(=O)O		CHEMBL1997846	-8.5	-6.936	Clc1cc(NC2CCCCC2)nc(n1)c1c[nH]c2c1cccn2
CHEMBL226471	-9	-7.888	Fc1ccccc1c1nccc(c1)c1cc2c([nH]1)CCNC2=O		CHEMBL298445	-7.6	-8.16	Nc1nc(c(s1)c1ccnc(n1)Nc1cccc(c1)[N](=O)O)C
CHEMBL1972221	-8.6	-7.752	CCCS(=O)(=O)Nc1ccc(cc1)c1ccc2c(c1)c(n[nH]2)NC(=O)CC		CHEMBL1987359	-7.2	-6.936	OCCNCCn1c(=O)c2cccc3c2c(c1=O)ccc3NCCCC
CHEMBL1090360	-10.9	-6.936	O=C(Cc1ccccc1)Nc1cccc(c1)c1nc2n(c1c1ccnc(n1)Nc1cccc(c1)N1CCOCC1)ccs2		CHEMBL1997872	-8.4	-6.936	O=C(c1cccc(c1)c1cnc2c(c1)cc[nH]2)N1CCOCC1
CHEMBL1991395	-8	-6.936	OCC(CNc1nccc(n1)c1c([nH]c2[n+]1ccnc2)c1ccc(cc1)F)(C)C		CHEMBL260135	-8	-6.936	Nc1n[nH]c2c1c(c1ccccc1)c(nn2)c1ccccc1
CHEMBL1968590	-8	-6.936	CNC(=O)/C=C/c1cnc(c2c1scc2c1ccc2c(c1)nc(s2)C)N		CHEMBL220112	-9.6	-10.14	OC[C@H](c1ccccc1)NC(=O)c1[nH]cc(c1)c1[nH]ncc1c1cccc(c1)Cl
CHEMBL1982122	-8.6	-7.072	OCC[C@@H](c1ccccc1)Nc1sc2c(n1)ccc(c2)c1ccncc1		CHEMBL1992242	-8.9	-6.936	O=C(Nc1cc(C)cc(c1)C)Nc1ccc(cc1)c1cccc2c1cns2
CHEMBL1970709	-7.9	-6.936	O=C(Nc1ccc2c(c1)cn[nH]2)NCc1ccc(cc1)Br		CHEMBL1375640	-7.6	-6.936	Nc1nccc(n1)c1sc(nc1C)COc1ccccc1Cl
CHEMBL1967094	-9	-9.248	Clc1ccc(cc1)CNC(=O)c1cc2c(s1)[nH]nc2c1ccccc1		CHEMBL2004311	-9.2	-6.936	O=C(Nc1cc(C)cc(c1)C)Nc1ccc(c(c1)C)c1cccc2c1CNC2=O
CHEMBL374876	-8.6	-8.242	Clc1cccc(c1)c1cn[nH]c1c1c[nH]c(c1)C(=O)N1CCOCC1		CHEMBL1997759	-8.5	-6.936	COc1cccc(c1)NC(=O)c1c[nH][n+]2c1nccc2c1ccccc1
CHEMBL1989957	-7.7	-6.936	OCCNc1ncc2c(c1)cc(cc2)c1ccccc1		CHEMBL1969664	-8.6	-6.936	N#Cc1ccc2c(c1)c(c1ccc(cn1)CN1CCOCC1)c([nH]2)O
CHEMBL2006581	-8.4	-7.888	CCOc1nc(cc(c1Cl)N)C(=O)NCc1ccccc1S(=O)(=O)N		CHEMBL225519	-7.4	-7.616	O=C1NCCc2c1cc([nH]2)c1ccncc1
CHEMBL2006567	-6.5	-6.936	N#Cc1c(N)cc(nc1c1cscc1)NC(=O)C		CHEMBL183844	-10.2	-6.936	O=C(Nc1ccc(cc1C)c1cccc2c1CNC2=O)Nc1cccc(c1)C
CHEMBL3298678	-9.7	-12.542	OC[C@H](c1ccc(c(c1)F)Cl)NC(=O)N1CCc2c(C1)nc(nc2)NC1CCOCC1		CHEMBL583144	-7.1	-6.936	Clc1ccc(c2c1c1N=C[NH+]C(=O)c1s2)Cl
CHEMBL3409585	-9.4	-13.6	OC[C@H]([N+]1C=CC(=CC1=O)c1ccnc(n1)NC1CCOCC1)c1cc(F)cc(c1)Cl		CHEMBL2002373	-7	-6.936	OCCCn1cnc(c1c1ccncc1)c1ccccc1
CHEMBL402846	-8.7	-6.936	O=C(Nc1cc(C)ccc1F)Nc1ccc(cc1)c1cncc2c1c(N)nn2C		CHEMBL1969126	-9	-6.936	Fc1ccc(c(c1)F)c1nc2n(c1c1ccc3c(c1)n(nn3)C(C)C)cco2
CHEMBL443962	-7	-6.936	COc1ccc(cc1)c1cnc2[n+](c1)[nH]cc2Br		CHEMBL582829	-9.8	-10.157	OC[C@H](c1cccc(c1)Cl)NC(=O)c1[nH]cc(c1)c1nc(ncc1C)Nc1cccc(c1C)F
CHEMBL2004716	-8.4	-6.936	CCN(CCNC(=O)/C=C/c1cnc(c2c1scc2c1ccc(cc1)NC(=O)Nc1cccc(c1)C)N)CC		CHEMBL1992645	-8.8	-6.936	Oc1ccc(cc1)SCCNc1ccc(cc1[N](=O)O)S(=O)(=O)NC(=O)c1ccc(cc1)c1ccc(cc1)F
CHEMBL1996979	-9.5	-6.936	O=C(c1c(F)cccc1F)Nc1cnc2c(c1)c(c[nH]2)c1ccccc1		CHEMBL1971943	-8.7	-6.936	Clc1cc(Nc2cc(F)c(c(c2)F)Oc2ccnc3c2c(C)c[nH]3)nc(n1)N
CHEMBL52387	-7.1	-7.072	CC[C@H](Nc1nc(NCc2ccccc2)c2c(n1)n(cn2)C(C)C)CO		CHEMBL1975418	-9.1	-9.384	c1ccc(cc1)Cn1nnc(c1C1CC1)c1ccc2c(c1)cn[nH]2
CHEMBL572361	-9.5	-11.591	OC[C@H](c1ccccc1)NC(=O)c1[nH]cc(c1)c1nc(ncc1C)Nc1ccccc1CC		CHEMBL1985074	-7.5	-6.936	CSc1ccc2c(c1)c(Cl)c1c(n2)C(=O)NCC1
CHEMBL1990583	-8.8	-8.976	O=C(Nc1cccc(c1)F)Nc1ccc(cc1)NC(=O)c1ccn2c1c(N)ncn2		CHEMBL1970203	-8.6	-6.936	O=C(Nc1cc(C)cc(c1)C)Nc1ccc(cc1)NC(=O)c1csc2c1c(N)ncn2
CHEMBL554	-9.1	-6.936	Fc1cccc(c1)COc1ccc(cc1Cl)Nc1ncnc2c1cc(cc2)c1ccc(o1)CNCCS(=O)(=O)C		CHEMBL1974416	-9.3	-6.936	O=C(c1cccc(c1F)F)Nc1cnc2c(c1)c(c[nH]2)c1ccccc1
CHEMBL2005112	-9.9	-6.936	N#Cc1c(C)c(/C=C/2\C(=NN(C2=O)c2cccc(c2)Br)C)c([n+]2c1[nH]c1c2cccc1)O		CHEMBL941	-9.4	-6.936	CN1CCN(CC1)Cc1ccc(cc1)C(=O)Nc1ccc(c(c1)Nc1nccc(n1)c1cccnc1)C
CHEMBL1969735	-8.4	-6.936	OCC(CNc1nccc(n1)c1c([nH]c2[n+]1ccnc2Cl)c1ccc(cc1)F)(C)C		CHEMBL1977041	-8.6	-6.936	COC(=O)c1c(C)n2c(c1c1ccc(cc1)NC(=O)Nc1ccccc1)c(N)ncn2
CHEMBL2006580	-6.9	-6.936	Oc1ccc(cc1)Nc1ncnc2c1c(Cl)cs2		CHEMBL1992306	-9.1	-6.936	CNC(=O)c1nccc(c1)Oc1ccc(cc1)NC(=O)Nc1cccc(c1)C(F)(F)F
CHEMBL1230122	-8.7	-8.16	Fc1ccc(c(c1)F)OC1=Cc2cnc(nc2[N+](C1=O)C)NC1CCOCC1		CHEMBL1975500	-9.6	-6.936	COc1cc(ccc1O)c1ccc2c(c1)[nH]c1ccc(cc1[nH]c2=O)C(=O)NCCNC(=O)C
CHEMBL569869	-9.6	-11.831	OC[C@H](c1cccc(c1)F)NC(=O)c1[nH]cc(c1)c1nc(ncc1C)Nc1ccccc1		CHEMBL1986869	-8.4	-6.936	Cc1csc(n1)NC(=O)c1sc2c(c1N)ccc(n2)c1ccncc1
CHEMBL2007592	-9.2	-6.936	O=C1[NH+]c2sc3c(c2C2=NC(=N[N+]12)c1ccccc1)CCCC3		CHEMBL1977374	-9	-6.936	Fc1ccc(c(c1)F)c1nc2n(c1c1ccc3n(n1)c(nn3)C(C)C)CCC2
CHEMBL1966808	-9	-7.48	O=C1[NH+]c2sc3c(c2C2=NC(=N[N+]12)c1ccncc1)CCCC3		CHEMBL1999428	-8.7	-8.704	C[C@@H](c1ccccc1)NC(=O)c1ccc(cc1)c1ccncc1
CHEMBL2005475	-8.7	-8.976	O=C(c1cc2c(s1)[nH]nc2c1ccccc1)NCC1CCCCC1		CHEMBL1982361	-7.4	-6.936	O=C1C(=O)C(=C1NCc1ccccc1F)Nc1ccncc1
CHEMBL1965845	-9.3	-9.112	COc1cccc(c1)[C@@H](NC(=O)N1CCC(=CC1)c1c[nH]c2c1cccn2)C		CHEMBL336961	-8.2	-6.936	O=C1Nc2cccnc2c2c(C1)c1cc(Br)ccc1[nH]2
CHEMBL1991143	-8.4	-6.936	Cl[C@H]1CC[C@H]2[C@H](C1)C(=O)[C@@H]1[C@@H]([N@@H+]2O)N(N[C@@H]1C)c1ccc(cc1)C		CHEMBL393929	-9	-7.751	O=C1N=C(S/C/1=C\c1ccc2c(c1)cccn2)NCc1cccs1
CHEMBL3298414	-9.7	-12.781	OC[C@H](c1ccc(c(c1)Cl)F)NC(=O)N1CCc2c(C1)nc(nc2)NC1CCOCC1		CHEMBL557012	-9.5	-6.561	O/N=C/1\C(=O)N(c2c1c(C)ccc2)Cc1cc(F)cc2c1OCOC2
CHEMBL1980802	-9.2	-6.936	N#Cc1ncc2nc1OC[C@H](O)[C@@H](O)COc1c(NC(=O)N2)cc(Cl)cc1		CHEMBL1682360	-8.5	-6.936	C1CCN(CC1)Cc1noc(c1)c1ccc2c(c1)cn[nH]2
CHEMBL1970189	-7.7	-6.936	N#CC1=C(N)Oc2c([C@H]1c1ccccc1Cl)c(C)n[nH]2		CHEMBL3409601	-9.5	-11.893	OC[C@@H]([N+]1C=CC(=CC1=O)c1ccnc(n1)N[C@H]1COCC1)c1ccc(c(c1)F)Cl
CHEMBL1992634	-7.1	-6.936	Brc1cnc2c(c1)c(c[nH]2)c1ccccc1		CHEMBL274064	-8.5	-7.48	Nc1nccc(n1)c1n(cnc1c1ccc(cc1)F)C1CCNCC1
CHEMBL583042	-9.8	-11.831	OC[C@H](c1cccc(c1)Cl)NC(=O)c1[nH]cc(c1)c1nc(ncc1C)Nc1ccc(cc1Cl)F		CHEMBL1336	-9	-6.936	CNC(=O)c1nccc(c1)Oc1ccc(cc1)NC(=O)Nc1ccc(c(c1)C(F)(F)F)Cl
CHEMBL1989518	-6.4	-6.936	NCCOc1cncc(c1)/C=C/c1ccncc1		CHEMBL523823	-7.5	-6.936	CC[N@H+]1[C@@H]2C[C@H](Cl)[C@@H](C[C@H]2C(=O)[C@@H]2[C@H]1NOC2=O)O
CHEMBL223257	-8.8	-6.936	OC[C@@H](COc1cc2OCCCCCOc3nc(NC(=O)Nc2cc1Cl)cnc3C#N)O		CHEMBL326282	-9.7	-6.936	Clc1ccc(c(c1)Cl)[C@H]1CC(=O)c2c(C1)nc1c(c2O)ccc(c1)Cl
CHEMBL590109	-9.9	-6.936	NCCn1cc(c2c1cnc(n2)N)c1cc2cn[nH]c2c(c1)c1cc2c(s1)cccc2		CHEMBL235345	-9.1	-9.054	O=C1N=C(S/C/1=C\c1ccc2c(c1)cccn2)N[C@@H]1C[C@H]1c1ccccc1
CHEMBL554060	-9.5	-6.561	O/N=C/1\C(=O)N(c2c1c(CC)ccc2)Cc1cc(F)cc2c1OCOC2		CHEMBL1682553	-7.7	-7.752	CC(Nc1c([nH]c2[n+]1cccn2)c1ccc2c(c1)cn[nH]2)C
CHEMBL1983195	-8.1	-6.936	CCN(C(=O)Nc1ccc2c(c1)nc(c(n2)c1ccco1)c1ccco1)CC		CHEMBL220054	-9.6	-11.182	OC[C@@H](c1ccc(c(c1)Cl)F)NC(=O)c1[nH]cc(c1)c1[nH]ncc1c1cccc(c1)Cl
CHEMBL2002322	-9.2	-6.936	NC(=O)c1sc2c(c1)c(cnc2)c1cc(cc(c1)C(F)(F)F)C(F)(F)F		CHEMBL1974803	-8.3	-6.936	Clc1ccc(c(c1)C1=C(O)C(=O)[NH+]c2c1c(Cl)cc(c2)Cl)O
CHEMBL522892	-9	-6.936	CN1CCN(CC1)c1ccc2c(c1)[nH]c(n2)C1=C(N)c2c([NH+]C1=O)cccc2F		CHEMBL1984788	-9.4	-6.936	Clc1cc(C(=O)N)c2c(c1)[nH]c(n2)c1ccc(cc1F)[C@H]1CCCNC1
CHEMBL392642	-7.9	-6.936	NC[C@@H]1CC[C@@H](CC1)CNc1nc(ncc1[N](=O)O)NCc1ccccc1SC		CHEMBL1984367	-8.5	-7.208	O=C(c1cc2c(s1)[nH]nc2c1ccccc1)NCc1ccc(cc1)N(C)C
CHEMBL1084546	-8.9	-9.792	O=C1Nc2c(C1)cc(cc2)Nc1ncc(c(n1)NCc1cccnc1N(S(=O)(=O)C)C)C(F)(F)F
CHEMBL2004447	-7.6	-6.936	N#CC1=C(N)Oc2c([C@H]1c1ccccc1F)c(n[nH]2)C(C)(C)C
CHEMBL484390	-9	-6.936	CCCCn1c(NC(=O)c2ccc(cc2)C#N)nc2c1ccc(c2)N(C(=O)C1CCCCC1)C
CHEMBL1964937	-9.7	-8.432	OC[C@@H](c1ccccc1)NC(=O)N1CCC(=CC1)c1c[nH]c2c1cccn2
CHEMBL1970522	-8.2	-6.936	COc1cc(ccc1O)/C=C\1/S/C(=N\c2ccccc2)/NC1=O
CHEMBL1979176	-8.6	-6.936	COc1ccc2c(c1)nccc2NC(=O)Nc1nccc(c1)C(F)(F)F
CHEMBL209534	-7.3	-8.84	CCOc1nc(cc(c1C#N)N)C(=O)NCc1cccnc1
CHEMBL1970142	-9	-6.936	CNC(=O)[C@@H](n1ncc(c1)c1cnc(c2c1scc2c1ccc(cc1)NC(=O)Nc1ccc(cc1)C)N)C
CHEMBL1988300	-8.6	-6.936	Nc1ccc(cc1)c1csc2c1c(N)ncc2/C=C/c1nc2c([nH]1)cccc2
CHEMBL1965351	-8.4	-6.936	Cc1cccc(c1)/C=N/Nc1nc(OCCc2ccccn2)nc(c1)N1CCOCC1
CHEMBL1978099	-9.2	-6.936	CNC(=O)COc1ccc(cc1)Nc1nc(ncc1F)Nc1ccc(c(c1)S(=O)(=O)N)C
CHEMBL1985406	-8.3	-6.936	CCCC(=O)Nc1n[nH]c2c1cc(cc2)c1cccc(c1F)F
CHEMBL1970879	-10.3	-7.344	COc1cc(ccc1NC(=O)c1cc2c(n1C)cccc2)c1nn(c2c1c(N)ncn2)[C@@H]1CC[C@H](CC1)N1CCN(CC1)C(=O)C
CHEMBL207400	-8	-6.936	Cl[C@@H]1CC[C@H]2[C@@H](C1)C(=O)[C@@H]1[C@@H]([N@@H+]2O)N(N[C@H]1C(F)(F)F)C
CHEMBL1994040	-8.1	-6.936	Fc1ccc(c(c1)F)c1[nH]c2[n+](c1c1ccnc(n1)NCC(O)(C)C)ccnc2CC1CC1
CHEMBL207253	-6.9	-6.936	CCCO[N@@H+]1[C@H]2CC[C@H](C[C@@H]2C(=O)[C@@H]2[C@@H]1N(C)N[C@H]2C)Cl
CHEMBL1990821	-8.4	-6.936	Cc1cc(OCCCc2c([nH]c3c2cccc3c2ccccc2C)C(=O)O)c(c(c1)C)C
CHEMBL1999321	-8.2	-6.936	O=C1C(=O)C(=C1NCCc1ccc(cc1)Oc1ccccc1)Nc1ccncc1
CHEMBL1971430	-8.9	-6.936	N[C@@H](Cc1ccccc1)CNC1=NC(=C(C(=O)[N+]1C)c1cccc(c1)C)c1ccncc1
CHEMBL1970340	-7.5	-6.936	Oc1cccc(c1)c1cccc2c1c(N)no2
CHEMBL1975534	-6.3	-6.936	NC[C@@H]([C@@H](Cn1cc(c2c1ncnc2N)I)O)O
CHEMBL1978014	-9.7	-6.936	CN1CCC(CC1)C(=O)n1nc(c2c1ccc(c2)c1nnn(c1)Cc1ccccc1)N
CHEMBL1999112	-8	-6.936	CCOC(=O)C1=c2s/c(=C/c3ccco3)/c(=O)n2C(=C([C@@H]1c1ccco1)C#N)N
CHEMBL1375418	-8.7	-6.936	Cc1ccc(cc1)CNc1ccc2n(n1)c(nn2)c1ccccc1
CHEMBL2004072	-7.6	-6.936	COC(=O)c1sc2c(c1)c(cnc2)c1cccc(c1)F
CHEMBL939	-8.3	-6.936	COc1cc2ncnc(c2cc1OCCCN1CCOCC1)Nc1ccc(c(c1)Cl)F
CHEMBL1977604	-8.9	-6.936	N[C@H]1CCN(C1)[C@H]1[C@@H](F)C[C@H]2[C@H]([C@H]1F)[N@H+]1[C@@H](C)CS[C@@H]1[C@H](C2=O)C(=O)O
CHEMBL1982506	-7.3	-6.936	COc1cc2c(cc1OC)cnc1c2C(=O)NC1=O
CHEMBL1999718	-9	-6.936	N#Cc1ccc(nc1)NC(=O)Nc1ccnc2c1ccc(c2)C(F)(F)F
CHEMBL1994526	-6.6	-6.936	C[C@@H]([C@@H]1CC[C@H](CC1)C(=O)Nc1ccncc1)N
CHEMBL2006237	-8.1	-6.936	CN1CCN(CC1)CCCNc1cccc(n1)c1nc2c([nH]1)cccc2C(=O)N
CHEMBL1985092	-8.6	-7.072	Oc1ccc(cc1)c1c([nH]nc1c1ccc(cc1)O)Nc1cccc(c1)Cl
CHEMBL1984363	-9.4	-6.936	O=C(Nc1ccc(c(c1)C)F)Cc1ccc(cc1)c1cccc2c1c(N)n[nH]2
CHEMBL119385	-9.2	-6.936	Fc1ccc(c(c1)F)Sc1ccc2[n+](n1)c[nH]c(=O)c2c1c(Cl)cccc1Cl
CHEMBL1972849	-8.7	-6.936	OCC(c1nnc2n1nc(cc2)c1c(nc2n1cco2)c1ccc(cc1F)F)(C)C
CHEMBL1993548	-6.9	-6.936	C[C@@H](COc1cnc(c(c1)/C=C/c1ccncc1)Cl)N
CHEMBL3409584	-9.3	-13.191	OC[C@@H]([N+]1C=CC(=CC1=O)c1ccnc(n1)NC1CCOCC1)c1cc(Cl)cc(c1)Cl
CHEMBL272453	-9.2	-6.936	COc1ccc(cc1Cl)NC(=O)Nc1ccc(cc1)c1cccc2c1c(N)no2
CHEMBL1965423	-8.6	-6.936	CC(Cn1c(N)nc2c1cc(cc2)c1c(nc2n1ccs2)c1ccc(cc1)F)C
CHEMBL220882	-9.2	-7.751	Clc1cccc(c1)c1cn[nH]c1c1c[nH]c(c1)C(=O)Nc1ccccc1
CHEMBL379835	-8.5	-6.936	Cl[C@@H]1CC[C@H]2[C@H](C1)C(=O)[C@H]1[C@@H]([N@@H+]2O)N(N[C@H]1C)c1ccccc1
CHEMBL1991180	-8.1	-6.936	COCc1nnn(c1C(=O)N/N=C(/c1ccc(cc1O)O)\C)c1nonc1N
CHEMBL491473	-8.6	-6.936	COc1cc2c(ncnc2cc1OCCCN1CCCC1)Oc1ccc2c(c1F)cc([nH]2)C
CHEMBL1970735	-5.9	-6.936	CCCOc1nc(NC(=O)C)cc(c1C#N)N
CHEMBL4062168	-9.4	-7.511	COC(=O)c1ccc2c(c1)/C(=C(\c1ccccc1)/Nc1ccc(cc1)N(C(=O)CN1CCN(CC1)C)C)/C(=O)N2
CHEMBL1992536	-7.8	-6.936	COc1ccc(cc1)CNC1=C(C(=O)C1=O)Nc1ccc2c(c1)cn[nH]2
CHEMBL362558	-11.2	-6.936	Fc1cc2CN(CCn3c2c(c1)c(c3)C1=C(C(=O)NC1=O)c1c[nH]c2[n+]1cccc2)C(=O)N1CCCCC1
CHEMBL1995927	-5.8	-6.936	CCNc1nc2cc(OC)c(cc2nc1NCC)Cl
CHEMBL1990904	-8.6	-7.616	Fc1ccc(cc1)c1[nH]c2[n+](c1c1ccnc(n1)NCC1CC1)ccnc2
CHEMBL1976732	-8.9	-6.936	Fc1ccc(c(c1)F)c1nc2n(c1c1ccc3n(n1)c(nn3)CC(O)(C)C)cco2
CHEMBL3409408	-9.1	-12.951	Clc1ccc(cc1)C[N+]1C=CC(=CC1=O)c1ccnc(n1)NC1CCOCC1
CHEMBL243088	-8.3	-7.208	Oc1cccc(c1)Nc1nccc(n1)Nc1ccccc1C(=O)O
CHEMBL375544	-9.5	-10.681	OC[C@@H](c1ccc(cc1)Cl)NC(=O)c1[nH]cc(c1)c1[nH]ncc1c1cccc(c1)Cl
CHEMBL1999811	-8.4	-6.936	O=C(Nc1cccc2c1nsn2)N/N=C/c1ccc(cc1O)O
CHEMBL2002682	-8	-6.936	NCCOCCOCCNC(=O)c1[nH]c2c(c1CCCOc1cccc3c1cccc3)cccc2c1c(C)cccc1Cl
CHEMBL377383	-7.6	-7.458	CCOc1nc(cc(c1Cl)N)C(=O)NCc1ccc(cc1)S(=O)(=O)C
CHEMBL124660	-8.5	-6.936	COc1cc2c(cc1OCCCN1CCCCC1)ncnc2N1CCN(CC1)C(=O)Nc1ccc(cc1)OC(C)C
CHEMBL1990482	-7.2	-6.936	NC(=O)c1cccc2c1nc([nH]2)c1ccncc1
CHEMBL485556	-9.5	-6.936	N#Cc1ccc(cc1)C(=O)Nc1nc2c(n1CCC(=O)N)ccc(c2)N(C(=O)C1CCCCC1)C
CHEMBL1997340	-9.5	-6.936	O[C@H]1CCCN(C1)C(=O)c1noc(c1)c1ccc2c(c1)cn[nH]2
CHEMBL374677	-9.8	-9.793	OC[C@@H](c1ccc(cc1)F)NC(=O)c1[nH]cc(c1)c1[nH]ncc1c1cccc(c1)Cl
CHEMBL41783	-7.7	-6.936	CN(CCCC(=O)Nc1n[nH]c2c1cc(nn2)c1cccc(c1F)F)C
CHEMBL1969879	-6.8	-6.936	OCC(=O)N1CC[C@@H]([C@H](C1)N(c1ncnc2c1cc[nH]2)C)C
CHEMBL3409583	-9.7	-12.649	OC[C@@H]([N+]1C=CC(=CC1=O)c1ccnc(n1)NC1CCOCC1)c1cc(F)cc(c1)F
CHEMBL3409578	-9.1	-13.6	OC[C@@H]([N+]1C=CC(=CC1=O)c1ccnc(n1)NC1CCOCC1)c1cccc(c1)OC
CHEMBL1990346	-7.5	-6.936	Brc1ccc(cc1)c1cccc2c1c(N)n[nH]2
CHEMBL1984711	-8.1	-6.936	COc1cc(Nc2nccc(n2)Nc2onc(c2)C2CCCCC2)cc(c1OC)OC
CHEMBL1982660	-8.4	-6.936	COc1ccc2c(c1)nccc2NC(=O)Nc1cccc(n1)C(F)(F)F
CHEMBL1988594	-8.8	-6.936	O=C(Nc1ccccc1)Nc1ccc(cc1)NC(=O)c1csc2c1c(N)ncn2
CHEMBL572878	-9.2	-6.936	CN1CCN(CC1)c1nc(Sc2ccc(cc2)NC(=O)C2CC2)nc(c1)Nc1n[nH]c(c1)C
CHEMBL458997	-8.7	-8.976	CNC(=O)c1ccccc1Nc1nc(ncc1Cl)Nc1ccc(cc1OC)N1CCOCC1
CHEMBL1973860	-7.2	-6.936	OCCNc1ncc2c(c1)cc(cc2)c1cscc1
CHEMBL1984038	-9.4	-6.936	COc1cc(cc(c1OC)OC)c1ccc2c(c1)[nH]c(=O)c1c([nH]2)cc(cc1)c1ccccc1NS(=O)(=O)C
CHEMBL3409572	-9.4	-12.781	OC[C@@H]([N+]1C=CC(=CC1=O)c1ccnc(n1)NC1CCOCC1)c1ccccc1Cl
CHEMBL3409587	-9.3	-13.191	OC[C@@H]([N+]1C=CC(=CC1=O)c1ccnc(n1)NC1CCOCC1)c1cccc(c1)F
CHEMBL1975900	-7.5	-7.072	O=C1C(=O)C(=C1Nc1ccncc1)NCc1ccc(c(c1)Cl)Cl
CHEMBL1614705	-8.5	-6.936	OCC(=O)N1CCC(CC1)c1[nH]nc(c1c1ccncn1)c1ccc(cc1F)Cl
CHEMBL2003482	-7.5	-7.208	O=C(Nc1[nH]nc2c1CCC2)Cc1ccc(cc1)Cl
CHEMBL1995736	-8.6	-6.936	CCOC(=O)c1cccc2c1nc([nH]2)c1ccc(cc1)N1CC[C@@H](C1)N
CHEMBL2437299	-7	-6.813	O=C(N1CCOCC1)Cn1c(=N)scc1c1ccc(cc1)C
CHEMBL1992323	-6.9	-6.936	Clc1ccc2c(c1)c1N=C[NH+]C(=O)c1o2
CHEMBL1967116	-9.4	-6.936	O=C(Nc1cccc(c1)C)Nc1ccc(cc1)c1csc2c1c(N)ncc2c1cnn(c1)C
CHEMBL3409597	-9.5	-10.681	OC[C@@H]([N+]1C=CC(=CC1=O)c1ncnc(c1)NC1CCOCC1)c1ccc(c(c1)F)Cl
CHEMBL1991063	-9.2	-10.064	N[C@H](Cc1ccc(c(c1)Cl)Cl)COc1cncc(c1)c1ccc2c(c1)c(C)n[nH]2
CHEMBL1968380	-8.4	-6.936	CC[C@@H]1N(C2CCCC2)c2nc(ncc2N(C1=O)C)Nc1ccc(cc1OC)C(=O)NC1CCN(CC1)C
CHEMBL1996931	-8.4	-6.936	OC[C@H](NC(=O)c1ccc(cc1)c1ccncc1)Cc1ccc(cc1)Cl
CHEMBL1984586	-9	-6.936	O=C(Nc1ccccc1C)Nc1ccc(cc1)c1coc2c1c(N)ncn2
CHEMBL2004692	-8.2	-6.936	O=C(c1nnn(c1c1ccccc1)c1nonc1N)N/N=C/c1cccs1
CHEMBL2005886	-8.9	-6.936	Clc1cccc(c1)[C@@H](CNC1=C(C(=O)[NH+]C=C1)c1nc2c([nH]1)cc(cc2C)N1CCOCC1)O
CHEMBL1971947	-9.4	-6.936	O=C(Nc1cccc(c1)C)Nc1ccc(cc1)c1csc2c1c(N)ncc2C#Cc1cccnc1
CHEMBL1975233	-7.5	-6.936	COc1cc(C)c(cc1NC(=O)Nc1cnc(cn1)C#N)Cl
CHEMBL3409608	-8.9	-11.05	OC[C@@H]([N+]1C=CC(=CC1=O)c1ccnc(n1)NC(CF)CF)c1ccc(c(c1)F)Cl
CHEMBL2000071	-6.7	-6.936	OCCCNc1ncnc2c1c(c[nH]2)c1ccccc1
CHEMBL220110	-8.7	-9.111	Clc1cccc(c1)c1cn[nH]c1c1c[nH]c(c1)C(=O)N1CCCC1
CHEMBL2001920	-7.7	-6.936	S=C1NC(=O)/C(=C\2/C(=O)Nc3c2cc(Br)cc3)/S1
CHEMBL526133	-9.2	-8.296	O=C1N=C(C=C([NH+]1)c1ccccc1)c1ccc2c(c1)cn[nH]2
CHEMBL1996780	-8.4	-6.936	CCOC(=O)[C@H]1C[N@@H+]([C@H]2CC[C@@H](C[C@H]2C)O)[C@@H]2[C@H](C1=O)CC[C@@H](C2)C1CCNCC1
CHEMBL1991138	-9.4	-6.936	Nc1ncc[n+]2c1c([nH]c2[C@@H]1C[C@H](C1)CN1CCCC1)c1cccc(c1)OCc1ccccc1
CHEMBL2002726	-8.5	-8.704	N[C@@H](Cc1ccccc1)COc1cncc(c1)c1ccc2c(c1)c(C)n[nH]2
CHEMBL1980489	-7.1	-6.936	Clc1ccc(cc1)CNC1=C(C(=O)C1=O)Nc1ccncc1
CHEMBL2001224	-8.4	-6.936	N#Cc1ncc(nc1)NC(=O)Nc1cc(Cl)c(cc1OC1CCCC1)C
CHEMBL1998611	-6.6	-6.936	NC(=O)c1sc2c(c1N)c(Cl)ccc2Br
CHEMBL1988717	-10	-6.936	O=C(Nc1cccc(c1)C(F)(F)F)Nc1ccc(cc1)c1cnc2[n+](c1N)[nH]cc2c1cnn(c1)C
CHEMBL1971017	-7.4	-7.208	Fc1cccc(c1)c1cncc2c1cc(s2)C(=O)N
CHEMBL1998112	-8.7	-6.936	COc1cc(ccc1OC)c1nc(Nc2ccccc2C(=O)N)[n+]2c(c1)[nH]cc2
CHEMBL3409596	-9.9	-11.893	OC[C@@H]([N+]1C=CC(=CC1=O)c1ccnc(c1)NC1CCOCC1)c1ccc(c(c1)F)Cl
CHEMBL560813	-9.1	-6.936	N#Cc1cnc(cn1)NC(=O)Nc1ccc2c(c1)ccc(c2)C(=O)O
CHEMBL1996587	-8.7	-6.936	OCC(c1nnc2n1nc(cc2)c1c(nc2n1CCC2)c1ccc(cc1F)F)(C)C
CHEMBL481491	-9.6	-6.936	NC(=O)c1sc(cc1OCc1ccccc1C(F)(F)F)n1cnc2c1cccc2
CHEMBL3409406	-9	-12.372	O=C1C=C(C=C[N+]1Cc1ccccc1)c1ccnc(n1)NC1CCOCC1
CHEMBL1996208	-8	-6.936	NNc1nc(OCCc2ccccn2)nc(c1)N1CCOCC1
CHEMBL184847	-9.9	-6.936	O=C(Nc1ccc(c(c1)C)C)Nc1ccc(cc1)c1cccc2c1CNC2=O
CHEMBL411903	-9.8	-6.936	O=C(Nc1cc(ccc1F)C(F)(F)F)Nc1ccc(cc1)C1=Nc2c(N)ncnc2NCC1
CHEMBL1082440	-7.6	-6.936	C[C@H]1CNCCCN1S(=O)(=O)c1cccc2c1c(C)cnc2
CHEMBL2001957	-8.7	-7.48	OCC(CNc1nccc(n1)c1c([nH]c2[n+]1ccnc2OCC(F)(F)F)c1ccc(cc1)F)(C)C
CHEMBL248757	-9.5	-6.907	N#Cc1ncc2nc1OCCCCOc1c(NC(=O)N2)cc(Cl)c(c1)NCc1cncs1
CHEMBL1979855	-9.5	-6.936	N#CCNC(=O)c1cccc(c1)n1nc(cc1NC(=O)Nc1cccc2c1cccc2)C(C)(C)C
CHEMBL1966343	-7.1	-7.48	CC(Cc1noc(c1)c1ccc2c(c1)c(N)n[nH]2)C
CHEMBL3409610	-9.3	-11.632	OC[C@H]([N+]1C=CC(=CC1=O)c1ccnc(n1)NC1CCOCC1)c1ccc(c(c1)F)Cl
CHEMBL1977135	-8.8	-8.024	O=C(c1ccc(cc1)c1ccncc1)NCc1ccccc1
CHEMBL1996155	-6.8	-6.936	CN1CC[C@@H]1COc1cncc(c1)CCc1ccncc1
CHEMBL1979516	-9.3	-6.936	CCNC(=O)c1cnc(c2c1scc2c1ccc(cc1)NC(=O)Nc1cccc(c1)F)N
CHEMBL1986781	-9.4	-8.024	Fc1ccc(cc1)c1nc2n(c1c1ccnc(n1)NC1CCN(CC1)C(=O)C)cco2
CHEMBL1988163	-9	-7.072	NS(=O)(=O)c1cccc(c1)Nc1ncc2c(n1)n(cc2)c1ccccc1
CHEMBL584754	-9.4	-11.831	OC[C@H](c1ccccc1)NC(=O)c1[nH]cc(c1)c1nc(ncc1C)Nc1ccccc1C
CHEMBL571056	-9.3	-11.831	OC[C@H](c1cccc(c1)Cl)NC(=O)c1[nH]cc(c1)c1nc(ncc1C)Nc1ccccc1CC
CHEMBL1982135	-9.8	-6.936	O=C(Nc1ccccc1C)Nc1ccc2c(c1)CCc1c2c2c(N)ncnc2s1
CHEMBL1992922	-6.9	-7.344	OCC(Nc1ncnc2c1c(c[nH]2)c1ccccc1)CO
CHEMBL1995813	-8.4	-8.568	N[C@H]1CCCC[C@@H]1Nc1nccc(n1)c1c[nH]c2c1cccn2
CHEMBL1982874	-9.1	-6.936	Fc1ccc(cc1)c1nc2n(c1c1ccc3c(c1)n(CC1CC1)c(n3)N)ccs2
CHEMBL1995448	-6.6	-6.936	NCCOc1cccc(c1)Nc1ccnc(n1)N
CHEMBL1974664	-8	-6.936	COc1cc(/C=N/Nc2ncnc3c2[nH]c2c3cccc2)ccc1OC
CHEMBL1986263	-7.5	-8.024	COc1cccc(c1)Nc1nccc(n1)c1sc(=O)n(c1C)CC
CHEMBL1980144	-8.4	-6.936	O=C(Nc1ccccc1C)Nc1ccc(cc1)NC(=O)c1csc2c1c(N)ncn2
CHEMBL2000801	-9.4	-6.936	O=C(Nc1ccc(c(c1)C(F)(F)F)F)Nc1ccc(cc1)c1cccc2c1cns2
CHEMBL519697	-9.7	-6.936	N#Cc1ccc(cc1)C(=O)Nc1nc2c(n1C)ccc(c2)N(C(=O)C1CCCCC1)C
CHEMBL1725279	-8	-7.208	Oc1c2ccccc2c2c3c1cccc3N=N2
CHEMBL1968406	-10	-6.936	CCc1cccc(c1)NC(=O)Nc1ccc2c(c1)CCc1c2c2c(N)ncnc2s1
CHEMBL220174	-10.1	-7.341	Clc1cccc(c1)c1cn[nH]c1c1c[nH]c(c1)C(=O)N[C@@H]1[C@@H](O)Cc2c1cccc2
CHEMBL1989029	-6.9	-6.936	CC(OC1=NNC(=O)/C/1=C\c1c[nH]c2c1cccc2)C
CHEMBL396523	-9.2	-7.888	OC(=O)c1ccccc1Nc1ccnc(n1)Nc1ccc2c(c1)cn[nH]2
CHEMBL1993424	-9	-6.936	NS(=O)(=O)c1cccc(c1)Nc1ncc2c(n1)n(cc2)Cc1ccccc1
CHEMBL1421	-8.9	-6.936	OCCN1CCN(CC1)c1cc(nc(n1)C)Nc1ncc(s1)C(=O)Nc1c(C)cccc1Cl
CHEMBL571030	-9.6	-11.421	OC[C@H](c1ccccc1)NC(=O)c1[nH]cc(c1)c1nc(ncc1C)Nc1ccccc1C(F)(F)F
CHEMBL1991846	-8.1	-6.936	N[C@@H](Cc1ccccc1)COc1cncc(c1)/C=C/c1ccncc1
CHEMBL1991356	-8.7	-6.936	COc1cccc(c1)C1=C[N+]2=c3ccccc3=[NH+]C(=O)C2=C1
CHEMBL223367	-8.9	-6.864	OCCCc1cc2OCCCCCOc3nc(NC(=O)Nc2cc1Cl)cnc3C#N
CHEMBL2000832	-10.2	-6.936	COc1cc(ccc1O)c1ccc2c(c1)[nH]c1ccc(cc1[nH]c2=O)C(=O)NCc1cccc(c1)F
CHEMBL1974288	-8.7	-8.976	OC[C@@H](c1ccccc1)NC(=O)c1ccc(cc1)c1ccncc1
CHEMBL1969264	-8.4	-6.936	O=C(c1ccc2c(c1)nc1c(n2)[nH]c2c1cccc2)NC(C)(C)C
CHEMBL1966816	-9.5	-6.936	O=C(Nc1ccnc2c1cccc2F)Nc1cccc(n1)C(F)(F)F
CHEMBL1980896	-8.7	-7.072	O=C(Cc1cccc(c1)Cl)Nc1ccc(cc1)c1c(Br)sc2c1c(N)ncn2
CHEMBL1727312	-7.4	-6.936	O=c1[nH]c2ccccc2[nH]c2c1cccc2
CHEMBL3409580	-9.7	-12.649	OC[C@@H]([N+]1C=CC(=CC1=O)c1ccnc(n1)NC1CCOCC1)c1ccc(c(c1)F)F
CHEMBL1419458	-8.6	-6.936	O=C(c1nnn(c1c1ccccc1)c1nonc1N)N/N=C/c1ccncc1
CHEMBL3409590	-9.9	-10.047	OC[C@@H]([N+]1C=CC(=C(C1=O)F)c1ccnc(n1)NC1CCOCC1)c1ccc(c(c1)F)Cl
CHEMBL1977223	-9.2	-10.744	CCCC(=O)Nc1n[nH]c2c1cc(cc2)c1nnn(c1)Cc1ccccc1
CHEMBL549385	-11.4	-6.259	O/N=C/1\C(=O)N(c2c1c(ccc2)c1ccccc1)Cc1cc(F)cc2c1OCOC2
CHEMBL1090356	-10.1	-6.936	O=C(Cc1ccccc1)Nc1cccc(c1)c1nc2n(c1c1ccnc(n1)Nc1ccc(cc1)N1CCOCC1)ccs2
CHEMBL210032	-7.1	-6.905	N#Cc1c(N)cc(nc1c1ccccc1)NC(=O)C
CHEMBL572157	-9.6	-11.831	OC[C@H](c1cccc(c1)Cl)NC(=O)c1[nH]cc(c1)c1nc(ncc1C)Nc1cccc(c1C)C
CHEMBL514499	-9	-6.936	COc1cc2c(cc1OC)ncn2c1cc(c(s1)C(=O)N)OCc1ccccc1C(F)(F)F
CHEMBL256835	-7.8	-6.936	COc1nccc(n1)c1c(ncn1[C@@H]1CC[C@@H](CC1)O)c1ccc(cc1)F
CHEMBL1982980	-8.2	-6.936	CC(=C(c1cccc2c1[nH]c(c2CCCOc1cccc(c1Cl)Cl)C(=O)O)C)C
CHEMBL1971186	-9	-8.024	Fc1ccc(cc1)c1nc2n(c1c1ccnc(n1)NC1CCNCC1)cco2
CHEMBL1971021	-9.3	-6.936	O=C(Nc1cc(C)cc(c1)C)Nc1ccc(c(c1)C(F)(F)F)c1cccc2c1CNC2=O
CHEMBL1984191	-7.4	-6.936	Clc1ccc(cc1Cl)c1n[nH]cc1c1ccncn1
CHEMBL1981079	-8.5	-9.248	Clc1ccc(c(c1)F)c1[nH]c(cc1C(=O)N)c1ccnc(n1)N
CHEMBL2002446	-8.8	-6.936	CN1CCN(CC1)Cc1ccc2c(c1)Cc1c2[nH]nc1c1csc(c1)C#CCOCC1CC1
CHEMBL2007296	-8.7	-6.936	CCCOc1cccc(c1)[C@@H](NC(=O)c1ccc(cc1)c1ccncc1)C
CHEMBL1964399	-7.4	-9.112	COc1cc(ccc1OC)Nc1nccc(n1)NC1=C(C(=O)C1=O)N[C@H](C(C)(C)C)C
CHEMBL1980163	-8.8	-6.936	c1ccc(cc1)COc1ccc(cc1)Nc1ncnc2c1cccc2
CHEMBL1989856	-7.8	-6.936	N#Cc1c(C)c(C=O)c([n+]2c1[nH]c1c2cccc1)O
CHEMBL564389	-9.7	-6.561	O/N=C\1/C(=O)N(c2c1c(C=C)ccc2)Cc1cc(F)cc2c1OCOC2
CHEMBL3409592	-9.7	-11.108	OC[C@@H]([N+]1C=C(C)C(=CC1=O)c1ccnc(n1)NC1CCOCC1)c1ccc(c(c1)F)Cl
CHEMBL1993941	-9.4	-6.936	CCCn1ncc(c1)c1cnc(c2c1scc2c1ccc(cc1)NC(=O)Nc1cccc(c1)F)N
CHEMBL375525	-7.7	-8.482	CCN(C(=O)c1[nH]cc(c1)c1[nH]ncc1c1cccc(c1)Cl)C
CHEMBL1970314	-8	-6.936	Nc1cccc(c1)c1cc2cccnc2c(c1)C(=O)N
CHEMBL1973211	-9.4	-6.936	O=C(Nc1cccc(c1)C)Nc1ccc(cc1)c1csc2c1c(N)ncc2C#CCN1CCCC1
CHEMBL210963	-7.5	-7.096	CCOc1nc(NC(=O)Cc2cc(OC)c(cc2OC)S(=O)(=O)C)cc(c1C#N)N
CHEMBL1965495	-7.2	-6.936	N#Cc1cnc2c(c1c1ccccc1)c(C)n[nH]2
CHEMBL1965910	-10.5	-6.936	Nc1ncnc2c1c(cn2[C@@H]1CC[C@H](CC1)N1CCCC1)c1cccc(c1)OCc1ccccc1
CHEMBL1965131	-8	-6.936	Cc1ccc(cc1)C(=O)Nc1c(sc2c1c(Cl)c(cc2)Cl)C(=O)N
CHEMBL1975490	-9.2	-6.936	NCCCOc1cc2C(=O)NCc2c(c1)c1ccc(cc1)Nc1nc2c(o1)cccc2
CHEMBL1972183	-7.5	-6.936	CN1CCC[C@H]1COc1cncc(c1)CCc1ccccc1
CHEMBL553	-7.3	-6.936	COCCOc1cc2c(ncnc2cc1OCCOC)Nc1cccc(c1)C#C
CHEMBL570367	-8.9	-8.397	OC[C@@H](c1ccccc1)NC(=O)c1[nH]cc(c1)c1nc(ncc1C)Nc1ccccc1
CHEMBL1682341	-8.5	-8.84	c1ccc(cc1)Cc1nnn(c1)c1ccc2c(c1)cn[nH]2
CHEMBL2000685	-11.7	-6.936	O=C(c1cccc(c1)C(=O)Nc1cc(cc(c1)/C(=N/NC(=N)N)/C)/C(=N/NC(=N)N)/C)Nc1cc(cc(c1)/C(=N/NC(=N)N)/C)/C(=N/NC(=N)N)/C
CHEMBL2007372	-7.8	-6.936	OCC(CNc1nccc(n1)c1c([nH]c2[n+]1ccnc2NC)c1ccc(cc1)F)(C)C
CHEMBL2003286	-6.4	-6.936	COc1cc(ccc1O)/C=C\1/SC(=O)NC1=O
CHEMBL1998414	-7.6	-7.072	Clc1ccc(cc1)CCNC(=O)c1cc2c(s1)[nH]nc2C
CHEMBL1997023	-6.3	-6.936	CN(c1cc2sncc2cc1NC(=O)C(=O)O)C
CHEMBL576048	-9.7	-11.289	OC[C@H](c1cccc(c1)Cl)NC(=O)c1[nH]cc(c1)c1nc(ncc1C)Nc1ccc(cc1F)Cl
CHEMBL2003817	-8.5	-6.936	O=C(Nc1ccnc2c1ccc(c2)C(F)(F)F)Nc1cnccn1
CHEMBL2437300	-7.3	-7.223	CN1CCN(CC1)C(=O)Cn1c(=N)scc1c1ccccc1
CHEMBL207995	-7.4	-6.936	N#Cc1ncc(nc1)NC(=O)Nc1cc(Cl)c(cc1OC)C=O
CHEMBL1997534	-9.5	-8.568	COc1cccc(c1)[C@@H](NC(=O)c1sc(c(c1)C)c1ccc2c(c1)c(C)n[nH]2)C
CHEMBL1979252	-7.9	-6.936	O=C1C(=O)C(=C1Nc1ccncc1)NCc1cccc(c1)C(F)(F)F
CHEMBL219988	-10	-9.003	OC[C@@H](c1ccccc1F)NC(=O)c1[nH]cc(c1)c1[nH]ncc1c1cccc(c1)Cl
CHEMBL1990288	-9.1	-7.183	Fc1ccc(cc1)c1nc2n(c1c1ccnc(n1)N[C@H](c1ccccc1)C)cco2
CHEMBL210887	-8.2	-6.936	OCCCn1c(NC(=O)c2cccc(c2)[N](=O)O)nc2c1cccc2
CHEMBL1997617	-9.6	-6.936	CN1CCN(CC1)[C@@H]1CC[C@@H](CC1)n1cc(c2c1ncnc2N)c1ccc(cc1)Oc1ccccc1
CHEMBL1969190	-10	-6.936	COc1ccc(c2c1onc2N)c1ccc(cc1)NC(=O)Nc1cc(F)cc(c1)F
CHEMBL1998121	-8.4	-9.112	NCC[C@H](c1ccc(c(c1)Cl)Cl)C(=O)Nc1ccc2c(c1)cn[nH]2
CHEMBL1998585	-9.7	-6.936	O=C(Nc1cc(ccc1F)C(F)(F)F)Nc1ccc(cc1)c1csc2c1c(N)ncn2
CHEMBL494221	-9.1	-7.341	O[C@@H]1CC[C@H](CC1)Nc1ccc2n(n1)c(nn2)c1cccc(c1)C(F)(F)F
CHEMBL1381197	-8.6	-6.936	Clc1ccc(cc1)CNc1ccc2n(n1)c(nn2)c1ccccc1
CHEMBL1996500	-8.4	-6.936	Fc1ccc(c(c1)F)c1[nH]c2[n+](c1c1ccnc(n1)NCC(O)(C)C)ccnc2C
CHEMBL1986139	-6.8	-6.936	Clc1csc2c1c(ncn2)Nc1ccccc1
CHEMBL1981410	-9.6	-6.936	CNc1ncnc2c1N=C(CCN2)c1ccc(cc1)NC(=O)Nc1cccc(c1)C(F)(F)F
CHEMBL2006933	-7	-8.16	CSc1cnc2c(c1O)ccc1c2ccnc1
CHEMBL1993584	-8	-6.936	O[C@H](Cc1c[nH]c2c1cccc2)COc1cncc(c1)/C=C/c1ccncc1
CHEMBL3409593	-9.7	-11.723	OC[C@@H]([N+]1C(=CC(=CC1=O)c1ccnc(n1)NC1CCOCC1)C)c1ccc(c(c1)F)Cl
CHEMBL387385	-9.5	-11.831	OC[C@H](c1ccc(c(c1)Cl)F)NC(=O)c1[nH]cc(c1)c1n[nH]cc1c1cccc(c1)Cl
CHEMBL2437293	-8.7	-7.836	O=C(N1CCN(CC1)c1ccccc1)Cn1c(=N)scc1c1ccccc1
CHEMBL1970806	-9.1	-6.936	O=C1[NH+]c2sc3c(c2C2=NC(=N[N+]12)c1cccnc1)CCCC3
CHEMBL2005375	-9.5	-6.936	CC[C@@H]1N(C2CCCC2)c2nc(ncc2N(C1=O)C)Nc1ccc(cc1OC)C(=O)NC1CCCCC1
CHEMBL1964687	-10.2	-6.936	O=C(Nc1cc(C)cc(c1)C)Nc1ccc2c(c1)CCc1c2c2c(N)ncnc2s1
CHEMBL2003341	-8.7	-8.16	OC[C@@H](c1cc(Cl)cc(c1)Cl)NC(=O)c1ccc(cc1)c1ccncc1
CHEMBL592030	-9.6	-7.208	NCCCn1cc(c2c1cnc(n2)N)c1cc2cn[nH]c2c(c1)c1cc2c(s1)cccc2
CHEMBL1990496	-9.5	-6.936	N[C@@H](Cc1ccccc1)CNC1=NC(=C(C(=O)[N+]1C)c1ccc2c(c1)cccc2)c1ccncc1
CHEMBL220096	-10	-7.668	CNC(=O)[C@H](c1ccccc1)NC(=O)c1[nH]cc(c1)c1[nH]ncc1c1cccc(c1)Cl
CHEMBL1985095	-10.2	-6.936	NC(=O)Cn1cc(c2c1cnc(n2)N)c1cc2cn[nH]c2c(c1)c1cc2c(s1)cccc2
CHEMBL1682346	-8.9	-8.024	Nc1n[nH]c2c1cc(cc2)c1nnn(c1)Cc1ccccc1
CHEMBL568483	-9.5	-11.289	OC[C@H](c1cccc(c1)Cl)NC(=O)c1[nH]cc(c1)c1nc(ncc1C)Nc1ccc(cc1C)Cl
CHEMBL2006631	-8.9	-6.936	O=c1[nH]c2ccccc2[nH]c2c1ccc(c2)c1ccccc1S(=O)(=O)N(C)C
CHEMBL340384	-9	-7.072	O[C@H]1CC[C@H]([C@H](C1)Cl)[N@H+]1C[C@H](C(=O)N)C(=O)[C@H]2[C@@H]1C[C@@H](CC2)C1CCNCC1
CHEMBL1987982	-8.9	-6.936	FC(Oc1ccc(cc1)c1ccc2c(c1)c(c[nH]2)C1=CCNCC1)(F)F
CHEMBL2001668	-7.2	-6.936	IC1=C[NH+]C(=O)[N+]2C1=NC(=C2)c1ccccc1
CHEMBL1982924	-9	-6.936	COc1cccc(c1)C(=O)Nc1cnc2c(c1)c(c[nH]2)c1ccccc1
CHEMBL196363	-8.8	-6.936	O=C(Nc1cccc(c1)C)Nc1ccc(cc1)c1csc2c1c(N)ncn2
CHEMBL1970913	-7.6	-6.936	CCCC(=O)Nc1nn(c2c1cc1ccccc1n2)C(=O)CC
CHEMBL3409603	-9.1	-12.781	OC[C@@H]([N+]1C=CC(=CC1=O)c1ccnc(n1)NC1COC1)c1ccc(c(c1)F)Cl
CHEMBL1996817	-6.6	-7.072	CCCCOc1ncnc2c1c(c[nH]2)c1ccccc1
CHEMBL1987756	-7.6	-6.936	Brc1ccc(cc1)/C=C/CNCCNS(=O)(=O)c1cccc2c1ccnc2
CHEMBL1968127	-7.6	-6.936	CN(CC(CNc1nccc(n1)c1c(nc2n1cco2)c1ccc(cc1)F)(C)C)C
CHEMBL1967564	-7.6	-6.936	CCCC(=O)Nc1n[nH]c2c1cc1ccccc1n2
CHEMBL208637	-5.7	-6.905	CCOc1nc(NC(=O)C)cc(c1C#N)N
CHEMBL1968791	-9.2	-6.936	Nc1ncnc2c1c(c1cccc(c1)OCc1ccccc1)c(n2[C@@H]1C[C@H](C1)CN1CCCC1)C
CHEMBL404367	-8.3	-6.936	O=C(Nc1cccc(c1)C)Nc1ccc(cc1)c1cncc2c1c(N)nn2C
CHEMBL1996791	-7.3	-7.48	O[C@@H]1CC[C@H](CC1)n1nc(c2c1ncnc2N)I
CHEMBL1986603	-9.1	-6.936	O=C(Nc1nc(c(s1)c1ccc(cc1)n1cccn1)C)NCCC(=O)Nc1noc(c1)C
CHEMBL1967878	-9.3	-6.936	CN1CCN(CC1)c1ccc(cc1C)Nc1ncc(c(n1)N[C@H]1[C@@H]2C=C[C@H]([C@@H]1C(=O)N)C2)F
CHEMBL1972840	-9.1	-7.888	N[C@H](Cc1c[nH]c2c1cccc2)COc1cncc(c1)c1sc2c(c1)cncc2
CHEMBL564447	-11	-6.561	O/N=C/1\C(=O)N(c2c1c(ccc2)c1ccc(cc1)F)Cc1cc(F)cc2c1OCOC2
CHEMBL3409598	-9.8	-11.774	OC[C@@H]([N+]1C=CC(=CC1=O)c1nc(ncc1C)NC1CCOCC1)c1ccc(c(c1)F)Cl
CHEMBL1994074	-7.5	-6.936	Brc1ccc2c(c1)c(n[nH]2)c1ccccc1
CHEMBL1997503	-8.9	-6.936	CC(Oc1ccc(cc1Cl)c1noc(n1)c1ccc(cc1)N[C@H]1CC[C@@H](C1)C(=O)O)C
CHEMBL1993166	-9.9	-6.936	CN(CCCNC(=O)Nc1cc(cc(c1)/C(=N/NC(=N)N)/C)/C(=N/NC(=N)N)/C)CCCNC(=O)Nc1cc(cc(c1)/C(=N/NC(=N)N)/C)/C(=N/NC(=N)N)/C
CHEMBL563057	-9.6	-6.561	O/N=C/1\C(=O)N(c2c1c(Br)ccc2)Cc1cc(F)cc2c1OCOC2
CHEMBL1972158	-9.8	-9.52	Nc1n[nH]c2c1cc(cc2)c1nnn(c1c1ccccc1)Cc1ccccc1
CHEMBL226403	-10	-8.704	O=C1NCCc2c1cc([nH]2)c1ccnc(c1)c1cnc2c(c1)cccc2
CHEMBL1973808	-7.6	-6.936	Clc1ccc(cc1)C(=O)Nc1ccc2c(c1)cn[nH]2
CHEMBL1966722	-8.1	-6.936	S=C(Nc1ccc(cc1)Cl)NNC(=O)C(c1ccccc1)(c1ccccc1)O
CHEMBL1982711	-7.8	-6.936	NC(=O)c1ccc(cc1)c1c[nH]c2c1c(Cl)ccn2
CHEMBL3409599	-9.7	-13.191	OC[C@@H]([N+]1C=CC(=CC1=O)c1nc(ncc1Cl)NC1CCOCC1)c1ccc(c(c1)F)Cl
CHEMBL220241	-9.5	-6.936	CCn1c(nc2c1cc(nc2)Oc1cccc(c1)NC(=O)c1ccc(cc1)OCCN1CCOCC1)c1nonc1N
CHEMBL1969523	-7.1	-8.704	Cc1cccc(c1)Nc1nccc(n1)NC1=C(C(=O)C1=O)N[C@H](C(C)(C)C)C
CHEMBL219683	-8.5	-8.658	Clc1cccc(c1)c1cn[nH]c1c1c[nH]c(c1)C(=O)NC[C@@H]1CCCO1
CHEMBL1682359	-6.7	-6.936	CCCc1noc(c1)c1ccc2c(c1)cn[nH]2
CHEMBL1972362	-7.8	-6.936	NC(=O)c1sc2c(c1)c(cnc2)c1ccc(cc1)S(=O)(=O)C
CHEMBL1975208	-8.5	-6.936	CC(=O)N[C@H]1CCN(C1)c1[nH]c2[nH+]cc(c(=O)c2c(c1F)C)C(=O)O
CHEMBL1995832	-8	-6.936	OCC(CNc1nccc(n1)c1c([nH]c2[n+]1ccnc2OC)c1ccc(cc1F)F)(C)C
CHEMBL1975647	-7.9	-7.072	O=C(Nc1ccnc2c1cccc2F)Nc1cnccn1
CHEMBL1990212	-8.5	-6.936	COc1cc(OC)c(cc1Nc1ccc2n(n1)c(nn2)c1ccccc1)Cl
CHEMBL1972584	-10.6	-6.936	CC(=O)N1CCN(CC1)[C@@H]1CC[C@H](CC1)n1nc(c2c1ncnc2N)c1ccc(cc1)NC(=O)c1cc2c(n1C)cccc2
CHEMBL1976093	-7.8	-6.936	CN(CC(CNc1nccc(n1)c1c([nH]c2[n+]1ccnc2)c1ccc(cc1)F)(C)C)C
CHEMBL462120	-7.8	-6.936	Clc1ccc2c(c1)C(=C(C(=O)[NH+]2)N)c1ccccc1
CHEMBL1991078	-9.7	-9.52	COc1cc(ccc1OC)C(=O)Nc1n[nH]c2c1cc(cc2)c1nnn(c1)Cc1ccccc1
CHEMBL1980995	-7.7	-8.568	CN[C@@H]1C[C@@H]2O[C@]([C@@H]1OC)(C)n1c3ccccc3c3c1c1n2c2ccccc2c1c1c3CNC1=O
CHEMBL2005528	-7.7	-9.656	CCOC(=O)c1ccc2c(c1)c1CCNC(=O)c1[nH]2
CHEMBL1982167	-8.3	-6.936	COc1ccc(c(c1)NC(=O)c1c[nH][n+]2c1nccc2c1ccccc1)OC
CHEMBL568937	-9.8	-11.831	OC[C@H](c1cccc(c1)Cl)NC(=O)c1[nH]cc(c1)c1nc(ncc1C)Nc1cccc2c1CCC2
CHEMBL1967887	-7.4	-7.48	NCCOc1cncc(c1)c1ccc2c(c1)c(C)n[nH]2
CHEMBL1190711	-8.5	-7.48	COc1cc(ccc1OC)c1nc(Nc2ncccc2C(=O)N)[n+]2c(c1)[nH]cc2
CHEMBL1990254	-8.6	-9.145	NC[C@@H](c1ccccc1)NC(=O)c1ccc(cc1)c1ccncc1
CHEMBL2007151	-10.5	-6.936	Nc1ncnc2c1c(c1cccc(c1)OCc1ccccc1)c(n2[C@@H]1CC[C@H](CC1)N1CCCC1)C
CHEMBL451964	-8.5	-6.936	FC(c1ccc(cc1)c1nnc2n1nc(cc2)NC1CC1)(F)F
CHEMBL213505	-9.5	-6.936	O=C(Nc1cccc(c1)C(F)(F)F)Nc1ccc(cc1)c1noc2c1c(N)ncn2
CHEMBL50894	-9	-7.616	O=C1Nc2ccccc2c2c(C1)c1cc(ccc1[nH]2)[N](=O)O
CHEMBL1969372	-7.6	-7.072	COCCNc1nccc(n1)c1c([nH]c2[n+]1ccnc2)c1ccc(cc1)F
CHEMBL2002323	-7.5	-6.936	Cc1ccc(c(c1)c1ccc2[n+](c1)c(N)n[nH]2)F
CHEMBL3409609	-8.5	-11.591	COC[C@H](Nc1nccc(n1)C1=CC(=O)[N+](C=C1)[C@@H](c1ccc(c(c1)F)Cl)CO)CO
CHEMBL1966425	-8.8	-6.936	CN(CCCOc1cc2C(=O)NCc2c(c1)c1ccc(cc1)Nc1nc2c(o1)cccc2)C
CHEMBL1988437	-9.2	-6.936	CNC(=O)c1ccccc1Sc1ccc2c(c1)[nH]nc2/C=C/c1ccccn1
CHEMBL220320	-9.5	-9.609	Clc1cccc(c1)c1c[nH]nc1c1c[nH]c(c1)C(=O)NCc1ccccc1
CHEMBL1964692	-8.7	-6.936	O=C(Nc1cccc(c1)C(F)(F)F)Nc1ccc(cc1)c1cncc2c1c(N)nn2C
CHEMBL377408	-8.8	-9.112	CCOc1nc(cc(c1C#N)N)C(=O)NCc1ccccc1S(=O)(=O)N
CHEMBL1971649	-8.9	-6.936	O=C(Nc1cc(C)ccc1F)Nc1ccc(cc1)c1ccc2c(c1N)nccn2
CHEMBL1976090	-6.1	-6.936	Nc1ncnc2c1sc1c2c(N)ncn1
CHEMBL1994538	-8.8	-6.936	O=C(Nc1ccnc2c1cccc2C(F)(F)F)Nc1cnccn1
CHEMBL2005548	-8.2	-6.936	Clc1ccc(c(c1)Cl)CNC1=C(C(=O)C1=O)Nc1ccc2c(c1)cnn2C(=O)OC(C)(C)C
CHEMBL210618	-7.3	-7.227	CCOc1nc(NC(=O)Cc2cc(OC)ccc2OC)cc(c1C#N)N
CHEMBL1985566	-10	-6.936	N#CCc1ccc(cc1OC)c1ccc2c(c1)[nH]c1ccc(cc1[nH]c2=O)CCOc1ccc(cc1)N1CCOCC1
CHEMBL202635	-8.2	-6.936	COc1cc(CN2CCCCC2)c(cc1NC(=O)Nc1cnc(cn1)C#N)Cl
CHEMBL1973711	-8.8	-6.936	N#CC1=C(O)[NH+]C(=O)c2c1c1cc(Cl)ccc1oc2=N
CHEMBL1986186	-6.4	-6.936	C[C@@H](C(C)(C)C)NC1=C(C(=O)C1=O)Nc1ccncc1
CHEMBL2007044	-7.9	-6.936	CCN(CC#Cc1ccc2c(c1)c1[nH]nc(c1C2)c1ccc(nc1)C#N)CC
CHEMBL1966524	-9	-8.976	N[C@H](Cc1c[nH]c2c1cccc2)COc1cncc(c1)c1sc2c(c1)ccnc2
CHEMBL1981047	-9.5	-6.936	CO[C@H](C(=O)N1Cc2c(C1)[nH]nc2NC(=O)c1ccc(cc1)N1CCN(CC1)C)c1ccccc1
CHEMBL1965589	-8.9	-6.936	Fc1ccc(c(c1)F)c1[nH]c2[n+](c1c1ccnc(n1)NCC1(O)CC1)ccnc2C
CHEMBL1982465	-9.2	-6.936	O=C(Nc1cccc(c1)C)Nc1ccc(cc1)c1csc2c1c(N)ncc2C#CCN1CCOCC1
CHEMBL3409579	-9.3	-12.542	OC[C@@H]([N+]1C=CC(=CC1=O)c1ccnc(n1)NC1CCOCC1)c1cccc(c1)C#N
CHEMBL2002165	-9	-6.936	C[C@@H](Cn1ncc(c1)c1cnc(c2c1scc2c1ccc(cc1)NC(=O)Nc1cccc(c1)F)N)O
CHEMBL221109	-9.2	-9.242	Clc1cccc(c1)c1cn[nH]c1c1c[nH]c(c1)C(=O)NCc1ccncc1
CHEMBL1982957	-9.4	-7.752	NC(=O)c1cccc(c1)c1cnc2c(c1)c(c[nH]2)c1ccccc1
CHEMBL1999931	-10.4	-10.88	O=C(c1ccccc1)Nc1n[nH]c2c1cc(cc2)c1nnn(c1)Cc1ccccc1
CHEMBL1996831	-8.9	-6.936	OC(=O)c1c2CCC(=C3CCCC3)c2nc2c1cccc2
CHEMBL3409568	-9.3	-12.001	Fc1ccc(cc1Cl)C[N+]1C=CC(=CC1=O)c1ccnc(n1)NC1CCOCC1
CHEMBL2005792	-7.7	-7.344	OCC(CNc1nccc(n1)c1c([nH]c2[n+]1ccnc2OC)c1ccc(cc1)F)(C)C
CHEMBL2000481	-9.7	-6.936	NCCNS(=O)(=O)c1cccc(c1)C(=O)Nc1ccc(cc1)C1=N[NH+]C(=O)c2c1cccc2
CHEMBL1975138	-8	-6.936	S=C(Nc1ccc(cc1)F)NNC(=O)C(c1ccccc1)(c1ccccc1)O
CHEMBL211378	-9.3	-6.936	O=C(Nc1cccc(c1)C)Nc1ccc(cc1)c1noc2c1c(N)ncn2
CHEMBL508928	-9.4	-6.936	O=C(Nc1cccc(c1)C)Nc1ccc(cc1)c1cnc2[n+](c1N)[nH]cc2c1cnn(c1)C
CHEMBL3409588	-9.7	-12.542	OC[C@@H]([N+]1C=CC(=CC1=O)c1ccnc(n1)NC1CCOCC1)c1ccc(c(c1)F)Cl
CHEMBL1995592	-8.2	-6.936	Oc1ccc(c(c1)C)[n+]1c2cc(Cl)ccc2c(=O)c2c1[nH]c(N)nc2N
CHEMBL2003271	-8.3	-6.936	Clc1ccc(cc1)C(=O)Nc1c(sc2c1c(Cl)c(cc2)Cl)C(=O)N
CHEMBL1972250	-8.6	-6.936	N#Cc1ccc(cn1)c1n[nH]c2c1Cc1c2cc(c(c1)C#C)OC
CHEMBL1984842	-8.3	-7.072	OCC(CNc1nccc(n1)c1c([nH]c2[n+]1ccnc2OCC(C)C)c1ccc(cc1)F)(C)C
CHEMBL551140	-9.2	-5.849	O/N=C/1\C(=O)N(c2c1ccc(c2)C)Cc1cc(F)cc2c1OCOC2
CHEMBL2437298	-7.2	-6.873	CN1CCN(CC1)C(=O)Cn1c(=N)scc1c1ccc(cc1)Cl
CHEMBL1993661	-8	-11.424	COc1cc(Nc2ncc(c(n2)Nc2ccccc2S(=O)(=O)NC)Cl)cc(c1OC)OC
CHEMBL220897	-9.6	-11.091	OC[C@@H](c1cc(Cl)cc(c1)Cl)NC(=O)c1[nH]cc(c1)c1[nH]ncc1c1cccc(c1)Cl
CHEMBL2004615	-6.2	-6.936	CSc1nn(c(c1C(=O)N)N)c1ccccn1
CHEMBL1996390	-7.8	-6.936	OC(=O)c1sc2c(c1)c(cnc2)c1ccccc1
CHEMBL220057	-9.2	-6.936	O=C(Nc1cccc(c1)C)Nc1ccc(cc1)c1cccc2c1c(N)n[nH]2
CHEMBL219790	-10.1	-10.414	OC[C@@H](c1ccc(c(c1)F)F)NC(=O)c1[nH]cc(c1)c1[nH]ncc1c1cccc(c1)Cl
CHEMBL2000894	-9.4	-6.936	NNC(=O)[C@H]1C[N@@H+]([C@H]2CC[C@@H](C[C@@H]2C)O)[C@@H]2[C@H](C1=O)CC[C@@H](C2)C1CCNCC1
CHEMBL2007002	-9	-6.936	COc1cc(ccc1O)c1ccc2c(c1)c(n[nH]2)C(=O)Nc1ccccc1
CHEMBL2005899	-6.2	-6.936	CC(=O)N(C1=C(C(=O)C1=O)N[C@H](C(C)(C)C)C)c1ccncc1
CHEMBL1978448	-7.7	-6.936	O=C1[NH+]=c2ccc(cc2=[N+]2C1=CC=C2)CN(S(=O)(=O)C)C1CC1
CHEMBL1974310	-7.9	-6.936	Fc1ccc(cc1)c1cncc2c1cc(s2)C(=O)N
CHEMBL1981725	-10.2	-6.936	CCN1CCN(CC1)c1ccc(cc1)Nc1nccc(n1)c1c([nH]c2[n+]1cccc2)c1cccc(c1)C(=O)Nc1ccccc1F
CHEMBL1997822	-9.1	-6.936	Cc1[nH]c2c(c1)cc(cc2)c1csc2c1c(N)ncc2c1cccc(c1)S(=O)(=O)C
CHEMBL1986499	-9.9	-9.928	Fc1ccc(cc1)c1n(nnc1c1ccc2c(c1)c(N)n[nH]2)Cc1ccccc1
CHEMBL1990884	-8.9	-6.936	Cc1cc(C)c2c(c1)nc(o2)Nc1ccc(cc1F)c1cccc(c1N)C(=O)N
CHEMBL2437296	-6.9	-7.784	CN1CCN(CC1)C(=O)Cn1c(=N)scc1c1ccc(cc1)C
CHEMBL1908392	-9.6	-8.072	CN1CCN(CC1)CC(=O)N(c1ccc(cc1)N/C(=C/1\C(=O)Nc2c1cccc2)/c1ccccc1)C
CHEMBL3409573	-9.4	-13.6	OC[C@@H]([N+]1C=CC(=CC1=O)c1ccnc(n1)NC1CCOCC1)c1ccc(cc1)Cl
CHEMBL340921	-9	-6.936	O[C@@H]1CC[C@H]([C@@H](C1)C)[N@@H+]1C[C@H](C(=O)N)C(=O)[C@@H]2[C@H]1C[C@H](CC2)C1CCNCC1
CHEMBL509032	-8.9	-9.112	COc1cc(ccc1Nc1ncc(c(n1)Nc1ccccc1S(=O)(=O)C(C)C)Cl)N1CCC(CC1)N1CCN(CC1)C
CHEMBL412142	-8.1	-6.936	N#Cc1ccc(nc1)NCCNc1ncc(c(n1)c1ccc(cc1Cl)Cl)c1[nH]cc(n1)C
CHEMBL2000335	-9.2	-6.936	O=C(Nc1ccc(c(c1)C)C)Nc1ccc(cc1)c1csc2c1c(N)ncn2
CHEMBL559885	-10.9	-6.561	O/N=C\1/c2c(cccc2N(C1=O)Cc1cc(F)cc2c1OCOC2)CCc1ccccc1
CHEMBL2000271	-9.1	-8.024	NC[C@@H](Cc1ccccc1)COc1cncc(c1)c1ccc2c(c1)c(C)n[nH]2
CHEMBL2004771	-9.8	-6.936	O=C1NCc2c1cccc2c1ccc(cc1)Nc1nc2c(o1)cccc2
CHEMBL1998829	-9.1	-6.936	Clc1ccc(cc1)C(=O)Nc1cnc2c(c1)c(c[nH]2)c1ccccc1
CHEMBL10	-8.5	-6.936	Fc1ccc(cc1)c1nc([nH]c1c1ccncc1)c1ccc(cc1)[S@@](=O)C
CHEMBL1998545	-8.6	-7.888	OC[C@H](NC(=O)c1ccc(cc1)c1ccncc1)Cc1ccccc1
CHEMBL1242373	-9.9	-6.936	O=C(Nc1cccc(c1)C)Nc1ccc2c(c1)CCc1c2c2c(N)ncnc2s1
CHEMBL536151	-8.6	-6.936	Clc1ccc(c(c1)C(=O)Nc1cc(cc(c1)C(F)(F)F)C(F)(F)F)O
CHEMBL1999918	-7.8	-8.432	NC(=O)c1sc2c(c1)c(cnc2)c1ccc(c(c1F)F)Br
CHEMBL1890036	-8.1	-6.936	O=C(c1nnn(c1c1ccccc1)c1nonc1N)N/N=C(/c1ccco1)\C
CHEMBL116070	-7	-6.936	Brc1ccc(cc1)Oc1cncc2c1cc(s2)C(=O)N
CHEMBL2004872	-8.8	-7.752	COc1cccc(c1)[C@@H](NC(=O)c1ccc(cc1)c1ccncn1)C
CHEMBL1979883	-8.2	-6.936	CN(CC#Cc1cnc(c2c1scc2c1ccc(cc1)NC(=O)Nc1cccc(c1)C)N)C
CHEMBL219841	-7.5	-7.668	CN(C(=O)c1[nH]cc(c1)c1n[nH]cc1c1ccccc1)C
CHEMBL1965507	-8.4	-6.936	O=C(Nc1cccc(c1)C)Nc1ccc(cc1)NC(=O)c1csc2c1c(N)ncn2
CHEMBL1973893	-8.6	-6.936	CCCS(=O)(=O)Nc1ccc(cc1)c1ccc2c(c1)c(n[nH]2)NC(=O)C
CHEMBL1461728	-7.5	-6.936	Fc1cccc(c1)C(=O)Nc1ccc2c(c1)cn[nH]2
CHEMBL1970317	-9.5	-6.936	O=C(Nc1cccc(c1)F)Nc1ccc(cc1)c1csc2c1c(N)ncc2c1cnn(c1)C
CHEMBL1968070	-8.2	-6.936	Clc1nnc2c(c1)c(=O)[nH]c1c([nH]2)c(ccc1)C(=O)N
CHEMBL306380	-6.8	-6.936	Cc1ccc(cc1)c1nn(c2c1c(N)ncn2)C(C)(C)C
CHEMBL1972152	-6.8	-6.936	O=C1C2=C(CSC2)[NH+]=c2[n+]1[nH]c(c2)c1ccco1
CHEMBL1969755	-8.9	-7.888	OC[C@H](NC(=O)c1ccc(cc1F)c1ccncc1)Cc1ccccc1
CHEMBL1984432	-8.5	-8.432	Cc1ccc(c(c1)C)Cn1nnc(c1)c1ccc2c(c1)cn[nH]2
CHEMBL271381	-8.7	-6.936	COc1ccc(c2c1onc2N)c1ccc(cc1)NC(=O)Nc1cccc(c1)Br
CHEMBL1986530	-10.1	-6.936	Fc1ccc(cc1C(=O)N1CCN(CC1)c1ncccn1)CC1=N[NH+]C(=O)C2=C1CCCC2
CHEMBL1999126	-9.8	-6.936	N#Cc1c(C)c(/C=C/2\C(=NN(C2=O)c2ccccc2)C)c([n+]2c1[nH]c1c2cccc1)O
CHEMBL1998193	-6.4	-6.936	O=C(Nc1cccnc1)NCCCCCCNC(=O)Nc1cccnc1
CHEMBL1964307	-9.5	-6.936	O=C(Nc1cccc(c1)C)Cc1ccc(cc1)c1cccc2c1c(N)n[nH]2
CHEMBL1987009	-9	-8.568	COc1cccc(c1)CNC(=O)c1cc2c(s1)[nH]nc2c1ccccc1
CHEMBL2003638	-10.6	-9.656	Fc1cccc(c1)C(=O)Nc1n[nH]c2c1cc(cc2)c1nnn(c1)Cc1ccccc1
CHEMBL220272	-9.5	-9.207	Clc1cccc(c1)c1cn[nH]c1c1c[nH]c(c1)C(=O)NOCc1ccccc1
CHEMBL2004544	-8.9	-6.936	Oc1cccc2c1c(NCc1ccc3c(c1)OCO3)ccc2S(=O)(=O)O
CHEMBL1970104	-8	-6.936	CC(c1ccc2c(c1)[nH]c(n2)c1n[nH]c2c1cccc2)(C)C
CHEMBL513846	-8.3	-6.936	Oc1ccc(cc1)Nc1scc(n1)c1c(C)[nH]c2[n+]1cccc2
CHEMBL1984274	-9.5	-6.936	O=C1/C(=N/Nc2cccc3c2[C](=O)=[NH+][NH+]=[C]3=O)/C(=NN1c1ccccc1)c1ccccc1
CHEMBL1967531	-8.8	-6.936	O=C(Nc1ccccc1)Nc1ccc(cc1)c1csc2c1c(N)ncn2
CHEMBL1991725	-9.5	-6.936	CN(CC(=O)N[C@H](Cc1c[nH]c2c1cccc2)COc1cncc(c1)c1ccc2c(c1)ccnc2)C
CHEMBL1990912	-7.8	-7.208	OCCNc1ncc2c(c1)cc(cc2)c1cccnc1
CHEMBL1997597	-8	-6.936	CCS(=O)(=O)Nc1ccc(cc1)c1ccc2c(c1)c(N)n[nH]2
CHEMBL1974870	-8.8	-9.656	N[C@@H](Cc1cccc(c1)Cl)COc1cncc(c1)c1ccc2c(c1)c(C)n[nH]2
CHEMBL1965836	-9.5	-8.976	N[C@H](Cc1cccc(c1)OC(F)(F)F)COc1cncc(c1)c1ccc2c(c1)c(C)n[nH]2
CHEMBL1982866	-6.9	-6.936	COCCn1nc(c(c1)c1ccncn1)c1ccc(cc1)Cl
CHEMBL1516890	-7.8	-6.936	O=C1Nc2c(/C/1=C/c1cn(c3c1cccc3)C)nccc2
CHEMBL1972119	-10	-6.936	O=C(Nc1ccnc2c1cccc2C(F)(F)F)Nc1cccc(n1)N1CCOCC1
CHEMBL1979718	-8.5	-6.936	O=C(c1ccc2c(c1)c(C)c(n2Cc1ccccc1)C)Nc1n[nH]cn1
CHEMBL2002479	-9.1	-6.936	NCCCOc1cc2C(=O)NCc2c(c1)c1ccc(cc1)Nc1nc2c(o1)cc(cc2)Cl
CHEMBL1986597	-9.8	-6.936	O=C(c1cccc(c1)S(=O)(=O)N1CCOCC1)Nc1ccc(cc1)c1nc2c([nH]1)cccc2C(=O)N
CHEMBL1979970	-8	-7.072	CCCC(=O)Nc1n[nH]c2c1cc(nn2)c1cccc(c1F)F
CHEMBL1964804	-8.3	-6.936	CS(=O)(=O)NCCOc1cncc(c1)c1ccc2c(c1)ccnc2
CHEMBL2000429	-7.8	-7.616	OCC(CNc1nccc(n1)c1c([nH]c2[n+]1ccnc2OC(C)C)c1ccc(cc1F)F)(C)C
CHEMBL1989646	-8.9	-9.384	Nc1n[nH]c2c1cc(cc2)c1nnn(c1C)Cc1ccccc1
CHEMBL1977346	-7.5	-6.936	Ic1nnc2c(c1)c(=O)[nH]c1c([nH]2)cccc1
CHEMBL1972125	-9.2	-6.936	N[C@H](Cc1c[nH]c2c1cccc2)COc1cncc(c1)c1ccc(c(c1)C(=O)c1ccccc1)N
CHEMBL1966069	-9.7	-8.296	c1ccc2c(c1)n(nn2)Cc1nnn(c1)c1ccc2c(c1)cn[nH]2
CHEMBL2003456	-7.4	-6.936	O=c1[nH]c2c([nH]1)cc(cn2)c1ccccc1
CHEMBL1624529	-9.4	-6.936	N[C@@H]1[C@@H]2[C@H]1CN(C2)c1[nH]c2c(cc1F)c(=O)c(c[n+]2c1ccc(cc1F)F)C(=O)O
CHEMBL2000393	-10.1	-6.936	Fc1ccc2c(c1)n(cn2)c1ncc2c(n1)n(c(=O)[nH]2)[C@H]1CCOc2c1cccc2F
CHEMBL1987648	-8.1	-6.936	OCC(CNc1nccc(n1)c1c([nH]c2[n+]1ccnc2C)c1ccc(cc1)F)(C)C
CHEMBL1990415	-8.7	-6.936	O=C(c1ccncc1)Nc1n[nH]c2c1cc1ccccc1n2
CHEMBL1975787	-7.7	-7.072	Fc1ccc(c(c1)F)c1cncc2c1cc(s2)C(=O)N
CHEMBL185569	-9.9	-6.936	O=C(Nc1cccc(c1)C)Nc1ccc(cc1)c1cccc2c1CNC2=O
CHEMBL1982610	-7.7	-6.936	Clc1cccc(c1)C1=C[N+]2C(=N1)C(=C[NH+]C2=O)I
CHEMBL1989708	-9.6	-6.936	C[C@@H](Cn1ncc(c1)c1cnc(c2c1scc2c1ccc(cc1)NC(=O)Nc1cccc(c1)C)N)O
CHEMBL1980704	-9.1	-6.936	Cc1cc2[nH]nc([n+]2c2c1cccc2)SCc1[nH]c2[n+](c1)cccc2
CHEMBL1994864	-7.6	-6.936	Cc1ccc(cc1)CNC1=C(C(=O)C1=O)Nc1ccncc1
CHEMBL373646	-8.7	-6.8	CCN1CCC[C@H]1CNC(=O)c1[nH]cc(c1)c1[nH]ncc1c1cccc(c1)Cl
CHEMBL316264	-8.5	-6.936	Fc1ccc(cc1)c1[nH]c(c(n1)c1ccc(cc1)F)c1ccncc1
CHEMBL1966087	-7.3	-6.936	C1NC[C@H](C1)Oc1cncc(c1)/C=C/c1ccncc1
CHEMBL1982383	-8	-6.936	NCCc1ncc[n+]2c1[nH]c(c2c1ccnc(n1)NCC(CO)(C)C)c1ccc(cc1)F
CHEMBL259922	-9.7	-6.936	Cc1ccc(cc1Nc1ncnc2c1cnn2c1ccccc1)C(=O)Nc1nocc1
CHEMBL1236126	-8.3	-6.936	OCCCn1c(NC(=O)c2cccc(c2)[N](=O)O)nc2c1ccc(c2)OC(=O)C(C)(C)C
CHEMBL3409571	-9	-12.001	OC[C@@H]([N+]1C=CC(=CC1=O)c1ccnc(n1)NC1CCOCC1)c1ccccc1
CHEMBL3409576	-9.1	-11.962	OC[C@H]([N+]1C=CC(=CC1=O)c1ccnc(n1)NC1CCOCC1)c1cccc(c1)C
CHEMBL2004419	-8.8	-6.936	CC(Cn1c(N)nc2c1cc(cc2F)c1c(nc2n1ccs2)c1ccc(cc1)F)C
CHEMBL1988153	-8.8	-6.936	Cc1nnc(o1)c1sc2c(c1)c(cnc2)Oc1ccc(cc1)C(F)(F)F
CHEMBL1999590	-8.4	-6.936	Cc1cc(n(n1)c1ncnc(c1)N/N=C/c1ccco1)c1ccccc1
CHEMBL1965988	-8.4	-6.936	NCC#Cc1cnc(c2c1scc2c1ccc(cc1)NC(=O)Nc1cccc(c1)C)N
CHEMBL1964413	-9.7	-7.888	FC(c1cc(ccc1Cn1nnc(c1)c1ccc2c(c1)cn[nH]2)C(F)(F)F)(F)F
CHEMBL535331	-8.2	-6.936	c1ccc2c(c1)c(/C=N/Nc1nc3c([nH]1)cccc3)c[nH]2
CHEMBL2004438	-9.7	-6.936	O=C(Nc1cccc(c1)C(F)(F)F)Nc1ccc(cc1)c1ccc2c(c1N)nccn2
CHEMBL1967544	-8.3	-6.936	NCCN(S(=O)(=O)c1cccc2c1cccc2N(C)C)c1cncc(c1)c1ccc2c(c1)ccnc2
CHEMBL413779	-8.6	-7.616	OCCOc1cc2OCCCCCOc3nc(NC(=O)Nc2cc1Cl)cnc3C#N
CHEMBL1682552	-8.9	-7.208	C1CCC(CC1)Nc1c([nH]c2[n+]1cccn2)c1ccc2c(c1)cn[nH]2
CHEMBL1173055	-8.7	-6.936	CNCc1ccc(cc1)c1[nH]c2c3c1CCNC(=O)c3cc(c2)F
CHEMBL398951	-8.4	-6.936	N#Cc1ccc(cn1)c1n[nH]c2c1Cc1c2cc(cc1)OCCCCN1CCOCC1
CHEMBL504950	-6.8	-6.936	Cc1cc(C)c2c(n1)sc1c2ncnc1N
CHEMBL1978656	-8.8	-6.936	Cc1c(cccc1O)NC(=O)c1c[nH][n+]2c1nccc2c1ccccc1
CHEMBL387971	-8.7	-6.936	COCCOCC#Cc1scc(c1)c1n[nH]c2c1C(=O)c1c2ccc(c1)CN1CCN(CC1)C
CHEMBL1992555	-9.3	-6.936	O=C(c1cccc(c1)[N](=O)O)N/N=C/c1ccc(o1)Sc1nc2c([nH]1)cccc2
CHEMBL1994321	-9.1	-6.936	O=C(Nc1cccc(c1)C)Nc1ccc(cc1)c1csc2c1c(N)ncc2C#CCNS(=O)(=O)C
CHEMBL1991188	-9	-9.52	COc1cc(ccc1C(=O)N[C@H](c1cccc(c1)OC)C)c1ccncc1F
CHEMBL1974935	-7.9	-6.936	N[C@H](Cc1c[nH]c2c1cccc2)COc1cncc(c1)/C=C/c1ccncc1
CHEMBL1996923	-5.5	-6.936	Clc1cc2[nH]nnc2cc1Cl
CHEMBL373628	-9.6	-9.52	Clc1cccc(c1)c1cn[nH]c1c1c[nH]c(c1)C(=O)N[C@@H](c1ccccc1)C
CHEMBL1966628	-8.2	-7.888	N[C@@H]1CC[C@H](CC1)Nc1nccc(n1)c1c[nH]c2c1cccn2
CHEMBL1983025	-9.4	-6.936	CCC(C#Cc1cnc(c2c1scc2c1ccc(cc1)NC(=O)Nc1cccc(c1)C)N)(CC)N
CHEMBL422897	-9.4	-6.936	CN1CC[C@@H]([C@H](C1)O)c1c(O)cc(c2c1oc(cc2=O)c1ccccc1Cl)O
CHEMBL1990885	-7.9	-6.936	CCN(CCNC(=O)c1c(C)[nH]c(c1C)/C=C/1\C(=O)Nc2c1cc(F)cc2)CC
CHEMBL259084	-9.9	-6.936	Clc1ccc2c(c1)C(=NCc1c2nc(nc1)Nc1ccc(cc1)C(=O)O)c1c(F)cccc1F
CHEMBL1988075	-9.4	-6.936	O=C(Nc1cccc(c1)F)Nc1ccc(cc1)c1csc2c1c(N)ncc2c1ccc(nc1)C
CHEMBL565612	-9.6	-6.936	CN1CCN(CC1)c1nc2ccccc2c(n1)C1=C(C(=O)NC1=O)c1c[nH]c2c1cccc2
CHEMBL2003524	-7.5	-6.936	CCc1nc2C(=O)NC(=O)c2c2c1cc(OC)c(c2)OC
CHEMBL1969049	-9	-8.432	COc1cccc(c1)[C@@H](NC(=O)c1ccc(c(c1)C)c1ccncc1)C
CHEMBL1997349	-9.6	-6.936	N#Cc1c(C)c(/C=C/2\C(=NN(C2=O)c2ccc(c(c2)Cl)Cl)C)c([n+]2c1[nH]c1c2cccc1)O
CHEMBL1986970	-8.2	-8.296	COCCN(C(=O)c1n(nnc1c1ccc2c(c1)cn[nH]2)Cc1ccccc1)C
CHEMBL1983963	-9.4	-6.936	O=C(Nc1cccc(c1)C)Nc1ccc(cc1)c1coc2c1c(N)ncn2
CHEMBL259850	-6.9	-6.936	COc1ccc(cc1)CNC(=O)Nc1ncc(s1)[N](=O)O
CHEMBL1967720	-9.6	-6.936	O=C(Nc1cccc(c1)F)Nc1ccc(cc1)c1csc2c1c(N)ncc2c1cnn(c1)C(C(=O)N)(C)C
CHEMBL2006156	-8	-6.936	CC(N(C(=O)Nc1ccc2c(c1)nc(c(n2)c1ccco1)c1ccco1)C(C)C)C
CHEMBL463119	-7	-7.209	C=CCc1c(C)nc2c(c1C)c1ncnc(c1s2)N
CHEMBL571484	-9.6	-11.831	OC[C@H](c1cccc(c1)Cl)NC(=O)c1[nH]cc(c1)c1nc(ncc1C)Nc1cccc2c1OCO2
CHEMBL379218	-9.1	-8.956	N[C@@H](Cc1ccccc1)COc1cncc(c1)c1ccc2c(c1)c(C)n[nH]2
CHEMBL178737	-11.2	-6.936	O=C(N1CCn2c3c(C1)cccc3c(c2)C1=C(C(=O)NC1=O)c1c[nH]c2[n+]1cccc2)N1CCOCC1
CHEMBL1976220	-8.3	-6.936	O=C(Nc1cccc(c1)Br)Nc1ccc(cc1)c1csc2c1c(N)ncc2
CHEMBL1979577	-8.4	-6.936	O=C(Nc1cccc(c1)C)Nc1ccc(cc1)c1csc2c1c(N)ncc2C#CC(N)(C)C
CHEMBL1991674	-8.6	-7.208	O[C@@H]1CC[C@H](CC1)Nc1cc(Cl)nc(n1)c1c[nH]c2c1cccn2
CHEMBL1682545	-8.3	-6.936	c1ccc(cc1)Nc1scc(n1)c1ccc2c(c1)cn[nH]2
CHEMBL1991434	-8.3	-6.936	COc1cc(ccc1OC)/C=C/1\C(=O)ON=C1c1ccc(cc1)Br
CHEMBL2001288	-7.3	-6.936	OC[C@@H]1O[C@@H]([C@H]([C@H]1O)O)n1nc(c2c1ncnc2N)I
CHEMBL219627	-9.7	-7.209	Clc1cccc(c1)c1cn[nH]c1c1c[nH]c(c1)C(=O)N[C@@H](c1ccccc1)C(=O)O
CHEMBL2000508	-7.8	-6.936	Fc1ccc(cc1)c1nc2n(c1c1ccncc1)ccs2
CHEMBL1973483	-9.3	-6.936	O=C(Nc1ccnc2c1ccc(c2)C(F)(F)F)Nc1cccc(n1)C(F)(F)F
CHEMBL468280	-7.8	-6.936	CC[N@@H+]1[C@H]2C[C@@H](Cl)[C@@H](C[C@@H]2C(=O)[C@@H]2[C@H]1NOC2=O)F
CHEMBL1987793	-9.6	-6.936	Cc1ccccc1c1c2ccccc2n(c1C(=O)O)CCCOc1cccc2c1cccc2
CHEMBL2006188	-8.4	-7.344	NCCCNc1cc(ccc1C(=O)N[C@H](c1cccc(c1)OC)C)c1ccncc1
CHEMBL2005186	-9.6	-6.936	CC(NC(=O)COc1cccc(c1)c1nc(Nc2ccc3c(c2)cn[nH]3)c2c(n1)cccc2)C
CHEMBL3409594	-9.2	-11.927	OC[C@H]([N+]1C=CC(=NC1=O)c1ccnc(n1)NC1CCOCC1)c1ccc(c(c1)F)Cl
CHEMBL2004647	-7.8	-6.936	CN[C@H]1CCN(C1)c1[nH]c2[nH+]cc(c(=O)c2c(c1Br)C)C(=O)O
CHEMBL2001485	-10.1	-6.936	O=C(Nc1ccc(cc1)C)Nc1ccc(cc1)c1csc2c1c(N)ncc2c1cnn(c1)[C@H](C(=O)N(C)C)C
CHEMBL103667	-9.6	-6.936	O=C(Nc1cc(nn1c1ccc(cc1)C)C(C)(C)C)Nc1ccc(c2c1cccc2)OCCN1CCOCC1
CHEMBL2002702	-7.8	-6.936	O=C1Nc2c(/C/1=C\c1[nH]c(cc1C)C)cccc2
CHEMBL1995172	-6.6	-6.936	Brc1ccc2c(c1)c1[nH]ncc1C2
CHEMBL38380	-7.6	-6.936	O=S(=O)(c1cccc2c1ccnc2)N1CCNCCC1
CHEMBL222249	-10.1	-10.061	Clc1cccc(c1)c1cn[nH]c1c1c[nH]c(c1)C(=O)NCc1ccc(c(c1)F)F
CHEMBL1974457	-7.9	-6.936	Fc1cccc(c1)c1cncc2c1cc(s2)C(=O)O
CHEMBL3409605	-9.6	-11.723	OC[C@@H]([N+]1C=CC(=CC1=O)c1ccnc(n1)N[C@H]1CCO[C@@H](C1)C)c1ccc(c(c1)F)Cl
CHEMBL1985580	-9.2	-6.936	O=C([C@@H](Cc1cccc2c1cccc2)N)Nc1cncc(c1)/C=C/c1ccncc1
CHEMBL1971245	-9.3	-6.936	CN1CCN(CC1)c1cccc(c1)Nc1nccc(n1)c1c([nH]c2[n+]1cccc2)C(=O)N
CHEMBL2006276	-8.2	-6.936	COc1cccc2c1[nH]c1cc(ccc1c(=O)[nH]2)Nc1ccncc1
CHEMBL2003420	-7.1	-6.936	O=C(NCc1cccnc1)NCCCCCCNC(=O)NCc1cccnc1
CHEMBL1979554	-8.8	-6.936	Clc1ccc(c(c1)Cl)CNC1=C(C(=O)C1=O)Nc1ccc2c(c1)cn[nH]2
CHEMBL2004355	-8	-8.432	CCOc1nc(cc(c1C#N)N)C(=O)NCc1ccc(cc1)S(=O)(=O)N
CHEMBL2006778	-8.5	-6.936	CNC(=O)/C=C/c1cnc(c2c1scc2c1cc(F)c2c(c1)cc([nH]2)C)N
CHEMBL1973142	-6.7	-6.936	CC(=O)Nc1c(sc2c1c(Cl)c(cc2)Cl)C(=O)N
CHEMBL1969042	-9.1	-6.936	Oc1ccc(cc1)c1c([nH]nc1c1ccc(cc1)O)Nc1ccc(cc1)O
CHEMBL2002240	-8.2	-6.936	N#Cc1c(N)cc(nc1c1ccc2c(c1)cccc2)NC(=O)C
CHEMBL1992937	-7.2	-6.936	Cc1ccc(nc1)Nc1nc2c([nH]1)cc(cc2)[N](=O)O
CHEMBL570111	-10	-10.725	OC[C@H](c1cccc(c1)Cl)NC(=O)c1[nH]cc(c1)c1nc(ncc1C)Nc1cccc2c1CCCC2
CHEMBL1977814	-6.8	-6.936	CC(CO[N@H+]1[C@@H]2CC[C@H](C[C@@H]2C(=O)[C@@H]2[C@H]1N(C)N[C@@H]2C)Cl)C
CHEMBL1992342	-8.2	-6.936	CCCS(=O)(=O)Nc1ccc(cc1)c1ccc2c(c1)c(N)n[nH]2
CHEMBL2000354	-7.2	-6.936	COc1ccc(cc1O)/C=C\1/S/C(=N\c2ccccc2)/NC1=O
CHEMBL1972937	-7.5	-6.936	COc1cccc(c1)/C=C\1/S/C(=N\c2ccccc2)/NC1=O
CHEMBL1973098	-6.5	-6.936	COc1cc(ccc1O)/C=C\1/SC(=S)NC1=O
CHEMBL4089284	-9.9	-6.421	CN1CCN(CC1)CC(=O)N(c1ccc(cc1)N/C(=C/1\C(=O)Nc2c1cc(cc2)C(=O)O)/c1ccccc1)C
CHEMBL1965631	-8.9	-9.248	CN(CC(=O)Nc1n[nH]c2c1cc(cc2)c1nnn(c1)Cc1ccccc1)C
CHEMBL2001923	-11.5	-6.936	Fc1c(F)cc(cc1F)Cn1cc(c2c1cncc2)c1ccc2c(c1)[nH]c1ccc(cc1[nH]c2=O)CCOc1ccc(cc1)N1CCOCC1
CHEMBL2004892	-8	-6.936	Nc1n[nH]c2c1cc(cc2)c1ccc(cc1)NS(=O)(=O)C
CHEMBL1984044	-7.5	-6.936	CCN(CCOc1ccc(cc1)c1[nH]c2c(n1)c(ccc2)C(=O)N)CC
CHEMBL572162	-9.5	-11.831	OC[C@H](c1ccccc1)NC(=O)c1[nH]cc(c1)c1nc(ncc1C)Nc1ccccc1F
CHEMBL2006785	-8.1	-6.936	N#Cc1sc2c(c1NC(=O)c1ccc(cc1)C)c(Cl)c(cc2)Cl
CHEMBL3409407	-9.2	-12.781	Clc1cccc(c1)C[N+]1C=CC(=CC1=O)c1ccnc(n1)NC1CCOCC1
CHEMBL1983006	-7.5	-6.936	N#Cc1ncc(nc1)NC(=O)Nc1cc(Cl)c(cc1OC)C(=O)O
CHEMBL2437291	-8.7	-7.725	Cc1ccc(cc1)c1csc(=N)n1CC(=O)N1CCN(CC1)c1ccccc1
CHEMBL1977148	-8.7	-6.936	OCCn1ncc(c1)c1cnc(c2c1scc2c1ccc(cc1)NC(=O)Nc1ccc(cc1)OC)N
CHEMBL2006836	-9.4	-6.936	N#Cc1c(C)c(/C=C/2\C(=NN(C2=O)c2ccc(cc2)C(=O)O)C)c([n+]2c1[nH]c1c2cccc1)O
CHEMBL1970074	-9.9	-6.936	O=C(Nc1cccc(c1)C(F)(F)F)Nc1ccc(cc1)c1cccc2c1c(C)n[nH]2
CHEMBL1973937	-9.1	-6.936	O=C(Nc1cccc(c1)Br)Nc1ccc(cc1)c1ccc(c2c1c(N)n[nH]2)C
CHEMBL373598	-8.8	-6.926	OCCCOc1cc2OCCCCCOc3nc(NC(=O)Nc2cc1Cl)cnc3C#N
CHEMBL394619	-8.3	-6.936	O=C(Nc1cccc(c1)C)Nc1ccc(cc1)c1csc2c1c(N)ncc2
CHEMBL1972489	-7.7	-6.936	Clc1ccc(cc1)C(=O)Nc1ccc2c(c1)[nH]nc2
CHEMBL117697	-7	-6.936	COc1cccc(c1)Nc1ncnc2c1cccc2
CHEMBL1972142	-9.4	-6.936	O=C(c1cccc(c1)c1cnc2c(c1)cc[nH]2)NCc1ccccc1
CHEMBL1988173	-8.4	-6.936	S=C(Nc1ccc(cc1C)Cl)NNC(=O)C(c1ccccc1)(c1ccccc1)O
CHEMBL1969102	-8.9	-6.936	O=C(Nc1cccc(c1)C)Nc1ccc(cc1)c1csc2c1c(N)ncc2c1cn[nH]c1
CHEMBL1682540	-7.6	-6.936	c1cc[n+]2c(n1)[nH]c(c2)c1ccc2c(c1)cn[nH]2
CHEMBL2006010	-9.8	-6.936	O=C(Nc1ccnc2c1ccc(c2Cl)Cl)Nc1cccc(n1)C(F)(F)F

## Sheet: er
Reference					Validation
ID	DS	EXP	SMILES		ID	DS	EXP	SMILES
CHEMBL397775	-9.5	-8.94	Oc1ccc2c(c1)[C@H]1CCC[C@H]1[C@H](O2)c1ccccc1		CHEMBL58741	-9.3	-7.511	Oc1ccc(cc1)c1cc(nc(c1)c1ccc(cc1)O)N(CCc1ccccc1)C
CHEMBL179481	-8.3	-5.44	Fc1ccc(cc1)/C=C/c1cc(F)cc(c1)F		CHEMBL315475	-9	-11.699	COc1ccc(cc1)c1c(oc(c1CC)c1ccc(cc1)O)c1ccc(cc1)O
CHEMBL1801008	-8.7	-5.849	Fc1cc(ccc1O)[C@@H](C(C(=O)Nc1nccs1)(C)C)c1ccccc1		CHEMBL464360	-8.6	-7.132	OC[C@H]1O[C@@H](Oc2cc(O)cc3c2C(=O)c2c(C3=O)cc(cc2O)C)[C@@H]([C@H]([C@@H]1O)O)O
CHEMBL431698	-8.4	-11.407	Oc1ccc(cc1)c1sc2c(c1)ccc(c2)O		CHEMBL179619	-7	-5.44	COc1ccc(cc1)/C=C/c1cc(Cl)cc(c1)Cl
CHEMBL135	-10.2	-10.775	Oc1ccc2c(c1)CC[C@@H]1[C@@H]2CC[C@]2([C@H]1CC[C@@H]2O)C		CHEMBL391532	-10.4	-11.074	Oc1ccc(cc1)[C@@H]1Oc2ccc(cc2[C@H]2[C@@H]1C[C@@H](C2)C(F)(F)F)O
CHEMBL426049	-7.4	-5.44	CCCCOc1ccc(cc1)/C=C\c1cc(OC)cc(c1)OC		CHEMBL494491	-7.7	-6.939	CC(CCc1cc(NCC(C)C)nc(n1)NCc1ccccc1)C
CHEMBL391439	-8.7	-8.104	Fc1ccc(cc1)[C@@](c1c[nH]c2c1cccc2NS(=O)(=O)C)(C1CC1)C		CHEMBL282575	-8.8	-10.533	O=C(c1ccccc1)Oc1ccc2c(c1)CC[C@@H]1[C@@H]2CC[C@]2([C@H]1CC[C@@H]2O)C
CHEMBL3645266	-9.8	-10.942	Oc1ccc(cc1)N(C(=O)c1ccc2c(c1)cccc2)c1ccc(cc1)O		CHEMBL57875	-9.7	-8.581	Oc1ccc(cc1)c1nc(cc(c1)c1ccccc1)N(CCc1ccccc1)C
CHEMBL522823	-8	-7.619	CC(CNc1cc(CCc2cccc3c2cccc3)nc(n1)NCC(C)C)C		CHEMBL175526	-5.7	-5.44	CCCCOc1ccc(cc1)/C=C/c1cc(OC)cc(c1)OC
CHEMBL4070169	-8	-12.649	OC(=O)/C=C/c1ccc(cc1)Oc1c(sc2c1ccc(c2)O)C(=O)c1ccc(cc1C)C		CHEMBL3645263	-9.4	-11.459	CCCc1ccc(cc1)C(=O)N(c1ccc(cc1)O)c1ccc(cc1)O
CHEMBL8145	-9.1	-7.813	Oc1ccc(cc1)c1coc2c(c1=O)ccc(c2)O		CHEMBL278703	-10	-11.677	Oc1ccc(cc1)[C@@H]1Oc2ccc(cc2[C@H]2[C@@H]1CCC2)O
CHEMBL319244	-8.5	-7.678	O=C(/C=C/c1ccc(c(c1)O)O)OCCc1ccccc1		CHEMBL26865	-9.8	-10.976	Oc1ccc(cc1)C1=C(Cc2c1ccc(c2)O)c1ccc(cc1)O
CHEMBL131	-9.2	-7.209	OCC(=O)[C@@]1(O)CC[C@@H]2[C@]1(C)C[C@H](O)[C@H]1[C@H]2CCC2=CC(=O)C=C[C@]12C		CHEMBL363630	-9.1	-10.608	CCc1nc2cc(O)ccc2c(c1c1ccccc1)Oc1ccc(cc1)/C=C/C(=O)N
CHEMBL3589346	-9.2	-10.427	Oc1ccc(cc1)C1=C([C@@H]2O[C@H]1[C@H](C2)S(=O)(=O)Oc1ccccc1)c1ccc(cc1)O		CHEMBL135732	-8.9	-11.421	Oc1ccc2c(c1)sc1c2CC[C@]2([C@H]1CC[C@@H]2O)C
CHEMBL135236	-9.5	-11.012	Oc1ccc2c(c1)ccc1c2CC[C@]2([C@H]1CC[C@H]2O)C		CHEMBL165	-7.9	-8.303	Oc1ccc(cc1)/C=C/c1cc(O)cc(c1)O
CHEMBL523138	-7.8	-8.351	CCCCc1cc2ccccc2c(c1c1ccc(cc1)F)Oc1ccc(cc1)/C=C/C(=O)O		CHEMBL3545017	-9.6	-10.422	Oc1ccc(cc1)N(C(=O)c1ccc(c(c1)F)O)c1ccc(cc1)F
CHEMBL178967	-7.5	-5.44	COc1ccc(cc1)/C=C\c1cc(Cl)cc(c1)Cl		CHEMBL153062	-6	-9.475	CCCCCCCCCc1ccc(cc1)O
CHEMBL57093	-9.4	-9.731	CCCN(c1cc(cc(n1)c1ccc(c(c1)C)O)c1ccccc1)Cc1ccccn1		CHEMBL514630	-9.3	-7.209	O=C([C@@]1(C)C[C@]2(C)c3c([C@H]1c1c2cccc1)cccc3)Nc1nncs1
CHEMBL179821	-8.6	-5.44	Clc1cc(/C=C\c2cccc(c2)C(F)(F)F)cc(c1)Cl		CHEMBL296411	-6.7	-8.953	COc1ccc(cc1)/C=C/c1cc(OC)cc(c1)OC
CHEMBL175525	-5.7	-8.73	CCOc1ccc(cc1)/C=C/c1cc(OC)cc(c1)OC		CHEMBL1222307	-10.2	-6.8	CC(=O)c1ccc2c(c1)[C@@H]1C=CC[C@@H]1[C@H](N2)c1cc2OCOc2cc1Br
CHEMBL493703	-7.6	-6.986	CC(CNc1cc(NCc2ccccc2)nc(n1)NCC(C)C)C		CHEMBL393390	-10.2	-9.117	COCc1cc(O)cc2c1O[C@H](c1ccc(cc1)O)[C@H]1[C@@H]2CC(C1)(F)F
CHEMBL178806	-7.4	-5.44	COc1ccc(cc1)/C=C/c1cc(F)cc(c1)F		CHEMBL489	-8.6	-11.975	CC/C(=C(\c1ccc(cc1)O)/c1ccc(cc1)OCCN(C)C)/c1ccccc1
CHEMBL1213783	-8.7	-9.975	CC/C(=C(\c1ccccc1)/c1ccc(cc1)OCC[N+](C)(C)C)/c1ccccc1		CHEMBL185355	-9.2	-7.449	Oc1ccc(cc1)c1[nH][n+]2c(c1c1ccc(cc1)O)ncc(c2)O
CHEMBL490198	-8.1	-11.421	CCCCc1cc2cc(O)ccc2c(c1c1ccccc1)Oc1ccc(cc1)/C=C/C(=O)O		CHEMBL370492	-9.3	-9.384	CCc1nc2cc(O)ccc2c(c1c1ccccc1)Oc1ccc(cc1)/C=C/C(=O)O
CHEMBL380565	-9.8	-12.477	Nc1ccc(cc1)C1=C(Cc2c1ccc(c2)O)c1ccc(cc1)O		CHEMBL361541	-8.8	-5.44	Clc1cc(/C=C/c2cccc(c2)C(F)(F)F)cc(c1)Cl
CHEMBL150279	-8.5	-8.731	Oc1ccc(cc1)CCNc1nc(nc(n1)N1CCNCC1)N(CCCc1ccc(cc1)F)C		CHEMBL3645268	-9.4	-10.725	Oc1ccc(cc1)CN(c1ccc(cc1)F)c1ccc(cc1)O
CHEMBL236718	-11.1	-10.987	Oc1ccc(cc1)[C@@H]1Oc2ccc(cc2[C@H]2[C@@H]1CC(C2)(F)F)O		CHEMBL370403	-10.4	-11.066	Oc1ccc2c(c1)CC(=C2c1ccc(cc1)C(=O)C)c1ccc(cc1)O
CHEMBL1800981	-8.8	-5.849	Fc1cc(ccc1O)[C@@H](C(C(=O)Nc1scnn1)(C)C)c1ccccc1		CHEMBL219467	-7.5	-9.966	CN(CCOc1ccc(cc1)c1c([nH][n+]2c1nc(cc2C(F)(F)F)C(F)(F)F)c1ccc(cc1)O)C
CHEMBL234462	-10.1	-11.615	Oc1ccc(cc1)[C@H]1Oc2ccc(cc2[C@@H]2[C@H]1CCCC2)O		CHEMBL236495	-7.6	-6.113	COC(=O)[C@H](C[C@]1(C)C[C@@H]2CC[C@H]1C[C@H]2C(CCNC(=O)CCC(C)C)(C)C)N
CHEMBL235206	-9	-8.104	Fc1ccc(c(c1)F)[C@](c1c[nH]c2c1cccc2NS(=O)(=O)C)(C1CC1)C		CHEMBL372526	-9.6	-9.832	BrCc1ccc(cc1)C1=C(Cc2c1ccc(c2)O)c1ccc(cc1)O
CHEMBL82307	-9.9	-6.8	COc1ccc2c(c1)CCC1=CC(=O)CC[C@]21Cc1ccccc1		CHEMBL2103774	-9	-9.394	C#C[C@]1(O)CC[C@@H]2[C@]1(C)CC[C@H]1[C@H]2[C@H](C)CC2=C1CCC(=O)C2
CHEMBL3645271	-9.8	-10.636	Oc1ccc(cc1)N(C(=O)c1cccc(c1C)F)c1ccc(cc1)O		CHEMBL298398	-8.4	-8.852	Oc1ccc2c(c1)C(=O)c1c(C2=O)cc(cc1)O
CHEMBL691	-8.8	-13.454	C#C[C@]1(O)CC[C@@H]2[C@]1(C)CC[C@H]1[C@H]2CCc2c1ccc(c2)O		CHEMBL418971	-8	-8.415	CC(c1ccc(cc1)O)(c1ccc(cc1)O)C
CHEMBL153765	-7.4	-7.953	Oc1ccc(cc1)CCNc1nc(nc(n1)N1CCNCC1)N(CCCC1CCCCC1)C		CHEMBL494698	-7.7	-7.643	CC(CCc1cc(NCc2cccc3c2cccc3)nc(n1)NCC(C)C)C
CHEMBL234637	-10	-10.061	Oc1ccc(cc1)[C@H]1Oc2ccccc2[C@@H]2[C@H]1CCC2		CHEMBL83	-9.1	-10.208	CC/C(=C(\c1ccccc1)/c1ccc(cc1)OCCN(C)C)/c1ccccc1
CHEMBL197595	-10.5	-5.44	N#Cc1ccc(cc1C(F)(F)F)N1C[C@@H](C)N(C[C@@H]1C)C(=O)Nc1ccc(nc1)C(F)(F)F		CHEMBL56306	-7.7	-12.184	Oc1ccc2c(c1)CC[C@@H](N2Cc1ccc(cc1)OCCN1CCCC1)c1ccc(cc1)O
CHEMBL1230314	-9.6	-11.301	Oc1ccc2c(c1)CC[C@@H]1[C@@H]2CC[C@]2([C@H]1[C@@H](O)[C@H]([C@@H]2O)O)C		CHEMBL411	-8.6	-12.906	CC/C(=C(\c1ccc(cc1)O)/CC)/c1ccc(cc1)O
CHEMBL44	-9	-9.097	Oc1ccc(cc1)c1coc2c(c1=O)c(O)cc(c2)O		CHEMBL393340	-7.1	-6.692	COC(=O)[C@@H](C(=O)O)C[C@]1(C)C[C@@H]2CC[C@H]1C[C@H]2C(CCNC(=O)CCC(C)C)(C)C
CHEMBL409	-10.2	-5.44	N#Cc1ccc(cc1C(F)(F)F)NC(=O)[C@@](CS(=O)(=O)c1ccc(cc1)F)(O)C		CHEMBL3645270	-9.6	-10.641	Oc1ccc(cc1)N(C(=O)c1ccc(c(c1)F)O)c1ccccc1
CHEMBL236086	-9.8	-10.8	COCc1cc(O)cc2c1O[C@@H](c1ccc(cc1)O)[C@@H]1[C@H]2CCC1		CHEMBL130030	-9.6	-11.467	O/N=C/c1ccc(c(c1NC)c1ccccc1)c1ccccc1
CHEMBL335328	-8.6	-10.363	Oc1ccc2c(c1)sc1c2CC[C@@]2([C@H]1CC[C@H]2O)C		CHEMBL491235	-7.9	-8.174	CCCCc1cc2ccccc2c(c1c1ccccc1)Oc1ccc(cc1)/C=C/C(=O)O
CHEMBL1801006	-9.2	-5.849	Brc1cc(ccc1O)[C@@H](C(C(=O)Nc1nccs1)(C)C)c1ccccc1		CHEMBL292573	-10.3	-9.173	CCCN(c1cc(cc(n1)c1ccc(cc1)O)c1ccccc1)Cc1ccccn1
CHEMBL1200623	-9	-8.833	CC[C@]1(O)CC[C@@H]2[C@]1(C)CC[C@H]1[C@H]2CCC2=CCCC[C@H]12		CHEMBL451143	-6.4	-6.994	CC(CCc1cc(NCC(C)C)nc(n1)N(CC(C)C)C)C
CHEMBL1163598	-9.6	-6.8	Fc1cccc(c1)[C@@H](CC(=O)c1ccc(cc1)C)Nc1ccc(cc1)[N](=O)O		CHEMBL426073	-10.3	-10.316	Oc1ccc(cc1)c1[nH][n+]2c(c1c1ccc(cc1)O)nc(cc2C(F)(F)F)C(F)(F)F
CHEMBL335465	-9.8	-13.361	O/N=C/c1ccc(c(c1)c1ccccc1)c1ccccc1		CHEMBL495135	-8.9	-6.962	CC(CNc1cc(CCc2ccccc2)nc(n1)NCc1ccccc1)C
CHEMBL138544	-8.6	-10.388	Oc1ccc2c(c1)sc1c2CC[C@]2([C@H]1CC[C@H]2O)C		CHEMBL237122	-8.8	-8.104	COC(=O)[C@@H]1CC2=CC(=O)CC[C@@]2([C@@H]2[C@@H]1[C@@H]1CC[C@]3([C@]1([C@@H]1[C@H]2O1)C)CCC(=O)O3)C
CHEMBL489584	-8.4	-10.272	CC(Cc1cc2cc(O)ccc2c(c1c1ccccc1)Oc1ccc(cc1)/C=C/C(=O)O)C		CHEMBL1087884	-6.5	-6.171	CC(CNc1cc(CC(C)C)nc(n1)NCC(C)C)C
CHEMBL492875	-7.7	-6.903	CC(CNc1nc(CCc2ccccc2)cc(n1)N(CC(C)C)C)C		CHEMBL175493	-10.4	-5.44	FC(c1ccc(cc1)/C=C\c1cc(cc(c1)C(F)(F)F)C(F)(F)F)(F)F
CHEMBL193482	-9.8	-12.67	Oc1ccc2c(c1)CC[C@@H]1[C@@H]2CC[C@]2([C@H]1C[C@H]([C@@H]2O)O)C		CHEMBL494706	-6.4	-7.132	CC(CNc1cc(NCC(C)C)nc(n1)NCC(C)C)C
CHEMBL4059888	-7.6	-12.426	OC(=O)/C=C/c1ccc(cc1)Oc1c(sc2c1ccc(c2)O)C(=O)c1c(C)cc(cc1C)F		CHEMBL234638	-10	-12.86	Oc1ccc(cc1)[C@H]1Oc2cccc(c2[C@@H]2[C@H]1CCC2)O
CHEMBL1628190	-7.4	-10.039	CN(CCOc1ccc(cc1)[C@H]1C[C@]2(C)[C@@H](O)CC[C@H]2[C@H]2[C@H]1c1ccc(cc1CC2)O)C
CHEMBL1800984	-9.1	-7.668	Oc1ccc2c(c1)Oc1c([C@@H]2C(C(=O)Nc2nccs2)(C)C)cccc1
CHEMBL474189	-8.8	-7.209	O=C([C@@]1(C)C[C@]2(C)c3c([C@H]1c1c2cccc1)cccc3)Nc1nccs1
CHEMBL427498	-7.6	-5.44	COc1cccc(c1)/C=C/c1cc(Cl)cc(c1)Cl
CHEMBL178866	-7.9	-5.44	COc1ccc(cc1)/C=C\c1cc(F)cc(c1)F
CHEMBL179374	-7.5	-5.44	COc1cc(/C=C/c2ccc(cc2)F)cc(c1)OC
CHEMBL1162	-9.5	-9.025	C#C[C@]1(O)CC[C@@H]2[C@]1(C)CC[C@H]1[C@H]2CCC2=CC(=O)CC[C@H]12
CHEMBL493490	-7.4	-6.97	CC(CNc1cc(/C=C/c2ccccc2)nc(n1)NCC(C)C)C
CHEMBL394338	-9.9	-9.292	OCc1cc(O)cc2c1O[C@@H](c1ccc(cc1)O)[C@@H]1[C@H]2CCC1
CHEMBL3581693	-10.2	-12.827	CC/C(=C(\c1ccc2c(c1)cn[nH]2)/c1ccc(cc1)/C=C/C(=O)O)/c1ccc(cc1Cl)F
CHEMBL128227	-9.3	-12.686	CCNc1c(/C=N/O)ccc(c1c1ccccc1)c1ccccc1
CHEMBL467888	-9.9	-6.8	O=C1[NH+]c2ccc(cc2C(=C1)C(F)(F)F)N1[C@H](C)CC[C@@H]1[C@H](C(F)(F)F)O
CHEMBL369262	-7.7	-5.44	COc1cc(/C=C\c2ccc(cc2)F)cc(c1)OC
CHEMBL153211	-8.6	-7.194	CN1CCN(CC1)c1nc(NCCCc2ccccc2)nc(n1)NCc1ccc(cc1)O
CHEMBL494717	-8	-7.122	CC(CNc1cc(CCc2ccccc2)nc(n1)NCC(C)C)C
CHEMBL293599	-8.9	-9.207	Oc1ccc(cc1)[C@@H]1CCc2c(N1)ccc(c2)O
CHEMBL289277	-8.7	-8.314	Cc1cc(O)c2c(c1)C(=O)c1c(C2=O)c(O)cc(c1)O
CHEMBL195080	-8	-11.016	CCc1nc2cc(O)ccc2c(c1c1ccccc1)Oc1ccc(cc1)OCCN(C)C
CHEMBL236720	-10.5	-10.008	COCc1cc(O)cc2c1O[C@@H](c1ccc(cc1)O)[C@@H]1[C@H]2CC(C1)(F)F
CHEMBL335884	-8.9	-10.725	Oc1ccc2c(c1)sc1c2CC[C@@]2([C@@H]1CC[C@H]2O)C
CHEMBL494492	-8.1	-6.994	CC(CCc1cc(NCC(C)C)nc(n1)NCc1cccc2c1cccc2)C
CHEMBL153100	-7.8	-6.8	CN1CCN(CC1)c1nc(NCCCc2ccccc2)nc(n1)NCCc1cccc(c1)O
CHEMBL1201151	-7.5	-11.264	C#C[C@]1(O)CC[C@@H]2[C@]1(C)CC[C@H]1[C@H]2CCc2c1ccc(c2)OC
CHEMBL58504	-9.3	-8.405	CCCCN(c1cc(cc(n1)c1ccc(c(c1)C)O)c1ccccc1)C
CHEMBL195437	-6.5	-6.939	CCCCCCCCc1ccc(cc1)O
CHEMBL278936	-9.9	-8.371	Oc1ccc(cc1)[C@@H]1Oc2ccc(cc2[C@H]2[C@@H]1CC(=O)C2)O
CHEMBL61026	-10.2	-8.27	CCN(c1cc(cc(n1)c1ccc(c(c1)C)O)c1ccccc1)Cc1ccncc1
CHEMBL4098867	-9.1	-12.494	OC(=O)/C=C/c1ccc(cc1)Oc1c(sc2c1ccc(c2)O)C(=O)c1ccc(cc1C)F
CHEMBL58563	-9.2	-9.242	CN(c1cc(cc(n1)c1ccc(c(c1)C)O)c1ccccc1)CCc1ccccc1
CHEMBL1800985	-9	-7.153	Oc1ccc2c(c1)Oc1c([C@@H]2C(C(=O)Nc2nncs2)(C)C)cccc1
CHEMBL494493	-7.7	-7.122	CC(CCc1cc(NCc2ccccc2)nc(n1)NCC(C)C)C
CHEMBL234463	-10.4	-11.171	Oc1ccc(cc1)[C@H]1Oc2ccc(cc2[C@@H]2[C@H]1CCCCC2)O
CHEMBL179770	-9	-5.44	FC(c1ccc(cc1)/C=C\c1cc(Cl)cc(c1)Cl)(F)F
CHEMBL59271	-8.9	-8.023	CN(c1cc(cc(n1)c1ccc(c(c1)C)O)c1ccccc1)CCc1ccccn1
CHEMBL352024	-6.2	-6.283	CCCCc1cc(NCCC)nc(n1)NCCC
CHEMBL524104	-9.1	-8.377	COCc1cc2ccccc2c(c1c1ccccc1)Oc1ccc(cc1)/C=C/C(=O)O
CHEMBL216355	-9.8	-10.818	Oc1ccc(cc1)[C@H]1Oc2ccc(cc2[C@@H]2[C@H]1CCC2)O
CHEMBL179243	-7.1	-9.338	CCOc1ccc(cc1)/C=C\c1cc(OC)cc(c1)OC
CHEMBL495337	-8.8	-7.847	CC(CNc1nc(CCc2ccccc2)cc(n1)NCc1ccccc1)C
CHEMBL4092208	-8.5	-12.09	OC(=O)/C=C/c1ccc(cc1)Oc1c(sc2c1ccc(c2)O)C(=O)c1ccccc1C
CHEMBL484451	-6.2	-6.8	CCc1cc(NCC(C)C)nc(n1)NCC(C)C
CHEMBL495326	-8.2	-7.643	CC(CNc1nc(CCc2cccc3c2cccc3)cc(n1)N(CC(C)C)C)C
CHEMBL60909	-7.5	-7.751	CCOCCN(c1cc(cc(n1)c1ccc(c(c1)C)O)c1ccccc1)CCOCC
CHEMBL178917	-8.1	-5.44	Fc1ccc(cc1)/C=C\c1cc(F)cc(c1)F
CHEMBL2079587	-9.9	-10.193	C[C@]12Cc3c[nH]nc3C[C@@H]1CC[C@@H]1[C@@H]2CC[C@]2([C@H]1CC[C@]2(C)O)C
CHEMBL135180	-9.1	-10.88	Oc1ccc2c(c1)sc1c2CC[C@]2([C@@H]1CC[C@@H]2O)C
CHEMBL954	-8.4	-12.083	CCN(CCOc1ccc(cc1)/C(=C(\c1ccccc1)/Cl)/c1ccccc1)CC
CHEMBL189178	-11	-9.918	Oc1ccc(cc1)c1[nH][n+]2c(c1c1ccccc1)nc(cc2C(F)(F)F)C(F)(F)F
CHEMBL399832	-10.2	-11.628	Oc1ccc(cc1)[C@@H]1Oc2c(C)cc(cc2[C@H]2[C@@H]1CCC2)O
CHEMBL235386	-9.8	-10.289	CCOCc1cc(O)cc2c1O[C@@H](c1ccc(cc1)O)[C@@H]1[C@H]2CCC1
CHEMBL193730	-9.6	-7.888	CCc1nc2cc(O)ccc2c(c1c1ccccc1)Oc1cccc(c1)/C=C/C(=O)O
CHEMBL234633	-9.7	-9.774	Oc1ccc2c(c1)[C@H]1CCC[C@H]1[C@H](O2)c1cccc(c1)O
CHEMBL235829	-10.6	-10.753	Oc1ccc(cc1)[C@@H]1Oc2ccc(cc2[C@H]2[C@@H]1C[C@H](C2)C(F)(F)F)O
CHEMBL392906	-6.8	-7.002	COC(=O)C(C(=O)OC)C[C@]1(C)C[C@@H]2CC[C@H]1C[C@H]2C(CCNC(=O)CCC(C)C)(C)C
CHEMBL514646	-9.7	-6.561	O=C([C@@]1(C)C[C@@H]2c3c([C@H]1c1c2cccc1)cccc3)Nc1nccs1
CHEMBL59184	-10.5	-8.731	CN(c1cc(cc(n1)c1ccc(c(c1)C)O)c1ccccc1)Cc1ccccc1
CHEMBL179510	-7.8	-5.44	FC(c1ccc(cc1)/C=C/c1cc(Cl)cc(c1)Cl)(F)F
CHEMBL3645264	-9	-11.45	Oc1ccc(cc1)N(c1ccc(cc1)O)Cc1cccc(c1C)C
CHEMBL3645265	-9.7	-11.08	Oc1ccc(cc1)N(C(=O)c1cccc(c1C)C)c1ccc(cc1)O
CHEMBL3645267	-8.9	-11.176	Oc1ccc(cc1)N(C(=O)c1ccc(c(c1)F)O)c1ccc(cc1)O
CHEMBL1801012	-9.3	-5.44	Oc1ccc(cc1)[C@@H](C(C(=O)Nc1nccs1)(C)C)c1ccccc1
CHEMBL405154	-8.1	-8.852	O/N=C/c1ccc(c(c1O)Cl)c1ccc(cc1)O
CHEMBL311636	-6.9	-9.356	COc1ccc(cc1)/C=C\c1cc(OC)cc(c1)OC
CHEMBL569766	-9.2	-6.8	CC(=O)c1ccc2c(c1)[C@@H]1C=CC[C@@H]1[C@@H](N2)c1cc2OCOc2cc1Br
CHEMBL150466	-7.9	-8.492	Oc1ccc(cc1)CCNc1nc(SCCOc2ccc(cc2)Cl)nc(n1)N1CCNCC1
CHEMBL4068722	-9.3	-12.041	N#C/C=C/c1ccc(cc1)/C(=C/1\[C@@H]2C[C@@H]3C[C@H]1C[C@H](C2)C3)/c1ccc(cc1)O
CHEMBL197080	-11.1	-11.802	Oc1ccc2c(c1)CC(=C2c1ccc(cc1)C(F)(F)F)c1ccc(cc1)O
CHEMBL361413	-7.9	-5.44	Clc1ccc(cc1)/C=C\c1cc(Cl)cc(c1)Cl
CHEMBL191066	-10	-7.688	Oc1ccc(cc1)c1c([nH][n+]2c1nc(cc2C(F)(F)F)C(F)(F)F)c1ccccc1
CHEMBL234639	-10	-10.047	Oc1ccc(cc1)[C@H]1Oc2cc(O)ccc2[C@@H]2[C@H]1CCC2
CHEMBL364442	-10.2	-10.363	Oc1ccc(cc1)C1=C(c2ccc(cc2)Cl)c2c(C1)cc(cc2)O
CHEMBL436784	-9.2	-8.16	O=C1C=C(c2c([NH+]1)ccc(c2)N(CC(F)(F)F)CC(F)(F)F)C(F)(F)F
CHEMBL493702	-6.3	-6.97	CC(CNc1cc(NCC(C)C)nc(n1)Cl)C
CHEMBL195515	-10.7	-11.696	CC/C(=C(\c1ccc(cc1)O)/c1ccc(cc1)/C=C/C(=O)O)/c1ccccc1
CHEMBL220072	-7.2	-8.69	CN(CCOc1ccc(cc1)c1[nH][n+]2c(c1c1ccc(cc1)O)nc(cc2C(F)(F)F)C(F)(F)F)C
CHEMBL1627464	-9.7	-13.108	C#C[C@]1(O)CC[C@@H]2[C@@]1(C)CC[C@H]1[C@H]2CCc2c1ccc(c2)O
CHEMBL128654	-9.7	-12.184	O/N=C/c1ccc(c(c1O)c1ccccc1)c1ccccc1
CHEMBL494121	-9	-7.327	CC(CCc1cc(NCc2ccccc2)nc(n1)NCc1ccccc1)C
CHEMBL131163	-9.6	-11.774	O/N=C/c1ccc(c(c1N)c1ccccc1)c1ccccc1
CHEMBL198499	-10.9	-11.392	Oc1ccc2c(c1)CC(=C2c1ccc(cc1)C(=O)N)c1ccc(cc1)O
CHEMBL236045	-10	-11.535	Oc1ccc(cc1)[C@@H]1Oc2ccc(cc2[C@H]2[C@@H]1C[C@H](C2)C)O
CHEMBL1213617	-8.2	-11.831	Oc1ccc2c(c1)CCN(C2)C(=O)C(F)(F)F
CHEMBL234460	-8.9	-9.383	Oc1ccc(cc1)[C@@H]1CCc2c(O1)ccc(c2)O
CHEMBL393035	-10.4	-8.16	Oc1ccc(cc1)[C@H]1Oc2ccc(cc2[C@@H]2[C@H]1CCC(=O)C2)O
CHEMBL347927	-6.6	-6.526	CC(CCc1cc(NCC(C)C)nc(n1)NCC(C)C)C
CHEMBL59438	-8.8	-8.852	Oc1ccc(cc1)c1ccc2c(n1)ccc(c2)O
CHEMBL1091535	-10.7	-12.24	CC/C(=C(\c1ccc(cc1)O)/c1ccc(cc1)/C=C/C(=O)O)/c1ccccc1
CHEMBL235828	-10.3	-8.687	O=C1CC[C@H]2[C@@H](C1)[C@H](Oc1c2cc(O)cc1)c1ccc(cc1)O
CHEMBL59552	-9.6	-8.442	CC(CN(c1nc(cc(c1)c1ccccc1)c1ccc(cc1)O)C)C
CHEMBL178733	-7.9	-5.44	Clc1ccc(cc1)/C=C/c1cc(Cl)cc(c1)Cl
CHEMBL362265	-7.8	-5.44	COc1cccc(c1)/C=C\c1cc(Cl)cc(c1)Cl
CHEMBL1405	-10.3	-11.778	Oc1ccc2c(c1)CC[C@@H]1[C@@H]2CC[C@]2([C@H]1CCC2=O)C
CHEMBL235209	-8.6	-8.104	Fc1ccc(cc1)[C@](c1c[nH]c2c1cccc2NS(=O)(=O)C)(C1CC1)C
CHEMBL474770	-10	-7.209	Cc1cnc(s1)NC(=O)[C@@]1(C)C[C@@H]2c3c([C@H]1c1c2cccc1)cccc3
CHEMBL489585	-8.4	-11.831	CCCCCc1cc2cc(O)ccc2c(c1c1ccccc1)Oc1ccc(cc1)/C=C/C(=O)O

## Sheet: mor
Reference					Validation
ID	DS	EXP	SMILES		ID	DS	EXP	SMILES
CHEMBL2387193	-10.7	-9.653	O=C1Cc2c(N1[C@@H]1CCN(CC1)[C@H]1CC[C@@H]3c4c1cccc4CCC3)cccc2		CHEMBL539845	-6.8	-7.932	CCOC(=O)C1(CCN(CC1)C)c1ccc(cc1)F
CHEMBL3890527	-9	-11.164	OC(=O)C[C@H]1C[C@@]2(O)[C@H]3Cc4c([C@]2(CC1=O)CCN3CC1CC1)cc(cc4)O		CHEMBL3759660	-9.1	-12.001	Nc1sc2c(n1)cc1c(c2)C[C@@H]2[C@H]3[C@@]1(CCCC3)CCN2CC1CC1
CHEMBL469189	-8.5	-12.593	C[C@H]1[C@H]2Cc3c([C@]1(C)CCN2CC1CC1)c1ncnc(c1cc3)N		CHEMBL228690	-9.6	-9.043	OC1(CCN(CC1)C(c1ccccc1)c1ccccc1)c1ccccc1
CHEMBL227079	-7.5	-6.8	CCCC[N+]1N=C(c2ccccc2)C(=C(C1=O)N)C=C		CHEMBL3326221	-8.5	-11.144	CN([C@@]1(CC[C@H](CC1)NCc1c[nH]c2c1cccc2)c1ccccc1)C
CHEMBL2048772	-9.8	-13.322	Oc1cccc(c1)CNc1ccc2c(c1)[C@]13CCCC[C@H]3[C@@H](C2)N(CC1)CC1CC1		CHEMBL212510	-8.1	-6.8	COc1cccc(c1)n1cnnc1c1ccc(cc1)C(C)(C)C
CHEMBL3893866	-10	-10.88	Oc1cccc(c1)[C@@H]1C[C@@H]2CC[C@H](C1)N2C[C@H](N(C(=O)CCC1CCCC1)Cc1ccccc1)C		CHEMBL514774	-10.1	-12.877	O=C1CC[C@@]2([C@@]34[C@H]1Oc1c4c(C[C@H]2N(CC3)CC2CC2)ccc1O)OCCCc1ccccc1
CHEMBL236460	-8.1	-9.369	O=C([C@H](Cc1c(C)cc(cc1C)O)N)NCC1=NC(=C([NH+]C1=O)C)C		CHEMBL1201776	-6	-9.242	CC[C@@H](c1cccc(c1)O)[C@H](CN(C)C)C
CHEMBL1258223	-8	-6.8	CCCCN1CCC(CC1)COC(=O)c1cc(Cl)c(c2c1OCCO2)NC		CHEMBL106084	-8.1	-7.708	CCCCC[C@H](N1CC[C@H]1[C@H](c1cccc(c1)Cl)N)c1ccccc1
CHEMBL231664	-9.4	-7.443	OC1(CCCc2ccccc2)CCN(CC1)C(c1ccccc1)c1ccccc1		CHEMBL372453	-8.4	-6.8	COc1ccc(cc1N1CCN(CC1)C)NC(=O)N1CCN(CC1)c1ccc(cc1)Cl
CHEMBL1957842	-8.7	-11.345	CC[C@]1(c2cccc(c2)NS(=O)(=O)C)[C@H]2[C@@H]1CN(C2)C[C@H](Cc1ccccc1)O		CHEMBL3326228	-9.4	-12.796	CN([C@@]1(CC[C@]2(CC1)NCCc1c2[nH]c2c1cccc2)c1ccccc1)C
CHEMBL369786	-9.3	-10.442	CC([C@H](Oc1ccccc1C)CCN1CC[C@H](CC1)n1c(O)nc2c1cccc2)C		CHEMBL512414	-11	-10.091	Clc1ccccc1C(c1ccccc1Cl)N1[C@@H]2CC[C@H]1C[C@](C2)(C(=O)N)c1ccccc1
CHEMBL2048767	-10.6	-12.738	O[N](=O)c1cccc(c1)CNc1ccc2c(c1)[C@]13CCCC[C@H]3[C@@H](C2)N(CC1)CC1CCC1		CHEMBL210665	-6.6	-6.624	OC[C@@H]1CC[C@H](N1)C(=O)N1CCC[C@H]1C#N
CHEMBL2205829	-9	-7.236	O[C@]12N(Cc3ccc4c(c3)OCO4)[C@@H]3[C@@H]4[C@H]1[C@@H]1[C@@H]5[C@H]2[C@H]3[C@@H]5[C@H]4C1		CHEMBL1080153	-7.9	-5.861	Oc1ccccc1C(=O)C1=CCCN2[C@H]1CCC2
CHEMBL242757	-9.8	-10.061	Nc1nc2c(o1)cc1c(c2)C[C@@H]2[C@H]3[C@@]1(CCCC3)CCN2CC1CCC1		CHEMBL1824514	-9	-12.477	Oc1ccc2c3c1O[C@@H]1[C@@]43CCN([C@H](C2)[C@]4(O)CC[C@H]1NC(=O)c1ccncc1Cl)CC1CC1
CHEMBL261048	-8	-10.391	CN1CC[C@@]23[C@@H]4[C@H]1Cc1c3c(O[C@H]2CCC4)ccc1		CHEMBL471243	-9.1	-13.986	O=C1CC[C@@]2([C@@]3(C1)CCN([C@@H]2Cc1c3c(O)c(cc1)C(=O)N)CC1CC1)O
CHEMBL226732	-7.7	-7.561	CO[C@H]1O[C@@H](C(=C1)[C@H]1OC(=O)[C@H]2[C@@](C1)(C)[C@H]1C(=O)[C@@H](OC(=O)C)C[C@H]([C@@]1(CC2)C)C(=O)OC)OC		CHEMBL1096474	-10.3	-9.173	O=C(N1C[C@@H]2CC[C@@H]([C@H]1CN2Cc1ccccc1)N1CCCC1)Cc1ccc(c(c1)Cl)Cl
CHEMBL575682	-9.7	-12.081	O=C1CC[C@@]2([C@@]34[C@H]1Oc1c4c(C[C@H]2N(CC3)CC2CC2)ccc1O)NC(=O)C#Cc1ccccc1		CHEMBL473253	-11.3	-11.656	O=C1CC[C@@]2([C@@]34[C@H]1Oc1c4c(C[C@H]2N(CC3)CC2CC2)ccc1O)OC(=O)c1cnc2c(c1)cccc2
CHEMBL3698840	-9	-7.963	NCCNC1=Nc2ccccc2[N+](C1=O)[C@@H]1CCN(CC1)C1CCCCCCC1		CHEMBL522375	-8.2	-12.593	C[C@H]1[C@@H]2Cc3c([C@@]1(C)CCN2CC1CC1)c(N)c(cc3)C(=O)N
CHEMBL2178730	-9.1	-5.44	CC(=O)N[C@@H](C(=O)N[C@H](C(=O)NCC(=O)N)Cc1ccccc1)CCCNC(=N)N		CHEMBL28997	-8.7	-6.8	Fc1ccc(cc1)N1CCN(CC1)Cc1c[nH]c2c1cccn2
CHEMBL320874	-9.1	-9.575	O=C1Cc2c(N1C1CCN(CC1)Cc1ccccc1)cccc2		CHEMBL3219942	-8.8	-7.905	CCNC(=O)O[C@H]1C[C@@H](C(=O)OC)[C@]2([C@H](C1=O)[C@@]1(C)C[C@H](OC(=O)[C@@H]1CC2)c1ccoc1)C
CHEMBL568989	-8.9	-12.877	O=C(Nc1ccc(cc1)I)Oc1ccc2c(c1)[C@]13CCCC[C@H]3[C@@H](C2)N(CC1)C		CHEMBL3698857	-10.2	-7.031	O=C1CN([C@@H]2CCN(CC2)C2CCCCCCC2)c2c(N1)cccc2
CHEMBL3698776	-10.1	-7.86	N#CC1=Nc2ccccc2[N+](C1=O)[C@@H]1CCN(CC1)C1CCCCCCC1		CHEMBL407846	-9.7	-7.032	CC([C@@H]1CC[C@H](CC1)N1CC[C@]2(CC1)C(=O)NCc1c2ccc(c1)F)C
CHEMBL490665	-9.6	-11.183	CN([C@H]1CC[C@]2([C@@]34[C@H]1Oc1c4c(C[C@H]2N(CC3)CC2CC2)ccc1O)O)C(=O)/C=C/c1ccoc1		CHEMBL410526	-9.8	-13.492	COc1cccc(c1)C(=O)N[C@@H]1CC[C@@]2([C@@]34[C@H]1Oc1c4c(C[C@H]2N(CC3)CC2CC2)ccc1O)O
CHEMBL289683	-8.1	-13.322	Oc1ccc2c(c1)[C@@]1(C)CCN([C@@H](C2)[C@@H]1C)CC1CC1		CHEMBL4070750	-8.4	-11.137	Cc1ccc(cc1)C(=O)NC[C@@H]1NCCc2c1cccc2
CHEMBL3695222	-9.5	-6.687	OC[C@@H](C(=O)N)NC1=Nc2ccccc2[N+](C1=O)[C@@H]1C[C@H]2CC[C@@H](C1)N2C1CCCCCCC1		CHEMBL2022017	-8.9	-6.8	COC(=O)[C@@H]1C[C@H](OC(=O)C)C(=O)[C@H]2[C@@]1(C)CC[C@@H]1[C@]2(C)C[C@H](OC1=O)/C=C/c1cocc1
CHEMBL370272	-8.8	-8.16	CCC(=O)O[C@H]1C[C@@H](C(=O)OC)[C@]2([C@H](C1=O)[C@@]1(C)C[C@H](OC(=O)[C@@H]1CC2)c1cocc1)C		CHEMBL3959336	-9.7	-12.512	OCC(=O)N(CCc1ccccc1)CCN1[C@@H]2CC[C@H]1C[C@H](C2)c1cccc(c1)C(=O)N
CHEMBL113703	-7.4	-11.517	CCCCN1CC[C@]2([C@H]([C@@H]1Cc1c2cc(cc1)O)C)C		CHEMBL1921847	-10.2	-10.484	Cc1cc(C)cc(c1)[C@@H]1CCCN1Cc1ccc(cc1)Oc1ccc(cc1F)C(=O)N
CHEMBL208942	-11.5	-7.209	N#Cc1ccc2c(c1)c(c[nH]2)C1=CCN(CC1)[C@@H]1Cc2c3c1cccc3ccc2		CHEMBL272181	-7.7	-12.477	OC[C@H]1O[C@@H](CC(=O)N[C@H]2CC[C@@]3([C@@]45[C@H]2Oc2c5c(C[C@H]3N(CC4)CC3CC3)ccc2O)O)[C@@H]([C@H]([C@@H]1O)O)O
CHEMBL228912	-9.6	-9.288	Fc1ccccc1C(c1ccccc1F)N1CCC(CC1)(O)c1ccccc1		CHEMBL363822	-8.7	-8.131	CCCS(=O)(=O)NCc1ccc(cc1)CC(=O)N([C@@H](c1ccccc1)CN1CC[C@@H](C1)O)C
CHEMBL3596363	-10	-8.301	CCN1CC[C@]23[C@@]4([C@H]1Cc1c2c(O[C@H]3c2c(C4)c3ccccc3[nH]2)c(cc1)O)O		CHEMBL379138	-8.7	-8.546	CCCC(=O)O[C@H]1C[C@@H](C(=O)OC)[C@]2([C@H](C1=O)[C@@]1(C)C[C@H](OC(=O)[C@@H]1CC2)c1ccoc1)C
CHEMBL49143	-8.7	-11.467	Nc1ccc2c(c1)[C@]13CCCC[C@H]3[C@@H](C2)N(CC1)CC1CCC1		CHEMBL2381584	-8.7	-6.8	COC(=O)CC(=O)O[C@H]1C[C@@H](C(=O)OC)[C@]2([C@H](C1=O)[C@@]1(C)C[C@H](OC(=O)[C@@H]1CC2)c1ccoc1)C
CHEMBL2048771	-10.1	-11.861	Oc1ccccc1CNc1ccc2c(c1)[C@]13CCCC[C@H]3[C@@H](C2)N(CC1)CC1CC1		CHEMBL2022301	-8.3	-6.8	COC(=O)[C@@H]1C[C@H](OC(=O)C)C(=O)[C@H]2[C@@]1(C)CC[C@@H]1[C@]2(C)C[C@H](OC1=O)C(=O)c1ccoc1
CHEMBL512950	-9.8	-8.427	CO[C@@]1(C[C@@H]2CC[C@H](C1)N2C(c1ccccc1Cl)c1ccccc1Cl)c1ccccc1		CHEMBL3236486	-10.6	-8.739	Clc1cc2c(s1)C1(CCN(CC1)Cc1cn(nc1C)c1ncccc1c1ncc[nH]1)OCC2(F)F
CHEMBL1632158	-9.6	-6.8	COC(=O)CCCCCN1CCC(CC1)CNC(=O)c1c2OCCCn2c2c1cccc2		CHEMBL555649	-8	-6.589	CN([C@@H]1CCCC[C@@H]1N1CCCC1)CCc1cccc2c1ccs2
CHEMBL3920943	-9.1	-10.88	CN(CC(=O)N(CC1CCCCC1)CCN1[C@@H]2CC[C@H]1C[C@H](C2)c1cccc(c1)C(=O)N)C		CHEMBL473136	-9.5	-12.767	COC(=O)/C=C/C(=O)N[C@@H]1CC[C@@]2([C@@]34[C@H]1Oc1c4c(C[C@H]2N(CC3)CC2CC2)ccc1O)O
CHEMBL202327	-7.4	-9.966	CCC[C@@H]1C[C@](C)([C@H](CN1CCCCCC)C)c1cccc(c1)O		CHEMBL435746	-9.1	-10.949	Oc1cccc(c1)[C@]1(C)C[C@@H]2CN[C@H](CN2C[C@@H]1C)Cc1ccccc1
CHEMBL27460	-10.2	-9.175	O=C1NCN([C@@]21CCN(CC2)[C@H]1CCCc2c1cccc2)c1ccccc1		CHEMBL2370431	-10.8	-7.272	Oc1ccc(cc1)C[C@@H](C(=O)N1Cc2ccccc2C[C@H]1C(=O)N[C@H](C(=O)O)Cc1ccccc1)N
CHEMBL2048777	-9.9	-10.91	COc1ccc(cc1)CN(c1ccc2c(c1)[C@]13CCCC[C@H]3[C@@H](C2)N(CC1)CC1CCC1)C		CHEMBL236393	-8.5	-8.116	N#Cc1ccc(nc1)Oc1ccc(cc1)CCNCc1ccccc1
CHEMBL259658	-8.8	-11.572	COC(=O)[C@@H]1C[C@H](NC(=O)c2ccccc2)C(=O)[C@H]2[C@@]1(C)CC[C@@H]1[C@]2(C)C[C@H](OC1=O)c1ccoc1		CHEMBL99738	-9.2	-10.404	CC([C@@H]1CC[C@H](CC1)N1CC[C@@H](CC1)N1C(=O)Cc2c1cccc2)C
CHEMBL605293	-8.9	-10.14	CCN(C(=O)c1ccc(cc1)[C@]1(CCCN(C1)CC1CC1)c1cccc(c1)O)CC		CHEMBL19019	-8.8	-12.476	O=C1CC[C@@]2([C@@]34[C@H]1Oc1c4c(C[C@H]2N(CC3)CC2CC2)ccc1O)O
CHEMBL397148	-10	-10.604	NC(=O)c1ccc(nc1)Oc1ccc2c(c1)CCN(C2)CCc1ccccc1		CHEMBL415284	-8.2	-13.003	C=CCN1CC[C@@]23[C@@H]4[C@H]1Cc1c3c(O[C@H]2[C@H](C=C4)O)c(cc1)O
CHEMBL3596370	-9.3	-8.67	FCCN1CC[C@@]23[C@@]4([C@H]1Cc1c3c(O[C@H]2c2c(C4)cc3c(n2)cccc3)c(cc1)O)O		CHEMBL536034	-7	-5.972	N#CC1(CCN(CC1)C)c1ccc(cc1)C
CHEMBL610292	-10.2	-12.041	Oc1ccc2c3c1O[C@@H]1[C@@]43CCN([C@H](C2)[C@]4(O)CC[C@H]1Nc1ccccc1)CC1CC1		CHEMBL2022294	-8.6	-8.16	COC(=O)[C@@H]1C[C@H](OC(=O)C)C(=O)[C@H]2[C@@]1(C)CC[C@@H]1[C@]2(C)C[C@H](OC1=O)C(=O)c1cccc(c1)O
CHEMBL80	-8.6	-10.498	C=CCN1CC[C@@]23[C@@]4([C@H]1Cc1c3c(O[C@H]2C(=O)CC4)c(cc1)O)O		CHEMBL3219616	-9.1	-12.504	CC[C@]1(c2cccc(c2)NS(=O)(=O)C)[C@H]2[C@@H]1CN(C2)CC1(O)Cc2c(C1)cccc2
CHEMBL558135	-9.9	-8.607	Oc1ccc2c(c1)[C@]13CCN(C[C@]3(C2)Cc2c(C1)n(C)c1c2cccc1)CC1CC1		CHEMBL4111936	-9	-11.056	CC([C@H]1C[C@H]2[C@H]3Cc4c([C@]2(CC1=O)CCN3CC1CC1)cc(cc4)O)C
CHEMBL3956478	-9.3	-10.88	O=C(C(C)(C)C)N(Cc1ccccc1)CCN1[C@@H]2CC[C@H]1C[C@H](C2)c1cccc(c1)C(=O)N		CHEMBL3959941	-7.8	-8.424	CN[C@@]1(CC[C@](CC1)(N(C)C)c1ccccc1)c1ccccc1
CHEMBL3810282	-9	-6.8	COc1cccc(c1)[C@]1(O)[C@H](CCc2c1ccc(c2)c1ccccc1C)CN(C)C		CHEMBL3236485	-9.3	-8.739	CNCc1cccc(c1n1cc(c(n1)C)CN1CCC2(CC1)OCC(c1c2sc(c1)Cl)(F)F)F
CHEMBL140979	-9.1	-9.506	CCc1ccc(cc1)OCc1ccccc1C(=O)Nc1ccc2c(c1)c(N)cc(n2)C		CHEMBL111192	-9.5	-10.123	CC([C@@H]1CC[C@H](CC1)N1CC[C@](CC1)(O)c1cccc(c1)C(F)(F)F)C
CHEMBL513171	-9.9	-8.606	Clc1ccccc1C(c1ccccc1Cl)N1[C@@H]2CC[C@H]1C[C@](C2)(O)c1cccnn1		CHEMBL431002	-12	-8.704	Fc1ccccc1N1CNC(=O)[C@@]21CCN(CC2)[C@H]1Cc2c3c1cccc3ccc2
CHEMBL95847	-8.8	-7.102	COc1ccc2c3c1O[C@@H]1[C@]43CCN([C@@H](C2)[C@]4(O)Cc2c1n[nH]c2)CC(=C)C		CHEMBL401093	-10.1	-9.018	Oc1ccc2c3c1O[C@@H]1[C@@]43CCN([C@H](C2)[C@]4(O)Cc2c1[nH]c1c2cccc1)C
CHEMBL1080485	-9	-9.739	CNC(=O)Cn1c(=O)n(c2c1cccc2)[C@@H]1CCN(CC1)[C@@H]1CC[C@@H](CC1)C(C)C		CHEMBL49269	-9	-13.882	Oc1ccc2c(c1)[C@]13CCCC[C@H]3[C@@H](C2)N(CC1)CC1CC1
CHEMBL232273	-9.7	-9.698	Cc1ccccc1C1(O)CCN(CC1)C(c1ccccc1)c1ccccc1		CHEMBL466147	-8.6	-8.366	Oc1ccc(cc1)C[C@@H](C(=O)N1CCC[C@H]1C(=O)N[C@H](C(=O)N[C@H](C(=O)N)C)C)N
CHEMBL1818333	-8.5	-7.511	CN1CCN(CC1)Cc1ccc(cc1)c1ccccc1S(=O)(=O)N1CCOC[C@H]1C		CHEMBL3695269	-9.5	-7.448	OC[C@@H](C(=O)N)NC1=Nc2ccccc2[N+](C1=O)[C@@H]1CCN(CC1)C1CCCCCCC1
CHEMBL327118	-9.9	-6.997	Clc1cccc(c1)C(N1CC[C@H]1[C@@H](c1cccc(c1)Cl)N)c1cccc(c1)Cl		CHEMBL4114055	-9.5	-13.612	NC(=O)c1ccc2c(c1)[C@]13CCCC[C@@H]3[C@@H](C2)N(CC1)CC1CCC1
CHEMBL1095520	-10.3	-8.16	O=C(N1C[C@@H]2CC[C@@H]([C@H]1CN2Cc1ccccc1)N1CCCC1)Cc1ccc(c(c1)Cl)Cl		CHEMBL3966641	-9.6	-12.542	CN([C@@]1(CC[C@@]2(CC1)NCCc1c2[nH]c2c1cccc2)Cc1ccccc1)C
CHEMBL567855	-6.9	-9.954	CC[C@@]12CCNC[C@@H]1Oc1c2cc(O)cc1		CHEMBL434746	-8.2	-7.449	CO[C@H]1O[C@H](C(=C1)[C@H]1OC(=O)[C@H]2[C@@](C1)(C)[C@H]1C(=O)[C@@H](OC(=O)C)C[C@H]([C@@]1(CC2)C)C(=O)OC)OC
CHEMBL3786946	-10.3	-8.632	O=C([C@H]1NCc2c(C1)cccc2)N1CC[C@]2(CC1)CCc1c2cccc1		CHEMBL3919062	-9.9	-11.535	CC(=O)N1CCc2c([C@@]31CC[C@@](CC3)(N(C)C)c1ccccc1)[nH]c1c2cccc1
CHEMBL509054	-7.8	-10.193	C[C@H]1[C@H]2Cc3c([C@]1(C)CCN2CC1CC1)c([N](=O)O)c(cc3)O		CHEMBL841	-9.7	-12.585	Clc1ccc(cc1)C1(O)CCN(CC1)CCC(C(=O)N(C)C)(c1ccccc1)c1ccccc1
CHEMBL1824510	-10.2	-12.513	Brc1nccc(c1)C(=O)N[C@@H]1CC[C@@]2([C@@]34[C@H]1Oc1c4c(C[C@H]2N(CC3)CC2CC2)ccc1O)O		CHEMBL270190	-10.1	-12.791	OC(=O)CNC(=O)[C@@H](Cc1ccccc1)CN1CC[C@@]([C@H](C1)C)(C)c1cccc(c1)O
CHEMBL100574	-10.7	-9.036	O=C1Cc2c(N1C1CCN(CC1)C(C1CCCCC1)C1CCCCC1)cccc2		CHEMBL3911517	-9.8	-10.88	OC(=O)CCC(=O)N(CC1CCCCC1)CCN1[C@@H]2CC[C@H]1C[C@H](C2)c1cccc(c1)O
CHEMBL445332	-8.8	-7.228	COC(=O)[C@@H]1C[C@H](OC(=O)C)C(=O)[C@H]2[C@@]1(C)CC[C@@H]1[C@]2(C)C[C@H](OC1=O)c1cocc1		CHEMBL71	-7	-7.117	CN(CCCN1c2ccccc2Sc2c1cc(Cl)cc2)C
CHEMBL416765	-10.2	-13.036	CO[C@@]12C=C[C@@]3([C@@]45[C@H]1Oc1c5c(C[C@H]3N(CC4)C)ccc1O)C[C@@]12CCC[C@H]1O		CHEMBL3890980	-9	-10.88	Oc1cccc(c1)[C@@H]1C[C@@H]2CC[C@H](C1)N2CCN(C(=O)C)Cc1ccccc1
CHEMBL70586	-9.3	-9.55	O=C(N([C@H]1CC[C@]2(C[C@@H]1N1CCCC1)CCCO2)C)Cc1ccc(c(c1)Cl)Cl		CHEMBL418980	-8.6	-11.012	CC([C@@H]1CC[C@@H](CC1)N1CC[C@@H](CC1)N1C(=O)Cc2c1cccc2)C
CHEMBL236394	-8.1	-7.619	NCc1ccc(nc1)Oc1ccc(cc1)CCNCc1ccccc1		CHEMBL2397015	-10.4	-11.373	O=C1CC[C@@]2([C@@]34[C@H]1Oc1c4c(C[C@H]2N(CC3)CC2CC2)ccc1O)NC(=O)c1ccccc1
CHEMBL1818234	-10.3	-9.765	O=S(=O)(c1ccccc1c1ccc(cc1)CN1C[C@H]2C[C@@H]1CCC2)N1CCCC1		CHEMBL515257	-8.1	-9.822	C[C@H]1[C@H]2Cc3c([C@]1(C)CCN2CC1CC1)cc1c(c3)nc([nH]1)O
CHEMBL4062483	-9	-11.543	NC(=O)c1cccc(c1)[C@@H]1C[C@@H]2CC[C@H](C1)N2CCCOc1ccccc1		CHEMBL3944286	-10.3	-7.077	COc1ccc2c(c1)[C@@]13CCN(C[C@@]3(C2)CC[C@@]2(C1)NC(=O)NC2=O)CC1CC1
CHEMBL2064139	-8.7	-8.567	CN(C(=O)[C@H]1Cc2c(N1C(=O)CCN1CC[C@H](CC1)c1ccccc1)cccc2)C		CHEMBL545654	-8.3	-7.448	O=C(Cc1cccc2c1ccs2)O[C@@H]1CCCC[C@@H]1N1CCCC1
CHEMBL1642747	-11.3	-11.288	NC(=O)c1ccc2c(c1)CCCN2c1ccc(cc1)CNC1Cc2c(C1)cccc2		CHEMBL543301	-8.9	-7.327	OC[C@H]1CCN(C1)[C@H]1CCCC[C@@H]1N(C(=O)Cc1cccc2c1cco2)C
CHEMBL554292	-9.5	-7.953	COc1ccc2c(c1)[C@]13CCN(C[C@]3(C2)Cc2c(C1)[nH]c1c2cccc1)CC1CC1		CHEMBL375633	-10	-11.5	Oc1cccc(c1)[C@]1(C)C[C@@H]2CN(CCN2C[C@@H]1C)Cc1cccc2c1cccc2
CHEMBL2387199	-9.9	-9.966	O=C1CCc2c(N1[C@@H]1CCN(CC1)C1CCCCCCC1)cccc2		CHEMBL3325957	-10.4	-12.451	Fc1ccc2c(c1)c1CCO[C@@]3(c1[nH]2)CC[C@@](CC3)(N(C)C)c1ccccc1
CHEMBL982	-9	-12.518	C=C1CC[C@@]2([C@@]34[C@H]1Oc1c4c(C[C@H]2N(CC3)CC2CC2)ccc1O)O		CHEMBL3959852	-8.3	-6.8	CCCN1CC[C@@H]2[C@H]3[C@H]1CCC[C@@H]3[C@H](c1c2cc2cccc(c2n1)OC)CC
CHEMBL3698894	-8.8	-5.764	CCCC1(CCCCCCC1)N1CC[C@@H](CC1)[N+]1C(=O)C(=Nc2c1cccc2)C(=O)O		CHEMBL1766021	-9.1	-10.004	Nc1sc2c(n1)cc1c(c2)C[C@@H]2[C@@H]3[C@@]1(CCCC3)CCN2C
CHEMBL140278	-8.9	-13.221	O[C@@H]1CC[C@@]2([C@@]34[C@H]1Oc1c4c(C[C@H]2N(CC3)CC2CC2)ccc1O)O		CHEMBL4098662	-10.4	-11.699	Oc1ccc2c(c1)[C@@]13CCN([C@H](C2)[C@@]23CC[C@@H]3[C@H]1[C@H](C2)CN3CC1CCCCC1)CC1CC1
CHEMBL183	-7.7	-5.44	CCC[N+]1[C@H]2N[C@H](N[C@H]2C(=O)[N+](C1=O)CCC)C1CCCC1		CHEMBL359534	-9.3	-10.962	CO[C@H]1[C@@H](C=C[C@@H]2[C@@]31CCN([C@@H]2Cc1c3cc(O)cc1)C)S[C@@H]1O[C@H](C(=O)O)[C@H]([C@@H]([C@@H]1O)O)O
CHEMBL3262552	-9	-10.168	CC[C@@H]1C(=O)N(c2c1cccc2)[C@@H]1CCN(CC1)C/C=C/c1ccccc1		CHEMBL1808300	-9.6	-9.217	Oc1cccc2c1O[C@H]1[C@]32CCN([C@@H](C3)CC1)CCc1ccccc1
CHEMBL2178733	-10.4	-11.222	CC(=O)N[C@@H](C(=O)N[C@H](C(=O)NCC(=O)N)Cc1ccccc1)Cc1c[nH]c2c1cccc2		CHEMBL213155	-8.6	-7.315	COC(=O)[C@@H]1C[C@H](NC(=O)C)C(=O)[C@H]2[C@@]1(C)CC[C@@H]1[C@]2(C)C[C@H](OC1=O)c1cocc1
CHEMBL3890935	-8.5	-7.78	CC[C@H]1C(=O)C[C@H]2[C@@H]3[C@@H]1CCC[C@H]3N(CC2)CC1CCCCC1		CHEMBL427280	-8.2	-6.813	COC(=O)[C@@H]1C[C@H](OC(=O)C)C(=O)[C@H]2[C@@]1(C)CC[C@@H]1[C@]2(C)C[C@H](OC1=O)[C@H]1COCC1
CHEMBL329719	-10.1	-8.005	CC(=C)CN1CC[C@@]23[C@@]4([C@H]1Cc1c3c(O[C@H]2c2c(C4)c3ccccc3o2)c(cc1)O)O		CHEMBL1852393	-9.6	-12.562	Oc1ccc2c3c1O[C@@H]1[C@@]43CCN([C@H](C2)[C@]4(O)CC[C@H]1NC(=O)c1ccncc1C)CC1CC1
CHEMBL374559	-9.4	-9.464	Oc1cccc(c1)[C@]1(C)C[C@@H]2CC[C@@H](CN2C[C@@H]1C)c1ccccc1		CHEMBL2413877	-8.1	-7.882	CN([C@H]1CCCC[C@@H]1OCCCc1ccccc1)CCc1ccccc1
CHEMBL316961	-10.1	-7.337	N[C@H]([C@@H]1CCN1C(c1ccccc1)c1ccccc1)c1cccc(c1)C(F)(F)F		CHEMBL1818238	-9.2	-7.511	O=S(=O)(c1ccccc1c1ccc(nc1)CN1C[C@H]2C[C@@H]1CCC2)N1CCCC1
CHEMBL364058	-8.1	-6.991	COC(=O)[C@@H]1C[C@H](OC(=O)C)C(=O)[C@H]2[C@@]1(C)CC[C@@H]1[C@]2(C)C[C@H](OC1=O)[C@@H]1COCC1		CHEMBL3951093	-7.8	-6.8	CCCN1CC[C@@H]2[C@H]3[C@H]1CCC[C@@H]3[C@H](c1c2cc2cc(Cl)ccc2n1)CC
CHEMBL232385	-9.9	-8.612	O=C(N1CCC(CC1)(c1ccccc1)c1nccn1Cc1ccccc1)C1CC1		CHEMBL2113672	-10.3	-12.477	CO[C@]12C=C[C@]3(C[C@H]1[C@@H](OCc1ccccc1)C)[C@@]14[C@@H]2Oc2c4c(C[C@H]3N(CC1)C)ccc2O
CHEMBL230249	-8.8	-7.076	C[C@@H](c1ccccc1)N1CC[C@](CC1)(O)c1ccccc1		CHEMBL377643	-8.5	-6.8	Oc1cccc(c1)n1c(nnc1c1ccc2c(c1)cccc2)N(C)C
CHEMBL426173	-8.4	-8.546	Oc1cccc(c1)[C@]1(C)C[C@@H]2CN(CCN2C[C@@H]1C)C(=O)C		CHEMBL466066	-8.5	-8.725	COc1ccc(nc1)C[C@]1(O)C[C@H]2CC[C@@H](C1)N2[C@@H](c1ccc(cc1Cl)C)c1ccccc1Cl
CHEMBL240895	-9.4	-7.826	O=C1NCN(C21CCN(CC2)Cc1ccccn1)c1ccccc1		CHEMBL370128	-10	-6.8	COc1ccc(cc1N1CCN(CC1)C)NC(=O)N1CCN(CC1)c1ccccc1Cl
CHEMBL232740	-8.6	-7.56	CCOC(=O)N1CCC(CC1)(c1ccccc1)c1nccn1Cc1ccccc1		CHEMBL251161	-9.5	-11.392	C[C@H]1[C@@H]2Cc3c([C@@]1(C)CCN2CC1CC1)cc(cc3)C(=O)NCCc1cccc2c1cccc2
CHEMBL895	-8.8	-11.118	O[C@H]1CC[C@@]2([C@@]34[C@H]1Oc1c4c(C[C@H]2N(CC3)CC2CCC2)ccc1O)O		CHEMBL3323516	-9.6	-7.247	O=C(N1CCN([C@@H]2[C@H]1[C@H](CCC2)N1CCCC1)Cc1cnc[nH]1)Cc1ccc(c(c1)Cl)Cl
CHEMBL3920864	-8.2	-6.953	OC(=O)CN([C@@]1(CC[C@](CC1)(N(C)C)c1ccccc1)c1ccccc1)C		CHEMBL233721	-8.4	-6.635	CC(C1(O)CCN(CC1)C(c1ccccc1)c1ccccc1)C
CHEMBL206044	-8.4	-6.8	COC(=O)[C@@H]1C[C@H](OC(=O)C)C(=O)[C@H]2[C@@]1(C)CC[C@@H]1[C@]2(C)C[C@H](OC1=O)c1ccn(c1)S(=O)(=O)C		CHEMBL47408	-10.3	-9.102	CC[C@@H](c1ccccc1)NC(=O)c1c(CN2CCNCC2)c(nc2c1cccc2)c1ccccc1
CHEMBL3928651	-9.7	-8.045	COc1ccc(cc1)CN([C@@]1(CC[C@](CC1)(N(C)C)c1ccccc1)c1ccccc1)C		CHEMBL594301	-8.4	-8.229	CCN(C(=O)c1ccc(cc1)[C@]1(CCCN(C1)Cc1nccs1)c1cccc(c1)C(=O)N)CC
CHEMBL2113273	-9.5	-8.914	CCN1[C@@H]2CCCC[C@H]2N(C1=O)[C@@H]1CCN(CC1)[C@H]1CC[C@H]2[C@H](C1)CCCC2		CHEMBL1766032	-9.4	-10.886	Oc1cccc(c1)CNc1sc2c(n1)cc1c(c2)C[C@@H]2[C@@H]3[C@@]1(CCCC3)CCN2CC1CC1
CHEMBL2178728	-8.4	-5.44	NCCCC[C@H](C(=O)N[C@H](C(=O)NCC(=O)N)Cc1ccccc1)NC(=O)C		CHEMBL114803	-8.5	-11.459	Oc1ncc2c(n1)[C@H]1Oc3c4[C@@]51[C@@](C2)(O)[C@@H](Cc4ccc3O)N(CC5)C
CHEMBL1672178	-9.7	-11.182	Oc1cccc(c1)[C@]12CCC[C@@H](C2)N(CC1)C/C=C/c1ccccc1		CHEMBL2397022	-10.8	-12.357	O=C1CC[C@@]2([C@@]34[C@H]1Oc1c4c(C[C@H]2N(CC3)CC2CC2)ccc1O)NC(=O)c1ccncc1
CHEMBL440765	-9.3	-7.562	O=C(N([C@H]1CC[C@]2(C[C@@H]1N1CCCC1)CCCO2)C)Cc1ccccc1		CHEMBL170603	-8.8	-7.446	O=C(Cc1cccc2c1cco2)NC[C@]12CCCN2CCC1
CHEMBL373057	-9.5	-7.252	NS(=O)(=O)N1CCC(CC1)(c1ccccc1)c1nccn1Cc1ccccc1		CHEMBL2205823	-8.6	-6.972	COc1ccccc1CN1[C@@H]2[C@@H]3[C@@H]4[C@@]1(O)[C@@H]1[C@H]2[C@@H]2[C@H]3C[C@H]4[C@H]12
CHEMBL120758	-10.3	-13.492	Oc1cc(C)c(c(c1)C)C[C@@H](C(=O)N1CCC[C@H]1C(=O)N[C@H](C(=O)N)Cc1ccccc1)N		CHEMBL607127	-9.8	-12.661	COc1ccc2c3c1O[C@@H]1[C@@]43CCN([C@H](C2)[C@@]4(CCC1=O)NC(=O)/C=C/c1ccc(cc1)C)C
CHEMBL233536	-9.6	-9.714	NCc1ccccc1[C@]1(O)CCN(CC1)[C@@H](c1ccccc1Br)c1ccccc1		CHEMBL3698847	-9.7	-7.18	CC(=O)NC1=Nc2ccccc2[N+](C1=O)[C@@H]1CCN(CC1)C1CCCCCCC1
CHEMBL370912	-9.1	-7.194	COC(=O)[C@@H]1C[C@H](OC(=O)C(=C)C)C(=O)[C@H]2[C@@]1(C)CC[C@@H]1[C@]2(C)C[C@H](OC1=O)c1cocc1		CHEMBL195927	-9.2	-6.8	COc1ccc(cc1N1CCN(CC1)C)NC(=O)C1CCN(CC1)c1ccccc1OC
CHEMBL571862	-9.2	-9.619	COc1cccc2c1O[C@@H]1[C@@]32CCN(C[C@@H]3CCC1)CCc1ccccc1		CHEMBL3946273	-7.8	-8.228	CC[C@H]1C(=O)C[C@H]2[C@@H]3[C@@H]1CCC[C@H]3N(CC2)Cc1cccs1
CHEMBL121403	-8.3	-13.902	CCC(=O)N([C@@H]1CCN(C[C@H]1C)C[C@H](c1ccccc1)O)c1ccccc1
CHEMBL2418737	-9.3	-10.857	O[C@@H]1C[C@H]2C[C@@](C1)(CCN2CCc1ccccc1)c1cccc(c1)O
CHEMBL3786675	-9.6	-12.457	O=C1CCC[C@@]2([C@@]3(C1)CCN([C@@H]2Cc1c3cc(O)cc1)CC1CC1)O
CHEMBL1766025	-8.9	-11.326	CCNc1sc2c(n1)cc1c(c2)C[C@@H]2[C@@H]3[C@@]1(CCCC3)CCN2CC1CC1
CHEMBL3361419	-9.5	-8.381	COc1cc(cc(c1)OC)NC1(CCN(CC1)Cc1ccccc1)CNC(=O)CNC(=N)N
CHEMBL3908975	-7.4	-6.8	CCCN1CC[C@@H]2[C@H]3[C@H]1CCC[C@@H]3[C@H](C(=O)C2)CC
CHEMBL4093848	-8.5	-8.543	Oc1ccc(cc1)CCN(CC1CCC1)CCc1cccc(c1F)O
CHEMBL3670297	-9.4	-6.709	COC(=O)C1(CCCCCCC1)N1CC[C@H](CC1)N1C(=O)CC(=O)Nc2c1cc(F)cc2
CHEMBL384915	-9.6	-8.104	OC(=O)CCNC(=O)[C@@H]1Cc2ccccc2CN1C(=O)[C@H](Cc1c(C)cc(cc1C)O)N
CHEMBL191987	-8.3	-9.491	O[C@H]1CCN(C1)C[C@@H](N(C(=O)Cc1ccc(cc1)NS(=O)(=O)C)C)c1ccccc1
CHEMBL108417	-7.2	-6.764	Clc1cccc(c1)[C@@H]([C@@H]1CCN1[C@H](c1ccccc1)C)N
CHEMBL78156	-11.6	-11.424	Fc1cccc(c1)N1CNC(=O)[C@@]21CCN(CC2)[C@H]1Cc2c3c1cccc3ccc2
CHEMBL3698834	-9.8	-7.735	CN(C1=Nc2ccccc2[N+](C1=O)[C@@H]1CCN(CC1)C1CCCCCCC1)C
CHEMBL436323	-9.3	-7.252	c1ccc(cc1)C1(CCN(CC1)c1nccs1)c1nccn1Cc1ccccc1
CHEMBL2178725	-8.4	-5.44	CC(=O)N[C@@H](C(=O)N[C@H](C(=O)N)Cc1ccccc1)Cc1cnc[nH]1
CHEMBL2178729	-8.6	-5.44	CC(=O)N[C@@H](C(=O)N[C@H](C(=O)N)Cc1ccccc1)CCCNC(=N)N
CHEMBL3964093	-10.1	-10.88	OC[C@@H](C(=O)N(Cc1ccccc1)CCN1[C@@H]2CC[C@H]1C[C@H](C2)c1cccc(c1)C(=O)N)O
CHEMBL398039	-8.4	-6.441	OC1(CCN(CC1)C(c1ccccc1)c1ccccc1)C1CC1
CHEMBL1795713	-8.7	-11.909	Ic1cccc(c1)C(=O)N[C@@H]1CC[C@@]2([C@@]34[C@H]1Oc1c4c(C[C@H]2N(CC3)C)ccc1O)O
CHEMBL509260	-7.6	-7.525	CN1C[C@@H]2Oc3c([C@@]42C[C@H]1CCC4)cc(cc3)O
CHEMBL2178727	-7.5	-5.44	NCCCC[C@H](C(=O)N[C@H](C(=O)N)Cc1ccccc1)NC(=O)C
CHEMBL10872	-10.1	-10.173	Oc1cccc(c1)[C@]1(C)CCN(C[C@@H]1C)C[C@H](C(C)C)NC(=O)[C@@H]1NCc2c(C1)cccc2
CHEMBL272896	-8.6	-6.8	CC([C@@H]1CC[C@H](CC1)N1CC[C@](CC1)(C(=O)N)c1ccccc1)C
CHEMBL3262550	-10.7	-9.52	CC[C@@H]1C(=O)N(c2c1cccc2)[C@@H]1CCN(CC1)[C@H](CC(c1ccccc1)c1ccccc1)C
CHEMBL399708	-10.9	-10.669	CN1CC[C@]23[C@@]4([C@H]1Cc1c2c(O[C@H]3C(=O)C2(C4)Cc3c(C2)cccc3)c(cc1)O)O
CHEMBL3941359	-9.9	-10.88	OC[C@@H](C(=O)N(CC1CCCC1)CCN1[C@@H]2CC[C@H]1C[C@H](C2)c1cccc(c1)C(=O)N)O
CHEMBL3898034	-7.5	-8.593	CCCCN([C@@]1(CC[C@](CC1)(N(C)C)c1ccccc1)c1ccccc1)C
CHEMBL3937167	-8.5	-8.713	OC[C@]1(CCCCc2ccccc2)CC[C@](CC1)(N(C)C)c1ccccc1
CHEMBL437397	-10.1	-7.252	O=C(c1ccccc1)N1CCC(CC1)(c1ccccc1)c1nccn1[C@H](c1ccccc1)C
CHEMBL428544	-9.6	-7.252	COCC(=O)N1CCC(CC1)(c1ccccc1)c1nccn1[C@H](c1ccccc1)C
CHEMBL3754166	-7.2	-7.834	C=CCN(CC=C)CCc1c[nH]c2c1cc(Br)cc2
CHEMBL383094	-7.2	-10.725	CCC[C@@H]1C[C@](C)([C@H](CN1CCCCCCC)C)c1cccc(c1)O
CHEMBL328411	-10	-10.465	C[C@@H](c1ccc2c(c1)Cc1c2cccc1)N1CC[C@H](CC1)N1C(=O)Cc2c1cccc2
CHEMBL239822	-9.6	-9.954	O=C1NCN([C@@]21CCN(CC2)[C@H]1CCC(c2c1cccc2)(C)C)c1ccccc1
CHEMBL217658	-10	-12.329	O=C1CC[C@@]2([C@@]34[C@H]1Oc1c4c(C[C@H]2N(CC3)CC2CC2)ccc1O)NCCc1ccc(cc1)Cl
CHEMBL575508	-8.7	-10.476	Oc1ccc2c(c1)CN([C@H](C2)C(=O)N[C@@H](C(C)C)CN1CC[C@@]([C@H](C1)C)(C)c1cccc(c1)O)C
CHEMBL376413	-9.2	-12.184	Oc1cccc(c1)[C@]1(C)C[C@@H]2CN(CCN2C[C@@H]1C)CC1CCCCC1
CHEMBL106366	-8	-7.1	CCC[C@H](N1CC[C@H]1[C@@H](c1cccc(c1)Cl)N)c1ccccc1
CHEMBL190030	-8.7	-7.781	O=C(N([C@@H](c1ccccc1)CN1CCCC1)C)Cc1cccc(c1)CNS(=O)(=O)C
CHEMBL409225	-10.3	-7.573	NC(=O)CN1Cc2ccccc2C[C@@H](C1=O)NC(=O)[C@H](N1Cc2cc(O)ccc2C[C@@H](C1=O)N)C
CHEMBL1080508	-9.7	-9.33	CNC(=O)Cn1c(=O)n(c2c1cccc2)C1CCN(CC1)Cc1ccc(c2c1cccc2)C
CHEMBL302142	-9.3	-10.498	C=CCN1[C@@H]2CC[C@H]1C/C(=C(/c1ccccc1)\c1ccc(cc1)C(=O)NCC)/C2
CHEMBL3889749	-9.7	-6.8	COc1ccc(cc1)C[C@H]1C(=O)C[C@H]2[C@@H]3[C@@H]1CCC[C@H]3N(CC2)CC1CCCCC1
CHEMBL1797689	-8.8	-12.395	O=C1CC[C@@]2([C@@]3(C1)CCN([C@@H]2Cc1c3cc(O)cc1)CC1CC1)O
CHEMBL2178726	-9.1	-5.44	CC(=O)N[C@@H](C(=O)N[C@H](C(=O)NCC(=O)N)Cc1ccccc1)Cc1cnc[nH]1
CHEMBL3326230	-9.8	-11.572	CN([C@@]1(CC[C@]2(CC1)SCCc1c2[nH]c2c1cccc2)c1ccccc1)C
CHEMBL592301	-9	-7.573	CC[C@@]12CCN(C[C@@H]1Oc1c2cccc1O)Cc1ccc(cc1)F
CHEMBL106190	-8.3	-7.245	CCCC[C@H](N1CC[C@H]1[C@H](c1cccc(c1)Cl)N)c1cccc(c1)F
CHEMBL182202	-9.4	-9.802	CC([C@H](Oc1cc(C)ccc1[N](=O)O)CCN1CC[C@H](CC1)n1c(O)nc2c1cccc2)C
CHEMBL3319083	-10.8	-5.44	CC(=O)N[C@@H](C(=O)N[C@H](C(=O)NCC(=O)N)Cc1ccccc1)Cc1c[nH]c2c1cc(F)cc2
CHEMBL3086758	-10	-11.966	O=C1CC[C@@]2([C@@]34[C@H]1Oc1c4c(C[C@H]2N(CC3)CC2CC2)ccc1O)OC(=O)c1cccnc1
CHEMBL2088034	-10.4	-8.701	O=C1NCN([C@@]21CCN(CC2)[C@H]1CC[C@H]2c3c1cccc3CCC2)c1ccccc1
CHEMBL3084648	-11.1	-8.405	Cc1ccc(nc1)[C@@H]1C[C@@H]2CC[C@H](C1)N2C(c1ccccc1Cl)c1ccccc1Cl
CHEMBL569945	-8.4	-7.884	COc1cccc(c1)N(c1ccc(cc1)C(=O)N(CC)CC)C1CCN(CC1)CCc1ccsc1
CHEMBL184127	-9.6	-9.338	CC([C@@H]1CC[C@H](CC1)N1CC[C@H](CC1)N1c2ccccc2CNS1(=O)=O)C
CHEMBL28198	-8.4	-13.401	CCC(=O)N([C@]1(CCN(C[C@H]1C)CCc1ccccc1)C(=O)OC)c1ccccc1
CHEMBL4060795	-7.7	-10.602	CCCCCCCN1[C@@H]2CC[C@H]1C[C@@H](C2)c1cccc(c1)C(=O)N
CHEMBL189243	-8.6	-10.84	Oc1ccc2c(c1)C(C)(C)[C@@H](CC2)NC/C=C/c1ccccc1
CHEMBL398294	-8.9	-11.421	C[C@H]1[C@@H]2Cc3c([C@@]1(C)CCN2CC1CC1)cc(cc3)C(=O)NCCc1ccccc1Br
CHEMBL260521	-9.1	-7.028	CCN(C(=O)c1ccc(cc1)CN1C[C@@H]2CC=C([C@H]1CN2CC=C)c1ccccc1)CC
CHEMBL427683	-9.3	-9.772	COc1ccc(c(c1)O[C@H](C(C)C)CCN1CC[C@H](CC1)n1c(=O)[nH]c2c1cccc2)C
CHEMBL3665435	-9.9	-6.473	O=C1[NH+]c2ncccc2[N+](C1=O)[C@@H]1CCN(CC1)C1CCCCCCC1
CHEMBL2381583	-8.7	-6.8	N#CSCC(=O)O[C@H]1C[C@@H](C(=O)OC)[C@]2([C@H](C1=O)[C@@]1(C)C[C@H](OC(=O)[C@@H]1CC2)c1ccoc1)C
CHEMBL3758348	-8.3	-11.553	OC[C@]12Oc3c4[C@]52CCN([C@@H]([C@@]5(CCC1=O)O)Cc4ccc3O)C
CHEMBL373446	-8.4	-12.041	Oc1cccc(c1)[C@]1(C)C[C@@H]2CN(CCN2C[C@@H]1C)Cc1cccs1
CHEMBL2113304	-9.7	-13.401	CO[C@]12CC[C@]3(C[C@@H]1CNC(=O)/C=C/c1ccccc1C)[C@@]14[C@H]2Oc2c4c(C[C@H]3N(CC1)C)ccc2O
CHEMBL457389	-7.6	-6.932	CN1C[C@@H]2Oc3c([C@@]42C[C@H]1CCC4)cccc3O
CHEMBL183135	-9.7	-10.363	CC([C@H](Oc1ccccc1C(F)(F)F)CCN1CC[C@H](CC1)n1c(O)nc2c1cccc2)C
CHEMBL197293	-9.7	-7.209	COC(=O)Nc1ccc2c(c1)CC[C@@H](O2)C(=O)N([C@@H](c1ccccc1)CN1CC[C@@H](C1)O)C
CHEMBL3930269	-10.2	-10.88	CC[C@@H](NC(=O)N(CC1CCCCC1)CCN1[C@@H]2CC[C@H]1C[C@H](C2)c1cccc(c1)C(=O)N)C
CHEMBL3085528	-8.1	-13.322	Oc1ccc2c(c1)[C@@]1(C)CCN([C@@H](C2)[C@@H]1C)CC1CC1
CHEMBL393781	-10	-10.818	Clc1cccc2c1[C@H](CCC2)N1CC[C@@]2(CC1)C(=O)NCN2c1ccccc1
CHEMBL41245	-8.8	-9.613	O=C(NC(C)(C)C)NC[C@@H]1Cc2ccccc2CN1C(=S)NC[C@H]1CCCN1
CHEMBL3916056	-9.7	-10.88	OC[C@@H](C(=O)N(CC1CCC1)CCN1[C@@H]2CC[C@H]1C[C@H](C2)c1cccc(c1)C(=O)N)O
CHEMBL414889	-8.8	-11.012	Oc1cccc(c1)[C@]12CCC[C@@H]([C@H]2C)N(CC1)CCc1ccccc1
CHEMBL272600	-9.6	-6.947	CN1Cc2cccc(c2[C@@]2(C1=O)CCN(CC2)[C@@H]1CC[C@H](CC1)C(C)(C)C)F
CHEMBL218506	-8.8	-9.173	Oc1cccc(c1)[C@]1(C)C[C@@H]2CN[C@@H](CN2C[C@@H]1C)c1ccccc1
CHEMBL611931	-8.3	-7.209	Ic1ccc(cc1)C(=O)N[C@@H]1CC[C@@]2([C@@]34[C@H]1Oc1c4c(C[C@H]2N(CC3)CC2CC2)ccc1O)O
CHEMBL2381590	-9.3	-6.8	COC(=O)[C@@H]1C[C@H](OC(=O)CCC(=O)O)C(=O)[C@H]2[C@@]1(C)CC[C@@H]1[C@]2(C)C[C@H](OC1=O)c1ccoc1
CHEMBL4110417	-9.1	-7.903	COc1ccc2c3c1O[C@@H]1[C@@]43CCN([C@H](C2)[C@@]24CC[C@@]1(OC)[C@H](C2)CSc1snc(n1)C)C
CHEMBL326571	-7.5	-8.032	CCCCN1CC[C@@]2([C@@H]([C@H]1Cc1c2cc(cc1)O)C)C
CHEMBL3977132	-9.1	-10.88	CCCCCNC(=O)N(CC1CCCCC1)CCN1[C@@H]2CC[C@H]1C[C@H](C2)c1cccc(c1)O
CHEMBL203307	-8.5	-10.641	Oc1cccc(c1)[C@]1(C)C[C@@H](C)N(C[C@@H]1C)CCc1ccccc1
CHEMBL233143	-9.3	-8.612	O=C(N1CCC(CC1)(c1ccccc1)c1nccn1Cc1ccccc1)OC1CCCCC1
CHEMBL399205	-9.3	-8.612	CCCOC(=O)N1CCC(CC1)(c1ccccc1)c1nccn1Cc1ccccc1
CHEMBL2088044	-9	-8.701	O=C([C@@H](Cc1c(F)cccc1F)CN1CC[C@]2(CC1)OCCc1c2scc1)N(C)C
CHEMBL3084636	-9.2	-8.671	COc1cccc(n1)[C@@H]1C[C@@H]2CC[C@H](C1)N2C(c1ccccc1Cl)c1ccccc1Cl
CHEMBL1095184	-9	-8.16	CCC(=O)N1C[C@@H]2[C@H](CC[C@H]1CN2C(=O)Cc1ccc(c(c1)Cl)Cl)N1CCCC1
CHEMBL468469	-9	-13.162	O[C@H]1CC[C@@]2([C@@]34[C@H]1Oc1c4c(C[C@H]2N(CC3)CC2CC2)ccc1O)O
CHEMBL2386900	-10.6	-11.012	Oc1ccc2c(c1)[C@@]1(CCN(C[C@@H]1O2)CCc1ccc(cc1)C(F)(F)F)CCc1ccccc1
CHEMBL4113984	-9.1	-7.44	COc1ccc2c3c1O[C@@H]1[C@@]43CCN([C@H](C2)[C@@]24CC[C@@]1(OC)[C@H](C2)CSc1scnn1)C
CHEMBL1766038	-9.1	-9.609	CCN(c1sc2c(n1)cc1c(c2)C[C@@H]2[C@@H]3[C@@]1(CCCC3)CCN2CC1CC1)C(=O)C
CHEMBL425758	-8.7	-8.933	Oc1cccc(c1)[C@]1(C)C[C@@H](C(C)C)N(C[C@@H]1C)CCc1ccccc1
CHEMBL1852672	-9	-12.477	Oc1ccc2c3c1O[C@@H]1[C@@]43CCN([C@H](C2)[C@]4(O)CC[C@H]1NC(=O)c1ccncc1Cl)CC1CC1
CHEMBL3929120	-9.1	-9.054	CN([C@@]1(CC[C@](CC1)(N(C)C)c1ccccc1)c1ccccc1)Cc1cccnc1
CHEMBL1701	-6.7	-8.209	CCOC(=O)C1(CCN(CC1)C)c1ccccc1
CHEMBL3287467	-10.1	-9.453	Oc1ccc2c(c1)[C@@]13CCN(C[C@@]3(C2)Cc2c(C1)nc1ccccc1c2)CC1CC1
CHEMBL3937815	-8.9	-7.748	O=C(N(C)C)CN([C@@]1(CC[C@](CC1)(N(C)C)c1ccccc1)c1ccccc1)C
CHEMBL4103044	-11.7	-12.705	Oc1ccc2c(c1)[C@@]13CCN([C@H](C2)[C@]23CC[C@H]3[C@@H]1[C@@H](C2)CN3C(=O)c1cocc1)CC1CC1
CHEMBL574397	-10.7	-11.459	O=C1CC[C@]2([C@@]34[C@H]1Oc1c4c(C[C@H]2N(CC3)CC2CC2)ccc1O)NC(=O)C#Cc1ccc(cc1)Cl
CHEMBL3889993	-10	-10.88	Oc1cccc(c1)[C@@H]1C[C@@H]2CC[C@H](C1)N2CCN(C(=O)CC(=O)O)Cc1cccc(c1)F
CHEMBL324897	-9.9	-7.296	Fc1cccc(c1)C(N1CC[C@H]1[C@@H](c1cccc(c1)Cl)N)c1cccc(c1)F
CHEMBL536037	-6.6	-6.476	CN1CCC(CC1)(C#N)c1ccc(cc1)I
CHEMBL3785605	-10.5	-9.94	c1ccc2c(c1)C[C@H](CO2)CN1CC[C@]2(CC1)CCc1c2cccc1
CHEMBL3326232	-10.6	-12.843	CN[C@@]1(CC[C@]2(CC1)OCCc1c2[nH]c2c1cccc2)c1ccccc1
CHEMBL234773	-8.4	-6.869	CCCCCCC1(O)CCN(CC1)C(c1ccccc1)c1ccccc1
CHEMBL3809687	-9	-6.8	COc1cccc(c1)[C@]1(O)[C@H](CCc2c1ccc(c2)c1ccc(cc1)Cl)CN(C)C
CHEMBL27699	-10	-10.949	Clc1cccc2c1CC[C@@H](C2)N1CC[C@@]2(CC1)C(=O)NCN2c1ccccc1
CHEMBL106359	-6.7	-6.82	CCCCC(N1CC[C@H]1[C@H](c1cccc(c1)Cl)N)CCCC
CHEMBL593214	-9.3	-7.492	Cc1ccc(cc1)C(=O)N[C@@H]1CC[C@@]2([C@@]34[C@H]1Oc1c4c(C[C@H]2N(CC3)CC2CC2)ccc1O)O
CHEMBL1818331	-7.9	-9.514	CN(CCNCc1ccc(cc1)c1ccccc1S(=O)(=O)N1CCCC1)C
CHEMBL1254682	-8.5	-12.156	C=CCN1CC[C@@]23[C@H]([C@H]1Cc1c3cc(cc1)O)CCCC2
CHEMBL4083911	-9.6	-10.549	CN1CC[C@@]23[C@@]4([C@H]1Cc1c3c(O[C@H]2C(=O)/C(=C/c2ccccc2)/C4)c(cc1)O)O
CHEMBL186795	-10.3	-13.322	CN(C(=O)C(c1ccccc1)(c1ccccc1)CCN1CCC(CC1)(O)c1cccc(c1)C(F)(F)F)C
CHEMBL63477	-8.8	-7.665	CCN(C(=O)c1ccc(cc1)/C(=C\1/C[C@@H]2CC[C@H](C1)N2)/c1ccccc1)CC
CHEMBL3264441	-9.1	-10.304	CCOC(=O)[C@@H](OC(=O)[C@@H]1NCc2c(C1)ccc(c2)O)CN1CC[C@@]([C@H](C1)C)(C)c1cccc(c1)O
CHEMBL471980	-7.9	-7.054	CCOc1ccc(cc1)Cc1nc2c(n1CCC(C)C)ccc(c2)C(=O)N(CC)CC
CHEMBL3695234	-11.2	-7.449	O=C1CCN(N1)C1=Nc2ccccc2[N+](C1=O)[C@@H]1CCN(CC1)C1CCCCCCC1
CHEMBL571843	-7.9	-7.341	CN1CC[C@@]23[C@H](C1)CCC[C@@H]2Oc1c3cccc1O
CHEMBL539685	-8.8	-8.033	CC(=O)NCc1ccccc1CC(=O)N([C@@H](c1ccccc1)CN1CCCC1)C
CHEMBL2064148	-9.2	-8.632	CN(C(=O)[C@H]1Cc2c(N1C(=O)CCN1CCN(CC1)Cc1ccccc1)cccc2)C
CHEMBL324390	-8.6	-10.698	O=C([C@H](Cc1ccccc1)N)N[C@H]1CSSC(C)(C)[C@H](NC(=O)[C@H](NC1=O)Cc1ccccc1)C(=O)N
CHEMBL512150	-9.4	-12.588	O[C@H]1CC[C@@]2([C@@]3(C1)CCN([C@@H]2Cc1c3c(O)c(cc1)C(=O)N)CC1CCC1)O
CHEMBL557937	-9.4	-10.058	Oc1ccc2c(c1)[C@]13CCN(C[C@]3(C2)Cc2c(C1)n(C)c1c2cccc1)C
CHEMBL203356	-9.7	-8.569	O=C1NCN(C21CCN(CC2)Cc1ccccc1)c1ccccc1
CHEMBL4071332	-8.6	-10.216	CN1CCc2c([C@@H]1CNC(=O)c1ccc(c(c1)C)C)cccc2
CHEMBL442413	-6.8	-8.115	C=CCN([C@H]1CCc2c(C1(C)C)cc(cc2)O)C
CHEMBL2313631	-9.7	-11.591	CCOC(=O)N(c1ccccc1)C1CCN(CC1)CCn1c2ccccc2n(c1=O)C1CC1
CHEMBL231607	-9	-9.305	CCCCCC[C@@H](c1ccccc1)N1CC[C@](CC1)(O)c1ccccc1
CHEMBL319536	-8.5	-11.899	Oc1cccc(c1)[C@]1(C)CCN(C[C@@H]1C)CCc1ccccc1
CHEMBL4083940	-11.7	-12.564	Oc1ccc2c(c1)[C@@]13CCN([C@H](C2)[C@]23CC[C@H]3[C@@H]1[C@@H](C2)CN3C(=O)c1ccccc1)CC1CC1
CHEMBL26987	-11	-11.535	OCCN1CN([C@@]2(C1=O)CCN(CC2)[C@H]1CCc2c(C1)c(Cl)ccc2)c1ccccc1
CHEMBL3691865	-9.4	-12.615	NCC(=O)NC[C@H]1C[C@]23CC[C@]1(OC)[C@H]1[C@]43CCN([C@@H]2Cc2c4c(O1)c(O)cc2)CC1CC1
CHEMBL4065924	-8.9	-9.881	O=C(c1ccc(c(c1)Cl)Cl)NC[C@@H]1NCCc2c1cccc2
CHEMBL437742	-9.7	-7.539	OC(=O)c1ccccc1[C@@H](c1ccccc1)N1CC[C@](CC1)(O)c1ccccc1
CHEMBL197479	-9.2	-11.802	C[C@@H](C(=O)N(c1ccccc1)C1CCN(CC1)CCc1ccccc1)F
CHEMBL325052	-7.1	-7.314	CCN1CC[C@@]2([C@@H]([C@H]1Cc1c2cc(cc1)O)C)C
CHEMBL211673	-7.7	-6.8	COc1cccc(c1)n1c(nnc1N(C)C)c1ccc(cc1)C(C)(C)C
CHEMBL3786338	-10.1	-9.84	CN1Cc2ccccc2C[C@H]1CN1CC[C@]2(CC1)CCc1c2cccc1
CHEMBL513390	-7.2	-5.638	CC(N[C@@H]1CCn2c3c([C@H]1O)cccc3[nH]c2=O)C
CHEMBL228736	-8.4	-5.744	COC(=O)[C@@H](c1ccccc1)N1CC[C@](CC1)(O)c1ccccc1
CHEMBL58646	-8.1	-12.932	C[C@H]1[C@H]2Cc3c([C@]1(C)CCN2CC1CC1)cc(cc3)C(=O)N
CHEMBL437380	-9.9	-8.927	Cc1cccc(c1)C1(O)CCN(CC1)C(c1ccccc1)c1ccccc1
CHEMBL3086755	-10.8	-12.913	O=C(N[C@]12CCC(=O)[C@H]3[C@]42CCN([C@@H]1Cc1c4c(O3)c(cc1)O)CC1CC1)CCc1ccccn1
CHEMBL3409110	-10.6	-10.772	Oc1ccc2c(c1)[C@]1(CCCCc3ccccc3)CCN(C[C@@H]1O2)CCc1ccc(cc1)F
CHEMBL377402	-10.1	-8.797	c1ccc2c(c1)c(ccc2)CN1CCC(CC1)c1c[nH]c2c1cccn2
CHEMBL2387194	-9.1	-11.48	CC([C@@H]1CC[C@@H](CC1)N1CC[C@@H](CC1)N1c2ccccc2[C@H](C1=O)C)C
CHEMBL3905743	-9.3	-10.88	Oc1cccc(c1)[C@@H]1C[C@@H]2CC[C@H](C1)N2CCN(C(=O)CS(=O)(=O)C)CC1CCCCC1
CHEMBL75676	-10.8	-9.928	Cc1ccc(cc1)N1CNC(=O)[C@@]21CCN(CC2)[C@H]1Cc2c3c1cccc3ccc2
CHEMBL242226	-9	-13.221	Oc1cccc(c1)[C@]12CCC[C@@H](C2=C)N(CC1)CCc1ccccc1
CHEMBL476600	-9.7	-13.401	O=C1CC[C@]2([C@@]34[C@H]1Oc1c4c(C[C@H]2N(CC3)CC2CC2)ccc1O)OC(=O)c1ccccn1
CHEMBL3409115	-10.9	-8.883	Oc1ccc2c(c1)[C@]1(CCCCc3ccccc3)CCN(C[C@@H]1O2)CCc1ccccc1C(F)(F)F
CHEMBL1818226	-9.3	-7.511	O=S(=O)(c1cccnc1c1ccc(cc1)CN1C[C@H]2C[C@@H]1CCC2)N1CCCC1
CHEMBL3929973	-9.2	-10.88	OC[C@H](C(=O)N(Cc1ccccc1)CCCN1[C@@H]2CC[C@H]1C[C@H](C2)c1cccc(c1)C(=O)N)O
CHEMBL1818332	-8.4	-9.132	CC1(COC1)CNCc1ccc(cc1)c1ccccc1S(=O)(=O)N1CCCC1
CHEMBL464250	-9.3	-11.352	C=CCN1CC[C@@]23[C@@]4([C@H]1Cc1c3c(O[C@H]2C(=O)CC4)c(cc1)C(=O)N)O
CHEMBL1774946	-8.6	-13.401	CO[C@]12CCCC[C@]32CCN([C@@H]1Cc1c3cc(cc1)O)CC1CCC1
CHEMBL560302	-8.3	-6.8	COC(=O)[C@H]1C[C@@H](OC(=O)C)C(=O)[C@H]2[C@]1(C)CC[C@@H]1[C@@]2(C)C[C@@H](OC1=O)[C@]1(O)[C@@H](OC)O[C@H]([C@H]1O)OC
CHEMBL2397021	-10.3	-12.41	O=C1CC[C@@]2([C@@]34[C@H]1Oc1c4c(C[C@H]2N(CC3)CC2CC2)ccc1O)NC(=O)c1cccnc1
CHEMBL2386893	-6.9	-9.576	CCCCC[C@@]12CCN(C[C@@H]1Oc1c2cc(O)cc1)C
CHEMBL3935092	-9.6	-10.88	Oc1cccc(c1)[C@@H]1C[C@@H]2CC[C@H](C1)N2CCN(C(=O)C1CCCCC1)CC1CCCCC1
CHEMBL3759238	-9.5	-12.811	Oc1ccc2c(c1)[C@]13CCCC[C@H]3[C@@H](C2=O)N(CC1)C[C@H]1CCCO1
CHEMBL4082879	-9	-8.16	O=C(Nc1cc(C)nc2c1cc(F)cc2F)Nc1ccc(cc1)N(C)C
CHEMBL1237044	-6.8	-7.813	COc1cccc(c1)[C@]1(O)CCCC[C@H]1CN(C)C
CHEMBL63912	-9.2	-8.944	CCNC(=O)c1ccc(cc1)/C(=C/1\C[C@H]2CC[C@@H](C1)N2)/c1ccc(cc1)O
CHEMBL3786545	-9.9	-7.423	O[C@@H]1CCN(C1)[C@H]1CCC[C@H]2[C@@H]1N(CCN2Cc1cccnc1)C(=O)Cc1ccc(c(c1)Cl)Cl
CHEMBL240657	-9.4	-8.584	O=C1NCN(C21CCN(CC2)C(c1ccccc1)c1ccccc1)c1ccccc1
CHEMBL281786	-8.5	-13.195	CO[C@]12CC[C@]3(C[C@@H]1C(O)(C)C)[C@@]14[C@H]2Oc2c4c(C[C@H]3N(CC1)CC1CC1)ccc2O
CHEMBL371970	-8.5	-9.69	CC[C@@H]1C[C@](C)([C@H](CN1CCc1ccccc1)C)c1cccc(c1)O
CHEMBL2387191	-9.2	-11.51	C[C@H](N1CC[C@H](CC1)N1C(=O)Cc2c1cccc2)C1CCCCC1
CHEMBL4083571	-8.3	-8.506	Oc1cccc(c1)CCN(CC1CCC1)CCc1cccc(c1F)O
CHEMBL1258452	-7.5	-6.8	CCCCN1CCC(CC1)COC(=O)c1ccc(c(c1)OC)N
CHEMBL187038	-10.6	-8.583	OC(=O)C(c1ccccc1)(c1ccccc1)CCN1CCC(CC1)(O)c1ccc(c(c1)C(F)(F)F)Cl
CHEMBL1808383	-8.6	-9.214	CS(=O)(=O)Nc1cccc(c1)[C@@H]1[C@@H]2[C@H]1CN(C2)CCCc1ccccc1
CHEMBL3949382	-9.9	-10.88	OC(=O)CCC(=O)N(Cc1ccccc1)CCN1[C@@H]2CC[C@H]1C[C@H](C2)c1cccc(c1)O
CHEMBL2418734	-10.6	-11.421	Oc1cccc(c1)[C@@]12CCN([C@H](C2)[C@@H]2[C@@H](C1)CCCC2)CCc1ccccc1
CHEMBL401234	-9	-6.741	COc1ccc(cc1)C1(O)CCN(CC1)C(c1ccccc1)c1ccccc1
CHEMBL3894898	-9.9	-11.716	CN([C@@]1(CC[C@@]2(CC1)NCCc1c2[nH]c2c1cccc2)c1ccccc1)C
CHEMBL1080152	-7.6	-5.031	COc1cccc(c1C(=O)C1=CCCN2[C@H]1CCC2)C
CHEMBL3919938	-8.9	-11.664	N[C@H]1[C@H]2CCCCC[C@]1(C)c1c(C2)ccc(c1)C(=O)N
CHEMBL3936891	-8.3	-9.842	Fc1ccc(cc1)[C@@]1(CC[C@]2(CC1)[S@](=O)CCc1c2sc2c1cccc2)N(C)C
CHEMBL610046	-10.4	-12.041	O=C1[C@@H](Cc2ccccc2)C[C@@]2([C@@]34[C@H]1Oc1c4c(C[C@H]2N(CC3)CC2CC2)ccc1O)O
CHEMBL4114012	-9.2	-8.171	OC(=O)CCC[C@@]12CCN([C@@H](/C/1=C\C(=O)O)Cc1c2cc(O)cc1)CC1CC1
CHEMBL203013	-7.7	-8.16	C[C@@H]1CNC[C@@H]2N1c1nc(COCC3CC3)ccc1C2
CHEMBL3898676	-8.4	-6.8	CCCN1CC[C@@H]2[C@H]3[C@H]1CCC[C@@H]3[C@H](C(=O)C2)Cc1ccc(cc1)OC
CHEMBL373641	-9.3	-12.001	Clc1cccc(c1)CN1CCN2[C@@H](C1)C[C@@]([C@H](C2)C)(C)c1cccc(c1)O
CHEMBL136612	-8.4	-9.281	Nc1cccc(c1)[C@]1(C)CCN(C[C@@H]1C)CCc1ccccc1
CHEMBL301160	-9	-13.127	Oc1ccc2c(c1)[C@]13CCCC[C@H]3[C@@H](C2)N(CC1)CC1CCC1
CHEMBL513762	-9.8	-11.451	O[C@H]1CC[C@@]2([C@@]34[C@H]1Oc1c4c(C[C@H]2N(CC3)CC2CCC2)ccc1C(=O)N)O
CHEMBL2205827	-8	-8.019	COc1ccc(cc1OC)CN1[C@@H]2[C@@H]3[C@@H]4[C@@]1(O)[C@@H]1[C@H]2[C@@H]2[C@H]3C[C@H]4[C@H]12
CHEMBL226727	-8.1	-6.8	COC(=O)[C@@H]1C[C@H](OC(=O)C)C(=O)[C@H]2[C@@]1(C)CC[C@@H]1[C@]2(C)C[C@@H](OC1=O)[C@]1(O)[C@@H](OC)O[C@H]([C@H]1OC(=O)C)OC
CHEMBL3949332	-9.7	-10.88	OC(=O)CC(=O)N(Cc1c(F)cccc1F)CCN1[C@@H]2CC[C@H]1C[C@H](C2)c1cccc(c1)O
CHEMBL3086750	-11.7	-11.5	O=C1CC[C@@]2([C@@]34[C@H]1Oc1c4c(C[C@H]2N(CC3)CC2CC2)ccc1O)NC(=O)c1ncc2c(c1)cccc2
CHEMBL3665444	-10.9	-6.532	O=C1[NH+]c2ccccc2[N+](C1=O)[C@@H]1C[C@H]2C=C[C@@H](C1)N2[C@@H]1CCCCCC=C1
CHEMBL200700	-8.8	-7.252	CS(=O)(=O)N1CCC(CC1)(c1ccccc1)c1nccn1Cc1ccccc1
CHEMBL598977	-8.7	-8.338	CN1CC[C@@]2([C@H](C1)Oc1c2cccc1O)CCc1ccccc1
CHEMBL576273	-10.1	-11.244	Ic1ccc(cc1)CNc1ccc2c(c1)[C@]13CCCC[C@H]3[C@@H](C2)N(CC1)CC1CCC1
CHEMBL541804	-8.5	-8.502	OC[C@H]1CCN(C1)[C@@H]1CCCC[C@H]1N(C(=O)Cc1cccc2c1ccs2)C
CHEMBL499868	-10.4	-11.436	Nc1ccc(cc1)Oc1ccc2c(c1)[C@]13CCCC[C@]3([C@@H](C2)N(CC1)CC1CCC1)O
CHEMBL218404	-8.8	-11.831	Oc1cccc(c1)[C@]1(C)C[C@@H]2CN(CCN2C[C@@H]1C)C(=O)c1ccccc1
CHEMBL467094	-8.1	-6.989	COc1c(OC)cc2c3c1c1cc4OCOc4cc1C[C@H]3N(CC2)C
CHEMBL595714	-8.3	-8.229	CCN(C(=O)c1ccc(cc1)[C@@]1(CCCN(C1)CC(F)(F)F)c1cccc(c1)O)CC
CHEMBL3907138	-8.9	-8.248	CN([C@@]1(CC[C@](CC1)(N(C)C)c1ccccc1)c1ccc(cc1)C(F)(F)F)C
CHEMBL3323522	-9.4	-7.278	COC(=O)N1CCN([C@H]2[C@@H]1CCC[C@@H]2N1CC[C@H](C1)O)C(=O)Cc1ccc(c(c1)Cl)Cl
CHEMBL70	-7.9	-11.274	O[C@H]1C=C[C@@H]2[C@@]34[C@H]1Oc1c4c(C[C@H]2N(CC3)C)ccc1O
CHEMBL3924824	-8.4	-7.784	CN([C@@]1(CC[C@@](CC1)(O)c1ccccc1)c1ccccc1)C
CHEMBL3665421	-10.6	-7.619	Fc1ccc2c(c1)[N+]([C@@H]1CCN(CC1)C1CCCCCCC1)C(=O)C(=O)[NH+]2
CHEMBL315551	-9	-9.602	CN1C[C@H]2[C@@H](C1)[C@]1(N(C2)c2ccccc2)CCN(CC1)C1CCCCCCCCC1
CHEMBL3908565	-10.4	-10.88	NC(=O)CCC(=O)N(CC1CCCCC1)CCN1[C@@H]2CC[C@H]1C[C@H](C2)c1cccc(c1)O
CHEMBL210564	-8.4	-7.185	COC(=O)[C@@H]1C[C@H](OC(=O)C)C(=O)[C@H]2[C@@]1(C)CC[C@@H]1[C@]2(C)C[C@H](OC1=O)c1onc(n1)C
CHEMBL239824	-11	-9.352	Fc1ccc2c(c1)[C@H](CCC2)N1CC[C@@]2(CC1)C(=O)NCN2c1ccccc1
CHEMBL3927136	-9.2	-13.361	CC[C@@H]([C@@H](C(=O)OC[C@H]1C[C@]23CC[C@]1(OC)[C@H]1[C@]43CCN([C@@H]2Cc2c4c(O1)c(O)cc2)CC1CC1)N)C
CHEMBL3972887	-9.8	-10.88	O=C(C1(O)CC1)N(Cc1ccccc1)CCN1[C@@H]2CC[C@H]1C[C@H](C2)c1cccc(c1)C(=O)N
CHEMBL56585	-7.4	-13.322	Oc1ccc2c(c1)[C@]1(C)CCN([C@H](C2)[C@@H]1C)CC1CC1
CHEMBL107442	-6.9	-8.077	Oc1ccc2c(c1)C(C)(C)[C@@H]([C@@H](C2)S(=O)(=O)C)N
CHEMBL1672185	-10.4	-8.944	Oc1cccc(c1)[C@@]12CCC[C@H](C2)N(CC1)C[C@@H]1C[C@@H]1c1ccccc1
CHEMBL1258671	-8.1	-6.8	CCCCN1CCC(CC1)COC(=O)c1cc(F)c(c2c1OCCO2)N
CHEMBL282376	-8.3	-7.704	CCC[C@@H]1CC[C@H](CC1)N1CC[C@H](CC1)N1C(=O)N([C@H]2[C@H]1CCCC2)CC
CHEMBL297428	-7.9	-12.932	C[C@@H]1[C@@H]2Cc3c([C@@]1(C)CCN2CC1CC1)cc(cc3)C(=O)N
CHEMBL3952629	-10	-10.88	Fc1cccc(c1)CN(C(=O)CS(=O)(=O)C)CCN1[C@@H]2CC[C@H]1C[C@H](C2)c1cccc(c1)C(=O)N
CHEMBL401451	-9.6	-10.101	Clc1ccccc1CN1CCC2(CC1)C(=O)NCN2c1ccccc1
CHEMBL199111	-9.1	-7.209	CNS(=O)(=O)c1ccc2c(c1)CC[C@@H](O2)C(=O)N([C@@H](c1ccccc1)CN1CC[C@@H](C1)O)C
CHEMBL3981257	-10.3	-10.88	Oc1cccc(c1)[C@@H]1C[C@@H]2CC[C@H](C1)N2CCN(C(=O)[C@H](Cc1ccccc1)O)CC1CCCCC1
CHEMBL3942233	-9.4	-10.61	C[C@@H]1Cc2c3cc(ccc3[nH]c2[C@@]2(O1)CC[C@](CC2)(N(C)C)c1ccccc1)[N](=O)O
CHEMBL2113378	-10.4	-10.868	CN1CC[C@]23[C@@]4([C@H]1Cc1c2c(O[C@H]3c2c(C4)c3ccccc3[nH]2)c(cc1)O)NCCCc1ccccc1
CHEMBL1096475	-8.9	-7.09	COC(=O)N1C[C@@H]2[C@H](CC[C@H]1CN2C(=O)Cc1ccc(c(c1)Cl)Cl)N1CCCC1
CHEMBL3086748	-10.8	-12.357	O=C1CC[C@@]2([C@@]34[C@H]1Oc1c4c(C[C@H]2N(CC3)CC2CC2)ccc1O)NC(=O)c1ccncc1
CHEMBL3319084	-10.9	-11.212	CC(=O)N[C@@H](C(=O)N[C@H](C(=O)NCC(=O)N)Cc1ccccc1)Cc1c[nH]c2c1ccc(c2)F
CHEMBL233494	-9.9	-7.513	COc1cccc(c1)C1(O)CCN(CC1)C(c1ccccc1)c1ccccc1
CHEMBL1079079	-10	-7.922	COc1ccc(cc1)c1c(C#N)c(nn1c1ccccc1I)C(=O)NN1CCCCC1
CHEMBL3904569	-8.2	-6.8	COCCN1CC[C@@H]2[C@H]3[C@H]1CCC[C@@H]3[C@H](C(=O)C2)Cc1ccccc1
CHEMBL476839	-8.4	-6.8	FCCOc1cccc(c1OC)[C@H](C1CCN(CC1)CCc1ccc(cc1)C)O
CHEMBL571610	-7.7	-7.353	COc1cccc2c1O[C@@H]1[C@@]32CCN(C[C@@H]3CCC1)C
CHEMBL3262546	-11	-12.211	CC[C@@H]1C(=O)N(c2c1cccc2)[C@@H]1CCN(CC1)[C@@H]1CCCc2c1cccc2
CHEMBL138842	-8.6	-11.233	COc1ccc(cc1)CN1CC[C@@]([C@H](C1)C)(C)c1cccc(c1)C(=O)N
CHEMBL1808384	-9	-11.37	CS(=O)(=O)Nc1cccc(c1)[C@]1(C)[C@@H]2[C@H]1CN(C2)CCCc1ccccc1
CHEMBL466082	-10.7	-7.406	Cc1ccnc(c1)[C@]1(O)[C@@H]2CC[C@H]1CN(C2)C(c1ccccc1Cl)c1ccccc1Cl
CHEMBL3084528	-9.4	-9.906	Clc1ccccc1C(c1ccccc1Cl)N1[C@@H]2CC[C@H]1C[C@@](C2)(C(=O)N)c1ccccn1
CHEMBL201296	-8.1	-8.371	CCC[C@@H]1C[C@](C)([C@H](CN1Cc1ccccc1)C)c1cccc(c1)O
CHEMBL3086745	-11.7	-9.04	O=C1CC[C@@]2([C@@]34[C@H]1Oc1c4c(C[C@H]2N(CC3)CC2CC2)ccc1O)OC(=O)c1ccc2c(c1)cccc2
CHEMBL3938671	-9.5	-10.88	OC(=O)CS(=O)(=O)CC(=O)N(CC1CCCCC1)CCN1[C@@H]2CC[C@H]1C[C@H](C2)c1cccc(c1)O
CHEMBL3926713	-8.1	-6.8	COc1ccc(cc1)C[C@H]1C(=O)C[C@H]2[C@@H]3[C@@H]1CCC[C@H]3N(CC2)C
CHEMBL474283	-10.7	-9.832	OCCN1CN([C@@]2(C1=O)CCN(CC2)[C@H]1CCC(c2c1cccc2)(C)C)c1ccccc1
CHEMBL3137319	-10.2	-13.464	OC[C@@H](C(=O)N(CC1CCCCC1)CCN1[C@@H]2CC[C@H]1C[C@H](C2)c1cccc(c1)C(=O)N)O
CHEMBL448155	-8.8	-8.246	COc1ccc(cc1)[C@@H]([C@@H]1CCN1C(c1ccccc1)c1ccccc1)N
CHEMBL3808879	-8.7	-6.8	COc1cccc(c1)[C@]1(O)[C@H](CCc2c1ccc(c2)c1ccccc1OC)CN(C)C
CHEMBL238282	-7.6	-9.017	CNC(=N)c1ccc(nc1)Oc1ccc(cc1)CNCCc1ccccc1
CHEMBL603428	-8.8	-8.229	CCC[C@H](CN1CC[C@](CC1)(c1ccc(cc1)C(=O)N(C)C)c1cccc(c1)O)C
CHEMBL607405	-8	-12.913	CO[C@]12CCC(=O)[C@H]3[C@]42CCN([C@@H]1Cc1c4c(O3)c(cc1)O)C
CHEMBL535844	-10.1	-10.14	Cc1ccccc1[C@@H](c1ccccc1)N1CC[C@](CC1)(O)c1ccccc1
CHEMBL3934183	-8.7	-9.637	CN([C@@]1(CC[C@](CC1)(N(C)C)c1ccccc1)c1ccccc1)Cc1ccccc1
CHEMBL240033	-8.8	-9.352	O=C1NCN(C21CCN(CC2)Cc1cscc1)c1ccccc1
CHEMBL3084544	-10.4	-9.698	NC(=O)[C@@]1(C[C@H]2CC[C@@H](C1)N2C(c1ccccc1Cl)c1ccccc1Cl)c1ncc(c(c1)F)F
CHEMBL475496	-9.2	-6.093	CCCCN1CN(C2(C1=O)CCN(CC2)C(c1ccccc1Cl)c1ccccc1Cl)c1ccccc1
CHEMBL438134	-8.3	-8.16	NC(=O)c1ccc(nc1)Oc1ccc(cc1)CCCNc1ccccc1
CHEMBL381117	-9.1	-9.822	Oc1ccc2c(c1)[C@@]13CCCC[C@H]3[C@H](C2)N(CC1)CC1CCC1
CHEMBL3219614	-8.2	-12.189	CC[C@]1(c2cccc(c2)NS(=O)(=O)C)[C@H]2[C@@H]1CN(C2)CCCC1(O)CCCCC1
CHEMBL2113312	-10.3	-12.468	CO[C@]12CC[C@]3(C[C@@H]1CNC/C=C/c1ccc(cc1)Cl)[C@@]14[C@H]2Oc2c4c(C[C@H]3N(CC1)C)ccc2O
CHEMBL412098	-9.8	-9.966	O=C1NCN([C@@]21CCN(CC2)[C@@H]1CC[C@@H]2c3c1cccc3CCC2)c1ccccc1
CHEMBL219916	-9.8	-7.842	Clc1ccc2c(c1)[nH]c(=O)n2C1CCN(CC1)CCCn1c(=O)[nH]c2c1cccc2
CHEMBL571998	-9.9	-13.036	c1ccc(cc1)CNc1ccc2c(c1)[C@]13CCCC[C@H]3[C@@H](C2)N(CC1)CC1CC1
CHEMBL377033	-10.2	-8.815	c1ccc(cc1)Oc1ccc(cc1)CN1CCC(CC1)c1c[nH]c2c1cccn2
CHEMBL2436555	-6	-6.8	Clc1ccc2c(c1)CNC(=N2)N
CHEMBL375803	-8.9	-10.88	Oc1ccc(cc1)CN1CCN2[C@@H](C1)C[C@@]([C@H](C2)C)(C)c1cccc(c1)O
CHEMBL493846	-10	-10.276	O=C(c1ccc2c(c1)cccc2)N[C@H]1CC[C@@]2([C@]34[C@H]1Oc1c4c(C[C@@H]2N(CC3)CC2CC2)ccc1O)O
CHEMBL218706	-8.1	-9.557	Oc1cccc(c1)[C@]1(C)C[C@@H]2CN(C(=O)C)[C@H](CN2C[C@@H]1C)c1ccccc1
CHEMBL1186579	-8.4	-11.016	O=C1CC[C@@]2([C@@]34[C@H]1Oc1c4c(C[C@H]2[N@+](CC3)(C)CC2CC2)ccc1O)O
CHEMBL3921673	-9.4	-10.88	O=C(N(Cc1ccccc1)CCN1[C@@H]2CC[C@H]1C[C@H](C2)c1cccc(c1)C(=O)N)CS(=O)(=O)C
CHEMBL592	-8.2	-13.162	Oc1ccc2c(c1)[C@]13CCCC[C@H]3[C@@H](C2)N(CC1)C
CHEMBL386492	-10.1	-11.714	O=C(N[C@]12CCC(=O)[C@H]3[C@]42CCN([C@@H]1Cc1c4c(O3)c(cc1)O)CC1CC1)/C=C/c1ccc(cc1)Cl
CHEMBL3104093	-9.4	-6.8	CN1CCc2c(C1)c1cccc3c1n2CCc1c3cccc1
CHEMBL41550	-8.9	-8.16	O=C(NC(C)(C)C)NC[C@@H]1Cc2ccccc2CN1/C(=N/C[C@@H]1CCCO1)/S
CHEMBL291901	-9.3	-9.957	Oc1nc2c(n1[C@H]1CCN3[C@@H](C1)CCC[C@H]3c1ccccc1)cccc2
CHEMBL324635	-9.6	-7.863	Clc1cccc(c1)[C@@H]([C@@H]1CCN1C(c1ccccc1)c1ccccc1)N

## Sheet: vegfr2
Reference					Validation
ID	DS	EXP	SMILES		ID	DS	EXP	SMILES
CHEMBL1825138	-9.7	-7.425	Nc1ncc(cc1O[C@@H](c1c(Cl)ccc(c1Cl)F)C)c1cnn(c1)C1CCNCC1		CHEMBL2004871	-7.9	-6.936	OCCCn1cnc(c1c1ccncc1)c1ccc(cc1)F
CHEMBL2005828	-11.5	-10.336	O=C(Nc1ccc(cc1)C)Nc1ccc(cc1)c1coc2c1c(N)ncn2		CHEMBL1996837	-5.5	-5.848	NC(=O)c1sc2c(c1N)c(nn2C)C
CHEMBL1969843	-8.8	-6.936	O1CCC(CC1)Cn1nnc(c1)c1ccc2c(c1)cn[nH]2		CHEMBL1993722	-12	-8.16	O=C(Nc1cc(ccc1F)C(=O)O)Nc1ccc(cc1)c1cccc2c1c(N)n[nH]2
CHEMBL210928	-7.3	-6.901	CCOc1nc(NC(=O)Cc2cc(OC)c(cc2OC)S(=O)(=O)C)cc(c1Cl)N		CHEMBL1969588	-10	-8.16	Clc1nc(NCc2ccccc2)cc(c1)c1c[nH]c2c1cccn2
CHEMBL413621	-10.8	-11.436	CNC(=O)c1nccc(c1)Oc1ccc2c(c1)nc([nH]2)Nc1ccc(c(c1)CN1CCN(CC1)C)Cl		CHEMBL3949546	-11.8	-13.6	O=C(c1nn(c(c1)C)C)Nc1cccc(c1)Oc1ccc2c(c1)[nH]nc2/C=C/c1ccccn1
CHEMBL507936	-11.8	-9.792	O=C(Nc1cccc(c1)C)Nc1ccc(cc1)c1ccc2c(c1N)nccn2		CHEMBL378627	-7.2	-6.901	COc1cc(c(cc1CC(=O)Nc1cc(N)c(c(n1)OC(C)C)C#N)OC)S(=O)(=O)C
CHEMBL1997275	-9.4	-7.616	COc1ccc2c(c1)c(c[nH]2)/C=C\1/C(=O)Nc2c1cccc2		CHEMBL3901827	-11.3	-9.52	CCCn1nc(cc1C(=O)Nc1cccc(c1)C(=O)c1ccc2c(c1)[nH]nc2/C=C/c1ccccn1)C
CHEMBL3937879	-9.5	-9.53	COc1cc(c(cc1O)C)c1ccc2c(c1)[nH]nc2c1nc2c([nH]1)cccc2		CHEMBL272938	-11.4	-12.104	O=C(Nc1cccc(c1)C)Nc1ccc(cc1)c1cncc2c1c(N)n[nH]2
CHEMBL3984623	-11.8	-12.085	CN(c1ccc2c(c1)[nH]nc2/C=C/c1ccc2c(c1)OCO2)c1cccc(c1)NC(=O)c1cccc(c1)C(=O)C		CHEMBL3899067	-11	-10.446	CC(=O)Nc1cccc(c1)Sc1ccc2c(c1)[nH]nc2/C=C/c1ccccc1
CHEMBL1964777	-8.7	-7.208	Fc1cccc(c1)Oc1cncc2c1cc(s2)C(=O)N		CHEMBL2031896	-9.6	-10.091	CCc1cc2c(ccnc2cc1OC)Oc1ccc(cc1F)NC(=O)[C@@H]1[C@H](C)N(N(C1=O)c1ccccc1)C
CHEMBL394790	-11.8	-11.016	O=C(Nc1cccc(c1)Cl)Nc1ccc(cc1)c1csc2c1c(N)ncc2		CHEMBL574738	-10.1	-11.696	CCN1CCN(CC1)Cc1ccc(cc1C(F)(F)F)NC(=O)Nc1ccc(cc1)Oc1ncnc(c1)NC
CHEMBL2032014	-8.9	-7.045	COc1ccc2c(c1)nccc2Oc1ccc(nc1)NC(=O)[C@H]1[C@@H](c2ccncc2)N(N(C1=O)c1ccccc1)C		CHEMBL2000568	-9.2	-8.296	CC(=O)c1cccc(c1)c1cnc2c(c1)cc[nH]2
CHEMBL2032025	-9.2	-9.138	OCCN1N(c2ccccc2)C(=O)[C@@H]([C@H]1C)C(=O)Nc1ccc(c(c1)F)Oc1ccnc2c1ccc(c2)OC		CHEMBL515880	-9.5	-9.301	O=C(c1nscc1NCc1ccncc1)Nc1cccc(c1)C(F)(F)F
CHEMBL219722	-11.7	-10.472	O=C(Nc1ccccc1)Nc1ccc(cc1)c1cccc2c1c(N)n[nH]2		CHEMBL400584	-9.4	-6.8	O=C([C@@H]1CCCC[C@@H]1NCc1ccncc1)Nc1ccc(cc1)Cl
CHEMBL1965570	-11.7	-11.288	O=C(Nc1ccccc1F)Nc1ccc(cc1)c1csc2c1c(N)ncc2c1ccoc1		CHEMBL231370	-11.9	-12.24	CN1CCC[C@@H]1COc1cc(ccc1C(F)(F)F)Nc1nc2c([nH]1)ccc(c2)Oc1ccnc2c1cccc2
CHEMBL3922242	-11.5	-13.108	O=C(c1ccc2c(c1)[nH]nc2/C=C/c1ccccn1)c1cccc(c1)NC(=O)c1ccc(cc1)C(C)(C)C		CHEMBL249611	-10.9	-9.731	O=C(c1cccnc1Nc1ccc2c(c1)[nH]nc2)Nc1ccc(cc1)Oc1ccccc1
CHEMBL1983945	-10.4	-7.208	O=C([C@@H](Cc1c[nH]c2c1cccc2)N)Nc1cncc(c1)/C=C/c1ccncc1		CHEMBL482967	-8.3	-9.404	Nc1nc(c(s1)c1ccnc(n1)Nc1ccc(cc1)N1CCOCC1)C
CHEMBL518652	-10.2	-9.281	CC(c1cccc(c1)n1nnc(c1)c1ccccc1NCc1ccncc1)C		CHEMBL4088941	-8.2	-7.772	Oc1ccc2c(c1)c1c(nc(nc1[nH]2)N)N[C@@H](c1ccccc1)C
CHEMBL1870106	-6.9	-7.752	CCn1c(nc2c1c(cnc2)C(=O)N1CC[C@@H](C1)N)c1nonc1N		CHEMBL1976240	-9	-6.936	NC[C@@H](c1cccc(c1)OC)NC(=O)c1ccc(cc1)c1ccncc1
CHEMBL2007375	-10.4	-7.616	CC#Cc1ccc2c(c1)c(ccn2)NC(=O)Nc1cccc(n1)C(F)(F)F		CHEMBL3904637	-11.5	-13.6	O=C(c1ccc(s1)S(=O)(=O)C)Nc1cccc(c1)Oc1ccc2c(c1)[nH]nc2/C=C/c1ccccn1
CHEMBL447602	-10	-9.63	COc1cc2c(ccnc2cc1OCCCN1CCOCC1)Oc1ccc(nc1)C1=CN=C([N+](C1=O)C)Nc1ccc(cc1)F		CHEMBL1682355	-9.6	-5.301	Clc1ccc(c(c1)Cn1nnc(c1)c1ccc2c(c1)cn[nH]2)Cl
CHEMBL1971801	-8.3	-6.936	O=c1[nH]c2ccccc2[nH]c2c1ccnn2		CHEMBL1987054	-10.1	-10.336	COCCO[C@@H]1CC[C@H](CC1)n1nc(c2c1ncnc2N)c1ccc(cc1)Nc1nc2c(o1)c(Cl)cc(c2)C
CHEMBL3927752	-12.1	-11.877	CC(=O)Nc1cccc(c1)C(=C)c1ccc2c(c1)[nH]nc2/C=C/c1ccccc1		CHEMBL1996066	-9.3	-10.744	N#Cc1ccc2c(c1)n(c1scc(n1)c1ccccc1)c(n2)N
CHEMBL1991867	-5.1	-5.44	Clc1sc2c(n1)[nH]nc2N		CHEMBL2032017	-9.6	-7.242	COc1ccc2c(c1)nccc2Oc1ccc(nc1)NC(=O)[C@@H]1[C@@H](c2cnccn2)N(N(C1=O)c1ccccc1)C
CHEMBL1988608	-9.9	-6.936	CC(=O)Nc1cccc(c1)CNC1=C(C(=O)C1=O)Nc1ccc2c(c1)cn[nH]2		CHEMBL1967302	-11	-6.936	N[C@H](Cc1c[nH]c2c1cccc2)COc1cncc(c1)c1ccc2c(c1)CC(=O)N2
CHEMBL3969393	-9.9	-10.904	Nc1cccc(c1)C(=O)c1ccc2c(c1)[nH]nc2/C=N/n1cccc1		CHEMBL1987034	-9.6	-9.928	N#CCOc1ccc(cc1)Nc1nc(ncc1Br)Nc1cccc(c1)S(=O)(=O)N
CHEMBL1983534	-9.7	-6.936	c1ccc(cc1)CNc1sc2c(n1)ccc(c2)c1ccncc1		CHEMBL1973399	-6	-5.44	NC(=O)c1csc2c1NCCC2=O
CHEMBL2007266	-11.5	-10.744	O=C(Nc1cc(C)ccc1F)Nc1ccc(cc1)c1ccc(c2c1c(N)n[nH]2)OCCCn1cccc1		CHEMBL1975903	-8.8	-8.16	COc1ccccc1c1ccnc(n1)Nc1cccc(c1)S(=O)(=O)C
CHEMBL3401989	-8.8	-7.341	Fc1cnc2c(c1)c(c[nH]2)c1ncc(c(n1)N[C@H]1[C@@H]2CC[C@H]([C@@H]1c1nnc(o1)C)CC2)F		CHEMBL1968590	-9.7	-11.152	CNC(=O)/C=C/c1cnc(c2c1scc2c1ccc2c(c1)nc(s2)C)N
CHEMBL223360	-12.1	-11.016	O=C(Nc1cc(C)ccc1F)Nc1ccc(cc1)c1cccc2c1c(N)n[nH]2		CHEMBL1982122	-9.2	-6.936	OCC[C@@H](c1ccccc1)Nc1sc2c(n1)ccc(c2)c1ccncc1
CHEMBL3938361	-13.7	-12.485	Cc1ccc2c(n1)ccc(c2)NC(=O)c1ccccc1Sc1ccc2c(c1)[nH]nc2/C=C/c1ccccn1		CHEMBL271441	-11.6	-11.832	O=C(Nc1cc(C)ccc1F)Nc1ccc(cc1)c1cncc2c1c(N)n[nH]2
CHEMBL363042	-7.2	-13.445	CCCCCCCCCCn1cc2c(n1)ncnc2N		CHEMBL3889841	-11.9	-13.732	CN(c1ccc2c(c1)[nH]nc2/C=C/c1ccc2c(c1)OCO2)c1cccc(c1)NC(=O)c1ccccc1
CHEMBL1994693	-10.7	-8.568	O=C(Nc1ccccc1)Nc1ccc2c(c1)CCc1c2c2c(N)ncnc2s1		CHEMBL1989518	-7.8	-6.936	NCCOc1cncc(c1)/C=C/c1ccncc1
CHEMBL1987910	-12	-8.16	O=C(Nc1ccccc1C(F)(F)F)Nc1ccc(cc1)c1csc2c1c(N)ncc2		CHEMBL3969695	-12.4	-14.009	Clc1ccc(s1)C(=O)Nc1cccc(c1)C(=O)c1ccc2c(c1)[nH]nc2/C=C/c1ccccn1
CHEMBL1988581	-6.7	-8.568	CN(Cc1cc[n+]2c(=NC(=CC2=O)C)c1O)C		CHEMBL1084546	-9.7	-8.704	O=C1Nc2c(C1)cc(cc2)Nc1ncc(c(n1)NCc1cccnc1N(S(=O)(=O)C)C)C(F)(F)F
CHEMBL1992125	-8.1	-8.296	COc1cc(Nc2ncnc(n2)N2CCCc3c2ccc(c3)C)cc(c1OC)OC		CHEMBL484390	-8.8	-6.936	CCCCn1c(NC(=O)c2ccc(cc2)C#N)nc2c1ccc(c2)N(C(=O)C1CCCCC1)C
CHEMBL2000345	-9.5	-7.752	N#C/C(=C\c1cc(OC)c(cc1Br)O)/c1nc2c([nH]1)ccc(c2)C		CHEMBL1988300	-9.9	-9.928	Nc1ccc(cc1)c1csc2c1c(N)ncc2/C=C/c1nc2c([nH]1)cccc2
CHEMBL427264	-11.8	-9.954	Clc1ccc(cc1C(F)(F)F)Nc1nc2c([nH]1)ccc(c2)Oc1ccnc2c1cc[nH]2		CHEMBL1978099	-9.6	-9.656	CNC(=O)COc1ccc(cc1)Nc1nc(ncc1F)Nc1ccc(c(c1)S(=O)(=O)N)C
CHEMBL1966514	-12.2	-10.472	O=C(Nc1cccc(c1)F)Nc1ccc(cc1)c1csc2c1c(N)ncc2c1ccoc1		CHEMBL2000652	-12.3	-11.56	O=C(Nc1ccc(cc1F)c1cccc2c1c(N)n[nH]2)Nc1cccc(c1)Cl
CHEMBL3944594	-11.2	-10.748	Nc1cccc(c1)C(=O)c1ccc2c(c1)[nH]nc2/C=C/c1ccccc1		CHEMBL1975534	-6.3	-6.936	NC[C@@H]([C@@H](Cn1cc(c2c1ncnc2N)I)O)O
CHEMBL2006715	-11.3	-9.928	O=C1CCCN1c1cccc(c1)Nc1nccc(n1)c1c(nc2n1ccs2)c1cccc(c1)NC(=O)c1c(F)cccc1F		CHEMBL2004072	-7.6	-6.936	COC(=O)c1sc2c(c1)c(cnc2)c1cccc(c1)F
CHEMBL1973793	-10.9	-7.616	O/N=C\1/c2cc(ccc2c2c1cccc2)NS(=O)(=O)c1cccc(c1)Br		CHEMBL1999414	-10	-12.512	CCN(CCCNC(=O)c1cnc(c2c1scc2c1ccc(cc1)NC(=O)Nc1cccc(c1)C)N)CC
CHEMBL1976290	-10	-5.44	O=C1NCc2c1ccc(c2)c1ccc(c(c1)C)F		CHEMBL1254007	-12.6	-11.098	O=C(Nc1ccc(cc1F)Oc1ncnc2c1n(C)cc2)Nc1cccc(c1)C(F)(F)F
CHEMBL3939894	-10.1	-10.772	Nc1cccc(c1)N(c1ccc2c(c1)[nH]nc2/C=C/c1ccccc1)C		CHEMBL250470	-9.1	-6.8	Clc1ccc(cc1)NC(=O)c1ccc(nc1NCc1ccncc1)C
CHEMBL385178	-10.1	-10.88	O=C(c1cccnc1NCc1ccncc1)Nc1ccc(cc1)Oc1ccccc1		CHEMBL3972427	-11.5	-11.012	O=C(c1ccccc1Sc1ccc2c(c1)[nH]nc2/C=C/c1ccccn1)NCC(F)(F)F
CHEMBL1977134	-11.2	-10.744	O=C(Nc1cccc(c1)C(F)(F)F)Nc1ccc(cc1)c1cnc2[n+](c1N)[nH]cc2c1ccc2c(c1)OCO2		CHEMBL460466	-8.7	-8.851	CCCN1N(c2ccccc2)C(=O)[C@@H]([C@@H]1C)C(=O)Nc1ccc(c(c1)F)Oc1ccnc2c1ccc(c2)OC
CHEMBL3918357	-12.6	-12.41	Cc1noc(c1)C(=O)Nc1cccc(c1)C(=O)c1ccc2c(c1)[nH]nc2/C=C/c1ccccn1		CHEMBL461293	-9.5	-11.831	COc1ccc2c(c1)nccc2Oc1ccc(cc1F)NC(=O)[C@H]1[C@H](C)N(N(C1=O)c1ccccc1)CC(=O)C
CHEMBL231469	-10.5	-11.421	CNC(=O)c1nccc(c1)Oc1ccc2c(c1)nc(o2)Nc1ccc(c(c1)CN1CCN(CC1)C)Cl		CHEMBL1982660	-10.8	-9.384	COc1ccc2c(c1)nccc2NC(=O)Nc1cccc(n1)C(F)(F)F
CHEMBL2002649	-7.7	-8.16	COc1ccc2c(c1)/C(=C/c1c[nH]cn1)/C(=O)N2		CHEMBL400140	-9.1	-10.501	CCCCc1ccc(cc1)NC(=O)c1cccnc1NCc1ccncc1
CHEMBL1976134	-9.6	-8.976	c1cc2c([nH]1)ncc(c2)c1ccc2c(c1)[nH]nc2		CHEMBL1967116	-11.9	-11.56	O=C(Nc1cccc(c1)C)Nc1ccc(cc1)c1csc2c1c(N)ncc2c1cnn(c1)C
CHEMBL1973795	-9.4	-5.44	O=C1NCc2c1cc(cc2)c1ccccc1		CHEMBL3897763	-11.5	-11.192	O=C(C(C)C)Nc1cccc(c1)C(=O)c1ccc2c(c1)[nH]nc2/C=C/c1ccccc1
CHEMBL1986943	-9.1	-8.976	O[C@@H]1CC[C@H](CC1)Nc1nc(Cl)cc(n1)c1c[nH]c2c1cccn2		CHEMBL1973013	-6.2	-9.112	CC(Nc1ncc(c(n1)Nc1ncc(s1)C)Br)C
CHEMBL1988038	-11.1	-8.296	O/N=C\1/c2cc(ccc2c2c1cccc2)NS(=O)(=O)c1ccccc1F		CHEMBL1964718	-6.9	-5.44	C[C@@H]1CCC2=NNC(=O)C[N+]2C1
CHEMBL3912174	-12.9	-13.732	COc1nc(Cl)cc(c1)C(=O)Nc1cccc(c1)C(=O)c1ccc2c(c1)[nH]nc2/C=C/c1ccccn1		CHEMBL1972583	-8.7	-5.44	NC(=O)c1c[nH][n+]2c1nccc2c1ccccc1
CHEMBL3897567	-11.1	-11.632	CN(c1ccc2c(c1)[nH]nc2/C=C/c1ccc2c(c1)OCO2)c1cccc(c1)NC(=O)c1ccc(c(c1)O)C(C)(C)C		CHEMBL3963347	-11.1	-12.992	O=C(c1ccccc1Sc1ccc2c(c1)[nH]nc2/C=C/c1ccccn1)Nc1ccccc1
CHEMBL1985311	-11.8	-11.016	OCc1ccc(c(c1)NC(=O)Nc1ccc(cc1)c1cccc2c1c(N)n[nH]2)F		CHEMBL3953791	-10.6	-11.372	CC(=O)Nc1cccc(c1)N(c1ccc2c(c1)[nH]nc2/C=C/c1ccccc1)C
CHEMBL3915544	-11	-14.141	O=C(c1ccccc1Sc1ccc2c(c1)[nH]nc2/C=C/c1ccccn1)NNC(=O)c1cccs1		CHEMBL403402	-12.6	-12.92	O=C(Nc1cc(ccc1F)C(F)(F)F)Nc1ccc(cc1)c1ccnc2c1c(N)n[nH]2
CHEMBL1977874	-6.8	-6.936	CC[N+]1C(=O)c2cc(C(=O)N)c(nc2[N+](C1=O)C1CC1)N		CHEMBL3898789	-11.6	-14.311	Cc1cnc(s1)C(=O)Nc1cccc(c1)Oc1ccc2c(c1)[nH]nc2/C=C/c1ccccc1
CHEMBL1968868	-11.9	-7.616	N#Cc1cccc(n1)NC(=O)Nc1ccnc2c1ccc(c2)C(F)(F)F		CHEMBL3915607	-11.6	-14.311	CCn1nc(cc1C(=O)Nc1cccc(c1)C(=O)c1ccc2c(c1)[nH]nc2/C=C/c1ccccn1)C
CHEMBL1994361	-10.6	-6.936	N[C@H](Cc1c[nH]c2c1cccc2)COc1cncc(c1)c1ccc(c(c1)C(=O)c1ccccc1F)N		CHEMBL1993941	-11.1	-11.424	CCCn1ncc(c1)c1cnc(c2c1scc2c1ccc(cc1)NC(=O)Nc1cccc(c1)F)N
CHEMBL409349	-12	-11.832	O=C(Nc1cc(C)cc(c1)C)Nc1ccc(cc1)c1cccc2c1c(N)no2		CHEMBL210963	-7.4	-6.901	CCOc1nc(NC(=O)Cc2cc(OC)c(cc2OC)S(=O)(=O)C)cc(c1C#N)N
CHEMBL3925024	-12.6	-12.827	O=C(c1cccc2c1cc[nH]2)Nc1cccc(c1)Oc1ccc2c(c1)[nH]nc2/C=C/c1ccccc1		CHEMBL3899567	-12.3	-12.184	O=C(c1ccc2c(c1)[nH]nc2/C=N/n1cnnc1)c1cccc(c1)NC(=O)c1ccccc1
CHEMBL1997623	-13.7	-11.016	O=C(Nc1cccc(c1)C(F)(F)F)Nc1ccc(cc1)c1ccc2c(c1)[nH]nc2N		CHEMBL1972183	-9	-6.936	CN1CCC[C@H]1COc1cncc(c1)CCc1ccccc1
CHEMBL2006765	-9.1	-8.976	CCCNC(=O)c1ccc(cc1)Nc1nc(NCC(F)(F)F)c2c(n1)[nH]cc2		CHEMBL1289926	-10.3	-11.451	CNC(=O)c1ccccc1Sc1ccc2c(c1)[nH]nc2/C=C/c1ccccn1
CHEMBL1765781	-9	-8.658	CNc1cncc(n1)C1=C[NH+]C(=O)C(=C1)NC(=O)c1ccc(cc1)N1CCC[C@H]1CN1CCCC1		CHEMBL1971519	-9	-6.664	Fc1ccc(cc1)c1cccc2c1c(N)n[nH]2
CHEMBL1421720	-8	-7.616	O=C(Nc1nc2c(s1)cccc2)Cc1cccs1		CHEMBL539474	-9.5	-6.936	O=C1CCCN1Cc1ccc2=[N+]3C=CC=C3C(=O)[NH+]=c2c1
CHEMBL2032013	-9.5	-7.569	COc1ccc2c(c1)nccc2Oc1ccc(nc1)NC(=O)[C@H]1[C@@H](C2CCOCC2)N(N(C1=O)c1ccccc1)C		CHEMBL1981215	-11.7	-7.888	O=C(Nc1ccnc2c1ccc(c2)OC(F)F)Nc1cccc(n1)C(F)(F)F
CHEMBL248045	-8.2	-6.8	N#Cc1cnc2c(c1N[C@@H]1C[C@H]1c1ccccc1)ccc(c2)OC		CHEMBL475251	-8.6	-10.472	COc1cc(Nc2ncc(c(n2)Nc2ccc3c(n2)NC(=O)C(O3)(C)C)F)cc(c1OC)OC
CHEMBL395334	-10.1	-10.88	CNC(=O)c1nccc(c1)Oc1ccc2c(c1)nc(n2C)Nc1ccc(c(c1)CN1CCN(CC1)C)Cl		CHEMBL404367	-10.9	-11.288	O=C(Nc1cccc(c1)C)Nc1ccc(cc1)c1cncc2c1c(N)nn2C
CHEMBL1241473	-7.5	-10.2	COc1cc(Nc2ncc(c(n2)Nc2ccccc2C(=O)N)[N](=O)O)cc(c1OC)OC		CHEMBL1982711	-9	-8.704	NC(=O)c1ccc(cc1)c1c[nH]c2c1c(Cl)ccn2
CHEMBL1996176	-8	-9.448	O=C1Nc2c(/C/1=C\c1[nH]ccc1)cccc2		CHEMBL1958401	-8.7	-6.936	O=C1C=C(N=C([NH+]1)NC1CCCCC1)c1ccncc1
CHEMBL248976	-10	-10.388	O=C(c1cccnc1NCc1ccncc1)Nc1ccc(cc1)c1ccccc1		CHEMBL3893896	-11.1	-11.5	Nc1cccc(c1)Nc1ccc2c(c1)[nH]nc2/C=C/c1ccccc1
CHEMBL1996646	-8.3	-12.24	COc1cccc(c1CNc1nc(NC2CCCCC2)nc2c1cc(Cl)cc2)OC		CHEMBL3900345	-13.2	-10.471	Cc1cncc(c1)C(=O)Nc1cccc(c1)C(=O)c1ccc2c(c1)[nH]nc2/C=C/c1ccccc1
CHEMBL231269	-10.9	-11.831	CNC(=O)c1nccc(c1)Oc1ccc2c(c1)nc([nH]2)Nc1ccc(c(c1)OC[C@H]1CCCN1C)C(F)(F)F		CHEMBL2005528	-8.7	-7.072	CCOC(=O)c1ccc2c(c1)c1CCNC(=O)c1[nH]2
CHEMBL1986143	-8.6	-7.616	OCC[C@@H](c1ccccc1)NC(=O)c1ccc(cc1)c1ccncc1		CHEMBL1994977	-8.9	-7.616	OCCCCNC(=O)c1cccc(c1)n1nc(cc1NC(=O)Nc1cccc2c1cccc2)C(C)(C)C
CHEMBL373798	-12	-11.288	O=C(Nc1cccc(c1)F)Nc1ccc(cc1)c1cccc2c1c(N)n[nH]2		CHEMBL1994808	-7.2	-5.984	N#Cc1nc(C)nnc1c1ccccc1
CHEMBL1974328	-8.7	-8.704	N[C@H]1CCCC[C@@H]1Nc1cnc(c(n1)Nc1cccc(c1)C)C(=O)N		CHEMBL1980297	-11.3	-12.24	OCCn1ncc(c1)c1cnc(c2c1scc2c1ccc(cc1)NC(=O)Nc1cccc(c1)F)N
CHEMBL3934111	-11.2	-10.641	Nc1cccc(c1)N(c1ccc2c(c1)[nH]nc2/C=C/c1ccc2c(c1)OCO2)C		CHEMBL190495	-7.3	-12.686	CCCCCCCCCCCn1nc2c(c1)c(N)ncn2
CHEMBL2031909	-9.6	-7.684	COc1ccc2c(c1)nccc2Oc1ccc(cc1F)NC(=O)[C@@H]1[C@H]([C@@H]2CCCN2)N(N(C1=O)c1ccccc1)C		CHEMBL1966524	-10.2	-8.296	N[C@H](Cc1c[nH]c2c1cccc2)COc1cncc(c1)c1sc2c(c1)ccnc2
CHEMBL1562756	-7.5	-6.936	OC1=C2Sc3ccc(cc3N=C2CC(C1)(C)C)Cl		CHEMBL1982465	-12.8	-11.56	O=C(Nc1cccc(c1)C)Nc1ccc(cc1)c1csc2c1c(N)ncc2C#CCN1CCOCC1
CHEMBL3922509	-12	-12.895	O=C(c1ccc2c(c1)[nH]nc2/C=C/c1ccccc1)c1cccc(c1)NC(=O)c1ccno1		CHEMBL2002165	-10.1	-11.288	C[C@@H](Cn1ncc(c1)c1cnc(c2c1scc2c1ccc(cc1)NC(=O)Nc1cccc(c1)F)N)O
CHEMBL1998470	-9.1	-7.616	CCCC(=O)Nc1nc(Cl)cc(c1)c1c[nH]c2c1cccn2		CHEMBL3401981	-9.1	-7.341	Fc1cnc2c(c1)c(c[nH]2)c1ncc(c(n1)N[C@H]1[C@@H]2CC[C@H]([C@@H]1c1onc(c1)O)CC2)F
CHEMBL1980904	-13.2	-12.376	O=C(Nc1ccc(cc1F)c1cccc2c1c(N)n[nH]2)Nc1cccc(c1)C(F)(F)F		CHEMBL1996390	-7.7	-6.936	OC(=O)c1sc2c(c1)c(cnc2)c1ccccc1
CHEMBL3288854	-9.8	-11.451	CN1CCN(CC1)CCC(=O)Nc1c(C)[nH]c(c1C)/C=C/1\C(=O)Nc2c1cc(F)cc2		CHEMBL220057	-12	-11.288	O=C(Nc1cccc(c1)C)Nc1ccc(cc1)c1cccc2c1c(N)n[nH]2
CHEMBL1964948	-10	-7.616	CN(CCCN(C(=O)c1cccc(c1)n1nc(cc1NC(=O)Nc1cccc2c1cccc2)C(C)(C)C)C)C		CHEMBL1997822	-11.2	-11.152	Cc1[nH]c2c(c1)cc(cc2)c1csc2c1c(N)ncc2c1cccc(c1)S(=O)(=O)C
CHEMBL1978166	-10.4	-11.424	NCCCCCCCCC#Cc1cnc(c2c1scc2c1ccc(cc1)NC(=O)Nc1cccc(c1)C)N		CHEMBL2000335	-11.4	-11.56	O=C(Nc1ccc(c(c1)C)C)Nc1ccc(cc1)c1csc2c1c(N)ncn2
CHEMBL1983932	-10.2	-10.336	COc1ccc2c(c1)nccc2NC(=O)Nc1cccc(n1)Br		CHEMBL1998829	-10.8	-7.344	Clc1ccc(cc1)C(=O)Nc1cnc2c(c1)c(c[nH]2)c1ccccc1
CHEMBL3954818	-10.7	-13.732	CCn1nc(cc1C(=O)Nc1cccc(c1)Oc1ccc2c(c1)[nH]nc2/C=C/c1c[nH]cn1)C		CHEMBL3907378	-13.6	-12.468	Clc1cccc(n1)C(=O)Nc1cccc(c1)C(=O)c1ccc2c(c1)[nH]nc2/C=C/c1ccccc1
CHEMBL1968515	-7.8	-5.44	O=C1NN=C2N(C1)c1ccccc1OC2		CHEMBL191003	-10	-8.976	Fc1cccc(c1C(=O)n1nc(nc1N)Nc1ccc(cc1)S(=O)(=O)N)F
CHEMBL1969506	-9.8	-6.936	O=C1C(=O)C(=C1NCc1ccc(cc1)S(=O)(=O)N)Nc1ccc2c(c1)cnn2C(=O)OC(C)(C)C		CHEMBL1968070	-8.2	-7.752	Clc1nnc2c(c1)c(=O)[nH]c1c([nH]2)c(ccc1)C(=O)N
CHEMBL49120	-8.7	-11.016	CCN(CCOc1ccc(cc1)Nc1ncc2c(n1)[N+](C)C(=O)C(=C2)c1c(Cl)cccc1Cl)CC		CHEMBL1965033	-12.8	-7.616	O=C(Nc1cc(ccc1F)C(F)(F)F)Nc1ccc(cc1)C1=N[NH+]C(=O)C=C1C
CHEMBL1967094	-10	-8.432	Clc1ccc(cc1)CNC(=O)c1cc2c(s1)[nH]nc2c1ccccc1		CHEMBL1086736	-8.3	-8.16	COc1ccncc1C1=NNC(=O)/C/1=N\Nc1ccccc1
CHEMBL1964441	-11.2	-11.288	CNCC#Cc1cnc(c2c1scc2c1ccc(cc1)NC(=O)Nc1cccc(c1)C)N		CHEMBL1997872	-9.5	-8.296	O=C(c1cccc(c1)c1cnc2c(c1)cc[nH]2)N1CCOCC1
CHEMBL230002	-10.1	-11.591	CN1CCC[C@H]1COc1cc(ccc1Cl)Nc1nc2c(o1)ccc(c2)Oc1ccnc(c1)C(=O)N		CHEMBL1967531	-11.2	-9.248	O=C(Nc1ccccc1)Nc1ccc(cc1)c1csc2c1c(N)ncn2
CHEMBL1973178	-11	-12.24	COc1ccc(c2c1onc2N)c1ccc(cc1)NC(=O)Nc1ccc(cc1)OC(F)(F)F		CHEMBL1991725	-10.5	-7.208	CN(CC(=O)N[C@H](Cc1c[nH]c2c1cccc2)COc1cncc(c1)c1ccc2c(c1)ccnc2)C
CHEMBL249179	-9.7	-10.942	O=C(c1cccnc1NCc1ccncc1)Nc1ccc(cc1)C(F)(F)F		CHEMBL2001228	-11.1	-9.112	Clc1c(cccc1c1nc2n(c1c1ccnc(n1)Nc1cccc(c1)N1CCOCC1)ccs2)NC(=O)c1ccccc1F
CHEMBL1982753	-8.7	-7.616	N[C@H]1CCCC[C@@H]1Nc1ccc(c(n1)Nc1cccc(c1)Cl)C(=O)N		CHEMBL1969664	-8.9	-7.616	N#Cc1ccc2c(c1)c(c1ccc(cn1)CN1CCOCC1)c([nH]2)O
CHEMBL2004716	-10.8	-11.288	CCN(CCNC(=O)/C=C/c1cnc(c2c1scc2c1ccc(cc1)NC(=O)Nc1cccc(c1)C)N)CC		CHEMBL1989646	-9.3	-6.936	Nc1n[nH]c2c1cc(cc2)c1nnn(c1C)Cc1ccccc1
CHEMBL491758	-8.7	-8.704	Fc1cnc(nc1Nc1ccccc1)Nc1ccccc1		CHEMBL394826	-10.8	-10.942	CNC(=O)c1nccc(c1)Oc1ccc2c(c1)[nH]c(n2)Nc1ccc(c(c1)C(F)(F)F)Cl
CHEMBL1988692	-8.6	-9.112	CC(NC1=NNC(=O)/C/1=C\c1cc2c([nH]1)cccc2)C		CHEMBL1990415	-9.2	-6.936	O=C(c1ccncc1)Nc1n[nH]c2c1cc1ccccc1n2
CHEMBL374044	-12.2	-11.968	O=C(Nc1ccc(c(c1)C)F)Nc1ccc(cc1)c1cccc2c1c(N)n[nH]2		CHEMBL2004438	-13	-10.064	O=C(Nc1cccc(c1)C(F)(F)F)Nc1ccc(cc1)c1ccc2c(c1N)nccn2
CHEMBL1990583	-11.4	-8.16	O=C(Nc1cccc(c1)F)Nc1ccc(cc1)NC(=O)c1ccn2c1c(N)ncn2		CHEMBL425825	-9.9	-10.471	CNc1ncnc(c1)Oc1ccc2c(c1)nc(o2)Nc1ccc(c(c1)CN1CCN(CC1)C)Cl
CHEMBL3967940	-11.4	-13.544	Fc1cccc(c1)CNC(=O)c1ccccc1Sc1ccc2c(c1)[nH]nc2/C=C/c1ccccn1		CHEMBL3963146	-10.7	-12.542	CCONC(=O)c1ccccc1Sc1ccc2c(c1)[nH]nc2/C=C/c1ccccn1
CHEMBL2006580	-8.6	-6.936	Oc1ccc(cc1)Nc1ncnc2c1c(Cl)cs2		CHEMBL1988075	-12.3	-11.288	O=C(Nc1cccc(c1)F)Nc1ccc(cc1)c1csc2c1c(N)ncc2c1ccc(nc1)C
CHEMBL231067	-11	-10.942	CNC(=O)c1nccc(c1)Oc1ccc2c(c1)nc([nH]2)Nc1ccc(c(c1)OC[C@H]1CCCN1C)C(C(F)(F)F)(F)F		CHEMBL1967720	-11.6	-11.288	O=C(Nc1cccc(c1)F)Nc1ccc(cc1)c1csc2c1c(N)ncc2c1cnn(c1)C(C(=O)N)(C)C
CHEMBL460465	-9.4	-10.367	COc1ccc2c(c1)nccc2Oc1ccc(cc1F)NC(=O)[C@H]1[C@H](C)N(N(C1=O)c1ccccc1)C		CHEMBL3983004	-11.9	-10.863	CC(=O)Nc1cccc(c1)C(=O)c1ccc2c(c1)[nH]nc2/C=C/c1ccccc1
CHEMBL1966808	-8.7	-6.936	O=C1[NH+]c2sc3c(c2C2=NC(=N[N+]12)c1ccncc1)CCCC3		CHEMBL1988622	-8.9	-5.44	c1ccc(cc1)/C=C/c1ccc2n(n1)ccn2
CHEMBL1965845	-9.9	-7.752	COc1cccc(c1)[C@@H](NC(=O)N1CCC(=CC1)c1c[nH]c2c1cccn2)C		CHEMBL3933094	-11.6	-12.001	CN[C@@H](c1ccccc1)C(=O)Nc1cccc(c1)C(=O)c1ccc2c(c1)[nH]nc2/C=C/c1ccccc1
CHEMBL1981782	-9.7	-6.936	O=C(Nc1ccc2c(c1)cn[nH]2)NCc1ccc(c(c1)Cl)Cl		CHEMBL1984162	-9.9	-11.016	COCCO[C@@H]1CC[C@H](CC1)n1nc(c2c1ncnc2N)c1ccc(cc1)Nc1nc2c(o1)c(C)cc(c2)C
CHEMBL245800	-9.8	-7.921	N#Cc1cnc2c(c1N[C@@H]1C[C@H]1c1ccccc1)cc(cc2)c1ccc(cc1)CN		CHEMBL231467	-10.8	-10.061	CNc1nccc(n1)Oc1ccc2c(c1)nc([nH]2)Nc1ccc(c(c1)CN1CCN(CC1)C)Cl
CHEMBL3921873	-12.4	-12.971	O=C(c1ccccc1)Nc1cccc(c1)Oc1ccc2c(c1)[nH]nc2/C=C/c1ccccn1		CHEMBL2006778	-10.4	-11.152	CNC(=O)/C=C/c1cnc(c2c1scc2c1cc(F)c2c(c1)cc([nH]2)C)N
CHEMBL24828	-8.6	-11.152	COc1cc2c(ncnc2cc1OCC1CCN(CC1)C)Nc1ccc(cc1F)Br		CHEMBL1997007	-8.8	-9.112	CCCNC(=O)c1ccc(cc1)Nc1nc(CC)c2c(n1)[nH]cc2
CHEMBL248978	-9.4	-10.388	O=C(c1cccnc1NCc1ccncc1)Nc1ccc(cc1)OC(F)(F)F		CHEMBL1985888	-11.9	-12.512	O=C(Nc1cccc(c1)C(F)(F)F)Nc1ccc(cc1)c1ccnc2c1c(N)nn2C
CHEMBL393779	-8.1	-13.191	O=C(c1n(C)cnc1NCc1ccncc1)Nc1ccc(cc1)C(C)(C)C		CHEMBL2006785	-8	-6.936	N#Cc1sc2c(c1NC(=O)c1ccc(cc1)C)c(Cl)c(cc2)Cl
CHEMBL1978562	-8.8	-7.616	N#Cc1ccc2c(c1)c(cn2C)c1cc2c([nH]1)ncc(n2)Br		CHEMBL1682540	-8.9	-6.902	c1cc[n+]2c(n1)[nH]c(c2)c1ccc2c(c1)cn[nH]2
CHEMBL3891951	-10.4	-11.601	O=C(C1CC1)Nc1cccc(c1)C(=O)c1ccc2c(c1)c(/C=C/c1ccccn1)n[nH]2
CHEMBL1979176	-10.6	-8.84	COc1ccc2c(c1)nccc2NC(=O)Nc1nccc(c1)C(F)(F)F
CHEMBL1970142	-11.6	-11.152	CNC(=O)[C@@H](n1ncc(c1)c1cnc(c2c1scc2c1ccc(cc1)NC(=O)Nc1ccc(cc1)C)N)C
CHEMBL1995916	-7.4	-5.44	CNC(=O)c1n[nH]c(c1)c1ccccc1
CHEMBL2004033	-6.3	-7.752	O=C1N[n+]2c([C@@H]1Br)cccc2
CHEMBL3401988	-8.8	-7.341	Fc1cnc2c(c1)c(c[nH]2)c1ncc(c(n1)N[C@H]1[C@@H]2CC[C@H]([C@@H]1c1onc(n1)C)CC2)F
CHEMBL2032022	-8.6	-8.854	CCCN1N(c2ccccc2)C(=O)[C@@H]([C@@H]1C)C(=O)Nc1ccc(cn1)Oc1ccnc2c1ccc(c2)OC
CHEMBL3919791	-10.8	-12.184	NCC(=O)Nc1ccc(cc1)/C=C/c1n[nH]c2c1ccc(c2)c1ccc(c(c1)OC)O
CHEMBL2005449	-8.8	-9.112	Clc1cc(NCc2ccccc2)nc(n1)Nc1n[nH]c(c1)C
CHEMBL1981720	-9	-7.48	O=C(Nc1ccnc2c1cccc2)Nc1cnccn1
CHEMBL3985867	-12.1	-12.085	O=C(c1ccccc1)Nc1cccc(c1)Nc1ccc2c(c1)[nH]nc2/C=C/c1ccccc1
CHEMBL1990821	-9.6	-6.936	Cc1cc(OCCCc2c([nH]c3c2cccc3c2ccccc2C)C(=O)O)c(c(c1)C)C
CHEMBL1974365	-9.9	-9.656	Oc1ccccc1c1ccc2c(c1)[nH]c1ccccc1[nH]c2=O
CHEMBL3919107	-11	-10.536	Nc1cccc(c1)C(=O)c1ccc2c(c1)[nH]nc2/C=C/c1ccccn1
CHEMBL1682556	-8.9	-7.171	C1CCC(CC1)Nc1c(nc2n1ccs2)c1ccc2c(c1)cn[nH]2
CHEMBL1375418	-9.8	-6.936	Cc1ccc(cc1)CNc1ccc2n(n1)c(nn2)c1ccccc1
CHEMBL1999718	-11.4	-6.936	N#Cc1ccc(nc1)NC(=O)Nc1ccnc2c1ccc(c2)C(F)(F)F
CHEMBL3960801	-12.1	-11.314	O=C(c1ccccc1)Nc1cccc(c1)Sc1ccc2c(c1)[nH]nc2/C=C/c1ccccc1
CHEMBL1975503	-9.2	-5.984	O=C1NN[C@H]2[N+]1CCC[C@H]2c1ccc(cc1)N
CHEMBL249606	-9.5	-6.391	O=C(c1cccnc1NCc1ccncc1)Nc1ccccc1Oc1ccccc1
CHEMBL1966175	-7.6	-8.024	N#CCC(=O)N1CC[C@@H]([C@H](C1)[C@@H]1NC[C@@H]2[N@H+]1[C@@H]1CCN[C@@H]1NC2)C
CHEMBL1984363	-12	-10.472	O=C(Nc1ccc(c(c1)C)F)Cc1ccc(cc1)c1cccc2c1c(N)n[nH]2
CHEMBL3947822	-12	-12.504	O=C(Nc1cccc(c1)C(=C)c1ccc2c(c1)[nH]nc2/C=C/c1ccccc1)OCc1ccccc1
CHEMBL1992581	-10.6	-9.792	O=C(Nc1ccc(cc1)SC(F)F)Cc1ccc(cc1)c1cccnc1
CHEMBL1986979	-12.7	-11.56	O=C(Nc1ccc(c(c1)C)F)Nc1ccc(c(c1)F)c1cccc2c1c(N)n[nH]2
CHEMBL1975927	-8.7	-9.656	COc1ccc(cc1)n1ccc2c1nc(nc2)Nc1cc(OC)c(c(c1)OC)OC
CHEMBL2004934	-9.1	-6.936	COc1cccc(c1)[C@@H](NC(=O)c1ccc(c(c1)F)c1ccncc1)C
CHEMBL1993548	-8	-6.936	C[C@@H](COc1cnc(c(c1)/C=C/c1ccncc1)Cl)N
CHEMBL3896803	-10.7	-8.759	COc1cc(ccc1O)c1ccc2c(c1)[nH]nc2c1ccccc1
CHEMBL3961315	-12.7	-12.225	O=C(c1ccccc1)Nc1cccc(c1)Oc1ccc2c(c1)[nH]nc2/C=C/c1ccccc1
CHEMBL3914057	-12	-13.162	Cc1cnc(s1)C(=O)Nc1cccc(c1)C(=C)c1ccc2c(c1)[nH]nc2/C=C/c1ccccc1
CHEMBL1991180	-7.9	-7.48	COCc1nnn(c1C(=O)N/N=C(/c1ccc(cc1O)O)\C)c1nonc1N
CHEMBL389963	-10.6	-12.649	COc1cc2c(ccnc2cc1OC)Oc1ccc2c(c1)nc(o2)Nc1ccc(c(c1)OC[C@@H]1CCCN1C)Cl
CHEMBL483158	-7.9	-8.84	COc1cccc(c1C1=NCc2c(c3c1cc(Cl)cc3)nc(nc2)Nc1ccc(c(c1)OC)C(=O)O)F
CHEMBL3930504	-11.2	-11.339	Nc1cccc(c1)C(=C)c1ccc2c(c1)[nH]nc2/C=C/c1ccccc1
CHEMBL230107	-10.9	-12.649	COc1cc2c(ccnc2cc1OC)Oc1ccc2c(c1)nc(o2)Nc1ccc(c(c1)CN1CCN(CC1)C)Cl
CHEMBL2000934	-9.7	-7.616	CCc1ccc2c(c1)c(ccn2)NC(=O)Nc1cccc(n1)C(F)(F)F
CHEMBL3935733	-10	-11.581	C=CCOc1cc(ccc1O)c1ccc2c(c1)[nH]nc2/C=C/c1ccc(c(c1)OC)OC
CHEMBL385478	-9.4	-8.432	C1CCC(CC1)Nc1nccc(n1)c1c[nH]c2c1cccn2
CHEMBL1994938	-9.4	-10.744	O=C(/C=C/c1cnc(c2c1scc2c1ccc(cc1)Br)N)NCCCn1cncc1
CHEMBL3956618	-12.2	-13.036	O=C(c1ccc2c(c1)[nH]nc2/C=C/c1ccccn1)c1cccc(c1)NC(=O)c1ccncc1
CHEMBL243088	-8.9	-8.568	Oc1cccc(c1)Nc1nccc(n1)Nc1ccccc1C(=O)O
CHEMBL1967336	-9.1	-7.616	O=C(Nc1ccnc2c1cc(F)cc2F)Nc1nccnc1
CHEMBL3986713	-12.5	-11.676	O=CNc1ccccc1/C=C/c1n[nH]c2c1ccc(c2)C(=O)c1cccc(c1)NC(=O)c1ccccc1
CHEMBL253969	-9.5	-11.696	O=C(Nc1snc(c1C(=O)N)OCc1c(F)cc(cc1F)Br)NCCCCN1CCCC1
CHEMBL3912858	-11.2	-10.929	Oc1cccc(c1)Oc1ccc2c(c1)[nH]nc2/C=C/c1ccccc1
CHEMBL3982880	-11.3	-12.827	CCn1nc(cc1C(=O)Nc1cc(Nc2ccc3c(c2)[nH]nc3/C=C/c2ccccn2)c(cc1C)F)C
CHEMBL3959310	-12.8	-13.544	O=C(c1ccc2c(c1)[nH]nc2/C=C/c1ccccn1)c1cccc(c1)NC(=O)c1ccccn1
CHEMBL296468	-8.2	-7.616	O=C(C1CCNCC1)Nc1ncc(s1)SCc1ncc(o1)C(C)(C)C
CHEMBL41783	-8.9	-6.936	CN(CCCC(=O)Nc1n[nH]c2c1cc(nn2)c1cccc(c1F)F)C
CHEMBL188802	-6.5	-8.16	CCCCCCn1nc2c(c1)c(N)ncn2
CHEMBL1984206	-8.3	-6.936	CCOc1nc(cc(c1C#N)N)C(=O)NCc1ccncc1
CHEMBL2031899	-8.8	-8.369	COc1cc(ccc1NC(=O)[C@@H]1[C@@H](C)N(N(C1=O)c1ccccc1)C)Oc1ccnc2c1ccc(c2)OC
CHEMBL1999120	-7.1	-5.44	CC(C1=CC(=O)[NH+]c2c1c(=O)[nH][nH]2)C
CHEMBL1981183	-7	-8.432	C[C@H]1NN[C@@H]2[C@H]1C(=O)[N+]([C@H]1[C@@H]2CCCC1)C
CHEMBL1973516	-10.4	-10.864	CCN1CCN(CC1)c1ccc(cc1)Nc1ncc(c(n1)Nc1ccc2c(c1)cn[nH]2)C#N
CHEMBL3956824	-14.1	-13.253	O=C(c1ccc2c(c1)[nH]nc2/C=C/c1ccccc1)c1cccc(c1)NC(=O)c1cccc2c1cc[nH]2
CHEMBL1985367	-9.2	-7.888	Cc1ccnc(c1)Nc1cc(C)nc(n1)c1ccccc1
CHEMBL458997	-8.2	-8.568	CNC(=O)c1ccccc1Nc1nc(ncc1Cl)Nc1ccc(cc1OC)N1CCOCC1
CHEMBL1993510	-12.8	-11.56	O=C(Nc1cccc(c1)C(F)(F)F)Nc1ccc(cc1)n1cnc2c1cccc2
CHEMBL1973860	-8.5	-6.936	OCCNc1ncc2c(c1)cc(cc2)c1cscc1
CHEMBL1965660	-10.2	-8.296	Clc1ccc(c(c1)Cl)c1[nH]c(cc1C(=O)N)c1ccnc(n1)N
CHEMBL1977713	-9.6	-6.936	O=C(Nc1cccc2c1cn[nH]2)NCc1ccc(cc1)Cl
CHEMBL3891979	-11.7	-13.134	C/C=C/C(=O)Nc1cccc(c1)C(=O)c1ccc2c(c1)[nH]nc2/C=C/c1ccccn1
CHEMBL231570	-10.6	-11.421	CNC(=O)c1nccc(c1)Oc1ccc2c(c1)nc(o2)Nc1ccc(c(c1)CN1CCOCC1)Cl
CHEMBL278041	-9.5	-7.752	Oc1ccc(cc1)c1nc(c([nH]1)c1ccncc1)c1ccc(cc1)F
CHEMBL1992323	-7.6	-6.936	Clc1ccc2c(c1)c1N=C[NH+]C(=O)c1o2
CHEMBL230686	-10.4	-8.304	Clc1cccc(c1c1cc(C)c2c(c1)nnc(n2)Nc1ccc(cc1)OCCN1CCCC1)Cl
CHEMBL261849	-8.9	-7.616	COc1cc(ccc1OCc1ccc(cc1)OC)Cc1cnc(nc1N)N
CHEMBL3972140	-11.4	-13.401	Clc1cccc(c1)NC(=O)c1ccccc1Sc1ccc2c(c1)[nH]nc2/C=C/c1ccccn1
CHEMBL397323	-9.2	-9.52	Clc1ccc(cc1)NC(=O)c1ccnn1CCc1ccncc1
CHEMBL1997129	-10.6	-8.84	O=C1NCCc2c1cc([nH]2)c1ccnc(c1)/C=C/c1ccccc1
CHEMBL143703	-8.2	-5.44	O=C(Nc1ccccn1)Nc1ccccc1
CHEMBL1966411	-8.9	-7.888	CCCCS(=O)(=O)Nc1ccc2c(c1)/C(=N/O)/c1c2cccc1
CHEMBL1164180	-9.5	-8.976	CN1CCN(CC1)c1ccc(cn1)c1cnc2c(c1)N(CCN2)Cc1cc(Cl)ccc1C(F)(F)F
CHEMBL2005800	-8.9	-8.16	CCCS(=O)(=O)Nc1ccc2c(c1)/C(=N/O)/c1c2cccc1
CHEMBL3945318	-12.3	-12.604	Clc1ccnc(c1)C(=O)Nc1cccc(c1)C(=O)c1ccc2c(c1)[nH]nc2/C=C/c1ccccc1
CHEMBL426443	-6.8	-8.279	CCCCCCCn1nc2c(c1)c(N)ncn2
CHEMBL1971947	-12.4	-11.016	O=C(Nc1cccc(c1)C)Nc1ccc(cc1)c1csc2c1c(N)ncc2C#Cc1cccnc1
CHEMBL2032030	-8.8	-8.718	COc1ccc2c(c1)nccc2Oc1ccc(cc1F)NC(=O)[C@H]1[C@@H](C)N(N(C1=O)c1ccccc1)C[C@H](C(C)C)O
CHEMBL473288	-8.4	-9.652	Brc1ccc(cc1)NC(=O)c1nscc1NCc1ccncc1
CHEMBL3915043	-13.8	-12.292	C=C(c1ccc2c(c1)[nH]nc2/C=C/c1ccccc1)c1cccc(c1)NC(=O)c1ccccc1
CHEMBL1989267	-9.2	-8.568	COc1cc(ccc1NC(=O)c1cc2c(n1C)cccc2)c1csc2c1c(N)ncc2/C=C/C(=O)NCCN(C)C
CHEMBL2001224	-8	-6.936	N#Cc1ncc(nc1)NC(=O)Nc1cc(Cl)c(cc1OC1CCCC1)C
CHEMBL3978730	-12.1	-13.544	O=C(Cc1cc(F)cc(c1)F)Nc1cccc(c1)C(=O)c1ccc2c(c1)[nH]nc2/C=C/c1ccccn1
CHEMBL2032029	-8.1	-8.202	COc1ccc2c(c1)nccc2Oc1ccc(nc1)NC(=O)[C@@H]1[C@H](C)N(N(C1=O)c1ccccc1)C[C@@H](O)C
CHEMBL1998112	-8.2	-9.656	COc1cc(ccc1OC)c1nc(Nc2ccccc2C(=O)N)[n+]2c(c1)[nH]cc2
CHEMBL560813	-10.3	-7.48	N#Cc1cnc(cn1)NC(=O)Nc1ccc2c(c1)ccc(c2)C(=O)O
CHEMBL3907423	-10.7	-11.927	O=C(c1ccccc1Sc1ccc2c(c1)[nH]nc2/C=C/c1ccccn1)NC1CC1
CHEMBL550418	-10.2	-7.616	COc1cc(ccc1O)c1ccc2c(c1)[nH]c1c(O)cccc1[nH]c2=O
CHEMBL205325	-10	-9.365	CC(c1ccc(cc1)Nc1nnc(o1)c1cccnc1CCc1ccncc1)(C)C
CHEMBL3942288	-12.1	-12.302	Cc1cccc(c1)C(=O)Nc1cccc(c1)Oc1ccc2c(c1)[nH]nc2/C=C/c1ccccc1
CHEMBL250665	-8.6	-9.321	Clc1ccc(cc1)NC(=O)c1cncnc1NCc1ccncc1
CHEMBL3959522	-12.4	-11.927	O=C(c1ccccc1)Nc1cccc(c1)Oc1ccc2c(c1)[nH]nc2/C=C/c1cccs1
CHEMBL1999484	-8.4	-10.608	CNc1nc(c(s1)c1ccnc(n1)Nc1ccc(cc1)N1CCNCC1)C
CHEMBL1988141	-7.7	-7.888	CCC(=O)Nc1ccc(c(c1)O)C(=O)N1CCNCC1
CHEMBL3930218	-11.9	-11.962	O=C(Nc1cccc(c1)N(c1ccc2c(c1)[nH]nc2/C=C/c1ccccc1)C)OCc1ccccc1
CHEMBL459647	-8.9	-8.16	COc1ccc2c(c1)nccc2Oc1ccc(cc1F)NC(=O)[C@@H]1[C@H](C)N(N(C1=O)c1ccccc1)CC(C)C
CHEMBL1978567	-8.2	-7.616	COc1cccc(c1)[C@@H](NC(=O)c1sc(nc1C)c1ccncc1)C
CHEMBL215152	-9.7	-8.145	OCCN(CCCOc1ccc2c(c1)ncnc2Nc1n[nH]c(c1)CC(=O)Nc1cccc(c1)F)CC
CHEMBL250228	-8.9	-11.012	Clc1ccc(cc1)NC(=O)c1cccnc1NCc1ccncc1
CHEMBL262623	-8.9	-7.752	Nc1ncnc2c1N=C(CCN2)c1ccccc1
CHEMBL522629	-9.8	-9.437	Clc1cccc(c1)n1nnc(c1)c1ccccc1NCc1ccncc1
CHEMBL390175	-11.7	-11.483	CN1CCN(CC1)Cc1cc(ccc1Cl)Nc1nc2c(o1)ccc(c2)Oc1ccnc2c1cccc2
CHEMBL1982135	-10.7	-7.888	O=C(Nc1ccccc1C)Nc1ccc2c(c1)CCc1c2c2c(N)ncnc2s1
CHEMBL1995448	-7.2	-6.936	NCCOc1cccc(c1)Nc1ccnc(n1)N
CHEMBL1988387	-11.6	-11.016	O=C(Nc1ccc(cc1)OC(F)F)Nc1ccc(cc1)c1csc2c1c(N)ncc2c1cnn(c1)C
CHEMBL3984370	-12.1	-13.882	O=C(c1ccc2c(c1)[nH]nc2/C=N/n1cccc1)c1cccc(c1)NC(=O)c1cccc2c1cc[nH]2
CHEMBL3898428	-11.9	-11.774	Oc1ccc(cc1OCc1ccccc1)c1ccc2c(c1)[nH]nc2/C=C/c1ccccc1
CHEMBL2029375	-9	-8.988	CC[C@@H](CN1N(c2ccccc2)C(=O)[C@H]([C@H]1C)C(=O)Nc1ccc(c(c1)F)Oc1ccnc2c1ccc(c2)OC)O
CHEMBL3941907	-13.4	-11.493	O=C(c1ccc2c(c1)[nH]nc2/C=C/c1ccccc1)c1cccc(c1)NC(=O)c1ccccc1
CHEMBL1968406	-10.9	-10.2	CCc1cccc(c1)NC(=O)Nc1ccc2c(c1)CCc1c2c2c(N)ncnc2s1
CHEMBL396523	-9.8	-8.976	OC(=O)c1ccccc1Nc1ccnc(n1)Nc1ccc2c(c1)cn[nH]2
CHEMBL354676	-8.5	-5.44	O=C(Nc1ccccc1)Nc1ccccc1
CHEMBL1993424	-10.3	-9.792	NS(=O)(=O)c1cccc(c1)Nc1ncc2c(n1)n(cc2)Cc1ccccc1
CHEMBL1993966	-7.4	-8.432	COc1nc(ncc1C(F)(F)F)Nc1cc(OC)c(c(c1)OC)OC
CHEMBL1993877	-7.5	-9.112	C#Cc1cn(c2c1c(N)ncn2)C1CCCC1
CHEMBL1991846	-9.4	-6.936	N[C@@H](Cc1ccccc1)COc1cncc(c1)/C=C/c1ccncc1
CHEMBL230223	-10.5	-11.591	CNC(=O)c1nccc(c1)Oc1cc(F)c2c(c1)nc(o2)Nc1ccc(c(c1)OC[C@@H]1CCCN1C)Cl
CHEMBL3904228	-11.4	-12.184	CN(c1ccc2c(c1)[nH]nc2/C=C/c1ccc2c(c1)OCO2)c1cccc(c1)NC(=O)c1cccc(c1)N(C)C
CHEMBL1974288	-9.1	-6.936	OC[C@@H](c1ccccc1)NC(=O)c1ccc(cc1)c1ccncc1
CHEMBL1969264	-9.1	-7.344	O=C(c1ccc2c(c1)nc1c(n2)[nH]c2c1cccc2)NC(C)(C)C
CHEMBL1965303	-7.3	-7.344	COc1cc(Nc2ncnc(n2)Nc2n[nH]cc2)cc(c1OC)OC
CHEMBL1980896	-9.8	-8.432	O=C(Cc1cccc(c1)Cl)Nc1ccc(cc1)c1c(Br)sc2c1c(N)ncn2
CHEMBL1419458	-9.4	-6.936	O=C(c1nnn(c1c1ccccc1)c1nonc1N)N/N=C/c1ccncc1
CHEMBL1949855	-6.8	-5.576	Clc1cccc2c1N=C[NH+]C2=O
CHEMBL210032	-8.4	-6.927	N#Cc1c(N)cc(nc1c1ccccc1)NC(=O)C
CHEMBL1984847	-9	-7.616	CC(=O)OCCN1N[C@H]([C@@H]2[C@H]1[NH+]C(=O)C[C@@H]2C(F)(F)F)c1cccc(c1)Br
CHEMBL230222	-10.5	-11.962	CN1CCC[C@@H]1COc1cc(ccc1Cl)Nc1nc2c(o1)ccc(c2)Oc1ccnc2c1cc[nH]2
CHEMBL1994830	-9.1	-6.936	Clc1ccc(cc1)Oc1cncc2c1cc(s2)c1nnc(o1)N
CHEMBL1981133	-11.1	-8.024	N[C@H](Cc1c[nH]c2c1cccc2)COc1cncc(c1)c1ccc2c(c1)ccnc2
CHEMBL2002446	-11.3	-10.88	CN1CCN(CC1)Cc1ccc2c(c1)Cc1c2[nH]nc1c1csc(c1)C#CCOCC1CC1
CHEMBL1964399	-7.9	-9.248	COc1cc(ccc1OC)Nc1nccc(n1)NC1=C(C(=O)C1=O)N[C@H](C(C)(C)C)C
CHEMBL3966821	-13.6	-13.134	Cc1ccc2c(n1)ccc(c2)NC(=O)c1ccccc1Sc1ccc2c(c1)[nH]nc2/C=C/c1ccccc1
CHEMBL1682554	-7.9	-6.87	CCCCNc1c([nH]c2[n+]1cccn2)c1ccc2c(c1)cn[nH]2
CHEMBL1989856	-8.1	-6.936	N#Cc1c(C)c(C=O)c([n+]2c1[nH]c1c2cccc1)O
CHEMBL1994638	-12.3	-11.016	O=C(Nc1cccc(c1)C)Nc1ccc(c(c1)F)c1cccc2c1c(N)n[nH]2
CHEMBL1162958	-10.3	-10.772	CNC(=O)c1nccc(c1)Oc1ccc2c(c1)nc(o2)Nc1ccc(cc1)Cl
CHEMBL1996255	-12.4	-11.016	O=C(Nc1cc(C)ccc1F)Nc1ccc(cc1)c1c(F)ccc2c1c(N)n[nH]2
CHEMBL1970314	-9.5	-6.936	Nc1cccc(c1)c1cc2cccnc2c(c1)C(=O)N
CHEMBL1982466	-11.6	-11.424	O=C(Nc1ccc(cc1)C)Nc1ccc(cc1)c1csc2c1c(N)ncc2c1cnn(c1)C
CHEMBL1973211	-11.8	-10.88	O=C(Nc1cccc(c1)C)Nc1ccc(cc1)c1csc2c1c(N)ncc2C#CCN1CCCC1
CHEMBL425672	-10.4	-11.591	CNC(=O)c1nccc(c1)Oc1ccc2c(c1)nc(o2)Nc1ccc(c(c1)OCC1CCNCC1)Cl
CHEMBL3813969	-9.5	-9.784	O=C(c1ccccc1NCc1ccncc1)Nc1ccc(cc1)Cn1ncnc1
CHEMBL3401984	-8.7	-7.643	OC[C@@H]([C@H]1[C@@H]2CC[C@H]([C@@H]1Nc1nc(ncc1F)c1c[nH]c3c1cc(F)cn3)CC2)O
CHEMBL250684	-10.3	-11.421	O=C(c1cccnc1NCc1ccncc1)Nc1ccc(c(c1)C(F)(F)F)Cl
CHEMBL1996702	-9.9	-8.568	COc1cc(ccc1O)c1ccc2c(c1)[nH]c1ccc(cc1[nH]c2=O)C(=O)NCCCN(C)C
CHEMBL231568	-10.1	-11.632	CNC(=O)c1nccc(c1)Oc1ccc2c(c1)nc(o2)Nc1ccc(c(c1)OC[C@@H]1CCCN1C)Cl
CHEMBL1995740	-10.7	-6.936	COc1cc(ccc1O)c1ccc2c(c1)[nH]c1ccc(cc1[nH]c2=O)[N](=O)O
CHEMBL1682341	-9.4	-6.902	c1ccc(cc1)Cc1nnn(c1)c1ccc2c(c1)cn[nH]2
CHEMBL1997023	-6.4	-6.936	CN(c1cc2sncc2cc1NC(=O)C(=O)O)C
CHEMBL460468	-8.7	-8.722	COc1ccc2c(c1)nccc2Oc1ccc(cc1F)NC(=O)[C@@H]1[C@H](C)N(N(C1=O)c1ccccc1)C[C@@H](O)C
CHEMBL1181730	-7	-9.895	CCCCCC[C@H](n1nc2c(c1)c(N)ncn2)[C@H](O)C
CHEMBL401040	-9.4	-13.287	O=C(c1c(NCc2ccncc2)cnn1C)Nc1ccc(cc1)OC(F)(F)F
CHEMBL2007421	-8.8	-8.568	CC(Oc1[nH]nc(c1)Nc1nc(ncc1Cl)N[C@H](c1ccc(cn1)F)C)C
CHEMBL205502	-10.1	-9.52	FC(Oc1ccc(cc1)Nc1nnc(o1)c1cccnc1CCc1ccncc1)(Cl)F
CHEMBL1993413	-10.5	-7.616	Clc1nc(NC(=O)c2ccccc2)cc(c1)c1c[nH]c2c1cccn2
CHEMBL3944638	-12.1	-11.192	O=C(Nc1cccc(c1)C(=O)c1ccc2c(c1)[nH]nc2/C=C/c1ccccc1)OCc1ccccc1
CHEMBL1997534	-8.8	-6.936	COc1cccc(c1)[C@@H](NC(=O)c1sc(c(c1)C)c1ccc2c(c1)c(C)n[nH]2)C
CHEMBL1988805	-7.5	-7.616	N#Cc1ccc2c(c1)n(c1nccs1)c(n2)N
CHEMBL1972659	-11.3	-6.936	O=C(Cc1cccc2c1cccc2)N/N=C/1\CCCc2c1ccc(c2C)O
CHEMBL231468	-10.1	-9.374	CSc1nccc(n1)Oc1ccc2c(c1)nc([nH]2)Nc1ccc(c(c1)CN1CCN(CC1)C)Cl
CHEMBL1998121	-8.5	-8.024	NCC[C@H](c1ccc(c(c1)Cl)Cl)C(=O)Nc1ccc2c(c1)cn[nH]2
CHEMBL1972220	-11.4	-12.104	OCCn1ncc(c1)c1cnc(c2c1scc2c1ccc(cc1)NC(=O)Nc1ccc(cc1)OC(F)F)N
CHEMBL399546	-9.8	-9.576	O=C(c1cccnc1NCc1ccncc1)Nc1cccc(c1)c1ccccc1
CHEMBL3975705	-11.5	-10.824	O=C(c1ccc2c(c1)[nH]nc2/C=C/c1ccccc1)c1ccccc1
CHEMBL2006933	-7.4	-7.616	CSc1cnc2c(c1O)ccc1c2ccnc1
CHEMBL1976420	-8.1	-7.752	CCc1c([nH]c2c1nccn2)c1ccc(cc1)C(O)(C)C
CHEMBL3925826	-11.5	-12.827	CCn1nc(cc1C(=O)Nc1cccc(c1)Oc1ccc2c(c1)[nH]nc2/C=C/c1ccccc1)C
CHEMBL250482	-10	-11.831	O=C(c1cccnc1NCc1ccncc1)Nc1ccc(cc1)C1CCCCC1
CHEMBL1080902	-8.3	-7.813	COc1ccc(cc1)C1=NNC(=O)/C/1=N\Nc1cccc(c1)OC
CHEMBL1970806	-8.8	-6.936	O=C1[NH+]c2sc3c(c2C2=NC(=N[N+]12)c1cccnc1)CCCC3
CHEMBL1964687	-10.2	-9.792	O=C(Nc1cc(C)cc(c1)C)Nc1ccc2c(c1)CCc1c2c2c(N)ncnc2s1
CHEMBL1988778	-12.6	-10.744	O=C(Nc1cc(C)ccc1F)Nc1ccc(c(c1)F)c1cccc2c1c(N)n[nH]2
CHEMBL387591	-11.7	-11.831	CN1CCN(CC1)Cc1cc(ccc1Cl)Nc1nc2c(o1)c(Cl)cc(c2)Oc1ccnc2c1cccc2
CHEMBL2031893	-8.9	-11.027	COc1cc2c(ccnc2cc1OC)Oc1ccc(cc1F)NC(=O)[C@@H]1[C@H](C)N(N(C1=O)c1ccccc1)C
CHEMBL475510	-9	-9.388	O=C(c1nscc1NCc1ccncc1)Nc1cccc(c1)C(C)(C)C
CHEMBL1987982	-10.1	-6.936	FC(Oc1ccc(cc1)c1ccc2c(c1)c(c[nH]2)C1=CCNCC1)(F)F
CHEMBL401153	-9.4	-11.831	Clc1cccc(c1)NC(=O)c1cccnc1NCc1ccncc1
CHEMBL236205	-9.5	-9.616	O=C(c1ccnn1CCc1ccncc1)Nc1ccc(cc1)OC(F)(F)F
CHEMBL1970913	-7.3	-6.936	CCCC(=O)Nc1nn(c2c1cc1ccccc1n2)C(=O)CC
CHEMBL1996817	-7.1	-8.296	CCCCOc1ncnc2c1c(c[nH]2)c1ccccc1
CHEMBL1987756	-9.9	-6.936	Brc1ccc(cc1)/C=C/CNCCNS(=O)(=O)c1cccc2c1ccnc2
CHEMBL233823	-10.1	-9.224	O=C(c1ccnn1CCc1ccncc1)Nc1ccc(c(c1)Cl)C(F)(F)F
CHEMBL3931953	-12.4	-12.35	O=C(c1ccccc1Sc1ccc2c(c1)[nH]nc2/C=C/c1ccccn1)NNc1ccccn1
CHEMBL208637	-6.3	-6.927	CCOc1nc(NC(=O)C)cc(c1C#N)N
CHEMBL399605	-8.9	-9.343	O=C(c1ccnn1CCc1ccncc1)Nc1ccc(cc1)C(C)(C)C
CHEMBL1986603	-10.3	-6.936	O=C(Nc1nc(c(s1)c1ccc(cc1)n1cccn1)C)NCCC(=O)Nc1noc(c1)C
CHEMBL3980816	-11.3	-10.824	Brc1cccc(c1)Oc1ccc2c(c1)[nH]nc2/C=C/c1ccccc1
CHEMBL1987430	-9.5	-7.616	CCCc1ccc2c(c1)c(ccn2)NC(=O)Nc1cccc(n1)C(F)(F)F
CHEMBL1968151	-9	-6.936	O=C1[NH+]c2sccc2C2=NC(=N[N+]12)c1ccncc1
CHEMBL3975092	-11.2	-10.721	c1ccc(cc1)/C=C/c1n[nH]c2c1ccc(c2)Oc1ccccc1
CHEMBL1967878	-9	-11.016	CN1CCN(CC1)c1ccc(cc1C)Nc1ncc(c(n1)N[C@H]1[C@@H]2C=C[C@H]([C@@H]1C(=O)N)C2)F
CHEMBL1081312	-8.6	-11.288	Nc1ncnc2c1c(nn2C1CCCC1)c1cnc2c(c1)cc[nH]2
CHEMBL1972840	-10.3	-7.208	N[C@H](Cc1c[nH]c2c1cccc2)COc1cncc(c1)c1sc2c(c1)cncc2
CHEMBL2032020	-8.9	-9.09	CCN1N(c2ccccc2)C(=O)[C@@H]([C@@H]1C)C(=O)Nc1ccc(c(c1)F)Oc1ccnc2c1ccc(c2)OC
CHEMBL231066	-10.9	-9.242	Clc1ccc(cc1C(F)(F)F)Nc1nc2c([nH]1)ccc(c2)Oc1ccncc1
CHEMBL262433	-11.8	-10.472	O=C(Nc1cc(C)ccc1F)Nc1ccc(cc1)c1nsc2c1c(N)ncn2
CHEMBL3901866	-11.3	-10.942	C=C(c1ccc2c(c1)[nH]nc2/C=C/c1ccccc1)c1ccccc1
CHEMBL3915626	-11.2	-13.191	O=C(c1ccc2c(c1)[nH]nc2/C=C/c1ccccn1)c1cccc(c1)NC(=O)c1cc(nn1C)C(C)(C)C
CHEMBL1977619	-6.6	-5.576	OC(=O)c1nc2cc[nH][n+]2c(c1)c1cccs1
CHEMBL490968	-11	-9.616	FC(c1cccc(c1)n1nnc(c1)c1ccccc1NCc1ccncc1)(F)F
CHEMBL238737	-9.1	-13.322	O=C(c1c(NCc2ccncc2)ncn1C)Nc1ccc(c(c1)C)C(F)(F)F
CHEMBL1972362	-8.2	-7.616	NC(=O)c1sc2c(c1)c(cnc2)c1ccc(cc1)S(=O)(=O)C
CHEMBL1991078	-9.7	-8.704	COc1cc(ccc1OC)C(=O)Nc1n[nH]c2c1cc(cc2)c1nnn(c1)Cc1ccccc1
CHEMBL3892583	-12.8	-12.418	Clc1ccc(cc1)/C=C/c1n[nH]c2c1ccc(c2)Oc1cccc(c1)NC(=O)c1ccccc1
CHEMBL3951790	-11.9	-12.877	Cc1cccc(c1)C(=O)Nc1cccc(c1)N(c1ccc2c(c1)[nH]nc2/C=C/c1ccc2c(c1)OCO2)C
CHEMBL1967887	-8.2	-6.936	NCCOc1cncc(c1)c1ccc2c(c1)c(C)n[nH]2
CHEMBL3959357	-12.3	-13.6	O=C(c1ccccc1)Nc1cccc(c1)Oc1ccc2c(c1)[nH]nc2/C=C/c1c[nH]cn1
CHEMBL3891135	-12.4	-13.6	O=C(c1ccc2c(c1)[nH]nc2/C=C/c1ccccn1)c1cccc(c1)NC(=O)c1n[nH]c(c1)C
CHEMBL1985491	-11.6	-10.2	O=C(Nc1cc(C)ccc1F)Nc1ccc(cc1)c1cccc2c1c(N)nn2C
CHEMBL1990254	-9.1	-7.056	NC[C@@H](c1ccccc1)NC(=O)c1ccc(cc1)c1ccncc1
CHEMBL50894	-8.5	-7.888	O=C1Nc2ccccc2c2c(C1)c1cc(ccc1[nH]2)[N](=O)O
CHEMBL3913600	-11.3	-11.632	C#CCNC(=O)c1ccccc1Nc1ccc2c(c1)[nH]nc2/C=C/c1ccccn1
CHEMBL1996649	-10.2	-12.104	CCN(CCCNC(=O)c1cnc(c2c1scc2c1ccc(cc1)NC(=O)Nc1cccc(c1)F)N)CC
CHEMBL1983715	-9.2	-10.336	CCNc1nc(c(s1)c1ccnc(n1)Nc1ccc(cc1)N1CCN(CC1)C(=O)C)C
CHEMBL1997193	-8.3	-8.432	N#CC1=C(C=C([NH+]C1=O)c1cc(Br)ccc1O)c1ccc(s1)C
CHEMBL1988437	-10.2	-11.424	CNC(=O)c1ccccc1Sc1ccc2c(c1)[nH]nc2/C=C/c1ccccn1
CHEMBL1986590	-9.7	-8.296	O=C1Nc2c(/C/1=C\c1c[nH]c3c1cccc3)cccc2
CHEMBL377408	-8.6	-7.616	CCOc1nc(cc(c1C#N)N)C(=O)NCc1ccccc1S(=O)(=O)N
CHEMBL1994538	-9.8	-6.936	O=C(Nc1ccnc2c1cccc2C(F)(F)F)Nc1cnccn1
CHEMBL236419	-9.8	-9.652	O=C(c1ccnn1CCc1ccncc1)Nc1cccc(c1)OC(Cl)(F)F
CHEMBL242865	-9.5	-8.976	OC(=O)c1ccccc1Nc1ccnc(n1)Nc1ccc(cc1)[N](=O)O
CHEMBL477772	-9.6	-11.56	CN(c1ccc2c(c1)nn(c2C)C)c1ccnc(n1)Nc1ccc(c(c1)S(=O)(=O)N)C
CHEMBL2001257	-10.8	-10.472	CCN(CC#Cc1cnc(c2c1scc2c1ccc(cc1)NC(=O)Nc1cccc(c1)C)N)CC
CHEMBL1972346	-9.5	-7.616	Oc1cc(/C=C/c2ccc(c(c2)O)O)cc(c1)O
CHEMBL202635	-9.8	-6.936	COc1cc(CN2CCCCC2)c(cc1NC(=O)Nc1cnc(cn1)C#N)Cl
CHEMBL1966836	-12.1	-12.104	O=C(Nc1ccc(c(c1)C(F)(F)F)F)Nc1ccc(cc1)c1ccnc2c1c(N)nn2C
CHEMBL1973711	-9	-6.936	N#CC1=C(O)[NH+]C(=O)c2c1c1cc(Cl)ccc1oc2=N
CHEMBL1986186	-7.1	-6.936	C[C@@H](C(C)(C)C)NC1=C(C(=O)C1=O)Nc1ccncc1
CHEMBL1981047	-8.7	-9.52	CO[C@H](C(=O)N1Cc2c(C1)[nH]nc2NC(=O)c1ccc(cc1)N1CCN(CC1)C)c1ccccc1
CHEMBL3891392	-10.8	-10.151	COc1cc(ccc1O)c1ccc2c(c1)[nH]nc2c1cc2c([nH]1)cccc2
CHEMBL1974254	-11.7	-11.424	CCOc1ccc(cc1)NC(=O)Nc1ccc(cc1)c1csc2c1c(N)ncc2c1cnn(c1)C
CHEMBL1982957	-10.8	-9.112	NC(=O)c1cccc(c1)c1cnc2c(c1)c(c[nH]2)c1ccccc1
CHEMBL404366	-10.8	-11.56	O=C(Nc1cccc(c1)Cl)Nc1ccc(cc1)c1cncc2c1c(N)nn2C
CHEMBL427837	-10.9	-13.191	COc1cc2c(ccnc2cc1OC)Oc1ccc2c(c1)nc([nH]2)Nc1ccc(c(c1)CN1CCN(CC1)C)Cl
CHEMBL2000481	-10	-6.936	NCCNS(=O)(=O)c1cccc(c1)C(=O)Nc1ccc(cc1)C1=N[NH+]C(=O)c2c1cccc2
CHEMBL2032028	-8.9	-8.962	COc1ccc2c(c1)nccc2Oc1ccc(cc1F)NC(=O)[C@@H]1[C@H](C)N(N(C1=O)c1ccccc1)C[C@@H](O)C
CHEMBL375284	-12	-10.2	O=C(Nc1cccc(c1)C)Nc1ccc(cc1)c1cccc2c1cn[nH]2
CHEMBL211378	-11.7	-9.52	O=C(Nc1cccc(c1)C)Nc1ccc(cc1)c1noc2c1c(N)ncn2
CHEMBL1993996	-11.9	-11.968	O=C(Nc1ccc(c(c1)C)F)Nc1ccc(cc1)c1c(F)ccc2c1c(N)n[nH]2
CHEMBL3952496	-13.1	-14.059	O=C(c1ccc2c(c1)[nH]nc2/C=C/c1ccccn1)c1cccc(c1)NC(=O)c1ccccc1
CHEMBL1290071	-10.8	-8.871	c1ccc2c(c1)c(ccc2)CNc1ccnc2c1c1ccccc1o2
CHEMBL2001584	-9.6	-7.616	OCc1c(cccc1C1=C[N+](C(=O)C(=C1)Nc1ccc(cn1)C(=O)N1CCOCC1)C)NC(=O)c1ccc(cc1)C(C)(C)C
CHEMBL2032016	-9.1	-7.546	COc1ccc2c(c1)nccc2Oc1ccc(nc1)NC(=O)[C@H]1[C@@H](c2cccnc2)N(N(C1=O)c1ccccc1)C
CHEMBL1290177	-9.4	-9.173	Clc1ccc(cc1)CNc1ccnc2c1c1ccccc1o2
CHEMBL2004615	-6.8	-6.936	CSc1nn(c(c1C(=O)N)N)c1ccccn1
CHEMBL3925855	-11.7	-14.551	O=C(c1nccn1C)Nc1cccc(c1)Oc1ccc2c(c1)[nH]nc2/C=C/c1ccccn1
CHEMBL1393571	-8.7	-5.44	N#Cc1c[nH][n+]2c1nccc2c1ccccc1
CHEMBL3907574	-12.3	-12.35	O=C(c1ccccc1)Nc1cccc(c1)Oc1ccc2c(c1)[nH]nc2/C=C/c1ccco1
CHEMBL3923888	-10.1	-12.157	COc1cc(ccc1OC)/C=C/c1n[nH]c2c1ccc(c2)c1ccc(c(c1)OC)O
CHEMBL1978448	-8.4	-7.208	O=C1[NH+]=c2ccc(cc2=[N+]2C1=CC=C2)CN(S(=O)(=O)C)C1CC1
CHEMBL1989043	-8.8	-7.616	CN1CCN(CC1)c1ccc(cc1)Nc1nc(c(s1)C(=O)c1c(Cl)cccc1Cl)N
CHEMBL396265	-10.5	-11.012	COc1cc2c(ncnc2cc1OC)Oc1ccc2c(c1)nc([nH]2)Nc1ccc(cc1)Cl
CHEMBL461648	-10	-8.005	COc1cc2c(ccnc2cc1OC)Oc1ccc(cc1F)C1=CN=C([N+](C1=O)C)Cc1ccccc1
CHEMBL509032	-8.8	-9.384	COc1cc(ccc1Nc1ncc(c(n1)Nc1ccccc1S(=O)(=O)C(C)C)Cl)N1CCC(CC1)N1CCN(CC1)C
CHEMBL1987143	-8.3	-6.528	Nc1n[nH]c2[n+]1cc(cc2)c1ccccc1
CHEMBL3948411	-12.3	-12.434	Cc1cnc(s1)C(=O)Nc1cccc(c1)C(=O)c1ccc2c(c1)[nH]nc2/C=C/c1ccccc1
CHEMBL1986996	-7.3	-7.344	CCn1/c(=C(/C(=O)O)\C#N)/s/c(=C/Nc2ccccc2)/c1=O
CHEMBL2004771	-11.7	-8.296	O=C1NCc2c1cccc2c1ccc(cc1)Nc1nc2c(o1)cccc2
CHEMBL1965170	-10.8	-12.104	OC[C@@H](Cn1ncc(c1)c1cnc(c2c1scc2c1ccc(cc1)NC(=O)Nc1ccc(cc1)OC)N)O
CHEMBL1242373	-10.8	-9.792	O=C(Nc1cccc(c1)C)Nc1ccc2c(c1)CCc1c2c2c(N)ncnc2s1
CHEMBL536151	-10.8	-7.48	Clc1ccc(c(c1)C(=O)Nc1cc(cc(c1)C(F)(F)F)C(F)(F)F)O
CHEMBL1972820	-9.7	-6.936	OC(=O)c1ccc(cc1O)N1C(=O)c2c(C1=O)cccc2
CHEMBL4094157	-8.5	-7.23	Nc1nc(NCc2ccccc2)c2c(n1)[nH]c1c2cc(c(c1)C)O
CHEMBL1979883	-11.1	-10.744	CN(CC#Cc1cnc(c2c1scc2c1ccc(cc1)NC(=O)Nc1cccc(c1)C)N)C
CHEMBL190239	-7	-12.992	CCCCCCCC[C@H](Cn1nc2c(c1)c(N)ncn2)O
CHEMBL1992195	-10	-8.024	COc1cc2c(cc1O)Cc1c2[nH]nc1c1ccc(cc1)c1ccc(cc1)S(=O)(=O)CC
CHEMBL2032023	-9.1	-9.697	COc1ccc2c(c1)nccc2Oc1ccc(cc1F)NC(=O)[C@@H]1[C@H](C)N(N(C1=O)c1ccccc1)CC(=C)C
CHEMBL1981556	-8.5	-7.208	OC(=O)[C@@H](c1ccccc1)SC1=Nc2ccccc2C(=O)[N+]1C
CHEMBL3889849	-13.4	-11.927	O=C(c1ccc2c(c1)[nH]nc2c1nc2c([nH]1)nccc2)c1cccc(c1)NC(=O)c1ccccc1
CHEMBL535	-9.1	-11.052	CCN(CCNC(=O)c1c(C)[nH]c(c1C)/C=C/1\C(=O)Nc2c1cc(F)cc2)CC
CHEMBL3899200	-12.3	-13.134	O=C(c1ccc2c(c1)[nH]nc2/C=C/c1ccccn1)c1cccc(c1)NC(=O)c1ccc(s1)C(=O)C
CHEMBL1970317	-12.2	-11.288	O=C(Nc1cccc(c1)F)Nc1ccc(cc1)c1csc2c1c(N)ncc2c1cnn(c1)C
CHEMBL2003948	-9.2	-7.208	CCCCN1CCN(CC1)c1ccc(cn1)c1nc2c([nH]1)cccc2C(=O)N
CHEMBL3944307	-11.3	-12.163	CC(=O)Nc1cccc(c1)Oc1ccc2c(c1)[nH]nc2/C=C/c1ccccc1
CHEMBL1972152	-8	-6.936	O=C1C2=C(CSC2)[NH+]=c2[n+]1[nH]c(c2)c1ccco1
CHEMBL1969755	-9.7	-6.936	OC[C@H](NC(=O)c1ccc(cc1F)c1ccncc1)Cc1ccccc1
CHEMBL2032021	-8.9	-8.792	CCN1N(c2ccccc2)C(=O)[C@@H]([C@@H]1C)C(=O)Nc1ccc(cn1)Oc1ccnc2c1ccc(c2)OC
CHEMBL1984432	-9.4	-6.936	Cc1ccc(c(c1)C)Cn1nnc(c1)c1ccc2c(c1)cn[nH]2
CHEMBL1991095	-6.3	-5.44	Nc1c(cnc2[n+]1[nH]cc2Br)C#N
CHEMBL1973720	-9.3	-8.296	N[C@@H]1CC[C@H](CC1)Nc1nc(Cl)cc(n1)c1c[nH]c2c1cccn2
CHEMBL1986899	-9.2	-7.616	Cc1ccc(cc1)NCc1ccc(nc1)c1ccc(cc1)F
CHEMBL1990223	-9.7	-7.616	OC(=O)C1CN(C1)Cc1ccc(cc1C)OCc1ccc(c(c1)Cl)Cl
CHEMBL1990590	-10.1	-7.616	Clc1ccc(cc1)c1cccc(c1)c1n[nH]c2c1c(C)cc(n2)O
CHEMBL2031903	-9.3	-8.523	NC[C@@H]1[C@H](C(=O)Nc2ccc(c(c2)F)Oc2ccnc3c2ccc(c3)OC)C(=O)N(N1C)c1ccccc1
CHEMBL1986851	-12.1	-12.24	OCCn1ncc(c1)c1cnc(c2c1scc2c1ccc(c(c1)F)NC(=O)Nc1cccc(c1)C)N
CHEMBL1972454	-6.6	-5.44	Nc1ccc2c(c1)cnn2C(=O)C
CHEMBL3891895	-11.9	-13.902	Cc1nn(c(c1)C(=O)Nc1cccc(c1)C(=O)c1ccc2c(c1)[nH]nc2/C=C/c1ccccn1)C
CHEMBL3960830	-10.4	-13.544	CONC(=O)c1ccccc1Sc1ccc2c(c1)[nH]nc2/C=C/c1ccccn1
CHEMBL1964307	-12	-10.608	O=C(Nc1cccc(c1)C)Cc1ccc(cc1)c1cccc2c1c(N)n[nH]2
CHEMBL2002105	-5.9	-6.392	Brc1cnc2c(c1)c(N)n[nH]2
CHEMBL1980376	-8.8	-5.44	Cc1cccc(c1)c1cccc2c1c(N)no2
CHEMBL1987009	-9.7	-8.432	COc1cccc(c1)CNC(=O)c1cc2c(s1)[nH]nc2c1ccccc1
CHEMBL1970104	-9.1	-8.976	CC(c1ccc2c(c1)[nH]c(n2)c1n[nH]c2c1cccc2)(C)C
CHEMBL3965764	-11	-13.013	CCn1nc(cc1C(=O)Nc1cccc(c1)Oc1ccc2c(c1)[nH]nc2/C=C/c1c[nH]c(n1)C)C
CHEMBL101683	-9.5	-10.641	Clc1ccc(cc1)NC(=O)c1ccccc1NCc1ccncc1
CHEMBL1987359	-7.8	-6.936	OCCNCCn1c(=O)c2cccc3c2c(c1=O)ccc3NCCCC
CHEMBL395335	-8.9	-11.289	CCN(CCOc1cc(ccc1Cl)Nc1nc2c(o1)ccc(c2)Oc1ccnc(c1)C(=O)NC)CC
CHEMBL1992242	-12	-8.84	O=C(Nc1cc(C)cc(c1)C)Nc1ccc(cc1)c1cccc2c1cns2
CHEMBL3899609	-12.4	-14.141	O=C(c1ccc2c(c1)[nH]nc2/C=C/c1ccccn1)c1cccc(c1)NC(=O)[C@H]1C[C@H]1c1ccccc1
CHEMBL474432	-8.5	-9.248	COc1cc2c(cc1OC)ncn2c1cc(c(s1)C(=O)O)OCc1ccccc1C(F)(F)F
CHEMBL1990912	-8.9	-6.936	OCCNc1ncc2c(c1)cc(cc2)c1cccnc1
CHEMBL3919150	-12.6	-13.059	O=C(c1ccccc1)Nc1cc(ccc1F)Nc1ccc2c(c1)[nH]nc2/C=C/c1ccccc1
CHEMBL1987815	-6.8	-5.712	NC(=O)c1nc2cc[nH][n+]2c(c1)c1cccs1
CHEMBL1995765	-6.8	-5.984	O=C1C[C@@H](N(N1)c1ccccn1)N
CHEMBL1974870	-10.2	-7.344	N[C@@H](Cc1cccc(c1)Cl)COc1cncc(c1)c1ccc2c(c1)c(C)n[nH]2
CHEMBL4084090	-8.8	-7.343	COc1cccc(c1)CNc1nc(N)nc2c1c1cc(O)ccc1[nH]2
CHEMBL1375640	-8.4	-6.936	Nc1nccc(n1)c1sc(nc1C)COc1ccccc1Cl
CHEMBL3894732	-12.9	-13.643	O=C(c1ccc2c(c1)[nH]nc2/C=C/c1ccccn1)c1cccc(c1)NC(=O)c1cccc2c1cc[nH]2
CHEMBL3896103	-11.1	-12.796	Cc1cnc(s1)C(=O)Nc1cccc(c1)N(c1ccc2c(c1)[nH]nc2/C=C/c1ccccc1)C
CHEMBL1986588	-5.6	-5.576	NC(=O)c1cc2c(s1)n(nc2C)C
CHEMBL1516890	-10.1	-8.976	O=C1Nc2c(/C/1=C/c1cn(c3c1cccc3)C)nccc2
CHEMBL2004311	-13.2	-9.112	O=C(Nc1cc(C)cc(c1)C)Nc1ccc(c(c1)C)c1cccc2c1CNC2=O
CHEMBL1997759	-10.9	-6.936	COc1cccc(c1)NC(=O)c1c[nH][n+]2c1nccc2c1ccccc1
CHEMBL404881	-10.3	-9.503	COc1cc2c(ccnc2cc1OC)Oc1ccc(cc1F)NC(=S)NC(=O)Cc1ccccc1
CHEMBL225519	-8.1	-7.48	O=C1NCCc2c1cc([nH]2)c1ccncc1
CHEMBL183844	-13.2	-11.288	O=C(Nc1ccc(cc1C)c1cccc2c1CNC2=O)Nc1cccc(c1)C
CHEMBL3949835	-13.1	-11.326	O=C(c1ccc2c(c1)[nH]nc2/C=C/c1ccccc1)c1cccc(c1)NC(=O)c1ccncc1
CHEMBL387590	-11.1	-11.831	CN1CCN(CC1)Cc1cc(ccc1Cl)Nc1nc2c(o1)ccc(c2)Oc1ccnc2c1cc[nH]2
CHEMBL1989708	-11.5	-11.016	C[C@@H](Cn1ncc(c1)c1cnc(c2c1scc2c1ccc(cc1)NC(=O)Nc1cccc(c1)C)N)O
CHEMBL1980704	-8.9	-6.936	Cc1cc2[nH]nc([n+]2c2c1cccc2)SCc1[nH]c2[n+](c1)cccc2
CHEMBL1965387	-11.1	-10.608	O=C(Nc1cccc(c1)Cl)Nc1ccc(cc1)c1ccc(c2c1c(N)n[nH]2)OCCCn1cccc1
CHEMBL400512	-10.7	-11.012	O=C(c1cccnc1NCc1ccncc1)Nc1cc(cc(c1)C(F)(F)F)C(F)(F)F
CHEMBL1971534	-6	-6.936	NC(=O)c1cc2c(s1)cncc2
CHEMBL1998110	-8.3	-7.616	COc1cccc(c1)[C@@H](NC(=O)c1sc(nc1C)c1ccncc1)C
CHEMBL1974617	-7.9	-6.936	OCc1noc(c1)c1ccc2c(c1)cn[nH]2
CHEMBL259922	-10.5	-6.936	Cc1ccc(cc1Nc1ncnc2c1cnn2c1ccccc1)C(=O)Nc1nocc1
CHEMBL189168	-7	-11.012	CCCCCCCCCn1cc2c(n1)ncnc2N
CHEMBL1974157	-8.9	-6.936	N#C/C(=C/c1ccc(c(c1)O)O)/C(=O)NCc1ccccc1
CHEMBL1983348	-9.3	-9.384	CCCCN(C(=O)c1ccc2c(c1)[nH]c(n2)c1n[nH]c2c1cccc2)CCC#N
CHEMBL2031905	-8.8	-8.22	CCN(C[C@@H]1[C@H](C(=O)Nc2ccc(c(c2)F)Oc2ccnc3c2ccc(c3)OC)C(=O)N(N1C)c1ccccc1)C
CHEMBL249194	-10	-8.958	O=C(c1cccnc1NCc1ccncc1)Nc1cccc(c1)Oc1ccccc1
CHEMBL1983640	-13.2	-12.104	O=C(Nc1cc(C)ccc1F)Nc1ccc(cc1)c1coc2c1c(N)ncc2C#CCN1CCOCC1
CHEMBL1988153	-9.7	-6.936	Cc1nnc(o1)c1sc2c(c1)c(cnc2)Oc1ccc(cc1)C(F)(F)F
CHEMBL1999590	-8.9	-7.344	Cc1cc(n(n1)c1ncnc(c1)N/N=C/c1ccco1)c1ccccc1
CHEMBL1969151	-8.7	-8.024	Clc1nc(N[C@@H]2CC[C@H](CC2)N(C)C)nc(c1)c1c[nH]c2c1cccn2
CHEMBL1965988	-11.8	-11.016	NCC#Cc1cnc(c2c1scc2c1ccc(cc1)NC(=O)Nc1cccc(c1)C)N
CHEMBL1964413	-10.6	-6.936	FC(c1cc(ccc1Cn1nnc(c1)c1ccc2c(c1)cn[nH]2)C(F)(F)F)(F)F
CHEMBL3958130	-10.6	-10.641	CN(c1ccc2c(c1)[nH]nc2/C=C/c1ccccc1)c1ccccc1
CHEMBL1980671	-7.8	-8.16	Nc1ncnc2c1c(=O)[nH]c1c([nH]2)cccc1
CHEMBL398951	-10.4	-8.16	N#Cc1ccc(cn1)c1n[nH]c2c1Cc1c2cc(cc1)OCCCCN1CCOCC1
CHEMBL3945525	-12.4	-11.774	O=C(C1CCN(CC1)C(=O)C)Nc1cccc(c1)Oc1ccc2c(c1)[nH]nc2/C=C/c1ccc(cc1)Cl
CHEMBL1978656	-10.5	-6.936	Cc1c(cccc1O)NC(=O)c1c[nH][n+]2c1nccc2c1ccccc1
CHEMBL273187	-11.6	-13.056	O=C(Nc1ccc(c(c1)C)F)Nc1ccc(cc1)c1ccnc2c1c(N)n[nH]2
CHEMBL1975418	-9.3	-6.936	c1ccc(cc1)Cn1nnc(c1C1CC1)c1ccc2c(c1)cn[nH]2
CHEMBL1974875	-6	-5.44	OC(=O)c1csc2c1NCCNC2=O
CHEMBL1992473	-9	-7.752	CN(c1c(cccc1c1nc2n(c1c1ccnc(n1)Nc1cccc(c1)N1CCOCC1)ccs2)NC(=O)c1c(F)cccc1F)C
CHEMBL1994321	-11.3	-11.016	O=C(Nc1cccc(c1)C)Nc1ccc(cc1)c1csc2c1c(N)ncc2C#CCNS(=O)(=O)C
CHEMBL1974935	-10.4	-6.936	N[C@H](Cc1c[nH]c2c1cccc2)COc1cncc(c1)/C=C/c1ccncc1
CHEMBL1983025	-11.2	-10.2	CCC(C#Cc1cnc(c2c1scc2c1ccc(cc1)NC(=O)Nc1cccc(c1)C)N)(CC)N
CHEMBL399438	-10.3	-9.207	N#Cc1cnc2c(c1N[C@@H]1C[C@H]1c1ccccc1)ccc(c2)c1ccc(cc1)CN1CCOCC1
CHEMBL4061297	-9.3	-7.466	Clc1ccc(cc1)CNc1nc(N)nc2c1c1cc(O)ccc1[nH]2
CHEMBL461831	-10.2	-8.728	COc1cc2c(ccnc2cc1OC)Oc1ccc(cc1F)C1=CN=C([N+](C1=O)C)Nc1ccc(cc1)F
CHEMBL1983963	-11.9	-11.288	O=C(Nc1cccc(c1)C)Nc1ccc(cc1)c1coc2c1c(N)ncn2
CHEMBL3906996	-13.1	-12.738	CN(c1ccc2c(c1)[nH]nc2/C=C/c1ccc2c(c1)OCO2)c1cccc(c1)NC(=O)c1cccc(c1)C(F)(F)F
CHEMBL231168	-10	-11.591	CNC(=O)c1nccc(c1)Oc1ccc2c(c1)nc([nH]2)Nc1ccc(c(c1)OCCN(C)C)C(F)(F)F
CHEMBL2000879	-8.9	-5.984	c1ccc(cc1)[C@@H]1CCc2c(C1)cn[nH]2
CHEMBL2005482	-10.1	-10.472	O=C(Nc1cc(ccc1Cl)c1nc2n(c1c1ccnc(n1)Nc1cccc(c1)N1CCOCC1)ccs2)Cc1ccccc1
CHEMBL3401979	-9.2	-7.341	Fc1cnc2c(c1)c(c[nH]2)c1ncc(c(n1)N[C@H]1[C@@H]2CC[C@H]([C@@H]1c1noc(c1)O)CC2)F
CHEMBL1682545	-9	-7.1	c1ccc(cc1)Nc1scc(n1)c1ccc2c(c1)cn[nH]2
CHEMBL1973483	-12.1	-7.48	O=C(Nc1ccnc2c1ccc(c2)C(F)(F)F)Nc1cccc(n1)C(F)(F)F
CHEMBL2031906	-9.4	-8.001	COc1ccc2c(c1)nccc2Oc1ccc(cc1F)NC(=O)[C@@H]1[C@H](CN2CCCC2)N(N(C1=O)c1ccccc1)C
CHEMBL538361	-11.5	-10.173	Oc1ccc(c(c1)C)c1ccc2c(c1)[nH]nc2c1nc2c([nH]1)cccc2
CHEMBL460772	-10.7	-9.862	COc1cc2c(ccnc2cc1OC)Oc1ccc(cc1F)c1ccc(nn1)Cc1ccccc1
CHEMBL2001485	-11.3	-10.064	O=C(Nc1ccc(cc1)C)Nc1ccc(cc1)c1csc2c1c(N)ncc2c1cnn(c1)[C@H](C(=O)N(C)C)C
CHEMBL2002702	-8.1	-9.52	O=C1Nc2c(/C/1=C\c1[nH]c(cc1C)C)cccc2
CHEMBL3915562	-10.7	-10.923	c1ccc(cc1)/C=C/c1n[nH]c2c1ccc(c2)Sc1ccccc1
CHEMBL1986684	-6.7	-5.44	Cc1nc2cc([nH][n+]2c(c1)C(=O)N)C(C)(C)C
CHEMBL250842	-8.2	-9.412	Clc1ccc(cc1)NC(=O)c1sccc1NCc1ccncc1
CHEMBL202721	-9.9	-8.704	COc1cc2c(ncnc2cc1OCCCN1CCOCC1)Nc1ccc(cc1)NC(=O)c1ccccc1
CHEMBL1164265	-9.1	-7.616	CN1CCN(CC1)c1ccc(cn1)c1cnc2c(c1)N(CCN2)Cc1c(F)ccc(c1Cl)F
CHEMBL1985580	-10.8	-6.936	O=C([C@@H](Cc1cccc2c1cccc2)N)Nc1cncc(c1)/C=C/c1ccncc1
CHEMBL1985433	-8.8	-8.296	O/N=C\1/c2cc(ccc2c2c1cccc2)NS(=O)(=O)C
CHEMBL3545335	-11.7	-14.141	Cc1nn(c(c1)C(=O)Nc1cc(ccc1F)Nc1ccc2c(c1)[nH]nc2/C=C/c1ccccn1)C
CHEMBL3954085	-13.2	-12.86	O=C(c1ccc2c(c1)[nH]nc2c1nc2c([nH]1)cccc2)c1cccc(c1)NC(=O)c1ccccc1
CHEMBL1995811	-11	-7.616	Fc1ccc(c(c1)C(=O)Nc1n[nH]c2c1cc(cc2)c1nnn(c1)Cc1ccccc1)F
CHEMBL3938388	-13.2	-13.361	Cc1cccc(c1)C(=O)Nc1cccc(c1)Oc1ccc2c(c1)[nH]nc2c1cc2c([nH]1)cccc2
CHEMBL1336	-12.2	-10.622	CNC(=O)c1nccc(c1)Oc1ccc(cc1)NC(=O)Nc1ccc(c(c1)C(F)(F)F)Cl
CHEMBL397497	-11.2	-11.591	CN1CCN(CC1)Cc1cc(ccc1Cl)Nc1nc2c([nH]1)ccc(c2)Oc1ccnc2c1cc[nH]2
CHEMBL2032018	-9.5	-8.568	COc1ccc2c(c1)nccc2Oc1ccc(nc1)NC(=O)[C@@H]1[C@H](c2noc(c2)C)N(N(C1=O)c1ccccc1)C
CHEMBL1968394	-9.5	-5.44	Cc1cccc(c1)c1ccc2c(c1)C(=O)NC2
CHEMBL3904168	-11.5	-13.902	C=CCn1nc(cc1C(=O)Nc1cccc(c1)C(=O)c1ccc2c(c1)[nH]nc2/C=C/c1ccccn1)C
CHEMBL2002099	-8.7	-7.616	N#CC[C@H](n1ncc(c1)c1ncnc2c1cc[nH]2)C1CCCC1
CHEMBL1968271	-11.2	-7.208	O/N=C(/c1cccc(c1)S(=O)(=O)Nc1ccc2c(c1)/C(=N/O)/c1c2cccc1)\N
CHEMBL397496	-11.4	-11.831	CN1CCN(CC1)Cc1cc(ccc1Cl)Nc1nc2c([nH]1)ccc(c2)Oc1ccnc2c1cccc2
CHEMBL231569	-9.2	-11.421	CNC(=O)c1nccc(c1)Oc1ccc2c(c1)nc(o2)Nc1ccc(c(c1)OCCN(C)C)Cl
CHEMBL1977148	-10.8	-11.56	OCCn1ncc(c1)c1cnc(c2c1scc2c1ccc(cc1)NC(=O)Nc1ccc(cc1)OC)N
CHEMBL3930485	-11	-13.445	CCn1nc(cc1C(=O)Nc1cc(ccc1C)C(=O)c1ccc2c(c1)[nH]nc2/C=C/c1ccccn1)C
CHEMBL1980329	-10.7	-10.744	Oc1ccc(cc1)c1ccc2c(c1)NC(=O)/C/2=C/c1[nH]ccc1
CHEMBL2007603	-11.2	-7.616	O=C(Nc1ccnc2c1cc(F)cc2)Nc1cccc(n1)C(F)(F)F
CHEMBL1970074	-12.5	-10.472	O=C(Nc1cccc(c1)C(F)(F)F)Nc1ccc(cc1)c1cccc2c1c(C)n[nH]2
CHEMBL394619	-11.6	-10.88	O=C(Nc1cccc(c1)C)Nc1ccc(cc1)c1csc2c1c(N)ncc2
CHEMBL1969102	-12.1	-11.56	O=C(Nc1cccc(c1)C)Nc1ccc(cc1)c1csc2c1c(N)ncc2c1cn[nH]c1
CHEMBL230003	-10.5	-12.649	COc1cc2c(ncnc2cc1OC)Oc1ccc2c(c1)nc(o2)Nc1ccc(c(c1)OC[C@@H]1CCCN1C)Cl
CHEMBL2005478	-8	-7.616	COc1ccc2c(c1)c(cn2C)c1cc2c([nH]1)ncc(n2)Br

## Sheet: 5ht2ar
Reference					Validation
ID	DS	EXP	SMILES		ID	DS	EXP	SMILES
CHEMBL3287403	-9.4	-11.197	O/N=C/c1c[nH][n+]2c1cc(OCCCCN1CCN(CC1)c1cccc(c1Cl)Cl)cc2		CHEMBL223440	-7.7	-7.214	CCc1cc2[C@@H]3CNCCN3C(=O)c2c(c1)Cl
CHEMBL3642689	-10.2	-11.611	O=C(C1CCOCC1)N[C@@H]1CC[C@H](CC1)CCN1CCN(CC1)c1nccc2c1cco2		CHEMBL231349	-10.9	-10.608	CN1CCc2c(CC1)cc(c(c2)NS(=O)(=O)c1ccc(cc1)c1ccc(cc1)Cl)OC(C)C
CHEMBL3695357	-10.9	-10.942	O=C(N[C@@H]1CC[C@H](CC1)CCN1CC[C@H](CC1)c1cccc2c1cco2)CC1CCOCC1		CHEMBL728	-8.3	-11.825	CN1CCN(CC1)CCCN1c2ccccc2Sc2c1cc(Cl)cc2
CHEMBL3358500	-10.5	-10.567	Oc1ccc(cc1)N1CCN(CC1)CCCCNC(=O)c1ncc2c(c1)cccc2		CHEMBL472811	-9.5	-7.965	COc1ccccc1N1CCN(CC1)CCCON1C(=O)[C@@H]2[C@@H](C1=O)[C@@]1(OC)CC[C@@H]2C=C1
CHEMBL3676892	-10.5	-10.936	CC[C@@H](CC(=O)N[C@@H]1CC[C@H](CC1)CCN1CC[C@H](CC1)c1coc2c1cccc2)O		CHEMBL3642724	-11.7	-10.507	O=C(c1ccc(cc1)C(F)(F)F)N[C@@H]1CC[C@H](CC1)CCN1CCN(CC1)c1nccc2c1CCO2
CHEMBL3698021	-9.5	-9.987	O=C(N(C)C)N[C@@H]1CC[C@H](CC1)CCN1CCN(CC1)c1cccc2c1OCO2		CHEMBL3934933	-11.2	-11.023	O[C@@H]1CC[C@H](CC1)CC(=O)N[C@@H]1CC[C@H](CC1)CCN1CC[C@H](CC1)c1noc2c1cc(F)c(c2)F
CHEMBL85	-11.2	-12.618	Fc1ccc2c(c1)onc2[C@@H]1CCN(CC1)CCC1=C(C)N=C2[N+](C1=O)CCCC2		CHEMBL91205	-10.7	-11.661	C1CCN(CC1)CCc1c([nH]c2c1cccc2)c1ccccc1
CHEMBL3642708	-9	-11.611	CCS(=O)(=O)N[C@@H]1CC[C@H](CC1)CCN1CCN(CC1)c1nccc2c1ccs2		CHEMBL3402656	-8.7	-10.471	CN([C@H]1C[C@H](C2CCCCC2)c2c(C1)cccc2)C
CHEMBL3642770	-9.8	-10.348	CC(CCC(=O)N[C@@H]1CC[C@H](CC1)CCN1CCN(CC1)c1nccc2c1CCO2)C		CHEMBL472775	-10.3	-7.44	C[C@H]1C[C@]2(C)CC(=O)[C@H]1[C@H]1[C@H]2C(=O)N(C1=O)CCCCN1CCN(CC1)c1ncccn1
CHEMBL1224105	-8.8	-6.8	CCCCNC(=O)N1OC[C@@H]2[C@H]1c1ccccc1OC2		CHEMBL183776	-9.2	-9.316	COc1ccccc1N1CCN(CC1)CCc1ccc2c(c1)nn[nH]2
CHEMBL1201203	-8.8	-11.093	CN1[C@@H]2CC[C@H]1C[C@H](C2)OC(c1ccccc1)c1ccccc1		CHEMBL3642680	-9.9	-11.144	CO[C@@H]1CC[C@H](C1)CC(=O)N[C@@H]1CC[C@H](CC1)CCN1CCN(CC1)c1nccc2c1cco2
CHEMBL285819	-7.2	-6.8	OC[C@H]1O[C@H]([C@@H]([C@@H]1O)O)n1cnc2c1nc(Cl)nc2N		CHEMBL494947	-8.9	-9.643	Clc1cccc(c1)COc1cncc(n1)N1CCNCC1
CHEMBL360457	-9.4	-10.9	CCN1CCN(CC1)c1nc2CC[C@H](O)CCCc2c(c1)c1ccc(cc1)F		CHEMBL14111	-10.8	-7.072	COc1cc2CCN(c2cc1C(F)(F)F)C(=O)Nc1ccc(c(c1)c1cnccc1C)C
CHEMBL223271	-8.3	-6.8	C[C@H]1NC[C@@H]2N(C1)C(=O)c1c2cccc1C(F)(F)F		CHEMBL98965	-10.3	-8.024	CCc1c2cc(Cl)ccc2sc1S(=O)(=O)Nc1ccc2c(c1)c(ccn2)N1CCNCC1
CHEMBL4089427	-12	-9.257	Fc1ccc(cc1)N1CCN(CC1)CCC1CCN(CC1)S(=O)(=O)c1cncc2c1cccc2		CHEMBL253439	-11.7	-13.6	Clc1ccc(cc1)C(=O)N[C@H]1CCc2c1cc(CCN1CCN(CC1)c1nsc3c1cccc3)cc2
CHEMBL3642794	-10.3	-11.35	CN1CCN(CC1)c1ccc(cc1)C(=O)N[C@@H]1CC[C@H](CC1)CCN1CCN(CC1)c1nccc2c1CCO2		CHEMBL3260795	-11.5	-7.492	O=C1C[C@@H](CN1c1cnc2c(c1)cccc2N1CCNCC1)c1ccccc1
CHEMBL595457	-9.2	-9.464	CC(NCCc1cccc2c1c(c[nH]2)S(=O)(=O)c1ccccc1)C		CHEMBL49	-9.4	-7.889	O=C1CC2(CCCC2)CC(=O)N1CCCCN1CCN(CC1)c1ncccn1
CHEMBL1258223	-8.3	-7.821	CCCCN1CCC(CC1)COC(=O)c1cc(Cl)c(c2c1OCCO2)NC		CHEMBL3676857	-11.5	-11.007	O=C(CC(F)(F)F)N[C@@H]1CC[C@H](CC1)CCN1CC[C@H](CC1)c1coc2c1cccc2
CHEMBL3914241	-9.3	-11.535	CCOC(=O)N1CCC(CC1)CCN1CCN(CC1)c1nsc2c1cccc2		CHEMBL329685	-10.7	-9.946	CNC[C@H]1C[C@H]2[C@H](O1)c1ccccc1Cc1c2cccc1
CHEMBL3695366	-10.5	-10.152	CCC(=O)N[C@@H]1CC[C@H](CC1)CCN1CC[C@H](CC1)c1cccc2c1CCO2		CHEMBL201117	-9.6	-8.205	C[C@@H](Cn1ccc2c1c1cccnc1cc2)NCC1CCCCC1
CHEMBL200104	-6.5	-11.893	Cc1c(O)ccc2c1n(C[C@@H](N)C)nc2		CHEMBL3966201	-11.3	-11.653	Fc1ccc2c(c1)onc2[C@@H]1CCN(CC1)CC[C@@H]1CC[C@H](CC1)NC(=O)c1ccc(nc1)N1CCOCC1
CHEMBL3819403	-11.2	-8.116	Fc1ccc(cc1)C(c1ccc(cc1)F)N1CCN(CC1)CCCCC(=O)c1nc2c(s1)cccc2		CHEMBL393539	-10.7	-7.752	O=C1COc2c(N1)c(F)c(cc2)CC1CCN(CC1)CCOc1cc(F)cc2c1ccc(n2)C
CHEMBL1081212	-12.1	-6.8	COc1ccccc1c1ccc(cc1)C(=O)N1CCN([C@H](C1)C)C(=O)c1ccc2c(c1)[nH]cc2		CHEMBL478	-6.5	-9.625	Clc1cccc(c1)N1CCNCC1
CHEMBL76781	-6.7	-10.113	C[C@@H](Cn1ccc2c1cc(Cl)c(c2)F)N		CHEMBL2037526	-11	-7.384	O=C(c1nc2c(s1)cccc2)CCCCN1CCC2(CC1)C(=O)NCN2c1ccccc1
CHEMBL3985712	-9.2	-6.8	CNC(=O)[C@]12C[C@@H]2[C@H]([C@@H]([C@@H]1O)O)n1cnc2c1nc(C#Cc1ccc(s1)Cl)nc2N(C)C		CHEMBL371899	-7.8	-6.815	CN1CCN(CC1)CCc1c[nH]c2c1c(O)ccc2
CHEMBL38742	-6.4	-8.137	COc1ccc2c(c1)n(CCN(C)C)cc2		CHEMBL252031	-10.5	-13.059	CCC(=O)N[C@H]1CCc2c1ccc(c2)CCN1CCN(CC1)c1nsc2c1cccc2
CHEMBL4064742	-11.1	-7.751	O=C1CCc2c(N1)cc(cc2)OCCCCN1CCCN(CC1)c1ccc(c2c1OCC(=O)N2)O		CHEMBL1079460	-12.7	-12.364	Fc1ccc2c(c1)[nH]cc2C1=CCN(CC1)CCN1c2cccc3c2N(S1(=O)=O)CCC3
CHEMBL148418	-11.2	-10.602	c1ccc(cc1)CCN1CCC2(CC1)CCc1c(O2)cccc1		CHEMBL3642694	-9.2	-10.976	CCS(=O)(=O)N[C@@H]1CC[C@H](CC1)CCN1CCN(CC1)c1nccc2c1cco2
CHEMBL1631532	-10.1	-9.112	COC(=O)Nc1cccc(c1)CCN1CCN(CC1)c1cccc2c1ccc(n2)C		CHEMBL596753	-10.4	-12.24	COc1ccc(cc1c1c(Cl)cnn1C)NC(=O)Nc1cc(cc(c1)C(F)(F)F)C(F)(F)F
CHEMBL252230	-11.3	-12.712	O=C(C1CC1)N[C@H]1CCc2c1ccc(c2)CCN1CCN(CC1)c1nsc2c1cccc2		CHEMBL220521	-7.1	-6.8	COc1ccc(c2c1C(=O)N1[C@H]2CNCC1)Cl
CHEMBL507727	-9	-10.857	COC(=O)c1[nH]c2c(c1[C@@H]1CNCC[C@@H]1F)ccc(c2)F		CHEMBL422923	-8.1	-7.072	O=C(Nc1onc(c1)C)Nc1ccc2c(c1)ccn2C
CHEMBL309570	-11.5	-8.664	Clc1cc2C[C@H]3N(c2c(c1)c1ccc(cc1Cl)Cl)CCNCC3		CHEMBL2331806	-6.5	-5.44	CCCn1oc2c(c1=O)CCNCC2
CHEMBL3695403	-11.7	-9.604	Fc1ccc(cc1)S(=O)(=O)N[C@@H]1CC[C@H](CC1)CCN1CC[C@H](CC1)c1cccc2c1CCO2		CHEMBL238732	-10.8	-7.48	O=C1COc2c(N1)cc(cc2F)CC1CCN(CC1)CCOc1cc(Cl)cc2c1ccc(n2)C
CHEMBL2037520	-10.6	-7.898	Clc1ccc2c(c1)[nH]c(=O)n2C1CCN(CC1)CCCCC(=O)c1nc2c(s1)cccc2		CHEMBL3697968	-9.9	-10.347	CC(CC(=O)N[C@@H]1CC[C@H](CC1)CCN1CCN(CC1)c1cccc2c1OCO2)C
CHEMBL345803	-6.9	-8.424	CN(CCSc1scc(n1)c1ccccc1)C		CHEMBL3970041	-8.2	-6.8	COC(=O)[C@]12C[C@@H]2[C@H]([C@@H]([C@@H]1O)O)n1cnc2c1nc(Cl)nc2NC(C1CC1)C1CC1
CHEMBL3290004	-12	-11.893	Fc1ccc2c(c1)onc2C1CCN(CC1)CCNS(=O)(=O)c1ccc2c(c1)cccc2		CHEMBL3695444	-13	-10.27	O=C(c1ccc(cc1)c1ccccc1)N[C@@H]1CC[C@H](CC1)CCN1CC[C@H](CC1)c1cccc2c1CCO2
CHEMBL3695365	-10.4	-11.407	O=C(C[C@@H]1COCCO1)N[C@@H]1CC[C@H](CC1)CCN1CC[C@H](CC1)c1cccc2c1cco2		CHEMBL3986005	-12.2	-11.922	Fc1ccc2c(c1)onc2[C@@H]1CCN(CC1)CC[C@@H]1CC[C@H](CC1)NC(=O)c1ccc2c(c1)OCO2
CHEMBL726	-9.4	-12.017	OCCN1CCN(CC1)CCCN1c2ccccc2Sc2c1cc(cc2)C(F)(F)F		CHEMBL2397900	-8.8	-8.296	O=C1N2CCNC[C@H]2Cc2c1ccc(c2)C(F)(F)F
CHEMBL240773	-7.4	-6.259	CCCN1CCC[C@H]2[C@H]1Cc1cn[nH]c1C2		CHEMBL2237158	-10.1	-5.999	O=C1CCCN2[C@@H](N1CCCN1CCN(CC1)c1ncccn1)N[C@H]1[C@@H]2C(=O)[N+](C(=O)[N+]1C)C
CHEMBL275451	-10.8	-10.2	Fc1ccc(cc1)OC1CCN(CC1)CCN1CCCc2c(C1=O)cccc2		CHEMBL382618	-7.4	-8.713	C[C@@H](c1ccc2c(n1)N1[C@H](C)CNC[C@H]1C2)O
CHEMBL264172	-6.6	-10.936	C[C@@H](Cn1ncc2c1c(Cl)c(Cl)cc2)N		CHEMBL19589	-10	-10.904	O=C(c1ccccc1)C1CCN(CC1)CCc1ccccc1
CHEMBL1632158	-9.2	-7.072	COC(=O)CCCCCN1CCC(CC1)CNC(=O)c1c2OCCCn2c2c1cccc2		CHEMBL251834	-11.3	-13.732	O=C(c1ccno1)N[C@H]1CCc2c1cc(CCN1CCN(CC1)c1nsc3c1cccc3)cc2
CHEMBL3216126	-9.9	-9.656	Nc1ccc(cc1)CCN1CCC(CC1)CNC(=O)c1nn(c2c1cccc2)C(C)C		CHEMBL2179696	-10.2	-8.16	O=C(c1nn(c2c1cccc2)C(C)C)NCC1CCN(CC1)Cc1ccccc1
CHEMBL3321792	-9.7	-9.437	Clc1ccc(cc1)[C@]1(O)C[C@H]2CC[C@@H](C1)N2CCCSc1ccccc1F		CHEMBL1209158	-9.4	-8.16	COc1cccc(c1OC1CN(C1)Cc1cnn(c1C)c1ccccc1)F
CHEMBL609579	-8.6	-6.8	NCCC(c1ccccc1)c1ccccc1		CHEMBL404352	-9.3	-6.8	Oc1cccc(c1)[C@@]1(C)C(=O)Nc2c(C1=O)c(Cl)cc(c2)Cl
CHEMBL197170	-8.4	-7.616	COc1ccc(cc1OCCN(C)C)N1CCN(C1=O)c1cccc(c1)F		CHEMBL162102	-10.8	-11.05	Fc1ccc(c(c1)NS(=O)(=O)C)C(=O)CCCN1CC[C@H]2[C@@H](C1)c1cccc3c1N2CCCS3
CHEMBL150161	-9.5	-9.247	Fc1ccc(cc1)C(=O)CCCN1CC[C@@](C1)(O)c1ccc(cc1)Cl		CHEMBL3642693	-9.1	-11.535	CC(=O)N[C@@H]1CC[C@H](CC1)CCN1CCN(CC1)c1nccc2c1ccs2
CHEMBL610739	-8.2	-7.869	CN(CCC(c1ccccc1)c1ccccc1)C		CHEMBL1774385	-9.8	-7.234	COc1ccccc1N1CCN(CC1)C[C@@H](CCNC(=O)c1cc2c(o1)cccc2)F
CHEMBL58765	-10.6	-8.704	O=C(N1CCc2c1cc(c(c2)C)C(F)(F)F)Nc1ccc(nn1)Oc1cccnc1C		CHEMBL599429	-9	-11.696	COc1ccc(cc1c1c(Br)cnn1C)NC(=O)Nc1cccc(c1)C(=O)C
CHEMBL3402668	-9.1	-9.722	CN([C@H]1Cc2ccccc2[C@@H](C1)c1ccc(cc1)F)C		CHEMBL1957810	-10.2	-11.378	Fc1ccc(c(c1)F)CCN1CCN(CC1)C(=O)c1[nH]c2[n+](c1)cccc2
CHEMBL3697995	-10.8	-9.423	O=C(c1ccc(cc1)N1CCOCC1)N[C@@H]1CC[C@H](CC1)CCN1CCN(CC1)c1cccc2c1OCO2		CHEMBL1643900	-9.5	-7.1	Fc1cccc(c1)CCN[C@H]1[C@H]2[C@H]3[C@H]4[C@@H]1[C@H]1C[C@@H]2[C@@H](C3)[C@@H]41
CHEMBL3676888	-10.4	-11.364	CN(S(=O)(=O)N[C@@H]1CC[C@H](CC1)CCN1CC[C@H](CC1)c1coc2c1cccc2)C		CHEMBL398619	-11.4	-12.27	O=C(c1cccnc1)N[C@H]1CCc2c1cc(CCN1CCN(CC1)c1nsc3c1cccc3)cc2
CHEMBL3697972	-10.2	-10.488	O=C(N[C@@H]1CC[C@H](CC1)CCN1CCN(CC1)c1cccc2c1OCO2)CC1COC1		CHEMBL2179673	-11	-8.296	Cn1cc2c(c1)c(OCC1CCN(CC1)CCc1ccccc1C(=O)O)nc1c2cccc1
CHEMBL234313	-9.1	-7.072	COc1ccc(cc1OCCN1CCCCC1)N1Cc2c(C1=O)c(OC)ccc2		CHEMBL370780	-10.9	-9.538	CCOC(=O)c1ccc2c(c1)n(o2)C[C@@H]1C[C@@H]2[C@H](O1)c1cc(Br)ccc1Oc1c2cccc1
CHEMBL484538	-9.9	-9.407	CN1CCc2c([C@@H](C1)c1cccc(c1)C)cc(c(c2c1cccc(c1)C)O)O		CHEMBL3931747	-9.1	-6.8	OC[C@@]12C[C@@H]1[C@H]([C@@H]([C@@H]2O)O)n1cnc2c1nc(Cl)nc2N[C@H](C1CC1)C1CCC1
CHEMBL1258086	-11.2	-9.906	Fc1ccc2c(c1)cccc2N1CCN(CC1)CCCOc1cc2C(=O)NCc2cc1C		CHEMBL1257969	-11.1	-11.772	O=C1NCc2c1c(F)c(cc2)OCCCN1CCN(CC1)c1cccc2c1cccc2
CHEMBL246484	-11.3	-11.791	Fc1ccc2c(c1)onc2[C@@H]1CCN(CC1)C[C@@H]1CC(=O)c2c(C1)[nH]nc2		CHEMBL1084617	-9.1	-11.301	COc1cccc(c1)C(=O)Nc1ccc(c(c1)c1ccnn1C)OCCN1CCOCC1
CHEMBL6437	-9.9	-10.749	CN1CCN2[C@@H](C1)c1ccccc1Cc1c2cccc1		CHEMBL426684	-10	-8.704	COc1ccc(cc1OCCN1CCCCC1)C1=C(C)CN(C1=O)c1ccc(cc1)Cl
CHEMBL3321788	-9.1	-8.839	Fc1ccc(cc1)CCCCN1[C@@H]2CC[C@H]1C[C@](C2)(O)c1ccc(cc1)Cl		CHEMBL2179677	-10.7	-9.52	CC(n1cc2c(c1)c(OCC1CCN(CC1)CCc1ccccc1)nc1c2cccc1)C
CHEMBL191054	-7.2	-10.241	C[C@@H]1CNC[C@H]2N1c1c(C2)ccc(c1C)Cl		CHEMBL12713	-11.7	-12.43	Clc1ccc2c(c1)c(cn2c1ccc(cc1)F)C1CCN(CC1)CCN1CCNC1=O
CHEMBL473197	-10.6	-9.465	Clc1cccc(c1)N1CCN(CC1)CCCON1C(=O)[C@@H]2[C@@H](C1=O)[C@@]1(C)C[C@@H]([C@@H]2C(=O)C1)C		CHEMBL2237153	-9.7	-9.836	CN1CN[C@H]2[C@@H]1C(=O)[N+](CCCN1CCN(CC1)C(c1ccccc1)c1ccccc1)C(=O)[N+]2C
CHEMBL23038	-8.7	-7.942	Brc1nc(cc(c1)S(=O)(=O)c1ccc(cc1)N)N1CCCC1		CHEMBL267930	-10.3	-11.787	Fc1ccc(cc1)C(=O)CCCN1CCC2(CC1)C(=O)NCN2c1ccccc1
CHEMBL203400	-8.1	-7.79	CCOC(=O)[C@@H]1CCCN(C1)CCCC(S(=O)(=O)c1ccccc1)(C)C		CHEMBL3642738	-10.1	-10.782	O=C(C[C@@H]1COCCO1)N[C@@H]1CC[C@H](CC1)CCN1CCN(CC1)c1nccc2c1CCO2
CHEMBL282971	-10.7	-8.024	COc1ccc(cc1N1CCN2[C@@H](C1)CCC2)NS(=O)(=O)c1sc2c(c1C)cc(cc2)Cl		CHEMBL71907	-9.9	-9.054	COc1ccc(cc1)N1CCN(CC1)CC[C@H]1OCCc2c1ccc(c2)C(=O)N
CHEMBL4068702	-10.2	-7.921	CCCCn1nnc(c1)CCCOc1ccc(cc1OC)C(=O)NCCCCN1CCCN(CC1)c1ccc(c2c1C=CC(=O)[NH+]2)O		CHEMBL3695428	-10.3	-9.707	CC(CCC(=O)N[C@@H]1CC[C@H](CC1)CCN1CC[C@H](CC1)c1cccc2c1CCO2)C
CHEMBL591223	-9.1	-12.648	COc1ccc(cc1c1c(Br)cnn1C)NC(=O)Nc1ccc(cc1)Cl		CHEMBL85882	-9.4	-12.085	NC[C@@H]1c2ccc(cc2Cc2c1cccc2)Br
CHEMBL2179675	-10.8	-8.976	Cn1cc2c(c1)c1ccccc1nc2OCC1CCN(CC1)CCc1ccc(cc1)N		CHEMBL90997	-8.3	-8.16	Fc1ccc2c(c1)C[C@@H](C2)C[C@@H]1CN=CN1
CHEMBL3233429	-10.6	-11.611	Fc1ccc(cc1)C(=O)CCCN1CC[C@H]2[C@@H](C1)c1cccc3c1N2CC3		CHEMBL3613880	-10.5	-12.504	Clc1c(Cl)cccc1N1CCN(CC1)CCCCc1nnn(c1)c1cc[n+]2c(c1)cc[nH]2
CHEMBL44206	-8.6	-7.344	CCOc1cc2CCN(c2cc1Cl)C(=O)Nc1cccnc1		CHEMBL3289955	-10.7	-10.725	Clc1ccc2c(c1)ccc(c2)S(=O)(=O)NCCCN1CCN(CC1)c1nsc2c1cccc2
CHEMBL398618	-10.9	-11.591	Cc1ccc(cc1)C(=O)N[C@H]1CCc2c1cc(CCN1CCN(CC1)c1nsc3c1cccc3)cc2		CHEMBL1684128	-10.6	-5.44	CCCN1CCc2c3[C@H]1Cc1cccc(c1c3ccc2)OCCCCN1CCN(CC1)c1ccccc1OC
CHEMBL354951	-8.2	-7.072	O=C(Nc1onc(c1)C)Nc1ccc2c(c1)ccs2		CHEMBL3818710	-8.8	-7.82	Fc1ccc(cc1)[S@](=O)CCCN1CCc2c(C1)cccc2
CHEMBL282199	-8.8	-7.209	C[C@@H]1CCN(CC1)CC[C@H]1CCCN1S(=O)(=O)c1cccc(c1)O		CHEMBL158780	-9.5	-10.193	NCCCC1c2ccccc2Cc2c1cccc2
CHEMBL3676868	-10.7	-11.186	N#CCC(=O)N[C@@H]1CC[C@H](CC1)CCN1CC[C@H](CC1)c1coc2c1cccc2		CHEMBL3938210	-10.8	-12.971	O=C(c1ccc[nH]1)N[C@@H]1CC[C@H](CC1)CCN1CCN(CC1)c1nsc2c1cccc2
CHEMBL3289946	-10.2	-10.772	Clc1ccc(cc1Cl)S(=O)(=O)NCCCCN1CCN(CC1)c1nsc2c1cccc2		CHEMBL2337488	-8.7	-8.818	CCc1cc2[C@H]3CNC[C@@H]3N(C(=O)c2c(c1)C(F)(F)F)C
CHEMBL376456	-7.3	-7.458	COc1cccc2c1C(=O)N1[C@H]2CNCC1		CHEMBL146233	-10.4	-11.893	COc1ccc2c(c1)CCC1(O2)CCN(CC1)CCc1ccc(cc1F)F
CHEMBL21790	-10	-11.152	COc1ccc(cc1CCCN(C)C)NC(=O)c1ccc(cc1)c1ccc(cc1C)c1noc(n1)C		CHEMBL376962	-10	-7.072	COc1ccc(cc1OCCN1CCC(CC1)(C)C)N1CC=C(C1=O)c1ccc(c(c1)Cl)Cl
CHEMBL403764	-10.9	-10.942	Fc1ccc(cc1)c1nc(Cc2ccccc2)nc2c1CCNC2		CHEMBL42276	-9.5	-7.616	O=C(N1CCc2c1ccc(c2I)C)Nc1cccnc1
CHEMBL3695354	-10.2	-11.108	CC(=O)N[C@@H]1CC[C@H](CC1)CCN1CC[C@H](CC1)c1cccc2c1cco2		CHEMBL1214729	-10	-6.8	Cn1cc(c(n1)C(=O)N1CCN(CC1)CCC1=C(C)N=C2[N+](C1=O)CCCC2)Br
CHEMBL91667	-10.5	-11.027	CN1CCC(CC1)c1c([nH]c2c1cccc2)c1ccccc1		CHEMBL3695425	-9.8	-9.861	O=C(CC(O)(C)C)N[C@@H]1CC[C@H](CC1)CCN1CC[C@H](CC1)c1cccc2c1CCO2
CHEMBL56232	-10.7	-6.8	O=C(N1CCc2c1cccc2)Nc1ccc(nc1)Oc1cccnc1C		CHEMBL398525	-10.9	-12.494	O=C(C(C)C)N[C@H]1CCc2c1ccc(c2)CCN1CCN(CC1)c1nsc2c1cccc2
CHEMBL3321791	-9.9	-8.559	Clc1ccc(cc1)[C@]1(O)C[C@H]2CC[C@@H](C1)N2CCCSc1cccc(c1)F		CHEMBL3642691	-10.1	-11.365	O=C(C1CC1)N[C@@H]1CC[C@H](CC1)CCN1CCN(CC1)c1nccc2c1cco2
CHEMBL3642744	-10	-11.001	O=C(C[C@H]1COCCO1)N[C@@H]1CC[C@H](CC1)CCN1CCN(CC1)c1nccc2c1CCO2		CHEMBL295020	-8.7	-7.616	CSc1cc2c(cc1Br)CCN2C(=O)Nc1cccnc1
CHEMBL459930	-11.4	-10.989	CCOC(=O)c1oc2c(c1C)C(=O)C[C@H](C2)CN1CC[C@H](CC1)c1noc2c1ccc(c2)F		CHEMBL294490	-8.3	-8.956	COc1ccc2c(c1)c(CCNCc1ccc(cc1)I)c[nH]2
CHEMBL198463	-10.7	-12.132	CN1CCc2c(C1)sc1c2C(=O)[N+](C=N1)CCN1CCN(CC1)c1ccnc2c1cccc2		CHEMBL1946253	-9.7	-8.557	Fc1ccc(cc1)CCCCN1CCCN(CC1)c1ccc(cc1)Cl
CHEMBL497157	-9.4	-7.975	NC[C@H]1c2cc(OC)ccc2Cc2c1cccc2		CHEMBL150220	-10.7	-11.676	N#Cc1ccc(cc1)S(=O)(=O)C1CCN(CC1)CCc1ccc(cc1F)F
CHEMBL408579	-7.2	-12.387	C[C@@H](Cn1ncc2c1c1cc(oc1cc2)C)N		CHEMBL223466	-7.5	-7.638	CCc1ccc(c2c1[C@@H]1CNCCN1C2=O)Cl
CHEMBL218607	-10	-9.464	CCCc1n(nnc1C(=O)NCCCCN1CCN(CC1)c1ccccc1OC)Cc1ccccc1		CHEMBL1940417	-8.6	-10.388	Fc1ccc(cc1)OCCCN1CCN(CC1)c1ncccn1
CHEMBL3358516	-9.3	-9.003	Cc1cccc(n1)N1CCN(CC1)CCCCNC(=O)c1ccccn1		CHEMBL3695424	-10.3	-10.259	O=C(c1ccc(cc1)C(C)(C)C)N[C@@H]1CC[C@H](CC1)CCN1CC[C@H](CC1)c1cccc2c1CCO2
CHEMBL58556	-8.1	-9.889	COc1cc(Br)c(cc1CCNCCCc1ccccc1)OC		CHEMBL3964426	-11.6	-10.989	O=C(N[C@@H]1CC[C@H](CC1)CCN1CC[C@H](CC1)c1noc2c1ccc(c2)Cl)CC1CCC2(CC1)OCCO2
CHEMBL40879	-7.4	-8.028	Clc1ccc2c(c1)c(C)c1n2CCNC1		CHEMBL590331	-7.6	-8.462	Cc1ccc2c(c1)N1CCNC[C@@H]1NC2=O
CHEMBL292692	-7.8	-11.001	COc1cc(Br)c(cc1CCNCc1ccccc1)OC		CHEMBL3609162	-9.2	-7.979	OCCN1CCN(CC1)c1nc(Nc2ccc(cc2)OC)c2c(n1)cccc2
CHEMBL1774086	-11.2	-12.992	O=C1CCc2c(N1)nc(cc2)OCCCCN1CCN(CC1)c1cccc2c1cc(F)cc2		CHEMBL509451	-12	-6.8	CCCN1CCc2c3[C@H]1Cc1ccc(cc1c3ccc2)OC(=O)CCCC(=O)Oc1cccc2c1c1cccc3c1[C@H](C2)N(CCC)CC3
CHEMBL180010	-11.2	-9.799	O=C(c1ccc(cc1)c1ccccn1)NC/C=C/CN1CCN(CC1)c1cccc(c1Cl)Cl		CHEMBL411663	-10.6	-9.873	O=C1Nc2c([C@@H]1CCCCN1CCN(CC1)c1ccccc1)cc(cc2)F
CHEMBL3358498	-10.7	-10.824	Fc1cccc(c1)N1CCN(CC1)CCCCNC(=O)c1ncc2c(c1)cccc2		CHEMBL155124	-10.8	-8.174	O=C1C[C@@H](CN2CCN(CC2)c2ccccn2)Cc2c1cccc2
CHEMBL104903	-9.2	-10.748	COc1ccc(cc1)Cc1c(N)nc(nc1N)SCCN1CCN(CC1)Cc1ccc(cc1)C		CHEMBL93862	-10.6	-12.24	COc1ccc(cc1C(=O)CCCCN1CCC2(CC1)NC(=O)NC2=O)c1ccccc1
CHEMBL3676912	-11.4	-10.997	O=C(c1cnc(cn1)N1CCOCC1)N[C@@H]1CC[C@H](CC1)CCN1CC[C@H](CC1)c1coc2c1cccc2		CHEMBL383694	-7.2	-9.842	Brc1ccc2c(n1)N1[C@H](C)CNC[C@@H]1C2
CHEMBL1403281	-10.2	-10.681	CC(C[C@H]1C(=O)N2CCC[C@H]2[C@]2(N1C(=O)[C@@](O2)(NC(=O)[C@H]1CN(C)[C@H]2C(=C1)c1cccc3c1c(C2)c[nH]3)C(C)C)O)C		CHEMBL233899	-9.6	-8.296	COc1ccc(cc1OCCN1CCC(CC1)C)N1Cc2c(C1=O)cc(cc2)Cl
CHEMBL2181170	-9.8	-6.8	CCCN1CCC(CC1)COc1nc2c(F)cccc2c2c1cccn2		CHEMBL3664854	-11	-10.742	O=C(C[C@H]1CCCCO1)N[C@@H]1CC[C@H](CC1)CCN1CC[C@H](CC1)c1cccc2c1OCO2
CHEMBL58845	-7.6	-8.891	COc1ccc2c(c1)c(CCNCc1ccc(cc1)N)c[nH]2		CHEMBL3695363	-9.7	-11.392	COCC(=O)N[C@@H]1CC[C@H](CC1)CCN1CC[C@H](CC1)c1cccc2c1cco2
CHEMBL1214731	-9.1	-11.436	O=C(c1ccc(cc1)F)CN1CCN(CC1)C(=O)c1nn(cc1Br)C		CHEMBL40341	-8.9	-7.072	COC(=O)c1cc2CCN(c2cc1Cl)C(=O)Nc1cccnc1
CHEMBL292759	-8.9	-8.024	COc1ccc(cc1N1CCN(CC1)C)NS(=O)(=O)c1ccc(cc1)Br		CHEMBL2337495	-8.2	-6.935	O=C1N[C@H]2CNC[C@@H]2c2c1cccc2
CHEMBL458002	-12.8	-11.791	ClC1=C(C=N[N+](C1=O)Cc1ccc(c(c1)NC(=O)c1ccc(cc1)c1ccccc1)C)N1CCNCC1		CHEMBL299506	-11	-8.432	COc1cc2CCN(c2cc1C(F)(F)F)C(=O)Nc1cnc(cc1C)Oc1cccnc1C
CHEMBL3676906	-11.9	-10.636	Cc1onc(n1)c1ccc(cc1)C(=O)N[C@@H]1CC[C@H](CC1)CCN1CC[C@H](CC1)c1coc2c1cccc2		CHEMBL1201756	-9.6	-12.295	Clc1ccc2c(c1)[C@@H]1CN(C[C@H]1c1c(O2)cccc1)C
CHEMBL160893	-9.4	-8.594	NCCC1c2ccccc2Cc2c1cccc2		CHEMBL352194	-10.9	-12.451	O=C(c1ccccc1N)CCCN1CC[C@H]2[C@@H](C1)c1cccc3c1N2CCCC3
CHEMBL294902	-7.6	-12.24	COc1cc(Br)c(cc1CCNCc1ccc(cc1)Br)OC		CHEMBL3613874	-10.4	-11.099	O=Cc1c[nH][n+]2c1cc(cc2)n1nnc(c1)CCCN1CCN(CC1)c1cccc(c1Cl)Cl
CHEMBL402164	-11.3	-12.451	Fc1ccc(cc1)Cc1nc2CCNCCc2c(n1)c1ccc(cc1)F		CHEMBL234492	-9.2	-8.024	COc1ccc(cc1OCCN1CCC[C@H](C1)C)N1Cc2c(C1=O)c(Cl)cc(c2)Cl
CHEMBL3697994	-9.8	-10.757	O=C([C@@H]1CCCO1)N[C@@H]1CC[C@H](CC1)CCN1CCN(CC1)c1cccc2c1OCO2		CHEMBL483388	-7	-9.667	CCCCCCc1ccc(cc1)CCN
CHEMBL286739	-7.5	-6.8	OC[C@]12C[C@@H]2[C@H]([C@@H]([C@@H]1O)O)n1cnc2c1nc(Cl)nc2NC		CHEMBL1834226	-8.2	-8.16	CCN/C(=N\S(=O)(=O)c1cccc(c1)Cl)/N1N=C[C@H](C1)CC
CHEMBL3967613	-8	-6.8	CCOC(=O)[C@]12C[C@@H]2[C@H]([C@@H]([C@@H]1O)O)n1cnc2c1nc(Cl)nc2N(C)C		CHEMBL93321	-9.2	-9.579	CN(C[C@H]1O[C@@H]2[C@H](C1)c1ccccc1OCc1c2cccc1)C
CHEMBL74355	-9.1	-12.686	COc1cccc(c1OC)[C@@H](C1CCN(CC1)CCc1ccc(cc1)F)O		CHEMBL6393	-7.5	-8.265	N1CCn2c(C1)cc1c2cccc1
CHEMBL2037527	-9.6	-6.8	O=C(c1nc2c(s1)cccc2)CCCCN1Cc2c(C1)cccc2		CHEMBL310620	-7.9	-10.88	N1CCc2c(CC1)c1c([nH]2)cccc1
CHEMBL355202	-11.8	-8.84	O=C1NCN([C@@]21CCN(CC2)[C@@H]1Cc2c3c1cccc3ccc2)c1ccccc1		CHEMBL498729	-11	-12.699	F[C@H]1CCNC[C@H]1c1c([nH]c2c1cccc2F)c1ccccc1
CHEMBL3104519	-11.9	-10.826	Fc1ccc2c(c1)onc2[C@@H]1CCN(CC1)CC[C@@H]1CCc2c([C@H]1O)cc(cc2)[N](=O)O		CHEMBL3289997	-10.8	-11.451	Fc1ccc2c(c1)onc2C1CCN(CC1)CCCNS(=O)(=O)c1ccc(cc1)OC(F)(F)F
CHEMBL3642714	-10.1	-10.898	O=C(C[C@@H]1COCCO1)N[C@@H]1CC[C@H](CC1)CCN1CCN(CC1)c1nccc2c1CCO2		CHEMBL3956720	-10.2	-12.86	O=C(C1CC1)N[C@@H]1CC[C@H](CC1)CCN1CCN(CC1)c1nsc2c1cccc2
CHEMBL252201	-12.3	-12.27	O=C(N[C@H]1CCc2c1cc(CCN1CCN(CC1)c1nsc3c1cccc3)cc2)CCc1ccccc1		CHEMBL128	-7	-8.381	CNS(=O)(=O)Cc1ccc2c(c1)c(CCN(C)C)c[nH]2
CHEMBL42257	-9.6	-7.344	COc1cc2CCN(c2cc1C(C(F)(F)F)(F)F)C(=O)Nc1cccnc1		CHEMBL3104516	-12.7	-10.2	Fc1ccc2c(c1)onc2[C@@H]1CCN(CC1)C[C@H]1CC(=O)c2c(C1)cc(cc2)C(=O)C
CHEMBL3770981	-8.6	-7.905	CCOC(=O)c1cccc(c1)NC1=NC(=NC2(N1)CCCCC2)N(C)C		CHEMBL3289951	-8.9	-11.233	O=S(=O)(c1cccs1)NCCCCN1CCN(CC1)c1nsc2c1cccc2
CHEMBL1957817	-10.3	-11.927	Fc1ccc(c(c1)F)CCN1CCN(CC1)C(=O)c1ccc[n+]2c1[nH]c(c2)Br		CHEMBL96732	-8.7	-9.508	CN(C[C@@H]1C[C@@H]2[C@H](O1)c1ccccc1Cc1c2cccc1)C
CHEMBL55914	-10.8	-10.064	O=C(N1CCc2c1cc(c(c2)C)C(F)(F)F)Nc1cnc(c(c1)C)OCc1ccccn1		CHEMBL3817898	-9.4	-7.604	COc1ccc(cc1)C(=O)CCCN1CCc2c(C1)cccc2
CHEMBL3613879	-10.2	-11.255	Clc1cccc(c1Cl)N1CCN(CC1)CCCc1nnn(c1)c1cc[n+]2c(c1)cc[nH]2		CHEMBL1580288	-10.2	-8.86	CCS(=O)(=O)c1sc(c(n1)S(=O)(=O)c1ccc(cc1)Cl)N1CCc2c(C1)cccc2
CHEMBL282829	-9.5	-8.436	CCc1ccc(cc1)N1CCN(CC1)Cc1c[nH]c2c1cccn2		CHEMBL12264	-8.1	-6.528	C[C@@H]1CCN(CC1)CC[C@H](N(S(=O)(=O)c1cccc(c1)C)C)C
CHEMBL463250	-8	-7.847	CC/N=C/1\N(C)C(=O)/C(=C\c2c[nH]c3c2cccc3)/N1C		CHEMBL3577344	-8.7	-7.403	CCCCn1nnc(c1)CCCOc1ccc(cc1OC)C(=O)NCCCCN(CCc1ccc(c2c1C=CC(=O)[NH+]2)O)CCC
CHEMBL4062602	-11.5	-11.654	Fc1ccc2c(c1)onc2C1CCN(CC1)CCCN1C(=O)COc2c1cccc2		CHEMBL3403333	-10	-6.223	Fc1ccc(cc1)S(=O)(=O)N1CC=c2c(=C1c1c[nH]c3c1cccc3)cccc2
CHEMBL274692	-11	-6.8	COc1cc2CCN(c2cc1C(F)(F)F)C(=O)Nc1ccc(cc1)c1ccncc1		CHEMBL3745975	-9.1	-7.772	Fc1cccc(c1)S(=O)(=O)N(C1CCN(CC1)CCOc1ccccc1C(C)(C)C)C
CHEMBL3771331	-9.2	-7.999	CCNC(=O)c1cccc(c1)NC1=NC(=NC2(N1)CCCCC2)N		CHEMBL1439099	-9	-8.883	CCN(CCOC(=O)[C@@H](Cc1cccc2c1cccc2)C[C@@H]1CCCO1)CC
CHEMBL1201353	-7.9	-8.128	CN(CC[C@H](c1ccccn1)c1ccc(cc1)Cl)C		CHEMBL43929	-8.9	-9.52	O=C(N1CCc2c1cc(Cl)c(c2)I)Nc1cccnc1
CHEMBL54775	-9.8	-8.16	O=C(N1CCc2c1ccc(c2Br)C)Nc1ccc(nc1)Oc1cccnc1C		CHEMBL4102628	-11.4	-7.437	O=C1CCc2c(N1)cc(cc2)OCCCCN1CCCN(CC1)c1ccc(c2c1C=CC(=O)[NH+]2)O
CHEMBL1257735	-10.3	-10.563	O=C1NCc2c1cc(OCCCCN1CCN(CC1)c1cccc3c1OCCC3)cc2		CHEMBL3664834	-10.8	-10.613	O=C(CC1(O)CCCCC1)N[C@@H]1CC[C@H](CC1)CCN1CC[C@H](CC1)c1cccc2c1OCO2
CHEMBL84888	-10	-7.072	O=C(N1CCCc2c1cc1ccn(c1c2)C)Nc1cccnc1		CHEMBL383042	-9.4	-7.894	COc1ccccc1CN[C@H](Cn1ccc2c1c1cccnc1cc2)C
CHEMBL1085628	-10.6	-11.774	Fc1cccc(c1)C(=O)Nc1ccc(c(c1)c1c(Cl)cnn1C)OCCN1CCN(CC1)C(=O)C		CHEMBL3676927	-12.4	-11.201	O=C(c1ccc(cc1)C1CCCCC1)N[C@@H]1CC[C@H](CC1)CCN1CC[C@H](CC1)c1coc2c1cccc2
CHEMBL356359	-9.4	-8.16	CCCCN1CCC(CC1)CNC(=O)c1c2OCCCn2c2c1cccc2		CHEMBL2179222	-9.1	-7.649	COc1ccc(cc1NC1CCN(CC1)C)S(=O)(=O)n1cc(c2c1ncc(c2)Cl)C
CHEMBL199775	-6.5	-10.304	COc1ccc2c(c1)n(nc2)C[C@@H](N)C		CHEMBL149024	-7.3	-14.141	C[C@H](Cc1c2occc2c(c2c1cco2)Br)N
CHEMBL198015	-9.8	-6.8	COc1ccc(cc1OCCN1CCCCC1)n1ccn(c1=O)c1cc(F)cc(c1)F		CHEMBL3217984	-10.1	-11.832	CN1CC[C@H]2[C@@H](C1)c1cccc3c1N2c1ccccc1CS3
CHEMBL315480	-8.2	-8.208	C1Cc2c(C1)n1c3c2cccc3CNCC1		CHEMBL3947276	-8	-11.152	CCCc1cccc2c1CC[C@@H]1N2CCNC1
CHEMBL197381	-9.9	-8.104	Clc1ccc(cc1)CN1CC[C@@H](C1)NC(=O)c1cccc(c1)c1cccs1		CHEMBL467736	-6.9	-8.988	NC[C@H]1C[C@@H]1c1ccccc1Br
CHEMBL275475	-12	-8.935	O=C1N(CCCc2c1cccc2)CCN1CCC(CC1)n1nnc2c1cccc2		CHEMBL361929	-7.3	-8.891	OCc1ccc2c(c1)N1[C@H](C)CNC[C@H]1C2
CHEMBL260994	-10.2	-10.549	O=C1Nc2c([C@@H]1CCCCN1CCN(CC1)c1ccc(cc1)Cl)cccc2		CHEMBL3983143	-8.8	-6.8	CC(=O)NCCCNC(=O)[C@@]12C[C@@H]1[C@H]([C@@H]([C@@H]2O)O)n1cnc2c1nc(Cl)nc2NC(C1CC1)C1CC1
CHEMBL3965582	-12.3	-11.711	Fc1ccc2c(c1)onc2[C@@H]1CCN(CC1)CC[C@@H]1CC[C@H](CC1)NC(=O)c1ccc(cc1)n1cccc1		CHEMBL1774068	-10.7	-10.208	O=C1CCc2c(N1)nc(cc2)OCCCCN1CCN(CC1)c1cccc(c1Cl)F
CHEMBL3698008	-9.4	-10.616	O=C(C1(C)COC1)N[C@@H]1CC[C@H](CC1)CCN1CCN(CC1)c1cccc2c1OCO2		CHEMBL3947704	-11.7	-10.436	C[C@@H]1O[C@H](C)CN(C1)c1ccc(cc1)C(=O)N[C@@H]1CC[C@H](CC1)CCN1CC[C@H](CC1)c1noc2c1ccc(c2)F
CHEMBL305275	-7.2	-11.224	C[C@H](Cc1c2OCCc2c(c2c1CCO2)Br)N		CHEMBL3915293	-11.1	-11.633	O=C(Cn1ccc(n1)C)N[C@@H]1CC[C@H](CC1)CCN1CC[C@H](CC1)c1noc2c1ccc(c2)F
CHEMBL472774	-10.3	-6.815	CC(=O)O[C@]12C[C@H](C)[C@H](C(=C1)C)[C@H]1[C@H]2C(=O)N(C1=O)CCCCN1CCN(CC1)Cc1ccccc1		CHEMBL163261	-11.2	-11.572	O=C(c1ccccc1N)CCCN1CC[C@@H]2[C@H](C1)c1cccc3c1N2CCCC3
CHEMBL12624	-8.9	-7.208	C[C@@H]1CCN(CC1)CC[C@H]1CCCN1S(=O)(=O)c1cccc(c1)C		CHEMBL122761	-10.7	-10.602	Clc1ccc2c(c1)CCC1(C2=O)CCN(CC1)CCc1ccccc1
CHEMBL3642772	-10.6	-10.239	O=C(N[C@@H]1CC[C@H](CC1)CCN1CCN(CC1)c1nccc2c1CCO2)CCC(F)(F)F		CHEMBL1946124	-11	-8.684	Clc1ccc(cc1)N1CCCN(CC1)CC[C@@H]1Cc2c(C1=O)ccc(c2)F
CHEMBL2179679	-9.4	-8.16	CCCCN1CCC(CC1)COc1nc2ccccc2c2c1cn(c2)C		CHEMBL452861	-8	-8.526	O[C@H](COc1cccc2c1cccc2)CNC(C)C
CHEMBL3664837	-10.2	-10.261	CC(CC(=O)N[C@@H]1CC[C@H](CC1)CCN1CC[C@H](CC1)c1cccc2c1OCO2)C		CHEMBL3954263	-12	-11.557	Fc1ccc2c(c1)onc2[C@@H]1CCN(CC1)CC[C@@H]1CC[C@H](CC1)NC(=O)c1ccc(nn1)N1CCOCC1
CHEMBL289063	-9.1	-8.432	O=C(N1CCc2c1ccc(c2Cl)Cl)Nc1cccnc1		CHEMBL3589591	-7.2	-11.574	COc1cc(Br)c(cc1CCNCc1cccc(c1OC)OC)OC
CHEMBL52592	-10.6	-7.752	O=C(N1CCc2c1cc(c(c2)C)C(F)(F)F)Nc1ccc(nc1)OCCc1ccccn1		CHEMBL2204360	-8.7	-9.173	Cc1ccc(c(c1)C)Sc1ccccc1N1CCNCC1
CHEMBL1065	-9.1	-11.273	CC[C@H](NC(=O)[C@H]1CN(C)[C@H]2C(=C1)c1cccc3c1c(C2)cn3C)CO		CHEMBL404582	-11.2	-9.929	Fc1ccc(cc1)c1nc(nc2c1CNCC2)c1ccccc1
CHEMBL1940402	-8.9	-8.867	Fc1ccc(cc1)CCCCN1CCC(CC1)(O)c1ccc(cc1)Cl		CHEMBL2436555	-6.5	-7.996	Clc1ccc2c(c1)CNC(=N2)N
CHEMBL263881	-8.8	-11.54	CCN(C(=O)[C@H]1CN(C)[C@H]2C(=C1)c1cccc3c1c(C2)c[nH]3)CC		CHEMBL809	-9.2	-8.304	CN[C@H]1CC[C@H](c2c1cccc2)c1ccc(c(c1)Cl)Cl
CHEMBL3698012	-8.9	-11.156	COC1(CC1)C(=O)N[C@@H]1CC[C@H](CC1)CCN1CCN(CC1)c1cccc2c1OCO2		CHEMBL3639415	-9.2	-10.936	CC(=O)N[C@@H]1CC[C@H](CC1)CCN1CCN(CC1)c1nccc2c1cco2
CHEMBL3402671	-10.1	-9.652	CN([C@@H]1Cc2ccccc2[C@H](C1)c1cccc(c1)C(F)(F)F)C		CHEMBL288445	-7.3	-8.594	Clc1cccc2c1n1CCNCc1c2
CHEMBL318018	-10.5	-7.752	Clc1ccc2c(c1)c(c(s2)C)S(=O)(=O)Nc1ccc2c(c1)c(ccn2)N1CCNCC1		CHEMBL2331793	-6	-5.44	CCOc1noc2c1CCNCC2
CHEMBL198599	-11.6	-12.992	O=C1C[C@H](C)c2c(N1)c(CCN1CCN(CC1)c1noc3c1cccc3)cc(c2)C		CHEMBL3290007	-11.6	-11.572	Fc1ccc2c(c1)onc2C1CCN(CC1)CCCNS(=O)(=O)c1ccc2c(c1)ccc(c2)Cl
CHEMBL143352	-9.4	-9.52	COc1ccccc1N1CCN(CC1)CCCCNC(=O)c1ccc[n+]2c1cc[nH]2		CHEMBL3233419	-10.1	-11.339	Fc1ccc(cc1)C(=O)CCCN1CC[C@@H]2[C@H](C1)c1cccc3c1N2CCN3C
CHEMBL221866	-9.4	-11.553	COc1ccc(cc1)Cn1nnc(c1C)C(=O)NCCCCCN1CCN(CC1)c1cccc(c1Cl)Cl		CHEMBL3962525	-9.8	-12.322	CCCC(=O)N[C@@H]1CC[C@H](CC1)CCN1CCN(CC1)c1nsc2c1cccc2
CHEMBL3697973	-9.9	-10.293	CO[C@@H]1CC[C@H](C1)CC(=O)N[C@@H]1CC[C@H](CC1)CCN1CCN(CC1)c1cccc2c1OCO2		CHEMBL404969	-6.9	-10.567	C[C@@H](Cn1nc(c2c1c1ccoc1cc2)C)N
CHEMBL26759	-7.4	-6.8	OC[C@]12C[C@@H]2[C@H]([C@@H]([C@@H]1O)O)n1cnc2c1nc(Cl)nc2N		CHEMBL253233	-12.5	-11.32	O=C(c1ccccc1)N[C@H]1CCc2c1cc(CCN1CCN(CC1)c1nsc3c1cccc3)cc2
CHEMBL3233423	-10.9	-11.927	Fc1ccc(cc1)C(=O)CCCN1CC[C@H]2[C@@H](CC1)c1c3N2CCN(c3ccc1)C		CHEMBL210230	-10.2	-11.436	Fc1ccc(c(c1)F)CCC1CCN(CC1)C(=O)c1ccccc1F
CHEMBL3233424	-10.6	-10.567	Fc1ccc(cc1)C(=O)CCCN1CC[C@@H]2[C@H](CC1)c1c3N2CCN(c3ccc1)C		CHEMBL2237154	-10.5	-8.67	C[N+]1[C@@H]2N[C@@H]3N([C@@H]2C(=O)[N+](C1=O)C)CCCN3CCCN1CCN(CC1)c1ccccc1
CHEMBL1172812	-8.5	-9.196	CCN1C(=O)/C(=C\c2c[nH]c3c2ccc(c3)F)/N(C1=N)C
CHEMBL1258314	-11.2	-11.243	Fc1ccc2c(c1)cccc2N1CCN(CC1)CCCOc1ccc2c(c1F)C(=O)NC2
CHEMBL8165	-6.3	-9.271	NCCc1c[nH]c2c1cc(OC)cc2
CHEMBL3233416	-10.7	-8.369	Cc1cc[n+]2c(=NC(=C(C2=O)CCN2CC[C@H]3[C@@H](C2)c2cccc4c2N3CCN4C)C)c1
CHEMBL3402678	-8.9	-8.833	Fc1cccc(c1)[C@@H]1C[C@H](Cc2c1cccc2)N(C)C
CHEMBL329383	-8.5	-6.936	COc1ccc(cc1N1CCNCC1)S(=O)(=O)Nc1cc(Br)cc(c1Br)F
CHEMBL3597635	-11.6	-12.895	O=C(c1cnc2c(c1)cccc2)NCCCCN1CCN(CC1)c1cccc2c1cccc2
CHEMBL3902496	-10.1	-12.184	CCC(=O)N[C@@H]1CC[C@H](CC1)CCN1CCN(CC1)c1nsc2c1cccc2
CHEMBL352648	-11	-11.699	Fc1ccc(cc1)C(=O)CCCN1CC[C@H]2[C@@H](C1)c1cccc3c1N2CCCS3
CHEMBL3590081	-9.3	-8.513	CCCN(C1Cc2c(C1)cccc2)CCCCNC(=O)/N=N/c1ccc(cc1)F
CHEMBL2022156	-9.4	-7.699	CCN(CCOC(=O)[C@H](Cc1cccc2c1cccc2)C[C@H]1CCCO1)CC
CHEMBL42681	-8.9	-10.2	O=C(N1CCc2c1cc(Cl)c(c2Cl)C)Nc1cccnc1
CHEMBL606178	-9.3	-13.192	COc1ccc(cc1c1c(Br)cnn1C)NC(=O)Nc1ccc(cc1Cl)Cl
CHEMBL1278115	-11.1	-7.752	OC(=O)CCN[C@H]1CC[C@]2(C1)Cc1ccccc1Cc1c2cccc1
CHEMBL92337	-10.5	-9.606	OCCN1CCN(CC1)C[C@@H]1C[C@H]2[C@H](O1)c1ccccc1Cc1c2cccc1
CHEMBL164185	-10.5	-12.063	O=C(c1ccccc1N)CCCN1CC[C@H]2[C@@H](C1)c1cccc3c1N2CCCS3
CHEMBL3695440	-9.8	-9.478	O=CN[C@@H]1CC[C@H](CC1)CCN1CC[C@H](CC1)c1cccc2c1CCO2
CHEMBL3642722	-11.4	-10.818	Fc1ccc(cc1)C(=O)N[C@@H]1CC[C@H](CC1)CCN1CCN(CC1)c1nccc2c1CCO2
CHEMBL3695376	-10.1	-10.474	CC(C(=O)N[C@@H]1CC[C@H](CC1)CCN1CC[C@H](CC1)c1cccc2c1CCO2)C
CHEMBL161846	-6.3	-8.16	CN(CCSc1nc2c(s1)cccc2)C
CHEMBL3769968	-7.2	-7.89	C=CCOc1cc(F)c(cc1[C@H]1C[C@@H]1CN)F
CHEMBL567672	-10.4	-12.343	O=C(Nc1ccc(cc1)F)Nc1ccc(c(c1)c1ccnn1C)OCCN1CCCCC1
CHEMBL3735643	-8.4	-7.685	COc1ccc(cc1OC)CCN(Cc1ccc2c(c1)OCO2)CCCc1cc(OC)c(c(c1)OC)OC
CHEMBL3642774	-10.2	-10.327	O=C(C1CCOCC1)N[C@@H]1CC[C@H](CC1)CCN1CCN(CC1)c1nc(C)cc2c1cco2
CHEMBL210124	-11.1	-7.208	COc1ccc(cc1OCCN1CCC(CC1)(F)F)N1CC=C(C1=O)c1ccc(c(c1)Cl)Cl
CHEMBL3402672	-9.4	-8.005	CN([C@H]1Cc2ccccc2[C@@H](C1)c1cccc(c1)C(F)(F)F)C
CHEMBL3289969	-10.8	-8.891	Clc1ccc(cc1Cl)S(=O)(=O)NCCCN1CCN(CC1)c1noc2c1cccc2
CHEMBL2397897	-8.3	-9.458	CCc1ccc2c(c1)C(=O)N1[C@H](C2)CNCC1
CHEMBL1085854	-9.5	-11.352	COc1cccc(c1)C(=O)Nc1ccc(c(c1)c1ccnn1C)OCCN1CCN(CC1)C(=O)C
CHEMBL20771	-9.3	-9.384	CN1CCN(CC1)c1cc(ccc1C)NC(=O)c1ccc(c(c1)C)Br
CHEMBL2022154	-8.9	-9.061	CCN(CCOC(=O)[C@@H](Cc1cccc2c1cccc2)C[C@@H]1CCCO1)CC
CHEMBL244989	-11.7	-9.768	COc1ccccc1N1CCN(CC1)C/C=C/CNC(=O)c1ccc2c(c1)Cc1c2cccc1
CHEMBL4068850	-10.4	-6.8	OCc1cc2cn(c3c2c(o1)ccc3)S(=O)(=O)c1cccc2c1cccc2
CHEMBL3260335	-7.5	-9.041	Clc1ccc(c(c1)OC1CNC1)OCc1csc(n1)C
CHEMBL1957816	-10.1	-11.962	Fc1ccc(c(c1)F)CCN1CCN(CC1)C(=O)c1ccc[n+]2c1[nH]cc2
CHEMBL1774084	-10.9	-11.535	O=C1CCc2c(N1)nc(cc2)OCCCCN1CCN(CC1)c1cccc2c1cccc2F
CHEMBL3325901	-8.9	-8.16	CN1CCc2c([C@H](C1)c1ccccc1)cc(c(c2)N)O
CHEMBL3290008	-11.3	-12.542	Fc1ccc2c(c1)onc2C1CCN(CC1)CCCCNS(=O)(=O)c1ccc2c(c1)ccc(c2)Cl
CHEMBL289436	-8.5	-7.48	CCSc1cc2CCN(c2cc1C(F)(F)F)C(=O)Nc1cccnc1
CHEMBL155486	-12.2	-10.862	Fc1ccc2c(c1)onc2[C@@H]1CCN(CC1)C[C@@H]1CC(=O)c2c(C1)cccc2
CHEMBL1258425	-10.6	-11.281	C(COc1ccc2c(c1)CNC2)CCN1CCN(CC1)c1cccc2c1cccc2
CHEMBL2397895	-8.3	-7.571	N#Cc1cccc2c1C(=O)N1[C@H](C2)CNCC1
CHEMBL572721	-10.3	-9.506	CSc1ncc2c(n1)C[C@@H](CC2=O)CN1CC[C@H](CC1)C(=O)c1ccc(cc1)F
CHEMBL240886	-10.4	-11.034	Fc1ccc(cc1)/C=C/c1ccc(cn1)[S@@](=O)c1ccccc1
CHEMBL445106	-7.1	-9.381	COc1cc(Br)c2c3c1C[C@H](N)C[C@@H]3CO2
CHEMBL367045	-9.3	-12.184	CN1CCN(CC1)C1=Cn2cccc2Sc2c1cccc2
CHEMBL3358504	-10.2	-9.739	O=C(c1ccc2c(n1)cccc2)NCCCCN1CCN(CC1)c1ccccn1
CHEMBL4091507	-10.9	-6.862	O=C1C=Cc2c([NH+]1)c(O)ccc2N1CCCN(CC1)CCCCOc1cc[n+]2c(c1)cc[nH]2
CHEMBL3343670	-10.5	-8.16	NC(=NC(=O)c1ccc2c(c1)[C@@]1(CCCO1)c1c2cccc1)N
CHEMBL199177	-9.2	-7.072	COc1ccc(cc1OCCN1CCOCC1)N1CCN(C1=O)c1cccc(c1)F
CHEMBL1684028	-11.8	-9.193	CCCN1CCc2c3[C@H]1Cc1cccc(c1c3ccc2)OCc1nnn(c1)CCCCN1CCN(CC1)c1ccccc1OC
CHEMBL2181168	-9.3	-7.805	CCCN1CCC(CC1)COc1nc2c(I)cccc2c2c1cccn2
CHEMBL3104522	-11.6	-11.125	Fc1ccc2c(c1)onc2[C@@H]1CCN(CC1)CC[C@@H]1CCc2c([C@H]1O)cc(cc2)N
CHEMBL3697971	-9.1	-10.355	CO[C@@H](CC(=O)N[C@@H]1CC[C@H](CC1)CCN1CCN(CC1)c1cccc2c1OCO2)C
CHEMBL2397901	-7.6	-8.707	Clc1ccc2c(c1)C[C@H]1N(C2=O)CCNC1
CHEMBL194312	-10.5	-13.253	CC1(C)CCNc2c1cccc2CCN1CCN(CC1)c1nsc2c1cccc2
CHEMBL268258	-9.5	-8.16	COc1cccc2c1CCC[C@H]2CN(CCc1ccc2c(c1)occ2)C
CHEMBL4072785	-8	-6.391	O=C1COc2c(N1)c(O)ccc2N1CCNCCC1
CHEMBL96471	-13.2	-8.11	c1ccc(cc1)[C@@H]1CCN(CC1)C[C@@H]1C[C@H]2[C@H](O1)c1ccccc1Cc1c2cccc1
CHEMBL585142	-10.3	-12.296	O=C(Nc1cc(F)cc(c1)F)Nc1ccc(c(c1)c1ccnn1C)OCCN1CCCCC1
CHEMBL238519	-11.1	-7.344	O=C1COc2c(N1)c(F)c(cc2)CC1CCN(CC1)CCOc1cc(Cl)cc2c1ccc(n2)C
CHEMBL234006	-9.2	-7.072	COc1ccc(cc1OCCN1CCC(CC1)C)N1Cc2c(C1=O)c(C)ccc2
CHEMBL3358494	-10.2	-8.713	O=C(c1cc2c(o1)cccc2)NCCCCN1CCN(CC1)c1ccccc1
CHEMBL166310	-11.2	-12.593	Fc1ccc(c(c1)N)C(=O)CCCN1CC[C@H]2[C@@H](C1)c1cccc3c1N2CCCS3
CHEMBL3220219	-12	-11.016	Fc1ccc2c(c1)[nH]cc2[C@@H]1CCN(CC1)C[C@H]1CC(=O)c2c(C1)nc(s2)N1CCCC1
CHEMBL187739	-7.2	-11.162	Clc1ccc2c(c1C)N1CCNC[C@H]1C2
CHEMBL3358101	-10.6	-10.061	O=C(c1ncc2c(c1)cccc2)NCCCCN1CCN(CC1)c1ccccc1
CHEMBL3403335	-10.2	-6.122	O=S(=O)(N1C=Cc2c([C@@H]1c1c[nH]c3c1cccc3)cccc2)c1ccccc1
CHEMBL514848	-11.9	-11.855	Fc1ccc(cc1)C(=O)CCCN1CC[C@H](C1)c1sc(nc1c1ccc(cc1)F)N
CHEMBL202795	-7.5	-7.608	N#Cc1ccc2c(n1)N1[C@H](C)CNC[C@H]1C2
CHEMBL3697970	-11	-10.299	O=C([C@H]1CC1(F)F)N[C@@H]1CC[C@H](CC1)CCN1CCN(CC1)c1cccc2c1OCO2
CHEMBL3676905	-11.5	-11.456	O=C(c1ccc(cc1)C(C)(C)C)N[C@@H]1CC[C@H](CC1)CCN1CC[C@H](CC1)c1coc2c1cccc2
CHEMBL234493	-9.5	-7.344	COc1ccc(cc1OCCN1CCCC[C@@H]1C)N1Cc2c(C1=O)c(Cl)cc(c2)Cl
CHEMBL566356	-12.9	-7.813	Fc1ccc2c(c1)c1C[C@H](CCc1[nH]2)CN1C[C@H]2C[C@@H]1CN2c1cccc2c1oc(=O)[nH]2
CHEMBL28607	-9.2	-6.8	COc1ccc(cc1)N1CCN(CC1)Cc1c[nH]c2c1cccn2
CHEMBL162768	-11	-12.372	CC(=O)Nc1cc(F)ccc1C(=O)CCCN1CC[C@H]2[C@@H](C1)c1cccc3c1N2CCCS3
CHEMBL10602	-8	-6.981	CN(CC(c1ccccc1)c1ccccc1)C
CHEMBL3697997	-12.3	-10.686	O=C(c1ccnc2c1cccc2)N[C@@H]1CC[C@H](CC1)CCN1CCN(CC1)c1cccc2c1OCO2
CHEMBL333174	-12.5	-12.145	Fc1ccc2c(c1)onc2[C@@H]1CCN(CC1)C[C@H]1CC(=O)c2c(C1)[nH]c1c2cccc1
CHEMBL89070	-9.4	-8.037	Cc1cc2CNCCn3c2c(c1)c1CCCCc31
CHEMBL265991	-8.4	-7.616	CSc1cc2CCN(c2cc1Cl)C(=O)Nc1cccnc1
CHEMBL284092	-8.6	-7.399	O=C1CC(C)(C)CC(=O)N1CCCCN1CCN(CC1)c1ncccn1
CHEMBL3589595	-7.6	-11.533	COc1cc(Br)c(cc1CCNCc1cccc(c1F)OC)OC
CHEMBL1257492	-10.2	-9.891	O=C1NCc2c1cc(OCCCCN1CCN(CC1)c1cccc3c1CCO3)cc2
CHEMBL3904817	-7.9	-6.8	CCC(Nc1nc(Cl)nc2c1ncn2[C@H]1[C@H](O)[C@@H]([C@]2([C@@H]1C2)CO)O)CC
CHEMBL42	-9	-10.88	CN1CCN(CC1)C1=Nc2cc(Cl)ccc2Nc2c1cccc2
CHEMBL3890841	-10.6	-7.792	c1ccc2c(c1)CN(CC2)CCC1=Cc2c(C1)cccc2
CHEMBL83081	-9.2	-11.05	NC[C@H]1c2ccc(cc2Cc2c1cccc2)OC
CHEMBL14563	-9.4	-9.248	O=C(N1CCc2c1cc(Cl)c(c2)C)Nc1ccc(nc1)Oc1cccnc1C
CHEMBL3350300	-7.5	-9.384	COc1ccc2c(c1)c1n(ccc1C2)C[C@H](N)C
CHEMBL429689	-7	-9.365	Fc1ccc2c(c1Cl)CCNCC2
CHEMBL14352	-9.7	-8.16	COc1cc2CCN(c2cc1C(F)(F)F)C(=O)Nc1cccnc1
CHEMBL358075	-10.9	-12.752	Fc1ccc(cc1)S(=O)(=O)C1CCN(CC1)CCc1ccc(cc1F)F
CHEMBL370859	-7.2	-9.403	CN(CCc1c(C)[nH]c2c1c(O)ccc2)C
CHEMBL1222623	-10.3	-7.208	OC(=O)C(CN1CCCN(CC1)C1=Cc2ccccc2Cn2c1ncc2)(C)C
CHEMBL3664846	-9.2	-10.25	CO[C@H](C(=O)N[C@@H]1CC[C@H](CC1)CCN1CC[C@H](CC1)c1cccc2c1OCO2)C
CHEMBL473985	-10.8	-8.119	CC(=O)O[C@@]12C[C@H](C)[C@@H](C(=C1)C)[C@@H]1[C@@H]2C(=O)N(C1=O)OCCCN1CCN(CC1)c1ccccc1F
CHEMBL3963228	-9.9	-10.729	COCCC(=O)N[C@@H]1CC[C@H](CC1)CCN1CC[C@H](CC1)c1noc2c1cc(F)c(c2)F
CHEMBL1082473	-9.1	-10.272	COc1cccc(c1)C(=O)Nc1ccc(c(c1)c1ccnn1C)OCCN1CCN(CC1)S(=O)(=O)C
CHEMBL297784	-9.2	-7.81	O=C(N1CCc2c1cc1ccn(c1c2)C)Nc1cccnc1
CHEMBL54769	-9.7	-7.344	Brc1ccc2c(c1)CCN2C(=O)Nc1ccc(nc1)Oc1cccnc1C
CHEMBL403927	-7.5	-9.918	CCc1cc2c(o1)ccc1c2n(C[C@@H](N)C)nc1CC
CHEMBL3966842	-9.9	-12.951	O=S(=O)(c1cccs1)N[C@@H]1CC[C@H](CC1)CCN1CCN(CC1)c1nsc2c1cccc2
CHEMBL1086555	-10.9	-11.378	CC(=O)N1CCN(CC1)CCOc1ccc(cc1c1ccnn1C)NC(=O)c1cccc(c1)C(F)(F)F
CHEMBL3676915	-11.8	-11.193	N#Cc1ccc(cc1)C(=O)N[C@@H]1CC[C@H](CC1)CCN1CC[C@H](CC1)c1coc2c1cccc2
CHEMBL404372	-6.6	-8.962	C[C@@H]1NC(=Nc2c1c(Cl)ccc2)N
CHEMBL567246	-10	-12.752	OC1CCN(CC1)CCOc1ccc(cc1c1ccnn1C)NC(=O)Nc1ccc(cc1)Cl
CHEMBL1806870	-11	-7.751	CCCN1CCc2c3[C@H]1Cc1cccc(c1c3ccc2)OC(=O)NCc1ccccc1
CHEMBL17157	-10.4	-9.706	O[C@H](c1ccc(cc1)C(C)(C)C)CCCN1CC[C@H](CC1)C(c1ccccc1)(c1ccccc1)O
CHEMBL349151	-10.5	-11.392	Fc1ccc(c(c1)N)C(=O)CCCN1CC[C@@H]2[C@H](C1)c1cccc3c1N2CCCS3
CHEMBL511879	-8.1	-5.44	Brc1ccc2c(c1)[nH]cc2/C=C\1/NC(=N)N(C1=O)C
CHEMBL3770342	-8.4	-9.079	Brc1cccc(c1)NC1=NC(=NC2(N1)CCCCC2)N
CHEMBL498048	-11.2	-11.748	F[C@H]1CCNC[C@H]1c1c([nH]c2c1ccc(c2)Cl)c1ccccc1
CHEMBL3676862	-11	-11.189	O=C([C@@H]1CCOC1)N[C@@H]1CC[C@H](CC1)CCN1CC[C@H](CC1)c1coc2c1cccc2
CHEMBL177416	-10.5	-12.913	Fc1ccc(c(c1)F)CCN1CCC(CC1)(F)S(=O)(=O)c1ccccc1F
CHEMBL3287395	-9.3	-10.414	CCOC(=O)c1[nH][n+]2c(c1)cc(cc2)OCCCCN1CCN(CC1)c1cccc(c1Cl)Cl
CHEMBL374463	-8.3	-8.137	Clc1cc2[C@@H]3CNCCN3C(=O)c2c(c1)C(F)(F)F
CHEMBL2037432	-10.1	-7.304	Clc1ccc(cc1)C1(O)CCN(CC1)CCCCc1nc2c(s1)cccc2
CHEMBL3642775	-10.2	-9.683	O=C(N[C@@H]1CC[C@H](CC1)CCN1CCN(CC1)c1nc(C)cc2c1cco2)CC1CCOCC1
CHEMBL89497	-8.3	-7.898	C[C@H]1NCc2c3n(C1)c1CCCCc1c3ccc2
CHEMBL344677	-9.3	-8.307	COc1ccccc1N1CCN(CC1)CCCCNC(=O)c1cccc2[n+]1[nH]cc2
CHEMBL4084690	-11	-7.668	O=C1CCc2c(N1)cc(cc2)OCCCCN1CCCN(CC1)c1ccc(c2c1ccc(=O)o2)O
CHEMBL3358510	-9.6	-9.63	Cc1cccc(n1)N1CCN(CC1)CCCCNC(=O)c1ccccc1
CHEMBL40584	-12.6	-12.661	c1ccc(cc1)CCN1CCC(CC1)c1c([nH]c2c1cccc2)c1ccccc1
CHEMBL255229	-9.2	-9.714	CCCN1CCc2c3[C@H]1Cc1cccc(c1c3ccc2)OC(=O)C
CHEMBL1224104	-8	-6.8	O=C(N1OC[C@@H]2[C@H]1c1ccccc1OC2)NC(C)(C)C
CHEMBL1788231	-10.3	-7.616	C[C@@H]1CCN(CC1)CC[C@H]1CCCCN1S(=O)(=O)c1cccc2c1cccc2
CHEMBL3910962	-11.3	-11.022	O=C(C1CCOCC1)N[C@@H]1CC[C@H](CC1)CCN1CC[C@H](CC1)c1noc2c1cc(F)c(c2)F
CHEMBL1083751	-10.5	-11.278	Fc1cccc(c1)C(=O)Nc1ccc(c(c1)c1ccnn1C)OCCN1CCOCC1
CHEMBL3358512	-10.7	-11.591	O=C(c1ccccc1)NCCCCN1CCN(CC1)c1cccc2c1cccc2
CHEMBL2397906	-8.8	-6.8	O=C1N2CCNC[C@H]2Cc2c1cccc2C(F)(F)F
CHEMBL310844	-9.8	-9.317	Clc1cc2C[C@@H]3N(c2c(c1)c1ccccc1F)CCNCC3
CHEMBL3233408	-10.1	-8.16	O=C(N1CCC(CC1)(F)F)CCCN1CC[C@H]2[C@@H](C1)c1cccc3c1N2CCN3C
CHEMBL3287397	-9.3	-9.003	O=Cc1c[nH][n+]2c1cc(OCCCCN1CCN(CC1)c1cccc(c1Cl)Cl)cc2
CHEMBL241973	-10.2	-9.033	COc1ccccc1N1CCN(CC1)CCCCNC(=O)c1ccc(cc1)c1ccccn1
CHEMBL3676870	-11.2	-11.271	O=C(CC1CC1)N[C@@H]1CC[C@H](CC1)CCN1CC[C@H](CC1)c1coc2c1cccc2
CHEMBL190699	-7.2	-11.676	C[C@@H]1CNC[C@@H]2N1c1c(C2)ccc(c1C)Cl
CHEMBL9616	-11.2	-10.567	Fc1ccc(cc1)C(=O)C1CCN(CC1)CCN1CCCc2c(C1=O)cccc2
CHEMBL3676881	-10.4	-11.241	CS(=O)(=O)N[C@@H]1CC[C@H](CC1)CCN1CC[C@H](CC1)c1coc2c1cccc2
CHEMBL147077	-10	-6.151	CNC(=O)C1=C(C)NC(=C([C@@H]1c1ccc(cc1)[N](=O)O)C(=O)NCCCN1CC[C@](CC1)(C(=O)OC)c1ccccc1)C
CHEMBL585899	-9.9	-12.041	O=C(Nc1ccc(cc1)C)Nc1ccc(c(c1)c1ccnn1C)OCCN1CCCCC1
CHEMBL3290009	-11.1	-11.962	Fc1ccc2c(c1)onc2C1CCN(CC1)CCCNS(=O)(=O)c1csc2c1cccc2
CHEMBL3664864	-10.6	-11.343	O=C([C@@H]1CCS(=O)(=O)C1)N[C@@H]1CC[C@H](CC1)CCN1CC[C@H](CC1)c1cccc2c1OCO2
CHEMBL1215727	-8.8	-11.483	O=C(c1nn(cc1Br)C)N1CCN(CC1)CCc1ccc(cc1)F
CHEMBL1081254	-11.3	-6.8	COc1ccc(cc1)c1ccc(cc1)C(=O)N1CCN([C@H](C1)C)C(=O)c1ccc2c(c1)[nH]cc2
CHEMBL1257616	-11.2	-11.444	O=C1NCc2c1c(C)c(cc2)OCCCCN1CCN(CC1)c1cccc2c1c(F)ccc2
CHEMBL77234	-8	-11.134	Clc1c2ccccc2n2c1CCNCC2
CHEMBL1214809	-8.8	-7.626	CO/N=C(\c1ccc(cc1)F)/CN1CCN(CC1)C(=O)c1nn(cc1Br)C
CHEMBL3695441	-10.4	-10.021	O=C(c1ccc(cc1)OC(C)(C)C)N[C@@H]1CC[C@H](CC1)CCN1CC[C@H](CC1)c1cccc2c1CCO2
CHEMBL633	-8.8	-8.145	CCCCc1oc2c(c1C(=O)c1cc(I)c(c(c1)I)OCCN(CC)CC)cccc2
CHEMBL280465	-11.2	-7.888	COc1cc2CCN(c2cc1C(F)(F)F)C(=O)Nc1cc(F)c(c(c1)c1cccnc1)C
CHEMBL3233406	-10.4	-11.202	O=C(c1ccccc1)CCCN1CC[C@H]2[C@@H](C1)c1cccc3c1N2CCN3C
CHEMBL273345	-10.8	-8.976	COc1cc2CCN(c2cc1C(F)(F)F)C(=O)Nc1cccc(c1)c1cnccc1C
CHEMBL1258650	-11.2	-11.658	Fc1ccc2c(c1)c(ccc2)N1CCN(CC1)CCCOc1cc2C(=O)NCc2cc1F
CHEMBL323356	-8.3	-7.072	O=C(Nc1snc(c1)C)Nc1ccc2c(c1)ccn2C
CHEMBL14864	-10.6	-9.52	COc1cc2CCN(c2cc1C(F)(F)F)C(=O)Nc1cncc(c1)c1cnccc1C
CHEMBL569519	-10.7	-13.361	O=C(Nc1ccc(cc1F)F)Nc1ccc(c(c1)c1c(Cl)cnn1C)OCCN1CCOCC1
CHEMBL395072	-9.9	-8.432	COc1ccc(cc1OCCN1CCCCCC1)N1Cc2c(C1=O)c(Cl)cc(c2)Cl
CHEMBL3664844	-10.5	-10.341	O=C(CC1(O)CCOCC1)N[C@@H]1CC[C@H](CC1)CCN1CC[C@H](CC1)c1cccc2c1OCO2
CHEMBL4082456	-11.7	-8.899	Clc1c(Cl)cccc1N1CCN(CC1)CCC1CCN(CC1)S(=O)(=O)c1cccc2c1cccn2
CHEMBL4079301	-9.5	-8.687	COc1ccccc1N1CCN(CC1)CCCCOc1cc[n+]2c(c1)cc([nH]2)C#N
CHEMBL3092753	-10.6	-8.16	NC(=NC(=O)c1ccc2c(c1)Cc1c2cccc1)N
CHEMBL3697998	-10.8	-10.802	O=C(c1cccnc1)N[C@@H]1CC[C@H](CC1)CCN1CCN(CC1)c1cccc2c1OCO2
CHEMBL2337104	-8.7	-7.477	O=C1N[C@H]2CNC[C@@H]2c2c1c(C)cc(c2)C1CC1
CHEMBL3814821	-9.8	-9.388	COc1ccc(cc1OC)CCN(CCc1ccc2c(c1)OCO2)CCCc1cccc(c1)Cl
CHEMBL3664845	-9.9	-11.317	O=C(C(O)(C)C)N[C@@H]1CC[C@H](CC1)CCN1CC[C@H](CC1)c1cccc2c1OCO2
CHEMBL93154	-7.8	-9.112	C[C@H](Cn1ccc2c1c1cc(F)ccc1C2)N
CHEMBL83	-8.6	-7.973	CC/C(=C(\c1ccccc1)/c1ccc(cc1)OCCN(C)C)/c1ccccc1
CHEMBL2391541	-7.1	-7.666	COc1ccc2c(c1)c(CCN(CC=C)CC=C)c[nH]2
CHEMBL478043	-11.3	-6.8	CCCN1CCc2c3[C@H]1Cc1cccc(c1c3ccc2)OC(=O)CNC(=O)OCc1ccccc1
CHEMBL2037524	-10	-7.752	Clc1ccc(cc1)N1CCN(CC1)CCCC(=O)c1nc2c(s1)cccc2
CHEMBL431298	-9.3	-7.715	COc1ccc(cc1N1CCNCC1)NS(=O)(=O)c1sc2c(c1C)cc(cc2)Cl
CHEMBL97158	-10.6	-7.616	Clc1ccc2c(c1)c(C)c(s2)S(=O)(=O)Nc1ccc2c(c1)c(ccn2)N1CCNCC1
CHEMBL43916	-9.2	-9.792	O=C(N1CCc2c1cc(Br)c(c2)C)Nc1cccnc1
CHEMBL564	-7.7	-11.117	CN(CCCN1c2ccccc2Sc2c1cccc2)C
CHEMBL3697986	-10.2	-11.464	O=C(C1(O)CCCC1)N[C@@H]1CC[C@H](CC1)CCN1CCN(CC1)c1cccc2c1OCO2
CHEMBL301012	-10	-9.384	O=C(N1CCc2c1cc(Cl)c(c2)C)Nc1cnc(c(c1)Cl)Oc1cccnc1C
CHEMBL404065	-6.3	-8.052	COc1ccc2c(c1Cl)n(nc2)C[C@@H](N)C
CHEMBL3321789	-8.7	-9.013	Fc1ccc(cc1)OCCCN1[C@@H]2CC[C@H]1C[C@](C2)(O)c1ccc(cc1)Cl
CHEMBL4083239	-10.7	-7.694	O=C1CCc2c(N1)cc(cc2)OCCCCN1CCN(CC1)c1ccc(c2c1C=CC(=O)[NH+]2)O
CHEMBL6557	-7.7	-10.501	Cn1c2ccccc2c2c1CCNCC2
CHEMBL3676920	-11.2	-11.023	O=C(c1ccc(s1)S(=O)(=O)C)N[C@@H]1CC[C@H](CC1)CCN1CC[C@H](CC1)c1coc2c1cccc2
CHEMBL3589596	-7.7	-13.192	COc1cc(Br)c(cc1CCNCc1cccc(c1O)OC)OC
CHEMBL104308	-10.4	-10.393	Nc1nc(SCCN2CCN(CC2)Cc2ccccc2Cl)nc(c1Cc1ccccc1O)N
CHEMBL198192	-8.2	-6.8	OCCOc1cc(ccc1OC)N1CCN(C1=O)c1cccc(c1)F
CHEMBL4068561	-10.4	-6.788	O/N=C/c1c[nH][n+]2c1cc(OCCCCN1CCN(CC1)c1ccc(c3c1C=CC(=O)[NH+]3)O)cc2
CHEMBL3940712	-11.1	-12.296	O=C(N[C@@H]1CC[C@H](CC1)CCN1CCN(CC1)c1nsc2c1cccc2)NCc1ccccc1
CHEMBL2022155	-9.4	-7.989	CCN(CCOC(=O)[C@H](Cc1cccc2c1cccc2)C[C@@H]1CCCO1)CC
CHEMBL3695422	-12	-9.879	Cc1onc(n1)c1ccc(cc1)C(=O)N[C@@H]1CC[C@H](CC1)CCN1CC[C@H](CC1)c1cccc2c1CCO2
CHEMBL4112661	-10.7	-10.716	CO[C@@H]1CC[C@H](C1)CC(=O)N[C@@H]1CC[C@H](CC1)CCN1CC[C@H](CC1)c1noc2c1cc(F)c(c2)F
CHEMBL371289	-11.2	-13.134	O=C1C[C@H](C)c2c(N1)c(ccc2)CCN1CCN(CC1)c1nsc2c1cccc2
CHEMBL75738	-9.4	-9.02	CCOc1cccc(c1)c1cc(Cl)cc2c1N1CCNCC[C@@H]1C2
CHEMBL568109	-9.7	-11.861	O=C(Nc1ccc(cc1)O)Nc1ccc(c(c1)c1c(Br)cnn1C)OCCN1CCCC1
CHEMBL397112	-11.2	-11.893	Fc1ccc(c(c1)Cl)/C=C/c1ccc(cn1)S(=O)(=O)c1ccccc1F
CHEMBL3402675	-9.2	-10.061	Clc1cccc(c1)[C@H]1C[C@@H](Cc2c1cccc2)N(C)C
CHEMBL3676900	-10.5	-11.02	CC#CC(=O)N[C@@H]1CC[C@H](CC1)CCN1CC[C@H](CC1)c1coc2c1cccc2
CHEMBL143027	-11.1	-10.986	Fc1ccc2c(c1)onc2[C@@H]1CCN(CC1)C[C@H]1CC(=O)c2c(C1)occ2
CHEMBL3589583	-8	-11.03	COc1cc(Br)c(cc1CCNCc1cccc2c1[nH]cn2)OC
CHEMBL4064186	-10.4	-10.076	O=C1CCc2c(N1)cc(cc2)OCCCCN1CCN(CC1)c1ccc(c2c1cccn2)O
CHEMBL3676859	-10.1	-11.207	O=C(C(C)C)N[C@@H]1CC[C@H](CC1)CCN1CC[C@H](CC1)c1coc2c1cccc2
CHEMBL429202	-10.8	-9.697	Clc1ccc(cc1)OC1CCN(CC1)CCN1CCCc2c(C1=O)cccc2
CHEMBL90565	-10.2	-8.16	COc1cc(OC)c(cc1C(=O)CCCCN1CCC2(CC1)NC(=O)NC2=O)NS(=O)(=O)c1ccc(cc1)OC(F)(F)F
CHEMBL4095881	-9.4	-8.16	O=Cc1c[nH][n+]2c1cc(OCCCCN1CCN(CC1)c1ccc(c3c1OCCO3)O)cc2
CHEMBL1257968	-10.3	-10.813	O=C1NCc2c1cc(OCCCCN1CCN(CC1)c1cccc3c1CCOC3)cc2
CHEMBL312742	-7.3	-10.772	Cc1c2ccccc2n2c1CCNCC2
CHEMBL41806	-6	-6.8	COc1ccc2c(c1)ccn2CCN(C)C
CHEMBL59097	-10.2	-6.8	Clc1ccc2c(c1)CCN2C(=O)Nc1ccc(nc1)Oc1cccnc1C
CHEMBL483750	-9.1	-7.722	C[C@@H]1CN(C(=O)O1)Cc1ccc(cc1)c1ccc(c(c1)Cl)F
CHEMBL3233431	-10.4	-12.085	Fc1ccc(cc1)C(=O)CCCN1CC[C@H]2[C@@H](C1)c1cccc3c1N2CCS3
CHEMBL158329	-8.4	-7.341	C[N+](CC1c2ccccc2Cc2c1cccc2)(C)C
CHEMBL146448	-9.7	-7.751	O=C1NCCN1CCN1CCC(CC1)S(=O)(=O)c1ccccc1
CHEMBL4087217	-7.8	-6.391	CCCN1CCN(CC1)c1ccc(c2c1OCC(=O)N2)O
CHEMBL3289708	-10	-10.956	Cc1cccc(c1)S(=O)(=O)NCCN1CCN(CC1)c1nsc2c1cccc2
CHEMBL3935339	-10.6	-11.968	N1CCN2[C@H](C1)CCc1c2cccc1Cc1ccc2c(c1)OCO2
CHEMBL206748	-9.9	-8.492	O=S(=O)(C1(CCCN2CC[C@@H]3[C@@H](C2)CCCC3)CCC1)c1ccccc1
CHEMBL56050	-10.4	-7.48	O=C(N1CCc2c1ccc(c2Cl)Cl)Nc1ccc(nc1)Oc1cccnc1C
CHEMBL52783	-10.7	-7.208	O=C(N1CCc2c1cccc2Cl)Nc1ccc(nc1)OCc1ccccn1
CHEMBL1222626	-10.3	-8.296	OC(=O)[C@@H]1C[C@H](C1)N1CCN(CC1)C1=Cc2ccccc2Cn2c1ncc2
CHEMBL427555	-10.2	-10.414	COc1cccc(c1)CN1CC[C@@H](C1)NC(=O)c1ccc(cc1)c1cccs1
CHEMBL310984	-8.8	-8.325	COc1ccc(cc1c1cc(Cl)cc2c1N1CCNCC[C@@H]1C2)Cl
CHEMBL238520	-11.4	-7.752	O=C1COc2c(N1)cc(c(c2)F)CC1CCN(CC1)CCOc1cc(F)cc2c1ccc(n2)C
CHEMBL3676898	-10.9	-10.899	CC(=CC(=O)N[C@@H]1CC[C@H](CC1)CCN1CC[C@H](CC1)c1coc2c1cccc2)C
CHEMBL366164	-10.2	-11.962	CN(C[C@H]1C[C@H]2[C@H](O1)c1cc(F)ccc1Sc1c2cccc1)C
CHEMBL124444	-9.7	-8.104	COc1ccccc1N1CCN(CC1)CCCCNC(=O)c1cc2c(o1)cccc2
CHEMBL240665	-10.8	-11.676	Fc1ccccc1/C=C/c1ccc(cn1)S(=O)(=O)c1ccccc1F
CHEMBL339980	-8.9	-8.16	CN(CCc1c(C)[nH]c2c1c(ccc2)NC(=O)c1ccc(cc1)F)C
CHEMBL458220	-12.9	-9.901	ClC1=C(C=N[N+](C1=O)Cc1cccc(c1C)NC(=O)c1ccc(cc1)c1ccccc1)N1CCNCC1
CHEMBL3676914	-11.3	-11.277	Cc1ccc(cn1)C(=O)N[C@@H]1CC[C@H](CC1)CCN1CC[C@H](CC1)c1coc2c1cccc2
CHEMBL58273	-5.5	-9.06	COc1cc(Br)c(cc1CCN(C)C)OC
CHEMBL233898	-9.5	-8.16	COc1ccc(cc1OCCN1CCC(CC1)C)N1Cc2c(C1=O)ccc(c2)Cl
CHEMBL230069	-10.9	-9.384	CN1CCc2c(CC1)ccc(c2)NS(=O)(=O)c1ccc(c(c1)C)c1ccc(cc1)Cl
CHEMBL598172	-9.9	-12.571	COc1ccc(cc1c1c(Br)cnn1C)NC(=O)Nc1ccc(cc1F)F
CHEMBL3951793	-10.6	-10.501	CO[C@]1(C)CC[C@H](CC1)CC(=O)N[C@@H]1CC[C@H](CC1)CCN1CC[C@H](CC1)c1noc2c1ccc(c2)Cl
CHEMBL3697975	-8.8	-10.158	CO[C@@H](C(=O)N[C@@H]1CC[C@H](CC1)CCN1CCN(CC1)c1cccc2c1OCO2)C
CHEMBL2179698	-9.7	-8.16	O=C(c1nn(c2c1cccc2)C(C)C)NC[C@@H]1CC[N@+](CC1)(C)CCc1ccccc1
CHEMBL213358	-9.8	-7.616	COc1ccc(cc1OCCN1CCCCC1)N1CC[C@H](C1=O)c1ccc(cc1)F
CHEMBL213839	-10	-8.432	COc1ccc(cc1OCCN1CCCCC1)N1CC=C(C1=O)c1cccc(c1)F
CHEMBL234948	-10	-9.248	COc1ccc(cc1OCCN1CCCCC1)N1Cc2c(C1=O)c1c(n2C)ccc(c1)Cl
CHEMBL210413	-11.1	-11.172	Fc1ccc(c(c1)F)CCC1CCN(CC1)S(=O)(=O)c1ccccc1Cl
CHEMBL3697976	-9	-11.1	CO[C@H](C(=O)N[C@@H]1CC[C@H](CC1)CCN1CCN(CC1)c1cccc2c1OCO2)C
CHEMBL3403344	-7.2	-7.179	COCCn1c(C)c(c(c1N)S(=O)(=O)c1ccc(cc1)Cl)C
CHEMBL3676880	-11.2	-10.899	O=C(C[C@H](C(F)(F)F)O)N[C@@H]1CC[C@H](CC1)CCN1CC[C@H](CC1)c1coc2c1cccc2
CHEMBL1262	-9.5	-8.058	Clc1ccc(c(c1)Cl)CO/N=C(/c1ccc(cc1Cl)Cl)\Cn1cncc1
CHEMBL18786	-8.4	-10.501	CN(CCCSc1ccccc1NC(=O)/C=C/c1ccccc1)C
CHEMBL3589580	-7.9	-11.927	COc1cc(Br)c(cc1CCNCc1cccc2c1scc2)OC
CHEMBL26687	-5.6	-8.512	NCCc1cc(OC)c(c(c1)OC)OC
CHEMBL3402658	-8.9	-8.104	CN([C@@H]1Cc2ccccc2[C@H](C1)c1ccccc1Br)C
CHEMBL3933256	-10.5	-11.004	O=S(=O)(c1cccnc1)N[C@@H]1CC[C@H](CC1)CCN1CCN(CC1)c1nsc2c1cccc2
CHEMBL346389	-10.4	-7.854	O=C1COc2c(N1)ccc(c2)CN1CCN(CC1)c1ccc(cc1)Cl
CHEMBL3976121	-8.4	-6.8	CNC(=O)[C@]12C[C@@H]2[C@H]([C@@H]([C@@H]1O)O)n1cnc2c1nc(Cl)nc2NC(C1CC1)C1CC1
CHEMBL13086	-5.6	-9.486	CN(CCc1c[nH]c2c1ccs2)C
CHEMBL2012686	-9	-6.8	O[C@@H]1[C@H](O)[C@H]2[C@@H]([C@H]1n1cnc3c1nc(Cl)nc3NC(C1CC1)C1CC1)C2
CHEMBL379238	-9.5	-8.16	O=S(=O)(C(CCCN1CCC[C@@H](C1)c1cnco1)(C)C)c1ccccc1
CHEMBL357807	-10.4	-12.843	COc1ccc2c(c1)CCC1(O2)CCN(CC1)CCCC(=O)c1ccc(cc1)F
CHEMBL278685	-11.4	-6.8	COc1cc2CCN(c2cc1C(F)(F)F)C(=O)Nc1cncc(c1)c1c(F)cccc1F
CHEMBL4070091	-9.8	-8.731	COc1ccccc1N1CCN(CC1)CCCC(=O)Nc1cc[n+]2c(c1)c(C#N)c[nH]2
CHEMBL496860	-12.2	-13.108	Fc1ccc2c(c1)[nH]c(c2[C@@H]1CNCC[C@@H]1F)c1ccc2c(c1)cccc2
CHEMBL2337498	-8.3	-7.279	CCCc1cc2[C@H]3CNC[C@@H]3NC(=O)c2c(c1)Cl
CHEMBL3746806	-9.4	-8.026	CN(S(=O)(=O)c1ccccc1)C1CCN(CC1)CCOc1ccccc1C(C)(C)C
CHEMBL149429	-10.2	-12.041	Clc1ccc(cc1)S(=O)(=O)C1CCN(CC1)CCc1ccc(cc1F)F
CHEMBL3966657	-11.9	-11.709	Fc1ccc2c(c1)onc2[C@@H]1CCN(CC1)CC[C@@H]1CC[C@H](CC1)NC(=O)c1ccnc(c1)N1CCOCC1
CHEMBL1258452	-7.5	-6.8	CCCCN1CCC(CC1)COC(=O)c1ccc(c(c1)OC)N
CHEMBL3403334	-11.1	-7.025	Nc1c2c(sc1S(=O)(=O)c1ccccc1)nc(cc2c1ccccc1)c1ccccc1
CHEMBL590077	-7.9	-7.757	O=C1N[C@@H]2CNCCN2c2c1cccc2
CHEMBL1774539	-10.3	-7.457	F[C@@H](CN1CCN(CC1)c1cccc(c1Cl)Cl)CCNC(=O)c1cc2c(s1)cccc2
CHEMBL3403338	-10.3	-6.449	Clc1ccc(cc1)S(=O)(=O)Nc1ccccc1c1nccc2c1cccc2
CHEMBL1258533	-10.8	-10.644	O=C1NCc2c1cc(OCCCN1CCN(CC1)c1cccc3c1cccc3)cc2
CHEMBL4060403	-10	-11.153	O=Cc1c[nH][n+]2c1cc(cc2)NC(=O)CCCN1CCN(CC1)c1cccc(c1Cl)Cl
CHEMBL157910	-8.6	-6.8	COc1ccc(cc1N1CCNCC1)S(=O)(=O)Nc1cc(Cl)cc(c1Cl)Cl
CHEMBL407909	-7.4	-10.725	CCc1oc2c(c1)c1c(cc2)cnn1C[C@@H](N)C
CHEMBL92656	-7.3	-8.976	C[C@H](Cn1ccc2c1cc(F)cc2)N
CHEMBL2397877	-8.2	-9.616	Clc1ccc2c(c1)C(=O)N1[C@H](C2)CNCC1
CHEMBL519809	-7.6	-6.8	CNC(=O)[C@H]1O[C@H]([C@@H]([C@@H]1O)O)n1cnc2c1ncnc2N
CHEMBL3642808	-11.1	-10.422	Clc1ccc(c(c1)Cl)C(=O)N[C@@H]1CC[C@H](CC1)CCN1CCN(CC1)c1nccc2c1CCO2
CHEMBL240887	-10.6	-10.851	Fc1ccc(c(c1)F)/C=C/c1ccc(cn1)[S@@](=O)c1ccccc1
CHEMBL1084132	-8.3	-7.616	C1CC[C@H](NC1)CN1CCN(C1)c1ccccc1
CHEMBL484956	-10.1	-7.492	C[C@H]1OC(=O)N(C1)Cc1ccc(nc1)c1ccc(cc1F)OC(F)(F)F
CHEMBL497064	-11.1	-13.662	F[C@H]1CCNC[C@H]1c1c([nH]c2c1ccc(c2)F)C(=O)Nc1ccccc1
CHEMBL8642	-6.2	-7.572	COc1ccc(c(c1)C[C@H](N)C)OC
CHEMBL21724	-10.7	-9.928	CN(CCOc1cc(NC(=O)c2ccc(cc2)c2ccc(cc2C)c2noc(n2)C)cc2c1OCC2)C
CHEMBL296189	-10.4	-9.248	O=C(N1CCc2c1cc(c(c2)Cl)C(F)(F)F)Nc1cccnc1
CHEMBL2165137	-9.6	-12.542	Clc1cccc(c1Cl)C1CCN(CC1)CCCCOc1ccc2c(c1)ncs2
CHEMBL2237157	-10.1	-6.192	O=C1CCN2[C@H](N1CCCN1CCN(CC1)c1ncccn1)N[C@H]1[C@@H]2C(=O)[N+](C(=O)[N+]1C)C
CHEMBL1214950	-9	-11.352	O=C(c1ccc(cc1)F)CN1CCN(CC1)C(=O)c1nn(cc1I)C
CHEMBL91549	-8.9	-13.401	CCN(CCc1c([nH]c2c1cccc2)c1ccccc1)C
CHEMBL3642703	-9.6	-11.378	CO[C@H]1CC[C@@H](C1)CC(=O)N[C@@H]1CC[C@H](CC1)CCN1CCN(CC1)c1nccc2c1ccs2
CHEMBL3752900	-7.6	-7.186	C=CCN(CC=C)CCc1c[nH]c2c1cc(Cl)cc2
CHEMBL3973600	-10.9	-11.918	Fc1ccc2c(c1)onc2[C@@H]1CCN(CC1)CC[C@@H]1CC[C@H](CC1)NC(=O)c1ccc(cc1)OC(C)(C)C
CHEMBL73863	-10.1	-6.8	Fc1ccc(cc1)[C@@H](C1CCN(CC1)Cc1ccccc1I)O
CHEMBL198617	-6.9	-8.474	CN(CCCc1c[nH]c2c1c(O)ccc2)C
CHEMBL2022277	-11.3	-8.903	Clc1ccc2c(c1)N=C(NC1CCN(CC1)Cc1ccccc1)c1c(O2)nccc1
CHEMBL291510	-10.7	-9.248	O=C(N1CCc2c1cc(cc2)C(F)(F)F)Nc1ccc(nc1)Oc1cccnc1C
CHEMBL96312	-7.7	-9.792	C[C@H](Cn1ccc2c1c1cc(C)ccc1C2)N
CHEMBL1277216	-11.1	-8.84	OC(=O)[C@@H]1CCN(CC1)[C@H]1CC[C@@]2(C1)Cc1ccccc1Oc1c2cccc1
CHEMBL42327	-8.8	-6.8	O=C(N1CCc2c1cccc2)Nc1cccnc1
CHEMBL3642753	-9.5	-10.716	CC[C@@H](C(=O)N[C@@H]1CC[C@H](CC1)CCN1CCN(CC1)c1nccc2c1CCO2)C
CHEMBL103479	-10.4	-7.234	CN1CCC(CC1)c1c[nH]c2c1nc(cc2)NC(=O)c1ccc(cc1)F
CHEMBL92667	-9.3	-10.422	CN(C[C@@H]1C[C@H]2[C@H](O1)c1ccccc1Cc1c2cccc1)C
CHEMBL440389	-11.3	-13.445	O=C1C[C@H](C)c2c(N1)c(CCN1CCN(CC1)c1nsc3c1cccc3)ccc2C
CHEMBL104	-8.9	-7.476	Clc1ccccc1C(n1cncc1)(c1ccccc1)c1ccccc1
CHEMBL3697979	-10.3	-11.029	O=C(C1(O)CC1)N[C@@H]1CC[C@H](CC1)CCN1CCN(CC1)c1cccc2c1OCO2
CHEMBL3093186	-10.9	-6.8	Fc1cccc2c1nc(OCC1CCN(CC1)CCC(F)(F)F)c1c2nccc1
CHEMBL292921	-8	-9.126	COc1ccc2c(c1)c(CCN1CCCCC1)c[nH]2
CHEMBL3980954	-12.4	-11.703	Fc1ccc2c(c1)onc2[C@@H]1CCN(CC1)CC[C@@H]1CC[C@H](CC1)NC(=O)c1ccc(cc1)N1CCS(=O)(=O)CC1
CHEMBL3676847	-9.9	-11.335	COCCC(=O)N[C@@H]1CC[C@H](CC1)CCN1CC[C@H](CC1)c1coc2c1cccc2
CHEMBL397543	-10.6	-10.023	Fc1ccc(cc1)C(=O)[C@@H]1CCN(CC1)C[C@@H]1CC(=O)c2c(C1)[nH]nc2
CHEMBL715	-10.1	-10.909	CN1CCN(CC1)C1=Nc2ccccc2Nc2c1cc(s2)C
CHEMBL1802360	-10.2	-11.56	Fc1ccc(cc1)OCCCN1CCC(CC1)n1c(=O)[nH]c2c1cccc2
CHEMBL3914002	-8.9	-6.8	Clc1cccc(c1)CNc1nc(Cl)nc2c1nc[nH]2
CHEMBL3676851	-10.2	-11.524	COCC(=O)N[C@@H]1CC[C@H](CC1)CCN1CC[C@H](CC1)c1coc2c1cccc2
CHEMBL1940414	-9.2	-9.979	c1ccc(cc1)OCCCN1CCN(CC1)c1ccccc1
CHEMBL569251	-12.2	-11.831	O=C1Nc2c(C1)c1OC[C@@H](Oc1cc2)CNC[C@@H]1CCc2c(C1)c1cc(F)ccc1[nH]2
CHEMBL2179676	-10	-6.8	Cn1cc2c(c1)c1ccccc1nc2OCC1CCN(CC1)CCN1CCOCC1
CHEMBL3290000	-10.3	-10.91	Fc1ccc2c(c1)onc2C1CCN(CC1)CCCCNS(=O)(=O)c1cccs1
CHEMBL2037531	-9.9	-11.517	O=C(c1nc2c(s1)cccc2)CCCCN1CCC(CC1)c1ccccc1
CHEMBL233692	-9.4	-7.888	COc1ccc(cc1OCCN1CCC(CC1)C)N1Cc2c(C1=O)cccc2Cl
CHEMBL3577342	-8.9	-6.932	CCCCn1nnc(c1)CCCOc1ccc(cc1OC)C(=O)NCCCCN([C@H]1COC(=CC1)C#C)CCC
CHEMBL233440	-10.1	-6.8	COc1ccc(cc1OCCN1CC[C@H](CC1)C)N1C(=O)c2c([C@H]1O)n(c1c2cccc1)C
CHEMBL409662	-10.3	-10.489	CC[C@]1(CCCCN2CCN(CC2)c2ccc(cc2)Cl)C(=O)Nc2c1ccc(c2)F
CHEMBL42273	-9.1	-7.072	O=C(N1CCc2c1ccc(c2)[N](=O)O)Nc1cccnc1
CHEMBL211980	-10	-8.16	O=C1[C@@H](CCN1c1ccc(c(c1)OCCN1CCCCC1)Cl)c1ccc(c(c1)Cl)Cl
CHEMBL91588	-10.1	-7.359	COc1ccccc1N1CCN(CC1)CCC[N+]1C(=O)CC[N@@H+]2[C@H]1N[C@H]1[C@@H]2C(=O)[N+](C(=O)[N+]1C)C
CHEMBL416806	-8.2	-7.888	COc1cc2CCN(c2cc1Br)C(=O)Nc1cccnc1
CHEMBL497963	-9.9	-7.616	Cc1ccc2c(n1)cccc2OCCN1CCC(CC1)Cc1cccc(c1)NS(=O)(=O)C
CHEMBL199186	-10.7	-10.414	O=C(c1ccc(cc1)c1cccs1)N[C@H]1CCN(C1)Cc1ccc(c(c1)Cl)Cl
CHEMBL1278114	-10.3	-9.248	OC(=O)CCN[C@H]1CC[C@@]2(C1)Cc1ccccc1Cc1c2cccc1
CHEMBL602064	-9.1	-12.92	COc1ccc(cc1c1c(Br)cnn1C)NC(=O)Nc1cccc(c1)F
CHEMBL3642702	-10.3	-11.927	O=C(C1CCOCC1)N[C@@H]1CC[C@H](CC1)CCN1CCN(CC1)c1nccc2c1ccs2
CHEMBL3233149	-10.3	-11.5	COc1cc2[C@@H]3CN(CCCC(=O)c4ccc(cc4)F)CC[C@@H]3N3c2c(c1)N(C)CC3
CHEMBL3735434	-8.8	-8.21	COc1ccc(c(c1)CCCN(CCc1ccc2c(c1)OCO2)CCc1ccc(c(c1)OC)OC)OC
CHEMBL474372	-10.1	-7.804	CC(=O)O[C@@]12C[C@H](C)[C@@H](C(=C1)C)[C@@H]1[C@@H]2C(=O)N(C1=O)OCCCN1CCN(CC1)c1ccccn1
CHEMBL252429	-11.8	-11.944	Fc1ccc(cc1)C(=O)N[C@H]1CCc2c1ccc(c2)CCN1CCN(CC1)c1nsc2c1cccc2
CHEMBL3913691	-10.7	-12.513	O=C(C(F)(F)F)N[C@@H]1CC[C@H](CC1)CCN1CCN(CC1)c1nsc2c1cccc2
CHEMBL51	-10.9	-12.478	Fc1ccc(cc1)C(=O)C1CCN(CC1)CC[N+]1C(=O)[NH+]c2c(C1=O)cccc2
CHEMBL3931423	-10.8	-11.768	CC(=O)N[C@@H]1CC[C@H](CC1)CCN1CC[C@H](CC1)c1noc2c1ccc(c2)F
CHEMBL40699	-9.5	-7.208	CC(Sc1cc2CCN(c2cc1C(F)(F)F)C(=O)Nc1cccnc1)C
CHEMBL3642730	-10.4	-11.146	O=C([C@@H]1CCCOC1)N[C@@H]1CC[C@H](CC1)CCN1CCN(CC1)c1nccc2c1CCO2
CHEMBL3233417	-10.5	-8.16	O=C1N(CCCCN2CC[C@H]3[C@@H](C2)c2cccc4c2N3CCN4C)C(=O)[C@@H]2[C@H]1CCCC2
CHEMBL41347	-8.6	-7.208	O=C(N1CCc2c1c(Cl)c(cc2)Cl)Nc1cccnc1
CHEMBL330303	-10.6	-13.221	CCN(CCc1c([nH]c2c1cccc2)c1cc(cc(c1)C(F)(F)F)C(F)(F)F)C
CHEMBL2237161	-9.8	-8.5	COc1ccccc1N1CCN(CC1)CCCN1CCCCN2[C@@H]1N[C@H]1[C@H]2C(=O)[N+](C(=O)[N+]1C)C
CHEMBL3358102	-10.1	-8.85	COc1cccc(c1)N1CCN(CC1)CCCCNC(=O)c1cc2c(n1C)cccc2
CHEMBL2011865	-11	-6.484	Clc1ccc2c(c1)C(C(=O)N2)(c1c[nH]c2c1cccc2)c1c[nH]c2c1cccc2
CHEMBL3642800	-9.2	-11.025	O=C(C(O)(C)C)N[C@@H]1CC[C@H](CC1)CCN1CCN(CC1)c1nccc2c1CCO2
CHEMBL350567	-10.8	-11.653	O=C(c1ccccc1)CCCN1CC[C@H]2[C@@H](C1)c1cccc3c1N2CCCS3
CHEMBL3289944	-9.9	-12.781	Cc1cccc(c1)S(=O)(=O)NCCCCN1CCN(CC1)c1nsc2c1cccc2
CHEMBL474174	-9.7	-8.389	COc1ccccc1N1CCN(CC1)CCCON1C(=O)[C@@H]2[C@H](C1=O)[C@@]1(OC(=O)C)C[C@@H]([C@@H]2C(=C1)C)C
CHEMBL102347	-6	-7.44	NCCc1cc(OC)c(c2c1CCO2)OC
CHEMBL3928983	-8.7	-6.8	O[C@H]1[C@H](n2cnc3c2nc(Cl)nc3NC(C2CC2)C2CC2)[C@@H]2[C@]([C@H]1O)(C2)C(=O)O
CHEMBL1242923	-10.3	-8.143	O=C(Cc1ccccc1)NC1CCN(CC1)CCCN1C(=O)COc2c1cccc2
CHEMBL3402660	-9	-6.924	CN([C@H]1Cc2ccccc2[C@@H](C1)c1ccc(cc1)[N](=O)O)C
CHEMBL3403341	-11	-6.791	Clc1ccc2c(c1)c(Nc1ccc(cc1)C)c(cn2)S(=O)(=O)c1ccccc1
CHEMBL18972	-10.1	-11.702	O[C@@H](c1ccccc1)C1CCN(CC1)CCc1ccccc1
CHEMBL252430	-11.4	-12.468	O=C(c1cccnc1)N[C@H]1CCc2c1ccc(c2)CCN1CCN(CC1)c1nsc2c1cccc2
CHEMBL1278113	-11.9	-8.84	OC(=O)[C@H]1NCCN(C1)[C@H]1CC[C@@]2(C1)Cc1ccccc1Cc1c2cccc1
CHEMBL386215	-9.9	-8.16	COc1ccc(cc1OCCN1CCCCC1)N1CC[C@H](C1=O)c1cccc(c1)Cl
CHEMBL473996	-9.8	-7.554	CCO[C@]12CC[C@H](C(=O)C1)[C@@H]1[C@@H]2C(=O)N(C1=O)CCCCN1CCN(CC1)c1ccccc1OC
CHEMBL1774083	-10.9	-10.787	O=C1CCc2c(N1)nc(cc2)OCCCCN1CCN(CC1)c1ccc(c2c1cccc2)F
CHEMBL164338	-10.3	-9.918	CCOC(=O)Nc1cc(F)ccc1C(=O)CCCN1CC[C@H]2[C@@H](C1)c1cccc3c1N2CCCS3
CHEMBL2115252	-7.4	-9.52	C[C@H](Cn1ccc2c1cc(F)c(c2)F)N
CHEMBL11	-8	-9.379	CN(CCCN1c2ccccc2CCc2c1cccc2)C
CHEMBL473988	-10.9	-8.869	C[C@H]1C[C@@]2(C)CC(=O)[C@@H]1[C@@H]1[C@@H]2C(=O)N(C1=O)OCCCN1CCN(CC1)c1ccccc1
CHEMBL190584	-7.1	-10.018	C[C@@H]1CNC[C@@H]2N1c1c(C2)cccc1C
CHEMBL3233412	-11.3	-11.699	Fc1ccc2c(c1)onc2CCCN1CC[C@H]2[C@@H](C1)c1cccc3c1N2CCN3C
CHEMBL404581	-10.9	-10.956	Fc1ccc(cc1)c1nc(Cc2ccccc2)nc2c1CCCNC2
CHEMBL370128	-10.3	-7.103	COc1ccc(cc1N1CCN(CC1)C)NC(=O)N1CCN(CC1)c1ccccc1Cl
CHEMBL9446	-11.8	-10.023	Fc1ccc2c(c1)CC(=O)N2C1CCN(CC1)CCN1CCCc2c(C1=O)cccc2
CHEMBL253708	-9	-6.8	Oc1ccc(cc1)[C@@]1(C)C(=O)Nc2c(C1=O)c(Cl)cc(c2)Cl
CHEMBL3403330	-10	-6.434	Brc1ccc(s1)S(=O)(=O)Nc1ccn(n1)Cc1cccc2c1cccc2
CHEMBL1258671	-8.4	-6.8	CCCCN1CCC(CC1)COC(=O)c1cc(F)c(c2c1OCCO2)N
CHEMBL3664883	-11.7	-9.769	Fc1ccc(cc1)S(=O)(=O)N[C@@H]1CC[C@H](CC1)CCN1CC[C@H](CC1)c1cccc2c1OCO2
CHEMBL21369	-9.1	-8.84	CN1CCN(CC1)c1cccc(c1)NC(=O)c1ccc(c(c1)C)Br
CHEMBL3955519	-8.4	-6.8	CCOC(=O)[C@]12C[C@@H]2[C@H]([C@@H]([C@@H]1O)O)n1cnc2c1nc(Cl)nc2NC(C1CC1)C1CC1
CHEMBL14726	-10.8	-9.52	COc1cc2CCN(c2cc1C(F)(F)F)C(=O)Nc1ccc(nc1)Oc1cccnc1
CHEMBL1774062	-10.3	-12.379	O=C1CCc2c(N1)nc(cc2)CCCCCN1CCN(CC1)c1cccc(c1Cl)Cl
CHEMBL3402664	-8.7	-9.822	CN([C@H]1Cc2ccccc2[C@@H](C1)c1ccc(cc1)Br)C
CHEMBL55792	-9.6	-9.112	CCc1ncccc1Oc1ccc(cn1)NC(=O)N1CCc2c1cc(Cl)c(c2)C
CHEMBL2179672	-10.9	-10.2	OCc1ccc(cc1)CCN1CCC(CC1)COc1nc2ccccc2c2c1cn(c2)C
CHEMBL3609174	-10.6	-9.016	Fc1ccc(cc1)Nc1nc(nc2c1cccc2)N1CCOCC1
CHEMBL3664872	-12.3	-10.421	O=C([C@@H]1COc2c(C1)cccc2)N[C@@H]1CC[C@H](CC1)CCN1CC[C@H](CC1)c1cccc2c1OCO2
CHEMBL53939	-10.6	-8.16	Cc1cccc(n1)COc1ccc(cn1)NC(=O)N1CCc2c1cc(c(c2)C)C(F)(F)F
CHEMBL2326175	-11.2	-9.589	CN1CCC(CC1)c1cn(c2c1cc(cc2)c1ncn(n1)C)c1ccc(cc1)F
CHEMBL368816	-11	-11.653	N#Cc1ccc(cc1)S(=O)(=O)C1(F)CCN(CC1)CCc1ccc(cc1F)F
CHEMBL4065797	-8.2	-7.387	CCCN1CCCN(CC1)c1ccc(c2c1OCC(=O)N2)O
CHEMBL3814485	-9.6	-9.052	COc1cc(CCN(CCc2ccc3c(c2)OCO3)CCCc2ccc(cc2)Br)ccc1OC
CHEMBL164471	-11.2	-12.476	Fc1ccc2c(c1)onc2[C@@H]1CCN(CC1)CC[C@@H]1CCc2c(C1=O)cco2
CHEMBL569484	-10.4	-12.343	O=C(Nc1ccc(cc1)Cl)Nc1ccc(c(c1)c1ccnn1C)OCCN1CCCC[C@@H]1C
CHEMBL3358492	-9.9	-10.061	COc1cccc(c1)N1CCN(CC1)CCCCNC(=O)c1cc2c(o1)cccc2
CHEMBL207386	-11.6	-11.611	Fc1ccc(c(c1)F)CCC1CCN(CC1)C(=O)c1cccc2c1nccc2
CHEMBL598173	-10	-12.512	COc1ccc(cc1c1c(Cl)cnn1C)NC(=O)Nc1ccc(cc1F)F
CHEMBL417957	-8	-9.842	COc1ccc(cc1)CNCCc1c[nH]c2c1cc(OC)cc2
CHEMBL3695382	-11	-10.373	O=C(C1CC1)N[C@@H]1CC[C@H](CC1)CCN1CC[C@H](CC1)c1cccc2c1CCO2
CHEMBL472983	-10.8	-7.724	C[C@H]1C[C@@]2(C)CC(=O)[C@@H]1[C@@H]1[C@@H]2C(=O)N(C1=O)CCCCN1CCN(CC1)Cc1ccccc1
CHEMBL46523	-11.3	-10.471	c1ccc(cc1)CN1CCC[C@@H](C1)c1c([nH]c2c1cccc2)c1ccccc1
CHEMBL1080907	-12.8	-6.8	C[C@H]1CN(CCN1C(=O)c1ccc2c(c1)[nH]cc2)C(=O)c1ccc(cc1)c1ccccc1C
CHEMBL290395	-9.5	-7.616	Clc1ccc2c(c1)CCN2C(=O)Nc1cccnc1
CHEMBL2337102	-10.3	-8.014	COc1ccc(c(c1)C(F)(F)F)c1cc2CCCN3c2c(c1)[C@@H]1CNCC[C@H]31
CHEMBL202324	-7.9	-8.073	C=CCN[C@H](Cn1ccc2c1c1cccnc1cc2)C
CHEMBL357995	-9	-8.629	O=C(c1ccccc1)O[C@H](COc1cccc2c1cc([nH]2)C)CNC(C)(C)C
CHEMBL3642781	-10.2	-11.215	O=C(C1CCOCC1)N[C@@H]1CC[C@H](CC1)CCN1CCN(CC1)c1ncc(c2c1cco2)C
CHEMBL3664866	-11.1	-10.569	O=C(C1CCC1)N[C@@H]1CC[C@H](CC1)CCN1CC[C@H](CC1)c1cccc2c1OCO2
CHEMBL3676886	-11.2	-10.929	Cc1noc(c1)C(=O)N[C@@H]1CC[C@H](CC1)CCN1CC[C@H](CC1)c1coc2c1cccc2
CHEMBL3676874	-11	-11.241	O=C(C[C@@H]1CCCO1)N[C@@H]1CC[C@H](CC1)CCN1CC[C@H](CC1)c1coc2c1cccc2
CHEMBL257503	-7.1	-9.589	C[C@@H](Cn1ncc2c1ccc(c2)F)N
CHEMBL1631540	-10.5	-8.16	Cc1ccc2c(n1)cccc2N1CCN(CC1)CCc1cccc(c1)N1CCNC1=O
CHEMBL378669	-11.5	-12.302	CN1CCN(CC1)C1=Nc2cc(Cl)ccc2N(c2c1cccc2)NC(=O)c1c(N)cccc1Cl
CHEMBL391984	-10.5	-10.05	Fc1ccc(cc1)C(=O)[C@@H]1CCN(CC1)C[C@@H]1CC(=O)c2c(C1)onc2C
CHEMBL608151	-7.7	-9.248	CCOC[C@@H]1[C@@H]2[C@]1(CNC2)c1ccc(c(c1)Cl)Cl
CHEMBL220789	-8.1	-6.8	O=C1N2CC(C)(C)NC[C@H]2c2c1c(ccc2)C(F)(F)F
CHEMBL438980	-12	-13.253	O=C1C[C@H](c2ccccc2)c2c(N1)c(ccc2)CCN1CCN(CC1)c1nsc2c1cccc2
CHEMBL3695379	-11.4	-10.459	O=C(C1CCC1)N[C@@H]1CC[C@H](CC1)CCN1CC[C@H](CC1)c1cccc2c1CCO2
CHEMBL481153	-10.2	-7.643	O=C(N1c2ccccc2Sc2c1cccc2)OCCN1CCCC1
CHEMBL27251	-9.8	-8.607	CN1CCc2c3[C@H]1Cc1cccc4c1c3c(cc2)[C@H]4N
CHEMBL473564	-10.2	-8.184	CC(=O)O[C@@]12C[C@H](C)[C@@H](C(=C1)C)[C@H]1[C@H]2C(=O)N(C1=O)CCCCN1CCN(CC1)c1ccccn1
CHEMBL3695437	-10.9	-9.824	CC(=CC(=O)N[C@@H]1CC[C@H](CC1)CCN1CC[C@H](CC1)c1cccc2c1CCO2)C
CHEMBL373032	-10.8	-7.142	O=C(c1cccc(c1)c1cccs1)N[C@H]1CCN(C1)Cc1ccc(cc1)OC(F)(F)F
CHEMBL321785	-10	-9.409	CC(Oc1ccccc1Cc1c(N)nc(nc1N)SCCN1CCN(CC1)Cc1cccc(c1)C(F)(F)F)C
CHEMBL3664878	-11.2	-11.432	O=C(C1(O)CCCCC1)N[C@@H]1CC[C@H](CC1)CCN1CC[C@H](CC1)c1cccc2c1OCO2
CHEMBL293760	-8.1	-7.694	COc1ccc2c(c1)c(CCNCc1ccc(cc1)[N](=O)O)c[nH]2
CHEMBL1224034	-9.5	-6.8	Fc1ccc2c(c1)[C@@H]1[C@H](CS2)CON1C(=O)NC1CCCCC1
CHEMBL1082474	-8.5	-11.893	OCCNCCOc1ccc(cc1c1ccnn1C)NC(=O)c1cccc(c1)OC
CHEMBL10780	-8.2	-7.257	NCC(c1ccccc1)c1ccccc1
CHEMBL223584	-8.1	-6.8	O=C1N2CCNC[C@@H]2c2c1c(ccc2)C(F)(F)F
CHEMBL76099	-8.7	-8.437	CCOc1ccccc1c1cccc2c1N1CCNCC[C@@H]1C2
CHEMBL55969	-9.9	-9.52	O=C(N1CCc2c1cc(c(c2)C)C(F)(F)F)Nc1ccc(nc1)OCc1cncn1C
CHEMBL238760	-10.8	-11.5	Fc1ccc(c(c1)F)/C=C/c1ccc(cn1)[S@@](=O)c1ccccc1F
CHEMBL60757	-8.6	-10.231	COc1ccc2c(c1)c(CCNCCCc1ccccc1)c[nH]2
CHEMBL210059	-9.7	-7.208	COc1ccc(cc1OCCN1CCCCC1)C1=CCN(C1=O)c1ccc(cc1)OC
CHEMBL170854	-7.3	-8.391	NCCc1c(C)n2c3c1cccc3CCC2
CHEMBL3897499	-10.6	-6.8	CCCN1CC[C@@H]2[C@H]3[C@H]1CCC[C@@H]3[C@H](c1c2cc2ccc(cc2n1)C(F)(F)F)CC
CHEMBL3697987	-10.4	-11.327	O=C(C1(O)CCCCC1)N[C@@H]1CC[C@H](CC1)CCN1CCN(CC1)c1cccc2c1OCO2
CHEMBL3409037	-9.2	-7.708	O=C([C@@H]1CCCN1C(=O)CCCCCCN1CCN(CC1)c1ccccc1C(C)C)N1CCCCC1
CHEMBL360328	-7.5	-7.965	Clc1ccc2c(c1)[C@@H](C)CNCC2
CHEMBL1765684	-10.2	-8.088	COc1ccc(cc1)c1c(C)c(nn1c1ccccc1Br)C(=O)NC1(C#N)CCCCC1
CHEMBL101008	-7.3	-11.437	C[C@H](Cc1c2OCCc2c(c2c1CCO2)Br)N
CHEMBL3746771	-8.2	-8.506	Cn1ncc(c1)S(=O)(=O)N(C1CCN(CC1)CCOc1ccccc1C(C)(C)C)C
CHEMBL308480	-11.4	-10.822	Fc1ccc(cc1)C(=O)[C@@H]1CCN(CC1)C[C@@H]1CC(=O)c2c(C1)cccc2
CHEMBL608689	-8.1	-8.077	CN(CCCC(c1ccccc1)c1ccccc1)C
CHEMBL62919	-11.1	-13.148	Fc1ccc(cc1)C(=O)C1CCN(CC1)CC[N+]1C(=S)[NH+]c2c(C1=O)cccc2
CHEMBL83894	-11.3	-13.361	Fc1ccc(cc1)N1CCN(CC1)CCCN1c2cccc3c2c(S1(=O)=O)ccc3
CHEMBL92809	-9.8	-6.8	COc1cc(OC)c(cc1C(=O)CCCCN1CCC2(CC1)NC(=O)NC2=O)NS(=O)(=O)c1ccc(cc1)NC(=O)C

## Sheet: a2ar
Reference					Validation
ID	DS	EXP	SMILES		ID	DS	EXP	SMILES
CHEMBL235296	-10.3	-6.8	COc1ccc(cc1)C(=O)N[C@H]1N[C@H]2CCCC[C@@H]2[N+]2[N@H+]1N[C@@H](C2=O)c1ccc(cc1)Cl		CHEMBL2382425	-8.5	-9.634	O=C(Nc1sc(=O)c2c(n1)scc2)CCCc1ccccc1
CHEMBL3114168	-8.2	-5.44	CCOC(=O)c1nc(NC(=O)c2ccc(cc2)C)nc2c1cn(n2)CC(C)(C)C		CHEMBL508451	-8.9	-11.467	Nc1nc(c2ccco2)c2c(n1)n(nn2)Cc1cccc(c1)[N](=O)O
CHEMBL113468	-8.5	-9.682	CCN(C(=O)c1cc(N)c2[n+](c1)nc([nH]2)c1ccc(o1)Br)CCc1ccccn1		CHEMBL168912	-8.6	-8.16	COc1cccc(c1)c1n[nH]c(n1)CCc1ccc(c(c1)Cl)Cl
CHEMBL602480	-10.8	-5.44	Cc1ccc2c(c1)c1cc(nc(c1c(=N)o2)N)c1ccc2c(c1)OCO2		CHEMBL307748	-9.7	-11.535	N[C@@H]1N[C@@H]2N(CCCc3ccc4c(c3)OCO4)NC[C@@H]2[C@H]2[N@@H+]1N[C@@H](N2)c1ccco1
CHEMBL17003	-8.9	-7.864	CCC[N+]1[C@@H]2N[C@@H](N[C@@H]2C(=O)[N+](C1=O)CCC)c1ccc(cc1)OCC(=O)Nc1ccc(cc1)Br		CHEMBL252171	-8.6	-11.831	CN1CCN(CC1)CC(=O)Nc1nc(nc(c1)n1nc(cc1C)C)c1ccco1
CHEMBL16867	-9.3	-12.904	N[C@@H]1N[C@@H]2NN(C[C@@H]2[C@H]2[N@@H+]1N[C@H](N2)c1ccco1)CCc1ccccc1		CHEMBL373827	-10.5	-10.212	CSc1nc(N)nc(n1)c1cccc(c1)c1ccc2c(c1)cc[nH]2
CHEMBL251875	-9	-7.209	CC[N+]1C(=O)[NH+][C@@H]2[C@H](C1=O)N[C@@H](N2)c1cnn(c1)Cc1cccc(c1)F		CHEMBL259164	-9.6	-10.567	Nc1nc(c2ccccc2)c2c(n1)n(cn2)C(=O)NCc1ccccc1
CHEMBL34097	-9.3	-8.16	CCC[N+]1[C@@H]2N[C@@H](N[C@@H]2C(=O)[N+](C1=O)CCC)c1cc(nn1C)NC(=O)Cc1ccc(cc1)OCc1ccc(cc1)[N](=O)O		CHEMBL240846	-8.6	-12.542	COCCCOc1ccc(cc1)N1CCN(CC1)CCN1NC[C@H]2[C@H]1N[C@@H](N)[N@@H+]1[C@H]2N[C@H](N1)c1ccco1
CHEMBL1271120	-10	-10.107	N#Cc1cccc(c1)C(=O)Nc1nc2c(n1CCNC(=O)C)ncc(c2)C(=O)N1CCCCC1		CHEMBL198345	-7.9	-7.33	CCC[N+]1C(=O)[C@H]2N[C@H](C[C@H]2[N+](C1=O)C)c1ccc(cc1)OCC(=O)O
CHEMBL136689	-8.8	-11.524	COc1ccc(cc1)CCCN1NC[C@H]2[C@@H]1N[C@@H](N)[N@@H+]1[C@H]2N[C@H](N1)c1ccco1		CHEMBL456287	-9.4	-11.392	CC(=O)Nc1cc(nc(n1)n1nc(cc1C)C)N1CCc2c(C1)cccc2
CHEMBL603493	-9.2	-5.44	N#Cc1c(SCC(=O)c2ccc(cc2C)C)nc(c(c1c1cccs1)C#N)N		CHEMBL1269900	-9.7	-6.8	N#Cc1cccc(c1)C(=O)Nc1nc2c(n1CCCOC(C)C)ncc(c2)C(=O)N1CCOCC1
CHEMBL285819	-7.1	-9.281	OC[C@H]1O[C@H]([C@@H]([C@@H]1O)O)n1cnc2c1nc(Cl)nc2N		CHEMBL2413249	-10.9	-8.201	CN1C[C@H]2[C@@H](N1)N[C@H]([N@@H+]1[C@H]2N[C@H](N1)c1ccco1)NNC(=S)Nc1ccc(c(c1)C(=O)O)[C@@H]1[C@H]2C=CC(=O)C=C2Oc2c1ccc(c2)O
CHEMBL1171165	-9	-11.591	CCN(c1ccc(c2c1sc(n2)NC(=O)c1cnn(c1)Cc1cccc(c1)F)OC)C(=O)C		CHEMBL3754353	-9.4	-9.522	CNc1nc(NC(=O)Nc2ccccc2)[n+]2c(n1)nc([nH]2)c1ccco1
CHEMBL484900	-9.3	-8.916	CCC[N+]1C(=O)[NH+][C@@H]2[C@H](C1=O)N[C@@H](N2)c1ccc(cc1)S(=O)(=O)N1CCN(CC1)Cc1cccc(c1)F		CHEMBL265464	-9.8	-7.055	O[C@@H](c1nc(nc2c1cccc2)C(F)(F)F)c1ccccc1
CHEMBL3764249	-8.5	-9.242	Nc1nc(C(=O)NCCc2ccccc2)c2c(n1)c(F)ccc2		CHEMBL342906	-9.7	-9.109	O=C(N[C@H]1N[C@H]2NN(C[C@H]2[C@@H]2[N@H+]1N[C@H](N2)c1ccco1)CCCc1ccccc1)Nc1cccc(c1)Cl
CHEMBL197963	-8.2	-6.8	COc1ccc2c(c1)nc([nH]2)c1cnc2c(n1)cccc2		CHEMBL32289	-8.5	-8.16	CCC[N+]1[C@@H]2N[C@H](N[C@H]2C(=O)[N+](C1=O)CCC)c1cc(nn1C)NC(=O)Cc1ccc(cc1)F
CHEMBL198779	-8.5	-8.268	Cc1cccc2c1nc([nH]2)c1cnc2c(n1)cccc2		CHEMBL611089	-8.8	-8.16	CCNC(=O)[C@H]1O[C@@H]([C@@H]([C@@H]1O)O)n1cnc2c1ncnc2NC(=O)Nc1ccc(cc1)S(=O)(=O)N1CCOCC1
CHEMBL3121721	-7.4	-13.059	CCN(CCOc1ccc(cc1)[C@@H]1N[C@@H]2[C@H](N1)C(=O)[N+](C(=O)[N+]2C)C)CC		CHEMBL3410319	-9.3	-5.44	CCOC(=O)c1nc(nc2c1cn(n2)C)N(C(=O)c1ccc(c(c1)F)F)C(=O)c1ccc(c(c1)F)F
CHEMBL284969	-8.2	-7.929	OC[C@H]1O[C@H]([C@@H]([C@@H]1O)O)n1cnc2c1nc(Cl)nc2NC1CCCC1		CHEMBL360241	-9.6	-12.372	Nc1nc2c3cc(ccc3Cc2c(n1)c1ccc(o1)Br)C(C)C
CHEMBL1087189	-10.7	-11.407	Nc1nc2c3cc(ccc3C(=O)c2c(n1)c1ccccc1)CN1CCCC1		CHEMBL3912080	-8.9	-7.349	Clc1nc(NC(C2CC2)C2CC2)c2c(n1)n(cn2)[C@]12C[C@@H]([C@@H]([C@@H]2C1)O)O
CHEMBL7334	-9.4	-7.42	Oc1ccc(cc1O)c1nnc2[n+](c1O)c1ccccc1[nH]2		CHEMBL488541	-9.6	-8.931	CCC[N+]1C(=O)[NH+][C@@H]2[C@@H](C1=O)N[C@H](N2)c1ccc(cc1)S(=O)(=O)N1CCN(CC1)CCc1ccccc1
CHEMBL602467	-8.4	-5.44	Nc1ccc(cc1)c1[nH]c2c(n1)c(N)ccc2		CHEMBL3763514	-11.8	-11.653	Nc1nc(C(=O)NCc2cccc3c2ncc(c3)C(=O)N2CCN(CC2)c2ccccn2)c2c(n1)c(F)ccc2
CHEMBL482161	-9.4	-11.591	CCN(c1nc(N)[n+]2c(c1)[nH]c(n2)c1ccco1)CCc1ccc(cc1)F		CHEMBL259337	-7.5	-10.725	CCc1nc2ccsc2c(n1)c1ccccn1
CHEMBL2419140	-8.7	-13.401	N#Cc1sc(=S)n(c1/N=C/c1ccc(cc1)Cl)c1ccccc1		CHEMBL3740939	-8.1	-7.386	CCn1nnc(n1)[C@H]1O[C@H]([C@@H]([C@@H]1O)O)n1cnc2c1nc(nc2N)N(C)C
CHEMBL2391844	-10.2	-8.82	Nc1nc(nc(n1)N(C)C)c1sc(nc1c1ccccc1)NC(=O)c1ccccc1		CHEMBL100513	-8.3	-5.44	OC[C@H]1O[C@H]([C@@H]([C@@H]1O)O)n1cnc2c1nc(nc2N)c1cnn(c1)CC(=O)N(C)C
CHEMBL2112157	-8.3	-6.8	CNC(=O)[C@@]12C[C@H]2[C@H]([C@@H]([C@@H]1O)O)n1cnc2c1nc(Cl)nc2NCc1cc(OC)ccc1OC		CHEMBL167025	-7.6	-7.186	COc1cccc(c1)c1n[nH]c(n1)CN1CCCCC1
CHEMBL2070728	-8.6	-7.208	N#C/C(=N\Nc1ccc(cc1)S(=O)(=O)N)/c1nc2c([nH]1)cccc2		CHEMBL241110	-9.5	-12.041	N[C@@H]1N[C@@H]2N(CCN3CCN(CC3)c3ccc(c(c3)F)F)NC[C@@H]2[C@H]2[N@@H+]1N[C@@H](N2)c1ccco1
CHEMBL1090242	-9.9	-5.44	COc1ccc(cc1)[C@@H]1N[N@@H+]2[C@H](N1)[C@@H]1CN(N[C@@H]1N[C@@H]2NC(=O)c1ccccc1)C		CHEMBL21654	-9.8	-7.423	Clc1ccc(cc1)[C@H]1N[N@H+]2[C@@H](N1)[C@H]1CNN([C@H]1N[C@H]2N)CCc1ccccc1
CHEMBL3314896	-8.5	-9.403	CCOC(=O)c1cnc([n+]2c1[nH]c(n2)c1ccco1)NCc1ccc(cc1)C		CHEMBL406298	-6.8	-10.681	Nc1nc2ccsc2c(n1)c1ccco1
CHEMBL4097391	-8.9	-11.108	COc1cccc(c1)[C@H]1N[C@@H](N)[C@@H]2[N+](C1)C(=O)N(N2)c1ccccc1		CHEMBL505787	-8.7	-11.774	Nc1nc(c2scc(n2)C)c2c(n1)n(nn2)Cc1ccccc1F
CHEMBL3742187	-8.3	-5.031	N=C1N(Cc2ccccc2)C[C@H]2N1CCCC2		CHEMBL3741961	-8.3	-5.031	COc1ccc(cc1)C[C@H]1CN(C(=N)N1)Cc1ccccc1
CHEMBL3703594	-8.4	-9.072	O[C@@H]1CS[C@H]([C@H]1O)n1cnc2c1ncnc2NCc1cccc(c1)Br		CHEMBL1098400	-7.8	-6.8	CNC(=O)[C@H]1O[C@H]([C@@H]([C@@H]1O)O)n1cnc2c1ncnc2NC[C@H]1CC(N(C1(C)C)O)(C)C
CHEMBL3985442	-8.2	-8.591	C#CCCCCCC(=O)N[C@H]1N[C@H]2NN(C[C@H]2[C@@H]2[N@H+]1N[C@@H](N2)c1ccco1)C		CHEMBL469673	-9.4	-11.699	COc1ccc2c(c1)CCN(C2)CCN1NC[C@H]2[C@@H]1N[C@@H](N)[N@@H+]1[C@H]2N[C@@H](N1)c1ccco1
CHEMBL1270415	-9.5	-9.954	COCCCn1c(NC(=O)c2cccc(c2)C#N)nc2c1ccc(c2)C(=O)N1CCCCC1		CHEMBL166939	-8.7	-9.731	COc1cccc(c1)c1n[nH]c(n1)Cc1ccc(c(c1)F)F
CHEMBL602486	-10.6	-5.44	Nc1c(/C=N/c2ccccc2)ccc2c1C(=O)c1ccccc1C2=O		CHEMBL17127	-9.2	-11.947	N[C@@H]1N[C@H]2N(NC[C@@H]2[C@H]2[N@@H+]1N[C@@H](N2)c1ccco1)CCc1ccccc1
CHEMBL294590	-7.6	-7.813	Nc1ncnc2c1ncn2C1CCCC1		CHEMBL399214	-9.1	-7.209	OC[C@H]1O[C@H]([C@@H]([C@@H]1O)O)n1cnc2c1nc(nc2N[C@]12CC[C@@H](C2)CC1)n1cccn1
CHEMBL1096692	-9.2	-6.8	COc1ccc(cc1)C(=O)Nc1ncnc2c1cn(n2)Cc1ccccc1		CHEMBL2180912	-8.3	-8.465	OCC(N[C@@H]1N[C@H]2NN(C[C@@H]2[C@H]2[N@@H+]1N[C@H](N2)c1ccco1)C)CO
CHEMBL426565	-9.9	-8.809	CC(=O)Nc1cc(nc(n1)c1ccccc1)c1ccccc1		CHEMBL282888	-9.3	-13.221	OCC1(CO)Oc2c(O1)cc(cc2)CCCN1NC[C@H]2[C@@H]1N[C@@H](N)[N@@H+]1[C@H]2N[C@H](N1)c1ccco1
CHEMBL594455	-8.1	-11.233	Nc1nc(cc(n1)c1ccc(o1)C)C(=O)NCc1nccn1C(C)C		CHEMBL240647	-8.7	-11.774	C[S@@](=O)COc1ccc(cc1)N1CCN(CC1)CCN1NC[C@H]2[C@H]1N[C@@H](N)[N@@H+]1[C@H]2N[C@H](N1)c1ccco1
CHEMBL513009	-9.3	-11.421	Clc1nccc(c1)CN1CCC[C@@H]1NCc1nc(N)[n+]2c(n1)[nH]c(n2)c1ccco1		CHEMBL601515	-9.7	-11.019	O[C@@H]1[C@@H](NC(=O)C2CCC2)C[C@H]([C@@H]1O)n1cnc2c1nc(NCCc1ncn(c1)C(C)C)nc2NCC(c1ccccc1)c1ccccc1
CHEMBL32757	-9	-8.16	CCC[N+]1[C@H]2N[C@@H](N[C@@H]2C(=O)[N+](C1=O)CCC)c1cc(nn1C)NC(=O)Cc1ccc(cc1)O		CHEMBL2181966	-8	-5.44	CCCCC#Cc1nc2c(n1[C@@H]1O[C@@H]([C@H]([C@H]1O)O)CO)ncnc2N
CHEMBL600818	-8.9	-5.44	O=C(N1CCc2c(C1)sc1c2c(N)ncn1)CN1CSCC1=O		CHEMBL329712	-8.5	-8.731	OC[C@H]1O[C@H]([C@@H]([C@@H]1O)O)n1cnc2c1nc(nc2N)n1ncc(c1)C(=O)NC1CCCC1
CHEMBL4078360	-9.4	-5.44	O[C@@H]1[C@H](O)[C@H](O[C@H]1n1cnc2c1nc(Cl)nc2Nc1ccc(cc1F)Cl)Cn1nc(cc1C)C		CHEMBL442338	-9	-11.421	CCOC(=O)c1ccc(cc1)CCCN1NC[C@H]2[C@@H]1N[C@@H](N)[N@@H+]1[C@H]2N[C@H](N1)c1ccco1
CHEMBL4088238	-8.5	-6.788	O[C@@H]1[C@H](O)[C@H](O[C@H]1n1cnc2c1nc(Cl)nc2NC1CCCC1)Cn1nc(cc1C)C		CHEMBL164381	-9.5	-9.321	CCN1C[C@H]2[C@@H](N1)N[C@H]([N@H+]1[C@@H]2N[C@H](N1)c1ccco1)NC(=O)Nc1cccc(c1)OC
CHEMBL65271	-9	-8.136	CCN1C[C@@H]2[C@H](N1)N[C@@H]([N@H+]1[C@@H]2N[C@H](N1)c1ccco1)NC(=O)Nc1ccc(cc1)OC		CHEMBL2419145	-9.3	-11.667	N#Cc1sc(=S)n(c1/N=C/c1ccc(cc1)F)CCc1ccccc1
CHEMBL2071040	-9.4	-7.209	CC(NC(=O)N1CCC(CC1)NC(=O)N[C@@H]1N[C@@H]2NN(C[C@@H]2[C@H]2[N@@H+]1N[C@@H](N2)c1ccco1)C)C		CHEMBL200732	-8.4	-9.046	CNC(=O)[C@H]1S[C@H]([C@@H]([C@@H]1O)O)n1cnc2c1nc(Cl)nc2NCc1cccc(c1)I
CHEMBL410285	-8.4	-8.16	CCC[N+]1[C@H]2N[C@@H](N[C@@H]2C(=O)[N+](C1=O)CCC)c1nn(c(c1I)C)CC(=O)Nc1ccc(cc1)Cl		CHEMBL469520	-9.6	-11.831	CN1CC[C@H](C1)Oc1cc(F)cc(c1)c1cc(NC(=O)C)nc(n1)n1nc(cc1C)C
CHEMBL260146	-9.4	-12.24	Nc1nc(c2ccco2)c2c(n1)n(nc2)C(=O)NCc1ccccc1		CHEMBL3093227	-8.5	-7.612	COc1ccc(cc1)CCN1CCCN2[C@H]1N[C@H]1[C@@H]2C(=O)[N+](C(=O)[N+]1CC)CC
CHEMBL81	-11	-8.06	Oc1ccc2c(c1)sc(c2C(=O)c1ccc(cc1)OCCN1CCCCC1)c1ccc(cc1)O		CHEMBL522152	-8.4	-8.6	CNC(=O)[C@H]1S[C@H]([C@@H]([C@@H]1O)O)n1cnc2c1ncnc2NCc1cccc(c1)I
CHEMBL257984	-9	-7.995	Nc1nc(c2ccco2)c2c(n1)n(nc2)Cc1cccc(c1)C(=O)O		CHEMBL3114150	-8.2	-8.104	Cc1ccc(cc1)C(=O)Nc1nc(Cl)c2c(n1)nn(c2)C(C)C
CHEMBL4099543	-8.1	-10.449	COc1cnc(c2c1nc(s2)NC(=O)C(Oc1c(F)cccc1F)(C)C)N1CCOCC1		CHEMBL577357	-9.4	-8.783	Brc1cc(Br)c(c(c1)Br)CCN1N[C@@H]2[C@H](C1)[C@@H]1N[C@H](N[N@@H+]1[C@@H](N2)N)c1ccco1
CHEMBL192198	-9.9	-6.8	Fc1ccc(cc1)C1=N[N+]2[N+](C1=O)c1ccccc1[NH+]C2=O		CHEMBL275427	-9	-9.145	CCC[N+]1[C@@H]2N[C@@H](N[C@@H]2C(=O)[N+](C1=O)CCC)c1ccc(cc1)OCC(=O)Nc1ccc(cc1)Cl
CHEMBL521029	-9.4	-11.591	CC(=O)Nc1cc(nc(n1)n1nc(cc1C)C)c1cncc(c1)N1CCOCC1		CHEMBL3596515	-8.8	-10.393	COc1cccc2c1nc(N)[n+]1c2nc([nH]1)CN1CCN(C[C@H]1C)c1ncc(s1)C
CHEMBL2151120	-8.6	-7.751	Cc1cccc(c1)c1n[nH]c(n1)NC(=O)[C@H](Oc1ccccc1)C		CHEMBL7909	-9.2	-6.8	CN1[C@H]2NN[C@@H](C(=O)[N+]2[C@@H]2[C@H]1CCCC2)c1ccccc1
CHEMBL2170796	-8.4	-7.686	O[C@@H]1[C@H](O)[C@H]2[C@@H]([C@H]1n1cnc3c1nc(I)nc3NC(C1CC1)C1CC1)C2		CHEMBL65747	-5.5	-7.473	Brc1nc2c([nH]1)c(N)ncn2
CHEMBL391029	-7.6	-6.818	OC[C@H]1O[C@H]([C@@H]([C@@H]1O)O)n1cnc2c1ncnc2N[C@H]1CSCC1		CHEMBL564676	-8.4	-7.435	O[C@@H]1CO[C@H]([C@@H]1O)n1cnc2c1ncnc2NCc1cccc(c1)Cl
CHEMBL3222080	-8.3	-10.409	Clc1ccc(o1)c1nc(N)c2c(n1)sc(c2)CN1CCCC1		CHEMBL378598	-9	-7.961	CCC[N+]1[C@H]2N[C@@H](N[C@H]2C(=O)[N+](C1=O)CCC)c1cnn(c1)Cc1cc(ccc1Cl)C(F)(F)F
CHEMBL1093270	-7.5	-12.811	CCCn1c(=S)sc2c1nc[n+]1c2[nH]c(n1)c1ccco1		CHEMBL3410307	-8.5	-7.552	CCOC(=O)c1nc(NC(=O)c2ccc(cc2)F)nc2c1cn(n2)C(C)C
CHEMBL593572	-7.4	-8.378	COCC[N+]1C(=O)[C@H]2N(C)[C@H](N[C@@H]2[N+](C1=O)Cc1ccco1)Cc1cccs1		CHEMBL1834695	-10	-5.44	COc1ccc(cc1)NC(=O)N[C@@H]1N[C@@H]2NN(C[C@@H]2[C@H]2[N@@H+]1N[C@H](N2)c1ccc(cc1)C(F)(F)F)C
CHEMBL600861	-9.8	-5.44	COC(=O)c1c(N)oc2c1cc1oc(c(c1c2c1ccc(cc1)C)C(=O)OC)N		CHEMBL342059	-7.6	-11.632	CN1N[C@@H]2[C@H](C1)[C@@H]1N[C@H](N[N@@H+]1[C@@H](N2)N)c1ccco1
CHEMBL1091267	-10.1	-5.44	Brc1ccc(cc1)[C@@H]1N[C@H]2[N@H+](N1)[C@H](N[C@@H]1[C@H]2CN(N1)CCc1ccccc1)NC(=O)c1ccccc1		CHEMBL3314877	-9.5	-11.206	CNC(=O)c1cnc([n+]2c1[nH]c(n2)c1ccco1)NC(=O)Nc1ccccc1
CHEMBL252345	-8.6	-11.962	O=C(Nc1cc(nc(n1)c1ccco1)n1cccn1)CN1CCOCC1		CHEMBL407204	-9.8	-6.8	Clc1ccc2c(c1)nc(s2)N1CCN(CC1)C(=O)C(Oc1ccc(cc1)[C@H]1N[C@@H]2[C@@H](C1)[N+](C)C(=O)[N+](C2=O)C)(C)C
CHEMBL487754	-8.5	-7.736	CCNC(=O)[C@@H]1O[C@H]([C@@H]([C@@H]1O)O)n1cnc2c1nc(Cl)nc2NC1CCCC1		CHEMBL4095344	-9.1	-6.403	O[C@@H]1[C@H](O)[C@H](O[C@H]1n1cnc2c1ncnc2N[C@@H]1C[C@@H]2C[C@H]1CC2)Cn1nc(cc1C)C
CHEMBL2180917	-7.6	-8.691	COCCN[C@@H]1N[C@H]2NN(C[C@H]2[C@@H]2[N@H+]1N[C@H](N2)c1ccco1)C		CHEMBL560967	-7.4	-9.085	COCCC[N+]1[C@H]2N[C@H](N[C@H]2C(=O)[N+](C1=O)CC)c1ccc[nH]1
CHEMBL400414	-8.6	-7.341	CCNc1nc(nc2c1ncn2[C@@H]1O[C@@H]([C@H]([C@H]1O)O)CO)n1ncc(c1)c1ccc(cc1)OC		CHEMBL600416	-9.3	-5.44	O=C(C1=C(N)[N+](C(=O)[NH+]C1=O)C)COC(=O)c1cc2ccccc2nc1C
CHEMBL3818635	-8.3	-5.44	CC(=O)Oc1cccc2c1oc(=O)c(c2)c1scc(c1)Br		CHEMBL344706	-7.9	-11.693	CCCN1N[C@@H]2[C@H](C1)[C@@H]1N[C@H](N[N@@H+]1[C@@H](N2)N)c1ccco1
CHEMBL3745851	-9.8	-6.8	CNC(=O)[C@]12C[C@@H]2[C@H]([C@@H]([C@@H]1O)O)n1cnc2c1nc(nc2NC1CCC1)n1nnc(c1)c1ccc(s1)Cl		CHEMBL2313292	-9.2	-8.16	CN1[C@@H]2[C@@H]([C@H]3[C@@H]1CC[C@H](C3)OCc1ccccc1)[N+](C)C(=O)[N+](C2=O)C
CHEMBL2165802	-11.6	-12.649	Nc1nc2c3cc(ccc3C(=O)c2c(n1)c1ccccc1)C(=O)c1cccnc1		CHEMBL235295	-11.3	-6.8	COc1ccc(cc1)C(=O)N[C@@H]1N[C@H]2CCCC[C@H]2[N+]2[N@H+]1N[C@@H](C2=O)c1ccccc1
CHEMBL401321	-7.9	-12.542	CC(=O)Nc1cc(nc(n1)c1ccco1)n1cccn1		CHEMBL2021950	-9.1	-11.41	Nc1nnc(c(n1)c1ccccc1)c1cc(C)c(c(c1)C)O
CHEMBL486950	-8.8	-12.264	COc1cccc(c1)c1cc(NC(=O)C)nc(n1)n1nc(cc1C)C		CHEMBL574061	-9.8	-9.361	CCN1C[C@@H]2[C@H](N1)N[C@H]([N@@H+]1[C@H]2N[C@@H](N1)c1ccco1)NC(=O)C(c1ccccc1)c1ccccc1
CHEMBL431770	-7.5	-9.88	COc1cc(/C=C/[C@@H]2N[C@@H]3[C@H](N2C)C(=O)[N+](C(=O)[N+]3CC)CC)ccc1OC		CHEMBL3916315	-9.8	-12.085	Nc1ncc(c(n1)c1ccccc1)c1ccc(c(c1)Cl)O
CHEMBL201750	-8.7	-7.222	COc1cc(OCC(=O)Nc2ccc(cc2)Br)ccc1[C@@H]1N[C@@H]2[C@H](C1)[N+](C)C(=O)[N+](C2=O)C		CHEMBL592679	-11.2	-7.078	Cc1ccc(cc1)C(=O)c1sc(nc1c1ccccc1)NC(=O)c1ccccc1
CHEMBL3818884	-8.6	-6.971	O=c1oc2c(O)cccc2cc1c1cccs1		CHEMBL2313293	-8.6	-8.658	CN1[C@@H](/C=C/c2cccc(c2)Cl)C[C@@H]2[C@@H]1C(=O)[N+](C(=O)[N+]2C)C
CHEMBL278812	-8.8	-12.184	OCCN(c1ccc(cc1)CCCN1NC[C@H]2[C@@H]1N[C@@H](N)[N@@H+]1[C@H]2N[C@H](N1)c1ccco1)CCO		CHEMBL401973	-8.4	-11.831	COc1cccc(c1)Cn1ncc2c1nc(N)nc2c1ccco1
CHEMBL375501	-9.8	-8.16	CCNC(=O)[C@H]1O[C@H]([C@@H]([C@@H]1O)O)n1cnc2c1ncnc2Nc1ccc(cc1)OCC(=O)NCc1ccccc1		CHEMBL192615	-9.5	-6.8	Cc1ccc(cc1)C1=N[N+]2[N+](C1=O)c1cc(Cl)ccc1[NH+]C2=O
CHEMBL4083317	-9.1	-9.393	CCC[N+]1[C@H]2N[C@H](N[C@H]2C(=O)[N+](C1=O)CCC)c1cnn(c1)C[C@@H]1CN(C(=O)C1)c1ccc(cc1)C(F)(F)F		CHEMBL513135	-9.9	-9.356	O=C(N1CCN(CC1)c1ccccc1)OCc1ccc(cc1)[C@@H]1N[C@@H]2[C@H](C1)[N+](C)C(=O)[N+](C2=O)C
CHEMBL2391836	-10	-6.585	O=C(c1ccco1)Nc1sc(c(n1)c1ccccc1)c1nc(N)c2c(n1)sc1c2CCCC1		CHEMBL32697	-8.7	-8.16	O=C(Nc1ccc(cc1)F)COc1cc(n(n1)C)[C@@H]1N[C@H]2[C@@H](N1)C(=O)[N+](C(=O)[N+]2CC(C)C)CC(C)C
CHEMBL521223	-10.2	-11.861	OC1CCN(CC1)c1cccc(n1)c1cc(NC(=O)C)nc(n1)n1nc(cc1C)C		CHEMBL592246	-9.1	-9.031	OC[C@@H](Nc1nc(N)c2c(n1)n(cn2)[C@@H]1C[C@@H]([C@H]([C@H]1O)O)n1ncc(c1)C)Cc1ccccc1
CHEMBL260667	-6.8	-9.842	CCNc1nc2ccsc2c(n1)c1ccco1		CHEMBL1095488	-10.6	-11.134	Nc1nc2c3cc(OCCN4CCOCC4)ccc3C(=O)c2c(n1)c1ccccc1
CHEMBL196306	-8.6	-8.546	Clc1ccc(cc1)CNC(=O)c1cnc2c(c1O)ccc(n2)N		CHEMBL253317	-8.7	-12.951	COc1cc(OCC(=O)Nc2nc(nc(c2)n2nc(cc2C)C)c2ccc(o2)C)ccc1CN(C)C
CHEMBL504812	-9.5	-11.831	CC(=O)Nc1cc(nc(n1)n1nc(cc1C)C)c1cccc(c1)C(F)(F)F		CHEMBL270655	-9.2	-12.24	CCOc1ccc(cc1OC)CC(=O)Nc1nc(nc(c1)n1nc(cc1C)C)c1ccccn1
CHEMBL224874	-9.1	-11.831	CCNC(=O)[C@H]1O[C@H]([C@@H]([C@@H]1O)O)n1cnc2c1nc(C#C[C@H](c1ccccc1)O)nc2N		CHEMBL317053	-9.5	-5.44	OC[C@H]1O[C@H]([C@@H]([C@@H]1O)O)n1cnc2c1nc(nc2N)n1nc(cc1C)c1ccccc1
CHEMBL261085	-10.3	-9.985	N#Cc1c(nc(nc1c1ccccc1)NC(=O)C1CC1)c1ccccc1		CHEMBL3414939	-7.9	-7.446	CNc1nc(Cl)nc2c1ncn2[C@@H]1O[C@@H]([C@H]([C@H]1O)O)c1nnn(n1)CC
CHEMBL3410320	-9.3	-5.44	CCOC(=O)c1nc(nc2c1cn(n2)C(C)C)N(C(=O)c1ccccc1)C(=O)c1ccccc1		CHEMBL3222066	-8	-11.074	Nc1nc(nc2c1cc(s2)CN1CC=CC1)c1ccco1
CHEMBL165083	-9.7	-8.486	CCN1C[C@H]2[C@@H](N1)N[C@@H]([N@@H+]1[C@H]2N[C@@H](N1)c1ccco1)NC(=O)Nc1ccc2c(c1)OCO2		CHEMBL438306	-9	-7.619	C[N+]1C=C(C=CC1=O)Nc1ncc(c(n1)c1ccco1)c1ccncn1
CHEMBL3740152	-8.4	-5.031	Oc1ccc(cc1)C[C@@H]1NC(=N)N(C1)Cc1ccccc1		CHEMBL3765526	-9.2	-9.992	O=C(c1nc(N)nc2c1cccc2F)NCC1CCCCC1
CHEMBL260495	-9.4	-8.364	O=C(N1CCN(CC1)c1ccccn1)COc1ccc(cc1)[C@H]1N[C@@H]2[C@@H](C1)[N+](C)C(=O)[N+](C2=O)C		CHEMBL601731	-9.7	-9.296	CCc1cnn(c1)[C@H]1C[C@H]([C@@H]([C@@H]1O)O)n1cnc2c1nc(NCCc1ncn(c1)CC)nc2NCC(c1ccccc1)c1ccccc1
CHEMBL253753	-7	-8.715	Clc1nc2ccsc2c(n1)c1cccs1		CHEMBL2096798	-8.3	-11.562	COc1ccc(cc1)C[C@H](Nc1nc(N)c2c(n1)n(cn2)[C@@H]1O[C@@H]([C@H]([C@H]1O)O)c1nnn(n1)CC)C
CHEMBL279898	-6.3	-5.776	CCC[N+]1[C@H]2NCN[C@H]2C(=O)[NH+]C1=O		CHEMBL3960148	-8.9	-13.191	COc1cccc2c1nc(N)nc2C(=O)NCc1cccc(n1)C1CCC1
CHEMBL3740409	-8.8	-5.031	N=C1N(Cc2ccccc2)C[C@@H](N1C)Cc1ccccc1		CHEMBL1222369	-9.1	-8.687	O=C(c1ccco1)Nc1nc(c(s1)c1nocn1)c1ccccc1
CHEMBL98849	-7.8	-5.44	OC[C@H]1O[C@H]([C@@H]([C@@H]1O)O)n1cnc2c1nc(nc2N)c1c[nH]nc1		CHEMBL1258192	-8.8	-10.712	CC(Oc1ccc(cc1)CCCN1NC[C@H]2[C@@H]1N[C@@H](N)[N@@H+]1[C@H]2N[C@@H](N1)c1ccco1)C
CHEMBL601628	-9.4	-5.332	CCCCNC(=O)c1cc(N)c2c(c1N)C(=O)c1c(C2=O)cccc1		CHEMBL457578	-8	-9.667	CC(=O)Nc1cc(nc(n1)n1nc(cc1C)C)N1CCCCC1
CHEMBL201749	-8.2	-9.656	CCC[N+]1[C@H]2C[C@H](N[C@H]2C(=O)[N+](C1=O)CCC)c1ccc(cc1)OCC(=O)Nc1ccc(cc1)C(C)(C)C		CHEMBL1090241	-10.5	-5.44	CN1N[C@H]2[C@@H](C1)[C@H]1N[C@@H](N[N@H+]1[C@H](N2)NC(=O)c1ccccc1)c1ccc(cc1)Br
CHEMBL1289778	-11.4	-6.8	O=C(NC(c1ccccc1)(C)C)COc1ccc2c(c1)C(=C(C(=O)[NH+]2)c1ccccn1)CCc1ccccc1		CHEMBL411685	-10	-7.611	O[C@@H](c1cc(nc2c1cccc2C(F)(F)F)C(F)(F)F)[C@@H]1CCCCN1
CHEMBL3410304	-8.9	-5.44	CCOC(=O)c1nc(NC(=O)c2ccc(cc2)C(F)(F)F)nc2c1cn(n2)C		CHEMBL1096410	-10.9	-9.544	O=C(Nc1nc(nc2c1cn(n2)CCc1ccccc1)c1ccccc1)Nc1ccccc1
CHEMBL3410318	-9.7	-5.44	CCOC(=O)c1nc(nc2c1cn(n2)C)N(C(=O)c1ccc(cc1)Br)C(=O)c1ccc(cc1)Br		CHEMBL3088350	-7.3	-5.44	Clc1ccc(cc1)Nc1sc2c(n1)c(ncn2)N(C)C
CHEMBL1089905	-10.5	-5.44	CN1N[C@H]2[C@@H](C1)[C@H]1N[C@@H](N[N@H+]1[C@H](N2)NC(=O)c1ccccc1)c1ccc(cc1)Cl		CHEMBL3677915	-11.6	-11.591	Fc1ccc2[n+](c1)c(c[nH]2)c1nn(c2c1ccc(c2)C(=O)N1CCCCCCC1)C
CHEMBL1290101	-10.1	-6.8	O=C(NC(c1ccccc1)(C)C)COc1ccc2c(c1)C(=C(C(=O)[NH+]2)c1nccs1)CCc1ccccc1		CHEMBL399621	-8.7	-7.928	OC[C@H]1O[C@H]([C@@H]([C@@H]1O)O)n1cnc2c1nc(nc2Nc1ccncc1)n1ncc(c1)CO
CHEMBL231677	-8.8	-7.209	OC[C@H]1O[C@H]([C@@H]([C@@H]1O)O)n1cnc2c1nc(nc2NC)n1ncc(c1)c1ccc(cc1)OC		CHEMBL1087185	-11	-10.997	CN1CCN(CC1)C(=O)c1ccc2c(c1)c1nc(N)nc(c1C2=O)c1ccccc1
CHEMBL3222060	-8.7	-9.934	Nc1nc(nc2c1cc(s2)CN1CCC(CC1)(F)F)c1ccco1		CHEMBL289982	-9.1	-7.263	OC[C@H]1O[C@H]([C@@H]([C@@H]1O)O)n1cnc2c1nc(NC(=O)CCc1ccccc1)nc2N
CHEMBL200370	-9.1	-7.619	CCC[N+]1[C@H]2N[C@H](N[C@H]2C(=O)[N+](C1=O)CCC)c1cnn(c1)Cc1onc(n1)c1ccccc1Cl		CHEMBL202828	-9.9	-8.99	O=C(N[C@@H](c1ccccc1)C)COc1ccc(cc1)[C@H]1N[C@H]2[C@H](C1)[N+](C)C(=O)[N+](C2=O)C
CHEMBL3410316	-9.3	-5.44	CCOC(=O)c1nc(NC(=O)c2ccc(c(c2)Cl)Cl)nc2c1cn(n2)CCc1ccccc1		CHEMBL32598	-8.1	-8.16	CCC[N+]1[C@@H]2N[C@H](N[C@H]2C(=O)[N+](C1=O)CCC)c1ccc(cc1)N
CHEMBL480756	-8.2	-11.699	COCCOc1ccc(cc1)N1CCN(CC1)CCN(c1nc(N)[n+]2c(c1)[nH]c(n2)c1ccco1)C		CHEMBL510907	-6.4	-6.896	C=CCCn1cnc2c1ncnc2N
CHEMBL199611	-9.9	-9.955	O=C([C@@H](Oc1ccc(cc1)[C@@H]1N[C@H]2[C@@H](C1)[N+](C)C(=O)[N+](C2=O)C)C)Nc1ccccc1		CHEMBL259392	-10.7	-8.799	O=C(C1CCCC1)Nc1cc(nc(n1)c1ccccc1)c1ccc2c(c1)OCO2
CHEMBL318732	-8.3	-8.172	CCOC(=O)CNC(=O)c1cnn(c1)c1nc(N)c2c(n1)n(cn2)[C@@H]1O[C@@H]([C@H]([C@H]1O)O)CO		CHEMBL3703584	-8.7	-11.941	O[C@@H]1CS[C@H]([C@H]1O)n1cnc2c1nc(Cl)nc2NCc1cccc(c1)Cl
CHEMBL272185	-7.8	-7.219	Brc1cc2[nH]c3c(c2c(c1O)Br)ccnc3		CHEMBL3410321	-9.7	-5.44	CCOC(=O)c1nc(nc2c1cn(n2)CCc1ccccc1)N(C(=O)c1ccccc1)C(=O)c1ccccc1
CHEMBL200779	-9.4	-8.104	CCC[N+]1[C@@H]2N[C@H](N[C@@H]2C(=O)[N+](C1=O)CCC)c1cnn(c1)Cc1onc(n1)c1ccccc1		CHEMBL353593	-8.3	-10.471	COc1cccc(c1)c1n[nH]c(n1)Cc1ccccc1Br
CHEMBL3403730	-7.7	-5.44	CCOC(=O)c1c(NC(=O)c2sc(nc2N(C)C)NOC(=O)C)sc2c1CCCC2		CHEMBL3222062	-8.4	-11.255	C[C@@H]1CCC[C@@H](N1Cc1sc2c(c1)c(N)nc(n2)c1ccco1)C
CHEMBL462488	-8.5	-11.748	Clc1cccc(c1)Cn1nnc2c1nc(N)nc2c1ccco1		CHEMBL3798766	-8.2	-11.247	COc1ccccc1Cn1nc2c(c1)nc(nc2N)c1ccco1
CHEMBL411034	-9.5	-12.24	Nc1nc(c2ccco2)c2c(n1)n(cn2)C(=O)NCc1ccccc1Cl		CHEMBL489226	-8.7	-5.44	Clc1nc(NC2CCCC2)c2c(n1)n(cn2)[C@@H]1O[C@@H]([C@H]([C@]1(C)O)O)CSc1ccccc1F
CHEMBL556083	-9	-11.5	COc1ccccc1CNC(=O)c1nc(N)nc(c1)c1ccco1		CHEMBL540656	-8.2	-5.44	C[n+]1ccc2c(c1)n(C)c1c2c(C)c(c(c1)C)O
CHEMBL392475	-8.9	-12.372	CC(=O)COc1ccc(cc1)N1CCN(CC1)CCN1NC[C@H]2[C@H]1N[C@@H](N)[N@@H+]1[C@H]2N[C@H](N1)c1ccco1		CHEMBL1092271	-7.8	-14.682	C=CCn1c(=S)sc2c1nc[n+]1c2[nH]c(n1)c1ccco1
CHEMBL341777	-10.1	-10.061	O=C(N[C@H]1N[C@H]2NN(C[C@@H]2[C@H]2[N@H+]1N[C@@H](N2)c1ccco1)CCc1ccccc1)COc1ccccc1		CHEMBL594906	-9.2	-10.363	Nc1nc(cc(n1)c1ccccc1Cl)C(=O)NCc1ncccc1C
CHEMBL1671920	-7.8	-8.871	O=C(C(C)C)Nc1ccc(cc1)C(=O)Nc1nccs1		CHEMBL472883	-8.1	-8.371	COc1cc(ccc1OCCN1CCCCC1)[C@H]1N[C@@H]2[C@@H](N1)C(=O)[N+](C(=O)[N+]2C)C
CHEMBL260180	-9.5	-8.473	CCC[N+]1[C@H]2C[C@H](N[C@H]2C(=O)[N+](C1=O)CCC)c1ccc(cc1)OCC(=O)N1CC[C@H](CC1)c1ccccc1		CHEMBL3114161	-9	-5.44	O=C(N(C(=O)c1ccccc1)c1nc(Cl)c2c(n1)nn(c2)CC(C)(C)C)c1ccccc1
CHEMBL252272	-9.2	-7.209	CCC[N+]1C(=O)[NH+][C@H]2[C@@H](C1=O)N[C@H](N2)c1cnn(c1)Cc1noc(c1)c1ccccc1		CHEMBL442333	-10.9	-7.482	C1CCC(C1)c1[nH]c2c(n1)c1ccccc1[nH+]c2Nc1ccccc1
CHEMBL2368366	-10.7	-7.882	CNC(=O)[C@@]12C[C@H]2[C@H]([C@@H]([C@@H]1O)O)n1cnc2c1nc(Cl)nc2NCC(c1ccccc1)c1ccccc1		CHEMBL220287	-10	-8.891	COc1cccc(c1)c1nc(NCc2ccc(cc2)F)nc(c1)C(F)(F)F
CHEMBL168334	-7.7	-10.88	S/C(=N\N=C\c1cc(ccc1O)[N](=O)O)/Cc1ccccc1		CHEMBL511118	-9.1	-9.757	CN1CC[C@H](C1)OCc1cccc(c1)c1cc(NC(=O)C)nc(n1)n1nc(cc1C)C
CHEMBL280888	-8	-11.802	CCCS[C@@H]1N(C)N[C@@H]2[C@@H]1[C@@H]1N[C@H](N[N@@H+]1[C@@H](N2)N)c1ccco1		CHEMBL1221459	-9.7	-9.141	Cc1noc(n1)c1sc(nc1c1ccccc1)NC(=O)c1ccccc1
CHEMBL255939	-9	-7.726	Nc1nc(c2ncc[nH]2)c2c(n1)n(nc2)Cc1ccccc1F		CHEMBL100992	-8.1	-5.44	OC[C@H]1O[C@H]([C@@H]([C@@H]1O)O)n1cnc2c1nc(nc2N)c1cnn(c1)CC(=O)OC
CHEMBL2070726	-10.6	-7.616	CC1CCN(CC1)C(=O)c1ccc2c(c1)[n+]1n[nH]c(c1[NH+]C2=O)c1ccccc1		CHEMBL200230	-8.5	-7.209	CCC[N+]1[C@@H]2N[C@@H](N[C@H]2C(=O)[N+](C1=O)CCC)c1cnn(c1)Cc1noc(n1)c1ccc(cc1)OC
CHEMBL63783	-7.8	-5.44	Nc1ncnc2c1ncn2C1CCCCC1		CHEMBL32591	-9.2	-8.16	CCC[N+]1[C@H]2N[C@H](N[C@@H]2C(=O)[N+](C1=O)CCC)c1cc(nn1C)NC(=O)Cc1ccc2c(c1)OCO2
CHEMBL3222070	-8.4	-10.334	CCc1ccc(o1)c1nc(N)c2c(n1)sc(c2)CN1[C@H](C)CCC[C@@H]1C		CHEMBL116827	-8.6	-8.132	COc1ccc(cc1)N1N[C@H]2[N+](C1=O)[C@H]1CCC[C@H]([C@H]1N[C@H]2N)N
CHEMBL409700	-8.9	-11.182	COc1ccc(cc1)CC(=O)Nc1cc(nc(n1)c1ccc(o1)C)c1nccs1		CHEMBL474623	-5.7	-5.44	OC[C@@H](Cn1cnc2c1c(N)ncn2)O
CHEMBL3342770	-9.5	-6.8	OC(=O)[C@@H]1CC[C@@H](CC1)OC1CCN(CC1)c1ccc(cn1)c1nc2c([nH]1)ccc(c2)F		CHEMBL444787	-8.7	-8.16	CCC[N+]1[C@@H]2N[C@@H](N[C@@H]2C(=O)[N+](C1=O)CCC)c1ccc(nc1)OCC(=O)Nc1ccc(cc1)I
CHEMBL415697	-9.1	-6.8	CC[n+]1c(cc(=O)c2c1[nH]c(C)cc2)c1ccccc1		CHEMBL600593	-8	-5.44	O=C(c1sc2c(c1N)cccn2)Nc1ccccc1Cl
CHEMBL256467	-9.9	-10.468	OC[C@H]1O[C@H]([C@@H]([C@@H]1O)O)n1cnc2c1nc(nc2NCC(c1ccccc1)c1ccccc1)C(=O)NCCN1CCCCC1		CHEMBL4072801	-7.7	-10.032	COc1cnc(c2c1nc(s2)NC(=O)C(Oc1cccc(c1)OC)(C)C)N1CCOCC1
CHEMBL556264	-6.9	-7.208	CCSCC[N+]1C(=O)[C@@H]2N[C@@H](N[C@@H]2[N+](C1=O)CCCOC)c1ccco1		CHEMBL3765424	-11.4	-11.099	Nc1nc(C(=O)NCc2cccc3c2ncc(c3)C(=O)NCCCCCc2ccccc2)c2c(n1)c(F)ccc2
CHEMBL16687	-8.7	-12.386	Clc1ccc2c(c1)c1[nH]c(n[n+]1c(n2)N)c1ccco1		CHEMBL344187	-9.1	-6.155	O[C@H]1[C@@H](O[C@]2([C@H]1O)CCNC2=O)n1cnc2c1ncnc2NCc1cccc(c1)I
CHEMBL1290212	-9.8	-8.115	CC(CCC1=C(C(=O)[NH+]c2c1cc(OCC(=O)NC(c1ccccc1)(C)C)cc2)c1nccs1)C		CHEMBL167703	-8.4	-8.052	S/C(=N\N=C\c1ccc2c(n1)cccc2)/Cc1ccccc1
CHEMBL376920	-9.5	-9.422	N#Cc1c(N)nc(cc1c1ccc(cc1)C)c1ccccc1		CHEMBL273094	-8	-10.372	NCCNC(=O)COc1ccc(cc1)[C@@H]1N[C@@H]2[C@H](N1)C(=O)[N+](C(=O)[N+]2CCC)CCC
CHEMBL317411	-9.3	-6.8	NC(=O)Cc1ccc2c(n1)nc(cc2O)c1ccccc1		CHEMBL2312985	-8.2	-6.8	CC[N+]1[C@@H]2C[C@@H](N([C@@H]2C(=O)[N+](C1=O)CC)C)C#Cc1ccc(cc1)Cl
CHEMBL3674592	-9.4	-5.44	OC[C@H]1O[C@H]([C@@H]([C@@H]1O)O)n1cnc2c1ncnc2N[C@H]1CCC[C@@H]1OCc1cccc(c1)C		CHEMBL3403727	-9	-6.8	CCOC(=O)c1c(NC(=O)c2sc(nc2c2ccc(cc2)C)Nc2ccc(cc2)OC)sc2c1CCCC2
CHEMBL1097072	-8	-8.052	Cc1cccc(c1)N[C@@H]1N[C@H]2[C@H](N1)C(=O)[N+](C(=O)[N+]2C)C		CHEMBL198191	-8.3	-8.201	COCCC[N+]1[C@@H]2C[C@@H](N[C@@H]2C(=O)[N+](C1=O)CC)c1ccc(cc1)OCC(=O)O
CHEMBL572386	-9.8	-11.207	Clc1cccc(c1)CC(=O)N[C@H]1N[C@H]2NN(C[C@H]2[C@@H]2[N@H+]1N[C@H](N2)c1ccco1)CCc1ccccc1		CHEMBL258836	-9.6	-9.508	Cc1nc(c2ccco2)c2c(n1)n(cn2)C(=O)NCc1ccccc1
CHEMBL323074	-7.8	-6.342	CCC[N+]1[C@@H]2NN(N[C@@H]2C(=O)[N+](C1=O)CCC)C1CCCCC1		CHEMBL2113453	-8.7	-8.16	OC[C@H]1O[C@H]([C@@H]([C@@H]1O)O)n1cnc2c1nc(/N=N/NC(=O)c1ccccc1)nc2N
CHEMBL1170135	-9.1	-9.52	CCN(c1ccc(c2c1sc(n2)NC(=O)c1ccc(cc1)C(=O)N1CCCCC1)OC)C(=O)C		CHEMBL482329	-9.3	-11.893	N#Cc1cccc(c1)c1[nH]c2[n+](n1)c(N)nc(c2)N(CCN1CCN(CC1)c1ccc(cc1F)F)C
CHEMBL3314929	-10	-5.44	OC(=O)c1cnc([n+]2c1nc([nH]2)c1ccco1)NCc1ccc(cc1)c1ccccc1		CHEMBL2070891	-10	-7.688	N#Cc1ccc(cc1)CN1CCC(CC1)NC(=O)N[C@H]1N[C@@H]2NN(C[C@@H]2[C@H]2[N@@H+]1N[C@@H](N2)c1ccco1)C
CHEMBL1089903	-9.5	-7.961	COc1ccc(cc1)[C@@H]1N[N@H+]2[C@@H](N1)[C@H]1CN(N[C@H]1N[C@H]2N)CCc1ccccc1		CHEMBL604536	-10.2	-9.822	N#Cc1c(N)nc2c(c1c1ccccc1)oc1c2cccc1
CHEMBL564680	-7.2	-9.058	COCCC[N+]1[C@H]2N[C@H](N[C@H]2C(=O)[N+](C1=O)CC)c1cccs1		CHEMBL489428	-9.3	-5.44	O[C@@H]1[C@@H](CSc2ccccc2F)O[C@H]([C@@]1(C)O)n1cnc2c1ncnc2N[C@H]1C[C@@H]2C[C@H]1CC2
CHEMBL506511	-8.9	-11.421	Oc1cccc(c1)Cn1nnc2c1nc(N)nc2c1ccco1		CHEMBL181400	-9.3	-7.209	CCC[N+]1[C@@H]2N[C@@H](N[C@@H]2C(=O)[N+](C1=O)CCC)c1ccc(cc1)OCc1onc(n1)c1ccccc1C
CHEMBL1955919	-8.6	-8.16	CCC[N+]1[C@@H]2N[C@@H](N[C@@H]2C(=O)[N+](C1=O)CCC)c1onc(c1)OCc1[nH]c2c(n1)cc(c(c2)F)Cl		CHEMBL101525	-7.5	-5.762	O=C1[C@@H]2NN(N[C@H]2[N+](C(=O)[N+]1C)C)C1CCCC1
CHEMBL437301	-8.7	-7.42	O=C1[C@@H]2N[C@@H](N[C@@H]2[N+](C(=O)[N+]1C)C)c1cnn(c1)Cc1ccccc1		CHEMBL300624	-8.2	-10.936	Fc1cccc(c1)c1nc2c(n1C)nc(nc2N)C#CC(O)(C)C
CHEMBL596308	-8.1	-11.831	Nc1nc(cc(n1)c1ccc(o1)C)C(=O)NCc1ccc[nH]1		CHEMBL3679379	-8.9	-6.723	OC[C@H]1O[C@H]([C@@H]([C@@H]1O)O)n1cnc2c1ncnc2N[C@H]1CCC[C@@H]1OCc1ccc(cc1)C(C)C
CHEMBL446698	-10	-5.996	O1CCN(CC1)c1ccc(cc1)Nc1nc(N[C@H]2C[C@H]3C[C@@H]2CC3)c2c(n1)nc[nH]2		CHEMBL3222094	-8	-9.082	Cc1csc(n1)c1nc(N)c2c(n1)sc(c2)CN1CCOCC1
CHEMBL391030	-8.5	-5.44	OC[C@H]1O[C@H]([C@@H]([C@@H]1O)O)n1cnc2c1ncnc2N[C@@H]1CCN(C1)C(=O)C		CHEMBL475456	-5.9	-5.44	C[C@@H](Cn1cnc2c1c(N)ncn2)O
CHEMBL407307	-7.1	-12.041	CC(c1nc2ccsc2c(n1)c1nccs1)C		CHEMBL4094491	-7.8	-10.857	COc1ccc(cc1OC)OC(C(=O)Nc1sc2c(n1)c(OC)ccc2N1CCOCC1)(C)C
CHEMBL513203	-9.5	-11.421	CC(=O)Nc1cc(nc(n1)n1nc(cc1C)C)c1cc(F)cc(c1)F		CHEMBL403252	-8.8	-11.421	Nc1nc(c2ccco2)c2c(n1)n(nc2)Cc1ccccc1F
CHEMBL22202	-8.8	-13.492	OCCN(c1ccc(cc1)CCN1NC[C@H]2[C@@H]1N[C@@H](N)[N@@H+]1[C@H]2N[C@H](N1)c1ccco1)CCO		CHEMBL565192	-9.1	-9.03	COCCC[N+]1[C@H]2N[C@@H](N[C@H]2C(=O)[N+](C1=O)CC)c1ccc(cc1)OCC(=O)NN1CCc2c(C1)cccc2
CHEMBL2042077	-7.4	-8.568	COCCNC(=O)c1cc2cccc(c2oc1=N)OC		CHEMBL516770	-9	-11.962	Nc1nc(c2ccco2)c2c(n1)n(nn2)Cc1ccc(c(c1)O)N
CHEMBL605791	-8.8	-5.44	N#Cc1cc(c(nc1S[C@H](C(=O)NCc1ccccc1Cl)C)N)C(=O)Nc1ccccc1		CHEMBL3754124	-10.4	-9.453	Fc1ccc(cc1)CNc1nc(NC2CCCCC2)nc2[n+]1[nH]c(n2)c1ccco1
CHEMBL521438	-10.2	-12.649	COc1ccc(cc1)c1ccc(cc1)CCN1NC[C@@H]2[C@@H]1N[C@@H](N)[N@@H+]1[C@H]2N[C@@H](N1)c1ccco1		CHEMBL246261	-9.4	-12.781	Clc1cccc(c1)N1CCN(CC1)CCN1CN[C@H]2[C@@H]1N[C@@H](N)[N@@H+]1[C@H]2N[C@H](N1)c1ccco1
CHEMBL465338	-9.3	-9.929	COc1cccc(c1)n1c(=O)n(c2c1nc(NCc1ccncc1)nc2)Cc1c(F)cccc1F		CHEMBL3677920	-10.1	-9.714	Fc1ccc2[n+](c1)c(c[nH]2)n1nnc2c1ccc(c2)C(=O)N1CCCCCC1
CHEMBL486131	-8.3	-11.421	COc1cncc(c1)c1cc(NC(=O)CN2CCOCC2)nc(n1)n1nc(cc1C)C		CHEMBL22241	-9.4	-12.24	O[N](=O)c1ccc(cc1)CCCN1NC[C@H]2[C@@H]1N[C@@H](N)[N@@H+]1[C@H]2N[C@H](N1)c1ccco1
CHEMBL576395	-8.4	-7.868	O[C@@H]1[C@H](O)[C@H]2[C@@H]([C@H]1n1cnc3c1nc(Cl)nc3NC1CCCC1)C2		CHEMBL194704	-8.7	-8.739	C[C@@H]1CC[C@@H](CC1)NC(=O)c1cnc2c(c1O)ccc(n2)C
CHEMBL411075	-9.9	-9.438	Brc1ccc(cc1)N1CCN(CC1)C(=O)COc1ccc(cc1)[C@@H]1N[C@H]2[C@@H](C1)[N+](C)C(=O)[N+](C2=O)C		CHEMBL605783	-9	-5.44	OC(=O)c1ccccc1Nc1c(N)c(=O)oc2c1cccc2
CHEMBL239809	-9.8	-12.184	Fc1cc(F)c(c(c1)F)N1CCN(CC1)CCN1NC[C@H]2[C@@H]1N[C@@H](N)[N@@H+]1[C@H]2N[C@H](N1)c1ccco1		CHEMBL475030	-6	-5.44	CC[C@@H](n1cnc2c1c(N)ncn2)C
CHEMBL409915	-8.6	-12.24	Nc1nc(c2ccco2)c2c(n1)n(cn2)C(=O)NCc1cccs1		CHEMBL3260731	-11.2	-11.421	Fc1ccc2[n+](c1)c(c[nH]2)c1noc2c1ccc(c2)C(=O)N1CCCCCC1
CHEMBL395472	-8.3	-12.302	COCCOc1ccc(cc1)N1CCN(CC1)CCN1CN[C@H]2[C@H]1N[C@@H](N)[N@@H+]1[C@H]2N[C@H](N1)c1ccco1		CHEMBL1927426	-7.7	-10.048	O=C(OC(C)(C)C)NCCNc1nc(N)[n+]2c(n1)[nH]c(n2)c1ccco1
CHEMBL36734	-8.2	-6.755	CCNC(=O)[C@H]1O[C@H]([C@@H]([C@@H]1O)O)n1cnc2c1nc(NC(=O)CCC1CCCC1)nc2N		CHEMBL316630	-8.7	-8.546	Cc1ccc2c(n1)nc(cc2O)c1ccc(cc1)[N](=O)O
CHEMBL183	-7.5	-8.952	CCC[N+]1[C@@H]2N[C@@H](N[C@@H]2C(=O)[N+](C1=O)CCC)C1CCCC1		CHEMBL165620	-9.5	-9.929	CCCCN1N[C@@H]2[C@H](C1)[C@@H]1N[C@H](N[N@@H+]1[C@@H](N2)NC(=O)Nc1ccc(cc1)F)c1ccco1
CHEMBL44	-9.4	-6.812	Oc1ccc(cc1)c1coc2c(c1=O)c(O)cc(c2)O		CHEMBL2153626	-8.2	-8.258	C[N+]1[C@H]2N[C@@H]3N([C@H]2C(=O)[N+](C1=O)C)CCCN3C1CCC1
CHEMBL473839	-11.3	-9.087	O=C(N[C@@H]1N[C@H]2NCCC[C@@H]2[N+]2[C@@H]1NN(C2=O)c1ccccc1)Cc1ccccc1		CHEMBL318483	-9.5	-8.093	OC[C@H]1O[C@H]([C@@H]([C@@H]1O)O)n1cnc2c1nc(nc2N)n1ncc(c1)c1ccc(cc1)Cl
CHEMBL2151133	-8.5	-8.16	COc1ccc(cc1)CC(=O)Nc1[nH]nc(n1)c1ccccc1		CHEMBL201028	-9.2	-9.969	CCC[N+]1[C@H]2C[C@@H](N[C@H]2C(=O)[N+](C1=O)CCC)c1ccc(cc1)O[C@H](C(=O)NCc1ccc(cc1)Cl)C
CHEMBL3400161	-8	-7.045	O=C(Nc1ccc(cc1)C(=O)Nc1nccs1)C[C@@H]1CCCN1		CHEMBL271055	-9.7	-11.289	O=C(Cc1cc(F)cc(c1)F)Nc1nc(nc(c1)n1nc(cc1C)C)c1ccc(o1)C
CHEMBL1800734	-7.8	-7.209	C=CC[N+]1[C@@H]2N[C@@H](N[C@@H]2C2=N[C@@H](C[N+]2C1=O)C)c1cc(nn1C)C		CHEMBL576447	-8	-9.281	CCn1cnc2c1nc(NCCc1ccccc1)nc2N
CHEMBL475445	-8.8	-11.962	COc1ccc(cc1)CCSc1nc(N)[n+]2c(c1)[nH]c(n2)c1ccco1		CHEMBL511446	-10	-11.289	N[C@@H]1N[C@H]2N(NC[C@@H]2[C@H]2[N@@H+]1N[C@@H](N2)c1ccco1)CCN1CCc2c(C1)ccc(n2)C(F)(F)F
CHEMBL3314916	-7.3	-7.39	CCNc1ncc(c2[n+]1nc([nH]2)c1ccco1)C(=O)O		CHEMBL459322	-8.5	-12.001	Nc1nc(c2ccco2)c2c(n1)n(nn2)Cc1ccc(c(c1)C(C)C)N
CHEMBL2313285	-8.7	-6.8	CN1[C@H](C#Cc2cccc(c2)Cl)C[C@H]2[C@H]1C(=O)[N+](C(=O)[N+]2C)C		CHEMBL472460	-9.6	-12.24	CN1CC[C@@H](C1)Oc1cc(F)cc(c1)c1cc(NC(=O)C)nc(n1)n1nc(cc1C)C
CHEMBL3679386	-8.9	-7.375	OC[C@H]1O[C@H]([C@@H]([C@@H]1O)O)n1cnc2c1ncnc2N[C@H]1CCC[C@H]1OCc1ccc(cc1)C(C)C		CHEMBL3740044	-8.6	-5.031	Fc1ccc(cc1)C[C@@H]1NC(=N)N(C1)Cc1ccccc1
CHEMBL3703595	-8.5	-9.431	O[C@@H]1CS[C@H]([C@H]1O)n1cnc2c1ncnc2NCc1cccc(c1)I		CHEMBL3104093	-10.7	-6.8	CN1CCc2c(C1)c1cccc3c1n2CCc1c3cccc1
CHEMBL460975	-8.3	-12.001	Nc1ccc(cc1)Cn1nnc2c1nc(N)nc2c1ccco1		CHEMBL3741217	-8.4	-11.125	CCCn1c(nc2c1nc(NCc1ccccc1)nc2N)c1ccco1
CHEMBL549563	-8.8	-7.399	O[C@@H]1CO[C@H]([C@@H]1O)n1cnc2c1nc(Cl)nc2NCc1cccc(c1)Cl		CHEMBL601874	-7.5	-5.44	O=Cc1c(N)oc2c(c1=O)cc(c(c2)C)C
CHEMBL402409	-9.1	-11.831	Nc1nc(c2ccco2)c2c(n1)n(nc2)Cc1c(F)cccc1F
CHEMBL1955900	-8.4	-8.16	CCC[N+]1[C@H]2N[C@H](N[C@@H]2C(=O)[N+](C1=O)CCC)c1cc(nn1C)OCc1[nH]c2c(n1)cc(cc2)OC
CHEMBL515883	-11	-6.8	Clc1ccc(cc1Cl)Nc1nc2ccccc2c2c1nc([nH]2)C1CCCC1
CHEMBL278805	-8.9	-12.552	ClCCN(S(=O)(=O)c1ccc(cc1)CCN1NC[C@H]2[C@@H]1N[C@@H](N)[N@@H+]1[C@H]2N[C@H](N1)c1ccco1)CCCl
CHEMBL611954	-9.2	-10.567	Nc1nc(cc(n1)c1ccccc1F)C(=O)NCc1ccccn1
CHEMBL593975	-9.3	-10.942	Fc1cccc(c1)c1nc(N)nc(c1)C(=O)NCc1ncccc1C
CHEMBL3742258	-9.2	-10.588	CCn1nnc(n1)[C@H]1O[C@H]([C@@H]([C@@H]1O)O)n1cnc2c1nc(N[C@H](Cc1ccc(cc1)C(F)(F)F)C)nc2N
CHEMBL430230	-12	-10.177	N#Cc1c(nc(nc1c1ccccc1)NC(=O)c1ccc(cc1)Cl)c1ccccc1
CHEMBL3909645	-10.7	-7.184	Cc1ccc(cc1)Nc1nc2ccccc2c2c1nc([nH]2)C1CCCC1
CHEMBL135719	-10.4	-9.873	O=C(Cc1cccc2c1cccc2)N[C@H]1N[C@H]2NN(C[C@@H]2[C@H]2[N@@H+]1N[C@@H](N2)c1ccco1)CCc1ccccc1
CHEMBL1672624	-7.9	-8.236	O=C(C1CC1)Nc1cnc(c(n1)c1ncco1)c1ccncc1
CHEMBL404447	-6.6	-8.953	Nc1nc(c2ccco2)c2c(n1)[nH]cn2
CHEMBL349954	-9.8	-10.212	CCCCN1C[C@H]2[C@@H](N1)N[C@@H]([N@@H+]1[C@@H]2N[C@H](N1)c1ccco1)NC(=O)Nc1ccc(cc1)C(F)(F)F
CHEMBL309490	-9.4	-6.318	Oc1cc(O)c2c(c1)oc(c(c2=O)O)c1ccccc1
CHEMBL328642	-7.9	-5.44	OCCn1ncc(c1)c1nc(N)c2c(n1)n(cn2)[C@@H]1O[C@@H]([C@H]([C@H]1O)O)CO
CHEMBL595864	-8.2	-7.816	Cc1ccc(o1)c1cc(nc(n1)N(C)C)C(=O)NCc1ccccn1
CHEMBL3414947	-9.4	-9.046	CCn1nnc(n1)[C@H]1O[C@H]([C@@H]([C@@H]1O)O)n1cnc2c1nc(Cl)nc2Nc1ccc(cc1F)Cl
CHEMBL3410308	-8.7	-5.44	CCOC(=O)c1nc(NC(=O)c2ccc(cc2)C(F)(F)F)nc2c1cn(n2)C(C)C
CHEMBL219361	-8.6	-8.052	CCNC(=O)[C@H]1O[C@H]([C@@H]([C@@H]1O)O)n1cnc2c1ncnc2NNC(=O)c1ccc(o1)Br
CHEMBL1087463	-11	-11.451	Fc1ccc(cc1)c1nc(N)nc2c1C(=O)c1c2c(ccc1)CN1CCOCC1
CHEMBL235512	-11.8	-6.8	Cc1ccc(cc1)[C@@H]1N[N@H+]2[N+](C1=O)[C@@H]1CCCC[C@@H]1N[C@@H]2NC(=O)c1cccc(c1)Cl
CHEMBL388458	-9.1	-8.586	COc1cccc(c1)n1nc2c(c1)c1ccccc1nc2N
CHEMBL1091937	-10.8	-5.44	CN1C[C@H]2[C@@H](N1)N[C@H]([N@@H+]1[C@H]2N[C@H](N1)c1ccc(cc1)Br)NC(=O)Cc1ccccc1
CHEMBL112773	-8.7	-11.831	COC[C@H]1CCCN1C(=O)c1cc(N)[n+]2c(c1)nc([nH]2)c1ccc(o1)Br
CHEMBL3114153	-8.7	-5.44	O=C(c1ccc(cc1)C(F)(F)F)Nc1nc(Cl)c2c(n1)nn(c2)CC(C)(C)C
CHEMBL560904	-8.9	-11.676	Nc1nc(cc(n1)c1ccco1)C(=O)NCc1ccccc1Cl
CHEMBL474396	-8.3	-5.44	Nc1ncnc2c1nc(n2C1CCCCCC1)Br
CHEMBL3410322	-8	-6.986	CCOC(=O)c1nc(NC(=O)Cc2ccccc2)nc2c1cn(n2)C
CHEMBL273807	-9	-8.602	CCC[N+]1[C@@H]2N[C@@H](N[C@H]2C(=O)[N+](C1=O)CCC)c1ccc(cc1)OCC(=O)Nc1ccc(cc1)C#N
CHEMBL461650	-7.6	-10.956	Nc1nc(c2ccco2)c2c(n1)n(nn2)Cc1ccco1
CHEMBL1927439	-9.4	-9.076	O=C(c1ccc(cc1)[N](=O)O)N1CCN(CC1)c1nc(N)[n+]2c(n1)[nH]c(n2)c1ccco1
CHEMBL3828479	-7.7	-9.508	COc1cc(Nc2sc3c(n2)c(ncn3)N2CCCC2)cc(c1OC)OC
CHEMBL4103199	-7.8	-10.442	COCCOc1cccc(c1)OC(C(=O)Nc1nc2c(s1)c(ncc2OC)N1CCOCC1)(C)C
CHEMBL405027	-8.4	-7.968	O=C(c1nc(nc2c1scc2)C(F)(F)F)c1ccncc1
CHEMBL197148	-9.1	-10.962	Nc1nc(c2ccco2)c2c(n1)n(cn2)Cc1ccc(c(c1)F)C(F)(F)F
CHEMBL447192	-9.1	-10.501	N#Cc1c(N)nc(cc1c1ccco1)c1ccccc1
CHEMBL378959	-11.7	-9.765	c1ccc(cc1)c1nc2nc([nH]c2c(n1)c1ccccc1)c1ccccc1
[truncated: 503 more rows]

## Sheet: cb1
Reference					Validation
ID	DS	EXP	SMILES		ID	DS	EXP	SMILES
[truncated: 511 more rows]

## Sheet: m1r
Reference					Validation
[truncated: 457 more rows]

[truncated: 1 more sheets: rrna]
